# Supplementary material for: Integrating Network Pharmacology, Transcriptome and Artificial Intelligence for Investigating Into the Effect and Mechanism of Ning Fei Ping Xue Decoction Against the Acute Respiratory Distress Syndrome
Source: Front Pharmacol. 2021 Nov 3;12:731377. doi: 10.3389/fphar.2021.731377 (PMC8595141; doi:10.3389/fphar.2021.731377)
Supplement: Supplementary file 1 [file Table2.XLSX]

## Sheet: Sheet1
Herb Name	Chinese Name	Pinyin Name	Mol ID	Molecule Name	MW	AlogP	Hdon	Hacc	OB (%)	Caco-2	BBB	DL	FASA-	HL
Coicis Semen	薏苡仁/薏米	Yiyiren	MOL000131	EIC	280.5	6.39	1	2	41.9	1.16	0.9	0.14	0.25	7.5
Coicis Semen	薏苡仁/薏米	Yiyiren	MOL001323	Sitosterol alpha1	426.8	8.15	1	1	43.28	1.41	0.97	0.78	0.24	5.64
Coicis Semen	薏苡仁/薏米	Yiyiren	MOL001393	myristic acid	228.42	5.46	1	2	21.18	1.07	0.99	0.07	0.19
Coicis Semen	薏苡仁/薏米	Yiyiren	MOL001494	Mandenol	308.56	6.99	0	2	42	1.46	1.14	0.19	0.25	5.39
Coicis Semen	薏苡仁/薏米	Yiyiren	MOL001641	METHYL LINOLEATE	294.53	6.64	0	2	41.93	1.44	1.08	0.17	0.21	6.05
Coicis Semen	薏苡仁/薏米	Yiyiren	MOL001874	isoarborinol	426.8	7.35	1	1	17.66	1.47	1.32	0.77	0.23
Coicis Semen	薏苡仁/薏米	Yiyiren	MOL001881	MBOA	165.16	1.32	1	4	63.01	0.72	0.61	0.05	0.31	2.38
Coicis Semen	薏苡仁/薏米	Yiyiren	MOL001884	Omaine	371.47	2.13	1	6	26.6	0.68	0.16	0.51	0.2
Coicis Semen	薏苡仁/薏米	Yiyiren	MOL002046	hexanoic acid	116.18	1.81	1	2	73.08	0.8	0.93	0.01	0.27	10.81
Coicis Semen	薏苡仁/薏米	Yiyiren	MOL002372	(6Z,10E,14E,18E)-2,6,10,15,19,23-hexamethyltetracosa-2,6,10,14,18,22-hexaene	410.8	11.33	0	0	33.55	2.07	1.77	0.42	0.27	3.15
Coicis Semen	薏苡仁/薏米	Yiyiren	MOL000256	Olein	885.61	20.93	0	6	27.27	0.97	-0.8	0.13	0.18
Coicis Semen	薏苡仁/薏米	Yiyiren	MOL002875	Methyl oleate	296.55	7.09	0	2	31.9	1.42	1.13	0.17	0.17	5.37
Coicis Semen	薏苡仁/薏米	Yiyiren	MOL002882	[(2R)-2,3-dihydroxypropyl] (Z)-octadec-9-enoate	356.61	6.04	2	4	34.13	0.34	-0.22	0.3	0.2	5.19
Coicis Semen	薏苡仁/薏米	Yiyiren	MOL000298	ergosterol	396.72	6.93	1	1	14.29	1.47	1.04	0.72	0
Coicis Semen	薏苡仁/薏米	Yiyiren	MOL000303	caprylic acid	144.24	2.72	1	2	16.4	0.9	1.02	0.02	0
Coicis Semen	薏苡仁/薏米	Yiyiren	MOL003050	nonanoic acid	158.27	3.17	1	2	40.51	0.92	1.08	0.02	0.23	4.15
Coicis Semen	薏苡仁/薏米	Yiyiren	MOL000359	sitosterol	414.79	8.08	1	1	36.91	1.32	0.87	0.75	0.22	5.37
Coicis Semen	薏苡仁/薏米	Yiyiren	MOL000432	linolenic acid	278.48	5.95	1	2	45.01	1.21	0.84	0.15	0	5.54
Coicis Semen	薏苡仁/薏米	Yiyiren	MOL000449	Stigmasterol	412.77	7.64	1	1	43.83	1.44	1	0.76	0.22	5.57
Coicis Semen	薏苡仁/薏米	Yiyiren	MOL000458	campesterol	400.76	7.97	1	1	5.57	1.6	1.41	0.72	0.22
Coicis Semen	薏苡仁/薏米	Yiyiren	MOL000508	Friedelin	426.8	7.3	0	1	29.16	1.43	1.38	0.76	0
Coicis Semen	薏苡仁/薏米	Yiyiren	MOL005932	Gaidic acid	254.46	6.34	1	2	34.02	1.11	1.04	0.1	0	5.73
Coicis Semen	薏苡仁/薏米	Yiyiren	MOL000635	vanillin	152.16	1.31	1	3	52	0.68	0.41	0.03	0.33	11.79
Coicis Semen	薏苡仁/薏米	Yiyiren	MOL000666	hexanal	100.18	1.85	0	1	55.71	1.25	1.52	0.01	0.23	10.96
Coicis Semen	薏苡仁/薏米	Yiyiren	MOL000675	oleic acid	282.52	6.84	1	2	33.13	1.17	0.78	0.14	0.2	4.99
Coicis Semen	薏苡仁/薏米	Yiyiren	MOL000069	palmitic acid	256.48	6.37	1	2	19.3	1.09	1	0.1	0
Coicis Semen	薏苡仁/薏米	Yiyiren	MOL008118	Coixenolide	591.08	13.83	0	4	32.4	1.09	-0.13	0.43	0.21	-0.34
Coicis Semen	薏苡仁/薏米	Yiyiren	MOL008119	Glyceryl trilinoleate	879.55	19.59	0	6	34.91	1.14	-0.57	0.14	0.22	-3.3
Coicis Semen	薏苡仁/薏米	Yiyiren	MOL008120	(S)-4-Nonanolide	156.25	2.55	0	2	61.84	1.19	1.39	0.03	0.24	3.34
Coicis Semen	薏苡仁/薏米	Yiyiren	MOL008121	2-Monoolein	356.61	6.04	2	4	34.23	0.32	-0.42	0.29	0.19	4.41
Coicis Semen	薏苡仁/薏米	Yiyiren	MOL008122	feruloyl stigmasterol	592.99	10.56	1	4	18.49	1.06	0.36	0.55	0.23
Coicis Semen	薏苡仁/薏米	Yiyiren	MOL008123	feruloy ampeaterol	578.96	10.11	1	4	18.81	1.03	0.34	0.59	0.23
Coicis Semen	薏苡仁/薏米	Yiyiren	MOL008124	trans-feruloylcampesterol	578.96	10.11	1	4	18.81	1.02	0.34	0.59	0.25
Coicis Semen	薏苡仁/薏米	Yiyiren	MOL008125	trans-ferul0ylsigmastenol	592.99	10.56	1	4	18.49	1.01	0.27	0.55	0.25
Coicis Semen	薏苡仁/薏米	Yiyiren	MOL008126	2-ethyl-3-hydroxyhexyl butyrate	216.36	2.93	1	3	14.4	0.83	0.73	0.05	0.23
Coicis Semen	薏苡仁/薏米	Yiyiren	MOL000860	stearic acid	284.54	7.28	1	2	17.83	1.15	1.22	0.14	0.19
Coicis Semen	薏苡仁/薏米	Yiyiren	MOL000953	CLR	386.73	7.38	1	1	37.87	1.43	1.13	0.68	0.2	4.52
Coicis Semen	薏苡仁/薏米	Yiyiren	MOL000971	Ethylpalmitate	284.54	6.97	0	2	18.99	1.41	1.15	0.14	0.16
Persicae Semen	桃仁	Taoren	MOL000131	EIC	280.5	6.39	1	2	41.9	1.16	0.9	0.14	0.25	7.5
Persicae Semen	桃仁	Taoren	MOL001315	campesterol-3-O-β-D-glucopyranoside	562.92	5.88	4	6	20.49	-0.22	-0.83	0.67	0.23
Persicae Semen	桃仁	Taoren	MOL001316	campesterol-3-O-β-D-glucopyranoside_qt	400.76	7.63	1	1	7.86	1.29	0.97	0.72	0.24
Persicae Semen	桃仁	Taoren	MOL001317	β-sitosterol 3-O-β-D-(6-O-oleyl)glucopyranoside	841.45	13.78	3	7	26.94	-0.02	-1.39	0.16	0.21
Persicae Semen	桃仁	Taoren	MOL001318	β-sitosterol-3-(6-palmitoyl)glucopyranoside	815.41	13.5	3	7	26.07	0.1	-1.08	0.18	0.2
Persicae Semen	桃仁	Taoren	MOL001319	3-feruloylquinic acid	368.37	-0.16	5	9	19.31	-1.01	-1.49	0.36	0.32
Persicae Semen	桃仁	Taoren	MOL001320	Amygdalin	457.48	-2.3	7	12	4.42	-1.91	-2.4	0.61	0.33
Persicae Semen	桃仁	Taoren	MOL001321	d-mandelonitrile	133.16	1.2	1	2	48.26	0.67	0.57	0.02	0.47	-1.87
Persicae Semen	桃仁	Taoren	MOL001955	Heriguard	354.34	-0.42	6	9	11.93	-1.03	-1.71	0.33	0.37
Persicae Semen	桃仁	Taoren	MOL001323	Sitosterol alpha1	426.8	8.15	1	1	43.28	1.41	0.97	0.78	0.24	5.64
Persicae Semen	桃仁	Taoren	MOL001324	campesterol-3-O-β-D-(6-O-oleyl)glucopyranoside	827.42	13.33	3	7	27.03	0.04	-1.3	0.17	0.21
Persicae Semen	桃仁	Taoren	MOL001325	campesterol-3-O-β-D-(6-O-palmityl)glucopyranoside	801.38	12.86	3	7	25.65	0.02	-1.13	0.19	0.2
Persicae Semen	桃仁	Taoren	MOL001327	2,3-didehydro GA69	330.41	1.16	2	5	14.28	-0.17	-0.59	0.5	0.33
Persicae Semen	桃仁	Taoren	MOL001328	2,3-didehydro GA70	330.41	1.16	2	5	63.29	-0.27	-0.84	0.5	0.36	7.62
Persicae Semen	桃仁	Taoren	MOL001329	2,3-didehydro GA77	346.41	0.28	3	6	88.08	-0.67	-1.1	0.53	0.37	7.6
Persicae Semen	桃仁	Taoren	MOL001330	2,3-didehydro GA9	314.41	2.33	1	4	17.03	0.37	0.07	0.45	0.35
Persicae Semen	桃仁	Taoren	MOL001331	Amygdalinic acid	476.48	-2.57	8	13	4.15	-2.32	-2.85	0.63	0.33
Persicae Semen	桃仁	Taoren	MOL001332	RMN	152.16	0.92	2	3	43.67	0.11	0.07	0.03	0.44	-2.14
Persicae Semen	桃仁	Taoren	MOL001333	7-dehydroavenasterol	412.77	7.83	1	1	10.03	1.36	1	0.76	0.23
Persicae Semen	桃仁	Taoren	MOL001334	Benzyl Beta -gentiobioside	432.47	-2.27	7	11	3.46	-2.07	-2.76	0.56	0.31
Persicae Semen	桃仁	Taoren	MOL001335	WLN: Q1R	108.15	1.23	1	1	58.68	1.08	1.27	0.01	0.38	11.87
Persicae Semen	桃仁	Taoren	MOL001336	(2S,3R,4S,5S,6R)-2-(benzyloxy)-6-methylol-tetrahydropyran-3,4,5-triol	270.31	-0.52	4	6	17.14	-0.71	-0.95	0.14	0.32
Persicae Semen	桃仁	Taoren	MOL001337	Benzyl glucopyranoside	270.31	-0.52	4	6	12.39	-0.7	-1.04	0.14	0.32
Persicae Semen	桃仁	Taoren	MOL001338	GA118	348.43	0.73	3	6	10.41	-0.6	-1.1	0.53	0.33
Persicae Semen	桃仁	Taoren	MOL001339	GA119	332.43	1.81	2	5	76.36	-0.12	-0.48	0.49	0.32	8.35
Persicae Semen	桃仁	Taoren	MOL001340	GA120	314.41	2.47	1	4	84.85	0.38	0.1	0.45	0.35	8.4
Persicae Semen	桃仁	Taoren	MOL001341	GA121	330.41	1.3	2	5	14.13	-0.26	-0.84	0.5	0.35
Persicae Semen	桃仁	Taoren	MOL001342	GA121-isolactone	330.41	1.34	2	5	72.7	-0.26	-0.75	0.54	0.34	7.63
Persicae Semen	桃仁	Taoren	MOL001343	GA122	330.41	1.3	2	5	64.79	-0.17	-0.73	0.5	0.34	7.01
Persicae Semen	桃仁	Taoren	MOL001344	GA122-isolactone	330.41	1.34	2	5	88.11	-0.18	-0.65	0.54	0.32	7.4
Persicae Semen	桃仁	Taoren	MOL001345	Methyl-alpha-D-fructofuranoside	194.21	-2.15	4	6	65.63	-1.09	-3.27	0.05	0.19	11.03
Persicae Semen	桃仁	Taoren	MOL001346	GA126	346.41	0.42	3	6	11.8	-0.64	-1.1	0.53	0.37
Persicae Semen	桃仁	Taoren	MOL001347	GA16	348.43	0.58	3	6	14.26	-0.63	-0.93	0.53	0.31
Persicae Semen	桃仁	Taoren	MOL001348	gibberellin 17	378.46	1.49	4	7	94.64	-0.87	-1.14	0.49	0.32	11.67
Persicae Semen	桃仁	Taoren	MOL001349	4a-formyl-7alpha-hydroxy-1-methyl-8-methylidene-4aalpha,4bbeta-gibbane-1alpha,10beta-dicarboxylic acid	362.46	1.54	3	6	88.6	-0.75	-1.17	0.46	0.34	11.29
Persicae Semen	桃仁	Taoren	MOL001350	GA30	346.41	0.33	3	6	61.72	-0.83	-1.3	0.54	0.35	8.74
Persicae Semen	桃仁	Taoren	MOL001351	Gibberellin A44	346.46	1.89	2	5	101.61	-0.13	-0.48	0.54	0.32	11.8
Persicae Semen	桃仁	Taoren	MOL001352	GA54	348.43	0.58	3	6	64.21	-0.5	-0.64	0.53	0.31	10.19
Persicae Semen	桃仁	Taoren	MOL001353	GA60	348.43	0.73	3	6	93.17	-0.79	-1.48	0.53	0.33	7.9
Persicae Semen	桃仁	Taoren	MOL001354	GA61	332.43	1.81	2	5	14.82	-0.22	-0.45	0.49	0.32
Persicae Semen	桃仁	Taoren	MOL001355	GA63	348.43	0.71	3	6	65.54	-0.57	-0.73	0.54	0.33	9.85
Persicae Semen	桃仁	Taoren	MOL001356	MGL	194.21	-2.1	4	6	24.46	-1.13	-3.28	0.05	0.19
Persicae Semen	桃仁	Taoren	MOL001357	GA69	332.43	1.61	2	5	17.67	-0.21	-0.73	0.49	0.32
Persicae Semen	桃仁	Taoren	MOL001358	gibberellin 7	330.41	1.5	2	5	73.8	-0.18	-0.4	0.5	0.35	9.79
Persicae Semen	桃仁	Taoren	MOL001359	GA70	332.43	1.61	2	5	14.04	-0.23	-0.78	0.49	0.33
Persicae Semen	桃仁	Taoren	MOL001360	GA77	348.43	0.73	3	6	87.89	-0.64	-1.11	0.53	0.34	7.28
Persicae Semen	桃仁	Taoren	MOL001361	GA87	362.41	-0.55	4	7	68.85	-1.14	-1.7	0.57	0.37	8.76
Persicae Semen	桃仁	Taoren	MOL001362	GA95	330.41	1.38	2	5	20.01	-0.24	-0.64	0.49	0.37
Persicae Semen	桃仁	Taoren	MOL001363	GA97	364.48	1.14	4	6	10.12	-0.89	-1.32	0.47	0.32
Persicae Semen	桃仁	Taoren	MOL001364	(2S)-2-phenyl-2-[(2S,3R,4S,5S,6R)-3,4,5-trihydroxy-6-(hydroxymethyl)oxan-2-yl]oxyacetic acid	314.32	-0.82	5	8	8.27	-1.22	-1.5	0.2	0.32
Persicae Semen	桃仁	Taoren	MOL001365	prunasin	295.32	-0.55	4	7	12.61	-0.79	-1.07	0.18	0.34
Persicae Semen	桃仁	Taoren	MOL001366	MNN	133.16	1.2	1	2	48.36	0.68	0.56	0.02	0.47	-1.9
Persicae Semen	桃仁	Taoren	MOL001367	[(2S,3R,4S,5S,6R)-3,4,5-trihydroxy-6-(hydroxymethyl)oxan-2-yl] (E)-3-(4-hydroxyphenyl)prop-2-enoate	326.33	-0.27	5	8	9.8	-1.09	-1.71	0.26	0.35
Persicae Semen	桃仁	Taoren	MOL001368	3-O-p-coumaroylquinic acid	338.34	-0.15	5	8	37.63	-1.2	-1.53	0.29	0.4	5.15
Persicae Semen	桃仁	Taoren	MOL001369	Grandidentatin	424.49	1.03	5	9	10.56	-0.9	-1.46	0.54	0.3
Persicae Semen	桃仁	Taoren	MOL001370	[2-[(2S,3R,4S,5S,6R)-3,4,5-trihydroxy-6-(hydroxymethyl)oxan-2-yl]oxyphenyl]methyl (E)-3-(3,4-dihydroxyphenyl)prop-2-enoate	448.46	1.03	6	10	8.22	-1.05	-1.7	0.69	0.33
Persicae Semen	桃仁	Taoren	MOL001371	Populoside_qt	286.3	2.94	3	5	108.89	0.49	-0.42	0.2	0.42	5.86
Persicae Semen	桃仁	Taoren	MOL001372	beta-D-Glucopyranoside, 2-((benzoyloxy)methyl)-4-hydroxyphenyl	406.42	0.83	5	9	13.51	-1.03	-1.79	0.53	0.36
Persicae Semen	桃仁	Taoren	MOL001373	Salireposide_qt	244.26	2.73	2	4	24.3	0.63	0.02	0.12	0.44
Persicae Semen	桃仁	Taoren	MOL001901	24-Methylenecycloartanol	440.83	7.86	1	1	10.4	1.42	1.13	0.79	0.25
Persicae Semen	桃仁	Taoren	MOL000256	Olein	885.61	20.93	0	6	27.27	0.97	-0.8	0.13	0.18
Persicae Semen	桃仁	Taoren	MOL000295	alexandrin	576.95	6.34	4	6	20.63	-0.2	-0.81	0.63	0
Persicae Semen	桃仁	Taoren	MOL000296	hederagenin	414.79	8.08	1	1	36.91	1.32	0.96	0.75	0	5.35
Persicae Semen	桃仁	Taoren	MOL000358	beta-sitosterol	414.79	8.08	1	1	36.91	1.32	0.99	0.75	0.23	5.36
Persicae Semen	桃仁	Taoren	MOL000397	cis-p-Coumarate	164.17	1.64	2	3	45.98	0.46	0.36	0.04	0	4.89
Persicae Semen	桃仁	Taoren	MOL000493	campesterol	400.76	7.63	1	1	37.58	1.31	0.93	0.71	0	4.71
Polyporus Umbellatus(Pers)Fr.	猪苓	Zhuling	MOL000279	Cerevisterol	430.74	5.15	3	3	37.96	0.28	-0.39	0.77	0	5.31
Polyporus Umbellatus(Pers)Fr.	猪苓	Zhuling	MOL000282	ergosta-7,22E-dien-3beta-ol	398.74	7.18	1	1	43.51	1.32	0.91	0.72	0	5.11
Polyporus Umbellatus(Pers)Fr.	猪苓	Zhuling	MOL000298	ergosterol	396.72	6.93	1	1	14.29	1.47	1.04	0.72	0
Polyporus Umbellatus(Pers)Fr.	猪苓	Zhuling	MOL000003	MTL	182.2	-2.94	6	6	17.73	-1.58	-4.07	0.03	0.18
Polyporus Umbellatus(Pers)Fr.	猪苓	Zhuling	MOL000795	(20s,22r,24r)-16,22-epoxy-3beta,14alpha,23beta,25-tetrahydroxyergost-7-en-6-one	476.72	1.81	4	6	15.6	-0.68	-1.59	0.82	0.27
Polyporus Umbellatus(Pers)Fr.	猪苓	Zhuling	MOL000796	(22e,24r)-ergosta-6-en-3beta,5alpha,6beta-triol	432.76	5.59	3	3	30.2	0.28	-0.32	0.76	0.21	4.75
Polyporus Umbellatus(Pers)Fr.	猪苓	Zhuling	MOL000797	(22e,24r)-ergosta-7,22-dien-3-one	396.72	6.86	0	1	44.88	1.48	1.25	0.72	0.23	5.52
Polyporus Umbellatus(Pers)Fr.	猪苓	Zhuling	MOL000798	ergosta-7,22-diene-3β-ol	398.74	7.18	1	1	43.51	1.32	0.96	0.72	0.22	5.08
Polyporus Umbellatus(Pers)Fr.	猪苓	Zhuling	MOL000799	(23r,24r,25r)-23,26-epoxy-3beta,14alpha,21alpha,22alpha-tetrahydroxyergost-7-en-6-one	476.72	2.28	4	6	24.03	-0.55	-1.12	0.85	0.26
Polyporus Umbellatus(Pers)Fr.	猪苓	Zhuling	MOL000800	22,23-epoxy-3beta,14alpha,,20beta,24beta-tetrahydroxy-7-en-6-one	476.72	2.42	4	6	29.85	-0.72	-1.42	0.83	0.29
Polyporus Umbellatus(Pers)Fr.	猪苓	Zhuling	MOL000801	5alpha,8alpha-epidioxy-(22e,24r)-ergosta-6,22-dien-3beta-ol	428.72	6.73	1	3	44.39	0.81	0.44	0.82	0.25	4.25
Polyporus Umbellatus(Pers)Fr.	猪苓	Zhuling	MOL000802	27625-48-5	392.68	6.78	0	1	15.27	1.51	1.22	0.73	0.27
Polyporus Umbellatus(Pers)Fr.	猪苓	Zhuling	MOL011169	Peroxyergosterol	428.72	6.73	1	3	44.39	0.86	0.43	0.82	0.24	4.06
Polyporus Umbellatus(Pers)Fr.	猪苓	Zhuling	MOL000805	polyorusterone,f	478.74	2.76	5	6	16.72	-0.9	-1.54	0.81	0.27
Polyporus Umbellatus(Pers)Fr.	猪苓	Zhuling	MOL000806	polyporoid,a	492.72	1.11	5	7	12.61	-1.11	-1.91	0.79	0.28
Polyporus Umbellatus(Pers)Fr.	猪苓	Zhuling	MOL000807	polyporoid,b	492.72	1.31	5	7	10.62	-0.79	-1.57	0.84	0.24
Polyporus Umbellatus(Pers)Fr.	猪苓	Zhuling	MOL000808	polyporoid,c	494.74	1.25	6	7	16.35	-1.1	-1.74	0.82	0.27
Polyporus Umbellatus(Pers)Fr.	猪苓	Zhuling	MOL000809	polyporusterone,a	478.74	2.6	5	6	12.43	-0.67	-1.34	0.81	0.26
Polyporus Umbellatus(Pers)Fr.	猪苓	Zhuling	MOL000810	polyporusterone,b	476.72	2.4	5	6	16.28	-0.69	-1.13	0.82	0.28
Polyporus Umbellatus(Pers)Fr.	猪苓	Zhuling	MOL000811	polyporusterone,c	476.72	2.47	4	6	17.7	-0.62	-1.29	0.84	0.27
Polyporus Umbellatus(Pers)Fr.	猪苓	Zhuling	MOL000812	polyporusterone,g	460.72	3.42	4	5	14.96	-0.64	-1.32	0.82	0.3
Polyporus Umbellatus(Pers)Fr.	猪苓	Zhuling	MOL000813	MAN	180.18	-2.51	5	6	20.71	-1.91	-4.57	0.04	0.27
Polyporus Umbellatus(Pers)Fr.	猪苓	Zhuling	MOL000814	GLA	180.18	-2.51	5	6	47.94	-1.61	-4.18	0.04	0.24	11.22
Polyporus Umbellatus(Pers)Fr.	猪苓	Zhuling	MOL000815	(2S,3R,5R,9R,10R,13R,14S,17S)-17-[(1R,2R,4S)-1,2-dihydroxy-1,4,5-trimethylhexyl]-2,3,14-trihydroxy-10,13-dimethyl-2,3,4,5,9,11,12,15,16,17-decahydro-1H-cyclopenta[a]phenanthren-6-one	478.74	2.6	5	6	10.51	-0.89	-1.5	0.82	0.29
Polyporus Umbellatus(Pers)Fr.	猪苓	Zhuling	MOL000816	ergosta-7,22-dien-3-one	396.72	6.86	0	1	44.88	1.46	1.21	0.72	0.24	4.9
Polyporus Umbellatus(Pers)Fr.	猪苓	Zhuling	MOL000817	ergosta-5,7,22-trien-3-ol	396.72	6.93	1	1	46.18	1.34	0.89	0.72	0.24	5.31
Polyporus Umbellatus(Pers)Fr.	猪苓	Zhuling	MOL000818	(2S)-2-hydroxylignoceric acid	384.72	9.34	2	3	17.55	0.62	-0.02	0.38	0.19
Polyporus Umbellatus(Pers)Fr.	猪苓	Zhuling	MOL000819	polyporusterone D	460.72	3.49	4	5	23.14	-0.65	-1.4	0.82	0.3
Polyporus Umbellatus(Pers)Fr.	猪苓	Zhuling	MOL000820	polyporusterone E	460.72	3.48	3	5	45.71	-0.45	-1.01	0.85	0.29	6.39
Polyporus Umbellatus(Pers)Fr.	猪苓	Zhuling	MOL000821	polyporusterone F	462.74	3.62	4	5	21.96	-0.61	-1.06	0.81	0.28
Polyporus Umbellatus(Pers)Fr.	猪苓	Zhuling	MOL000822	polyporusterone G	458.75	4.84	3	4	33.43	-0.2	-0.69	0.81	0.29	8.81
Scutellariae Radix	黄芩	Huangqin	MOL000122	1,8-cineole	154.28	2.15	0	1	39.73	1.57	2.06	0.05	0.24	11.29
Scutellariae Radix	黄芩	Huangqin	MOL001300	PEL	122.18	1.55	1	1	44.03	1.11	1.13	0.02	0.37	-2.41
Scutellariae Radix	黄芩	Huangqin	MOL001689	acacetin	284.28	2.59	2	5	34.97	0.67	-0.05	0.24	0.35	17.25
Scutellariae Radix	黄芩	Huangqin	MOL000173	wogonin	284.28	2.59	2	5	30.68	0.79	0.04	0.23	0.32	17.75
Scutellariae Radix	黄芩	Huangqin	MOL013068	Oroxindin	459.41	0.21	4	11	7.07	-1.68	-2.15	0.77	0.04
Scutellariae Radix	黄芩	Huangqin	MOL000018	(+/-)-Isoborneol	154.28	1.98	1	1	86.98	1.27	1.6	0.05	0	11.36
Scutellariae Radix	黄芩	Huangqin	MOL000198	(R)-linalool	154.28	2.74	1	1	39.8	1.33	1.36	0.02	0.32	6.48
Scutellariae Radix	黄芩	Huangqin	MOL000219	BOX	121.12	0.76	0	2	31.55	0.54	0.84	0.02	0.11	12.07
Scutellariae Radix	黄芩	Huangqin	MOL000228	(2R)-7-hydroxy-5-methoxy-2-phenylchroman-4-one	270.3	2.82	1	4	55.23	0.87	0.26	0.2	0.34	17.02
Scutellariae Radix	黄芩	Huangqin	MOL000024	alpha-humulene	204.39	5.04	0	0	22.98	1.88	2.08	0.06	0
Scutellariae Radix	黄芩	Huangqin	MOL000254	eugenol	164.22	2.55	1	2	56.24	1.35	1.32	0.04	0.32	0.92
Scutellariae Radix	黄芩	Huangqin	MOL002560	chrysin	254.25	2.6	2	4	22.61	0.7	0.01	0.18	0.42
Scutellariae Radix	黄芩	Huangqin	MOL002573	β-patchoulene	204.39	4.32	0	0	50.69	1.79	2.16	0.11	0.22	14.26
Scutellariae Radix	黄芩	Huangqin	MOL002714	baicalein	270.25	2.33	3	5	33.52	0.63	-0.05	0.21	0.36	16.25
Scutellariae Radix	黄芩	Huangqin	MOL002737	scutellarein	286.25	2.07	4	6	18.97	0.31	-0.54	0.24	0.35
Scutellariae Radix	黄芩	Huangqin	MOL002908	5,8,2'-Trihydroxy-7-methoxyflavone	300.28	2.32	3	6	37.01	0.76	-0.07	0.27	0.28	16.17
Scutellariae Radix	黄芩	Huangqin	MOL002909	5,7,2,5-tetrahydroxy-8,6-dimethoxyflavone	376.34	2.02	4	9	33.82	0.35	-0.59	0.45	0.19	15.94
Scutellariae Radix	黄芩	Huangqin	MOL002910	Carthamidin	288.27	2.03	4	6	41.15	0.16	-0.42	0.24	0.36	15.81
Scutellariae Radix	黄芩	Huangqin	MOL002911	2,6,2',4'-tetrahydroxy-6'-methoxychaleone	302.3	2.62	4	6	69.04	-0.07	-0.32	0.22	0.34	21.89
Scutellariae Radix	黄芩	Huangqin	MOL002912	Dihydrobaicalin	448.41	0.6	6	11	20.85	-0.84	-1.42	0.75	0.34
Scutellariae Radix	黄芩	Huangqin	MOL002913	Dihydrobaicalin_qt	272.27	2.3	3	5	40.04	0.56	0.18	0.21	0.36	16.13
Scutellariae Radix	黄芩	Huangqin	MOL002914	Eriodyctiol (flavanone)	288.27	2.03	4	6	41.35	0.05	-0.66	0.24	0.39	15.88
Scutellariae Radix	黄芩	Huangqin	MOL002915	Salvigenin	328.34	2.82	1	6	49.07	0.86	-0.03	0.33	0.21	15.87
Scutellariae Radix	黄芩	Huangqin	MOL002916	2-(2,6-dihydroxyphenyl)-3,5,7-trihydroxy-chromone	302.25	1.5	5	7	16.44	0.07	-0.42	0.27	0.43
Scutellariae Radix	黄芩	Huangqin	MOL002917	5,2',6'-Trihydroxy-7,8-dimethoxyflavone	330.31	2.3	3	7	45.05	0.48	-0.11	0.33	0.25	16.37
Scutellariae Radix	黄芩	Huangqin	MOL002918	Ganhuangenin	346.31	2.03	4	8	1.34	0.28	-0.57	0.37	0.25
Scutellariae Radix	黄芩	Huangqin	MOL002919	Viscidulin III	346.31	1.74	4	8	14.36	0.27	-0.27	0.37	0.27
Scutellariae Radix	黄芩	Huangqin	MOL000169	alpha-Guaiene	204.39	4.99	0	0	25.93	1.81	2.09	0.07	0.26
Scutellariae Radix	黄芩	Huangqin	MOL002921	(2S,3R,4R,5R,6S)-2-[(2R,3R,4S,5R,6R)-3,5-dihydroxy-2-[2-(3-hydroxy-4-methoxy-phenyl)ethoxy]-6-methylol-tetrahydropyran-4-yl]oxy-6-methyl-tetrahydropyran-3,4,5-triol	476.53	-1.34	7	12	12.69	-1.62	-2.27	0.67	0.26
Scutellariae Radix	黄芩	Huangqin	MOL002922	5-(2-hydroxyethyl)-2-methoxyphenol	168.21	1.26	2	3	31.95	0.6	0.21	0.04	0.26	4.07
Scutellariae Radix	黄芩	Huangqin	MOL002923	darendoside B	476.53	-1.46	7	12	10.75	-1.59	-2	0.59	0.24
Scutellariae Radix	黄芩	Huangqin	MOL002924	darendoside B_qt	330.37	-0.6	5	8	10.05	-0.74	-1.11	0.22	0.23
Scutellariae Radix	黄芩	Huangqin	MOL002925	5,7,2',6'-Tetrahydroxyflavone	286.25	2.07	4	6	37.01	0.18	-0.56	0.24	0.38	18
Scutellariae Radix	黄芩	Huangqin	MOL002926	dihydrooroxylin A	286.3	2.55	2	5	38.72	0.71	0.03	0.23	0.29	17.58
Scutellariae Radix	黄芩	Huangqin	MOL002927	Skullcapflavone II	374.37	2.54	2	8	69.51	0.68	-0.07	0.44	0.2	16.14
Scutellariae Radix	黄芩	Huangqin	MOL002928	oroxylin a	284.28	2.59	2	5	41.37	0.76	0.13	0.23	0.29	17.15
Scutellariae Radix	黄芩	Huangqin	MOL002929	salidroside	300.34	-0.47	5	7	7.01	-0.82	-1.41	0.2	0.3
Scutellariae Radix	黄芩	Huangqin	MOL002930	Tyrosol	138.18	1.28	2	2	33.81	0.65	0.25	0.02	0.36	-2.55
Scutellariae Radix	黄芩	Huangqin	MOL002931	scutellarin	462.39	0.37	7	12	2.64	-1.08	-2.13	0.79	0.36
Scutellariae Radix	黄芩	Huangqin	MOL002932	Panicolin	314.31	2.57	2	6	76.26	0.84	0.31	0.29	0.24	16.78
Scutellariae Radix	黄芩	Huangqin	MOL002933	5,7,4'-Trihydroxy-8-methoxyflavone	300.28	2.32	3	6	36.56	0.46	-0.4	0.27	0.31	16.93
Scutellariae Radix	黄芩	Huangqin	MOL002934	NEOBAICALEIN	374.37	2.54	2	8	104.34	0.74	-0.19	0.44	0.18	16.5
Scutellariae Radix	黄芩	Huangqin	MOL002935	Baicalin	460.42	0.84	6	11	29.53	-1.1	-1.97	0.77	0.37
Scutellariae Radix	黄芩	Huangqin	MOL002936	5,8-Dihydroxy-6,7-dimethoxyflavone	314.31	2.57	2	6	5.74	0.97	0.09	0.29	0.28
Scutellariae Radix	黄芩	Huangqin	MOL002937	DIHYDROOROXYLIN	286.3	2.55	2	5	66.06	0.67	0.13	0.23	0.31	17.17
Scutellariae Radix	黄芩	Huangqin	MOL000357	Sitogluside	576.95	6.34	4	6	20.63	-0.14	-0.93	0.62	0.23
Scutellariae Radix	黄芩	Huangqin	MOL000358	beta-sitosterol	414.79	8.08	1	1	36.91	1.32	0.99	0.75	0.23	5.36
Scutellariae Radix	黄芩	Huangqin	MOL000359	sitosterol	414.79	8.08	1	1	36.91	1.32	0.87	0.75	0.22	5.37
Scutellariae Radix	黄芩	Huangqin	MOL000396	(+)-Syringaresinol	418.48	2.1	2	8	3.29	0.47	-0.34	0.72	0
Scutellariae Radix	黄芩	Huangqin	MOL000458	campesterol	400.76	7.97	1	1	5.57	1.6	1.41	0.72	0.22
Scutellariae Radix	黄芩	Huangqin	MOL000525	Norwogonin	270.25	2.33	3	5	39.4	0.6	-0.17	0.21	0.39	16.93
Scutellariae Radix	黄芩	Huangqin	MOL000552	5,2'-Dihydroxy-6,7,8-trimethoxyflavone	344.34	2.55	2	7	31.71	0.93	0	0.35	0.22	16.47
Scutellariae Radix	黄芩	Huangqin	MOL000612	(-)-alpha-cedrene	204.39	4.12	0	0	55.56	1.81	2.16	0.1	0.24	4.82
Scutellariae Radix	黄芩	Huangqin	MOL000007	Cosmetin	432.41	0.43	6	10	9.68	-1.08	-2.26	0.74	0.32
Scutellariae Radix	黄芩	Huangqin	MOL000709	(S)-Matsutake alcohol	128.24	2.53	1	1	40.11	1.19	1.35	0.01	0.28	5.62
Scutellariae Radix	黄芩	Huangqin	MOL000715	l-Menthone	154.28	2.6	0	1	57.9	1.35	1.7	0.03	0.24	10.57
Scutellariae Radix	黄芩	Huangqin	MOL000008	apigenin	270.25	2.33	3	5	23.06	0.43	-0.61	0.21	0.41
Scutellariae Radix	黄芩	Huangqin	MOL003127	Germacrene D	204.39	5.14	0	0	19.22	1.83	2.02	0.06	0
Scutellariae Radix	黄芩	Huangqin	MOL000035	beta-Selinene	204.39	4.81	0	0	24.39	1.83	2.12	0.08	0
Scutellariae Radix	黄芩	Huangqin	MOL000069	palmitic acid	256.48	6.37	1	2	19.3	1.09	1	0.1	0
Scutellariae Radix	黄芩	Huangqin	MOL000073	ent-Epicatechin	290.29	1.92	5	6	48.96	0.02	-0.64	0.24	0.34	0.63
Scutellariae Radix	黄芩	Huangqin	MOL000131	EIC	280.5	6.39	1	2	41.9	1.16	0.9	0.14	0.25	7.5
Scutellariae Radix	黄芩	Huangqin	MOL000303	caprylic acid	144.24	2.72	1	2	16.4	0.9	1.02	0.02	0
Scutellariae Radix	黄芩	Huangqin	MOL000449	Stigmasterol	412.77	7.64	1	1	43.83	1.44	1	0.76	0.22	5.57
Scutellariae Radix	黄芩	Huangqin	MOL000610	TRD	184.41	6.3	0	0	17.89	1.78	1.96	0.03	0.19
Scutellariae Radix	黄芩	Huangqin	MOL000654	Methyl montanate	438.87	12.09	0	2	13.2	1.51	0.99	0.48	0.14
Scutellariae Radix	黄芩	Huangqin	MOL000669	(S)-camphor	152.26	1.94	0	1	21.68	1.28	1.74	0.05	0.28
Scutellariae Radix	黄芩	Huangqin	MOL000676	DBP	278.38	4.2	0	4	64.54	0.8	0.56	0.13	0.34	5.41
Scutellariae Radix	黄芩	Huangqin	MOL000708	WLN: VHR	106.13	1.59	0	1	32.63	1.32	1.66	0.01	0.44	12.07
Scutellariae Radix	黄芩	Huangqin	MOL000714	Hyacinthin	120.16	1.52	0	1	38.65	1.31	1.58	0.02	0.43	-2.04
Scutellariae Radix	黄芩	Huangqin	MOL000717	d-isomenthone	154.28	2.6	0	1	61.2	1.35	1.74	0.03	0.23	10.86
Scutellariae Radix	黄芩	Huangqin	MOL000771	p-coumaric acid	164.17	1.64	2	3	43.29	0.46	0.13	0.04	0.45	4.43
Scutellariae Radix	黄芩	Huangqin	MOL000789	jatrorrizine	338.41	3.4	1	4	19.65	1.28	0.36	0.59	0
Scutellariae Radix	黄芩	Huangqin	MOL000860	stearic acid	284.54	7.28	1	2	17.83	1.15	1.22	0.14	0.19
Scutellariae Radix	黄芩	Huangqin	MOL000864	MYS	212.47	7.22	0	0	13.98	1.81	1.92	0.05	0.15
Scutellariae Radix	黄芩	Huangqin	MOL000867	Heptadekan	240.53	8.13	0	0	8.64	1.84	1.87	0.07	0.14
Scutellariae Radix	黄芩	Huangqin	MOL000868	LFA	282.62	9.5	0	0	8.46	1.83	1.8	0.13	0.13
Scutellariae Radix	黄芩	Huangqin	MOL000869	Henicosane	296.65	9.95	0	0	8.41	1.84	1.8	0.15	0.13
Scutellariae Radix	黄芩	Huangqin	MOL000870	HEXATRIACONTANE	507.1	16.8	0	0	7.95	1.99	1.61	0.41	0.11
Scutellariae Radix	黄芩	Huangqin	MOL000879	methyl palmitate	270.51	6.62	0	2	18.09	1.37	1.18	0.12	0.14
Scutellariae Radix	黄芩	Huangqin	MOL000885	Dodekan	170.38	5.85	0	0	17.74	1.79	1.96	0.02	0.16
Scutellariae Radix	黄芩	Huangqin	MOL001132	longipinene	204.39	4.12	0	0	17.01	1.84	2.1	0.12	0.23
Scutellariae Radix	黄芩	Huangqin	MOL001386	Methyl laurate	214.39	4.79	0	2	21.75	1.32	1.24	0.05	0.15
Scutellariae Radix	黄芩	Huangqin	MOL001392	Methyl myristate	242.45	5.71	0	2	19.68	1.36	1.19	0.08	0.14
Scutellariae Radix	黄芩	Huangqin	MOL001393	myristic acid	228.42	5.46	1	2	21.18	1.07	0.99	0.07	0.19
Scutellariae Radix	黄芩	Huangqin	MOL001458	coptisine	320.34	3.25	0	4	30.67	1.21	0.32	0.86	0.26	9.33
Scutellariae Radix	黄芩	Huangqin	MOL001490	bis[(2S)-2-ethylhexyl] benzene-1,2-dicarboxylate	390.62	7.57	0	4	43.59	0.98	0.68	0.35	0.28	3.02
Scutellariae Radix	黄芩	Huangqin	MOL001506	Supraene	410.8	11.33	0	0	33.55	2.08	1.73	0.42	0.27	2.72
Scutellariae Radix	黄芩	Huangqin	MOL001578	Hypnon	120.16	1.57	0	1	48.19	1.36	1.54	0.02	0.45	25.2
Scutellariae Radix	黄芩	Huangqin	MOL001817	Methyl stearate	298.57	7.53	0	2	16.8	1.41	1.29	0.16	0.16
Scutellariae Radix	黄芩	Huangqin	MOL001818	Methyl palmitelaidate	268.49	6.17	0	2	34.61	1.4	1.22	0.12	0.17	5.58
Scutellariae Radix	黄芩	Huangqin	MOL001889	Methyl linolelaidate	294.53	6.64	0	2	41.93	1.46	1.11	0.17	0.2	5.78
Scutellariae Radix	黄芩	Huangqin	MOL001972	Pulegone	152.26	2.75	0	1	51.6	1.39	1.74	0.03	0.26	11.19
Scutellariae Radix	黄芩	Huangqin	MOL002027	Methyl behenate	354.69	9.36	0	2	14.96	1.45	1.2	0.29	0.16
Scutellariae Radix	黄芩	Huangqin	MOL002046	hexanoic acid	116.18	1.81	1	2	73.08	0.8	0.93	0.01	0.27	10.81
Scutellariae Radix	黄芩	Huangqin	MOL002137	OCT	114.26	4.02	0	0	29.72	1.78	2.02	0.01	0.19
Scutellariae Radix	黄芩	Huangqin	MOL002202	tetramethylpyrazine	136.22	0.66	0	2	20.01	1.19	1.05	0.03	0.31
Scutellariae Radix	黄芩	Huangqin	MOL002378	UND	156.35	5.39	0	0	17.15	1.79	2.02	0.02	0.18
Scutellariae Radix	黄芩	Huangqin	MOL002819	catalpol	362.37	-3.77	6	10	5.07	-1.72	-2.33	0.44	0.22
Scutellariae Radix	黄芩	Huangqin	MOL002879	Diop	390.62	7.44	0	4	43.59	0.79	0.26	0.39	0.28	3.6
Scutellariae Radix	黄芩	Huangqin	MOL002897	epiberberine	336.39	3.45	0	4	43.09	1.17	0.4	0.78	0.19	6.1
Scutellariae Radix	黄芩	Huangqin	MOL003050	nonanoic acid	158.27	3.17	1	2	40.51	0.92	1.08	0.02	0.23	4.15
Scutellariae Radix	黄芩	Huangqin	MOL003055	heptadecyloxirane	282.57	7.61	0	1	12.44	1.67	1.7	0.15	0.15
Scutellariae Radix	黄芩	Huangqin	MOL003393	(1S,4S)-7-isopropylidene-1,4-dimethyl-2,3,4,5,6,8-hexahydro-1H-azulene	204.39	5.13	0	0	24.38	1.86	2.07	0.07	0.23
Scutellariae Radix	黄芩	Huangqin	MOL003475	9-Cedranone	220.39	3.02	0	1	67.6	1.26	1.47	0.12	0.27	4.99
Scutellariae Radix	黄芩	Huangqin	MOL003535	1,1,6-trimethyl-2H-naphthalene	172.29	3.84	0	0	24.94	1.88	1.99	0.06	0.34
Scutellariae Radix	黄芩	Huangqin	MOL003568	Patchoulene	204.39	4.32	0	0	49.06	1.82	2.17	0.11	0	14.1
Scutellariae Radix	黄芩	Huangqin	MOL003920	Methyl icosanoate	326.63	8.44	0	2	15.79	1.43	1.12	0.22	0.15
Scutellariae Radix	黄芩	Huangqin	MOL004464	MEHQ	124.15	1.55	1	2	43.98	1.27	1.33	0.02	0.32	11.69
Scutellariae Radix	黄芩	Huangqin	MOL004682	Methyl octylate	158.27	2.97	0	2	18.71	1.23	1.32	0.02	0.18
Scutellariae Radix	黄芩	Huangqin	MOL004684	methyl (E)-octadec-2-enoate	296.55	7.51	0	2	29.84	1.42	1.4	0.17	0.18
Scutellariae Radix	黄芩	Huangqin	MOL005021	Mipax	194.2	1.54	0	4	57.4	0.64	0.63	0.06	0	5.56
Scutellariae Radix	黄芩	Huangqin	MOL005224	TETRATETRACONTANE	619.34	20.44	0	0	7.82	2.04	1.22	0.25	0.16
Scutellariae Radix	黄芩	Huangqin	MOL005272	13-Tetradecenyl acetate	254.46	5.52	0	2	36.76	1.36	1.06	0.1	0.2	5.71
Scutellariae Radix	黄芩	Huangqin	MOL005368	Methyl tricosanoate	368.72	9.81	0	2	14.61	1.43	1.08	0.33	0.16
Scutellariae Radix	黄芩	Huangqin	MOL005402	Methyl margarate	284.54	7.08	0	2	17.41	1.37	1.25	0.14	0.17
Scutellariae Radix	黄芩	Huangqin	MOL005577	undecanal	170.33	4.13	0	1	22.9	1.38	1.41	0.03	0.2
Scutellariae Radix	黄芩	Huangqin	MOL005841	TBP	266.36	3.64	0	4	27.76	1.18	0.9	0.06	0
Scutellariae Radix	黄芩	Huangqin	MOL006219	Clorius	136.16	1.69	0	2	45.99	1.25	1.41	0.02	0.4	-2.16
Scutellariae Radix	黄芩	Huangqin	MOL006312	Azulol	198.33	4.91	0	0	15.15	1.94	1.83	0.07	0.38
Scutellariae Radix	黄芩	Huangqin	MOL006370	5-o-caffeoylquinic acid	354.34	-0.42	6	9	19.61	-1.39	-2.08	0.33	0.36
Scutellariae Radix	黄芩	Huangqin	MOL007197	DFA	169.24	3.38	1	1	31.13	1.85	1.87	0.05	0.49	7.72
Scutellariae Radix	黄芩	Huangqin	MOL007792	Isomartynoside	652.71	0.89	7	15	13.98	-1.6	-2.44	0.56	0.29
Scutellariae Radix	黄芩	Huangqin	MOL008151	METHYL NONADECANOATE	312.6	7.99	0	2	16.27	1.4	1.18	0.19	0.15
Scutellariae Radix	黄芩	Huangqin	MOL008206	Moslosooflavone	298.31	2.84	1	5	44.09	1.01	0.54	0.25	0.26	17.02
Scutellariae Radix	黄芩	Huangqin	MOL008595	methyl henicosanoate	340.66	8.9	0	2	15.36	1.42	1.17	0.26	0.15
Scutellariae Radix	黄芩	Huangqin	MOL008615	Methyl 9-oxononanoate	186.28	2.17	0	3	24.02	0.62	0.17	0.04	0.2
Scutellariae Radix	黄芩	Huangqin	MOL009520	3,8-dimethylundecane	184.41	5.89	0	0	4.72	1.81	2.02	0.03	0.2
Scutellariae Radix	黄芩	Huangqin	MOL009730	methyl icos-11-enoate	324.61	8	0	2	29.49	1.43	1.19	0.23	0.18
Scutellariae Radix	黄芩	Huangqin	MOL009734	Methyl lignocerate	382.75	10.27	0	2	14.27	1.47	0.94	0.37	0.13
Scutellariae Radix	黄芩	Huangqin	MOL010206	Methyl isoheptadecanoate	284.54	6.87	0	2	21.72	1.39	1.28	0.14	0.16
Scutellariae Radix	黄芩	Huangqin	MOL010415	11,13-Eicosadienoic acid, methyl ester	322.59	7.55	0	2	39.28	1.46	1.24	0.23	0.21	5.44
Scutellariae Radix	黄芩	Huangqin	MOL010563	Methyl (Z)-cinnamate	162.2	2.15	0	2	37.2	1.31	1.56	0.04	0.35	7.75
Scutellariae Radix	黄芩	Huangqin	MOL011081	Linolenic acid methyl ester	292.51	6.2	0	2	46.15	1.51	1.18	0.17	0.23	5.9
Scutellariae Radix	黄芩	Huangqin	MOL011322	Diisobutyl succinate	230.34	2.48	0	4	39.54	0.69	0.29	0.06	0.25	4.81
Scutellariae Radix	黄芩	Huangqin	MOL012240	2',3',5,7-tetrahydroxyflavone	286.25	2.07	4	6	25.75	0.36	-0.6	0.24	0.38
Scutellariae Radix	黄芩	Huangqin	MOL012245	5,7,4'-trihydroxy-6-methoxyflavanone	302.3	2.28	3	6	36.63	0.43	-0.32	0.27	0.28	16.12
Scutellariae Radix	黄芩	Huangqin	MOL012246	5,7,4'-trihydroxy-8-methoxyflavanone	302.3	2.28	3	6	74.24	0.37	-0.43	0.26	0.31	16.85
Scutellariae Radix	黄芩	Huangqin	MOL012266	rivularin	344.34	2.55	2	7	37.94	0.65	-0.13	0.37	0.21	16.25
Scutellariae Radix	黄芩	Huangqin	MOL012267	Scutevulin	300.28	2.32	3	6	20.67	0.64	-0.13	0.27	0.29
Scutellariae Radix	黄芩	Huangqin	MOL012564	3,7-dimethylnonane	156.35	4.98	0	0	15.31	1.8	2.12	0.02	0.21
Scutellariae Radix	黄芩	Huangqin	MOL013062	BZQ	182.23	3.23	0	1	58.62	1.44	1.52	0.06	0.49	21.31
Scutellariae Radix	黄芩	Huangqin	MOL013161	METHYL HEXACOSANOATE	410.81	11.18	0	2	13.68	1.49	1.11	0.43	0.15
Hedysarum Multijugum Maxim.	黄芪	Huangqi	MOL000114	vanillic acid	168.16	1.15	2	4	35.47	0.43	0.09	0.04	0.34	11.62
Hedysarum Multijugum Maxim.	黄芪	Huangqi	MOL000131	EIC	280.5	6.39	1	2	41.9	1.16	0.9	0.14	0.25	7.5
Hedysarum Multijugum Maxim.	黄芪	Huangqi	MOL000211	Mairin	456.78	6.52	2	3	55.38	0.73	0.22	0.78	0.26	8.87
Hedysarum Multijugum Maxim.	黄芪	Huangqi	MOL001955	Heriguard	354.34	-0.42	6	9	11.93	-1.03	-1.71	0.33	0.37
Hedysarum Multijugum Maxim.	黄芪	Huangqi	MOL000239	Jaranol	314.31	2.09	2	6	50.83	0.61	-0.22	0.29	0.29	15.5
Hedysarum Multijugum Maxim.	黄芪	Huangqi	MOL000251	Rhamnocitrin	300.28	2.02	3	6	12.9	0.48	-0.38	0.27	0.32
Hedysarum Multijugum Maxim.	黄芪	Huangqi	MOL000295	alexandrin	576.95	6.34	4	6	20.63	-0.2	-0.81	0.63	0
Hedysarum Multijugum Maxim.	黄芪	Huangqi	MOL000296	hederagenin	414.79	8.08	1	1	36.91	1.32	0.96	0.75	0	5.35
Hedysarum Multijugum Maxim.	黄芪	Huangqi	MOL000033	(3S,8S,9S,10R,13R,14S,17R)-10,13-dimethyl-17-[(2R,5S)-5-propan-2-yloctan-2-yl]-2,3,4,7,8,9,11,12,14,15,16,17-dodecahydro-1H-cyclopenta[a]phenanthren-3-ol	428.82	8.54	1	1	36.23	1.45	1.09	0.78	0	5.22
Hedysarum Multijugum Maxim.	黄芪	Huangqi	MOL000354	isorhamnetin	316.28	1.76	4	7	49.6	0.31	-0.54	0.31	0.32	14.34
Hedysarum Multijugum Maxim.	黄芪	Huangqi	MOL000356	lupeol	426.8	7.4	1	1	12.12	1.46	1.29	0.78	0.24
Hedysarum Multijugum Maxim.	黄芪	Huangqi	MOL000371	3,9-di-O-methylnissolin	314.36	2.89	0	5	53.74	1.18	0.63	0.48	0	9
Hedysarum Multijugum Maxim.	黄芪	Huangqi	MOL000372	3-Hydroxy-2-picoline	109.14	0.7	1	2	62.47	1.05	1.02	0.02	0	11.95
Hedysarum Multijugum Maxim.	黄芪	Huangqi	MOL000373	(2S)-4-methoxy-7-methyl-2-[1-methyl-1-[(2S,3R,4S,5S,6R)-3,4,5-trihydroxy-6-methylol-tetrahydropyran-2-yl]oxy-ethyl]-2,3-dihydrofuro[3,2-g]chromen-5-one	452.5	0.27	4	10	5.38	-0.8	-1.14	0.81	0
Hedysarum Multijugum Maxim.	黄芪	Huangqi	MOL000374	5'-hydroxyiso-muronulatol-2',5'-di-O-glucoside	642.67	-0.95	9	16	41.72	-2.47	-3.62	0.69	0	2.52
Hedysarum Multijugum Maxim.	黄芪	Huangqi	MOL000375	5'-hydroxyiso-muronulatol-2',5'-di-O-glucoside_qt	480.51	0.96	6	11	3.65	-1.11	-1.89	0.8	0
Hedysarum Multijugum Maxim.	黄芪	Huangqi	MOL000376	7,2'-dihydroxy-3',4'-dimethoxyisoflavone-7-O-β-D-glucoside	476.47	0.4	5	11	16.16	-0.87	-1.85	0.86	0
Hedysarum Multijugum Maxim.	黄芪	Huangqi	MOL000377	7-hydroxy-3-(2-hydroxy-3,4-dimethoxy-phenyl)chromone	314.31	2.3	2	6	5.45	0.58	-0.21	0.3	0
Hedysarum Multijugum Maxim.	黄芪	Huangqi	MOL000378	7-O-methylisomucronulatol	316.38	3.38	1	5	74.69	1.08	0.84	0.3	0	2.98
Hedysarum Multijugum Maxim.	黄芪	Huangqi	MOL000379	9,10-dimethoxypterocarpan-3-O-β-D-glucoside	462.49	0.74	4	10	36.74	-0.63	-1.5	0.92	0	13.06
Hedysarum Multijugum Maxim.	黄芪	Huangqi	MOL000380	(6aR,11aR)-9,10-dimethoxy-6a,11a-dihydro-6H-benzofurano[3,2-c]chromen-3-ol	300.33	2.64	1	5	64.26	0.93	0.55	0.42	0	8.49
Hedysarum Multijugum Maxim.	黄芪	Huangqi	MOL000381	13-hydroxy-9,11-octadecadienoic acid	296.5	5.29	2	3	35.6	0.44	-0.38	0.17	0	4.63
Hedysarum Multijugum Maxim.	黄芪	Huangqi	MOL000382	Arabinose,d	150.15	-2.17	4	5	1.87	-1.59	-3.98	0.02	0
Hedysarum Multijugum Maxim.	黄芪	Huangqi	MOL000383	D-Galacturonic acid, homopolymer	194.16	-2.47	5	7	29.75	-2	-4.71	0.04	0
Hedysarum Multijugum Maxim.	黄芪	Huangqi	MOL000384	DL-Glucuronic acid	194.16	-2.47	5	7	3.35	-1.91	-4.72	0.04	0
Hedysarum Multijugum Maxim.	黄芪	Huangqi	MOL005928	isoferulic acid	194.2	1.62	2	4	50.83	0.49	0.01	0.06	0	2.45
Hedysarum Multijugum Maxim.	黄芪	Huangqi	MOL000386	Fucopyranose, L-	164.18	-1.8	4	5	42.51	-1.32	-3.58	0.03	0	11.41
Hedysarum Multijugum Maxim.	黄芪	Huangqi	MOL000387	Bifendate	418.38	2.56	0	10	31.1	0.15	-0.06	0.67	0	17.96
Hedysarum Multijugum Maxim.	黄芪	Huangqi	MOL000388	gamma-aminobutyric acid	103.14	-0.62	3	3	24.09	-0.26	-0.57	0.01	0
Hedysarum Multijugum Maxim.	黄芪	Huangqi	MOL000389	FERULIC ACID (CIS)	194.2	1.62	2	4	54.97	0.53	0.36	0.06	0	2.58
Hedysarum Multijugum Maxim.	黄芪	Huangqi	MOL000390	daidzein	254.25	2.33	2	4	19.44	0.59	-0.22	0.19	0
Hedysarum Multijugum Maxim.	黄芪	Huangqi	MOL000391	Ononin	430.44	0.68	4	9	11.52	-0.74	-1.67	0.78	0
Hedysarum Multijugum Maxim.	黄芪	Huangqi	MOL000392	formononetin	268.28	2.58	1	4	69.67	0.78	0.02	0.21	0	17.04
Hedysarum Multijugum Maxim.	黄芪	Huangqi	MOL000393	Soyasaponin I	943.26	0.97	11	18	2.06	-2.75	-3.38	0.05	0
Hedysarum Multijugum Maxim.	黄芪	Huangqi	MOL000394	choline	104.2	-1.57	1	1	0.47	0.86	0.64	0.01	0
Hedysarum Multijugum Maxim.	黄芪	Huangqi	MOL000395	GGB	176.21	-1.84	7	7	54.95	-0.72	-1.12	0.03	0	0.99
Hedysarum Multijugum Maxim.	黄芪	Huangqi	MOL000396	(+)-Syringaresinol	418.48	2.1	2	8	3.29	0.47	-0.34	0.72	0
Hedysarum Multijugum Maxim.	黄芪	Huangqi	MOL000397	cis-p-Coumarate	164.17	1.64	2	3	45.98	0.46	0.36	0.04	0	4.89
Hedysarum Multijugum Maxim.	黄芪	Huangqi	MOL000398	isoflavanone	316.33	2.42	2	6	109.99	0.53	0.17	0.3	0	15.51
Hedysarum Multijugum Maxim.	黄芪	Huangqi	MOL000399	Docosanoate	340.66	9.11	1	2	15.69	1.21	0.91	0.26	0
Hedysarum Multijugum Maxim.	黄芪	Huangqi	MOL000400	Flavaxin	376.41	0.23	5	10	18.18	-1.52	-1.81	0.5	0
Hedysarum Multijugum Maxim.	黄芪	Huangqi	MOL000401	astragalosideI	869.17	0.41	7	16	46.79	-2.28	-3.58	0.11	0	13.14
Hedysarum Multijugum Maxim.	黄芪	Huangqi	MOL000402	astragalosideI_qt	707.01	2.16	4	11	12.34	-1.15	-2.19	0.2	0
Hedysarum Multijugum Maxim.	黄芪	Huangqi	MOL000403	astragalosideII	827.13	0.03	8	15	46.06	-2.05	-3.26	0.13	0	10.58
Hedysarum Multijugum Maxim.	黄芪	Huangqi	MOL000404	astragalosideII_qt	664.97	1.78	5	10	11.55	-1.05	-2.21	0.25	0
Hedysarum Multijugum Maxim.	黄芪	Huangqi	MOL000405	astragalosideⅢ	785.09	-0.35	9	14	31.83	-2.26	-3.37	0.1	0	9.05
Hedysarum Multijugum Maxim.	黄芪	Huangqi	MOL000406	astragalosideⅢ_qt	622.93	1.4	6	9	5.35	-1.26	-2.18	0.32	0
Hedysarum Multijugum Maxim.	黄芪	Huangqi	MOL000407	astragalosideⅣ	785.09	-0.35	9	14	22.5	-2.11	-3.41	0.15	0
Hedysarum Multijugum Maxim.	黄芪	Huangqi	MOL000408	astragalosideⅣ_qt	622.93	1.4	6	9	7.07	-1.11	-2.07	0.32	0
Hedysarum Multijugum Maxim.	黄芪	Huangqi	MOL000409	AstragalosideIV	785.09	-0.35	9	14	17.74	-2.22	-3.17	0.15	0
Hedysarum Multijugum Maxim.	黄芪	Huangqi	MOL000410	AstragalosideIV_qt	622.93	1.4	6	9	7.07	-0.85	-1.7	0.32	0
Hedysarum Multijugum Maxim.	黄芪	Huangqi	MOL000411	Astraisoflavanin	464.51	1.22	5	10	18.37	-0.76	-1.56	0.86	0
Hedysarum Multijugum Maxim.	黄芪	Huangqi	MOL000412	Mucronulatol	302.35	3.13	2	5	4.22	0.93	0.4	0.26	0
Hedysarum Multijugum Maxim.	黄芪	Huangqi	MOL000413	astrachrysoside A	769.09	0.54	8	13	24.55	-1.93	-2.96	0.1	0
Hedysarum Multijugum Maxim.	黄芪	Huangqi	MOL000414	Caffeate	180.17	1.37	3	4	54.97	0.27	0.11	0.05	0	1.63
Hedysarum Multijugum Maxim.	黄芪	Huangqi	MOL000415	rutin	610.57	-1.45	10	16	3.2	-1.93	-2.75	0.68	0
Hedysarum Multijugum Maxim.	黄芪	Huangqi	MOL000416	Lariciresinol	360.44	2.46	3	6	5.53	0.27	-0.49	0.38	0
Hedysarum Multijugum Maxim.	黄芪	Huangqi	MOL000417	Calycosin	284.28	2.32	2	5	47.75	0.52	-0.43	0.24	0	17.1
Hedysarum Multijugum Maxim.	黄芪	Huangqi	MOL000418	3'-Hydroxy-4'-methoxyisoflavone-7-O-beta-D-glucoside	446.44	0.41	5	10	10.05	-0.93	-1.82	0.81	0
Hedysarum Multijugum Maxim.	黄芪	Huangqi	MOL000419	astrasieversianin XV	901.22	-0.7	10	17	11.19	-2.72	-4.03	0.07	0
Hedysarum Multijugum Maxim.	黄芪	Huangqi	MOL000420	XLS	150.15	-2.17	4	5	51.08	-1.27	-3.58	0.02	0	11.37
Hedysarum Multijugum Maxim.	黄芪	Huangqi	MOL000421	nicotinic acid	123.12	0.28	1	3	47.65	0.34	0.21	0.02	0	11.98
Hedysarum Multijugum Maxim.	黄芪	Huangqi	MOL000422	kaempferol	286.25	1.77	4	6	41.88	0.26	-0.55	0.24	0	14.74
Hedysarum Multijugum Maxim.	黄芪	Huangqi	MOL000423	rhamnocitrin-3-O-glucoside	462.44	-0.07	6	11	2.87	-1.34	-1.97	0.76	0
Hedysarum Multijugum Maxim.	黄芪	Huangqi	MOL000424	RAM	164.18	-1.62	4	5	50.5	-1.21	-3.21	0.04	0	11.27
Hedysarum Multijugum Maxim.	黄芪	Huangqi	MOL000425	asernestioside A	931.25	-1.21	11	18	11.07	-3.03	-4.31	0.03	0
Hedysarum Multijugum Maxim.	黄芪	Huangqi	MOL000426	asernestioside A_qt	769.09	0.54	8	13	24.55	-1.95	-2.98	0.1	0
Hedysarum Multijugum Maxim.	黄芪	Huangqi	MOL000427	asernestioside B	973.29	-0.83	10	19	12.54	-2.86	-4.41	0.03	0
Hedysarum Multijugum Maxim.	黄芪	Huangqi	MOL000428	asernestioside B_qt	811.13	0.92	7	14	14.03	-1.81	-2.98	0.09	0
Hedysarum Multijugum Maxim.	黄芪	Huangqi	MOL000429	Crystal VI	132.14	-1.85	5	5	83.96	-0.88	-1.15	0.02	0	11.59
Hedysarum Multijugum Maxim.	黄芪	Huangqi	MOL000430	betaine	117.17	-2.04	0	2	40.92	-0.77	-1.31	0.01	0.08	10.78
Hedysarum Multijugum Maxim.	黄芪	Huangqi	MOL000431	coumarin	146.15	1.9	0	2	29.17	1.2	1.3	0.04	0
Hedysarum Multijugum Maxim.	黄芪	Huangqi	MOL000432	linolenic acid	278.48	5.95	1	2	45.01	1.21	0.84	0.15	0	5.54
Hedysarum Multijugum Maxim.	黄芪	Huangqi	MOL000433	FA	441.45	0.01	7	13	68.96	-1.5	-2.59	0.71	0	24.81
Hedysarum Multijugum Maxim.	黄芪	Huangqi	MOL000434	acetylastragaloside I	911.21	0.79	6	17	43.54	-2.18	-3.23	0.09	0	16.02
Hedysarum Multijugum Maxim.	黄芪	Huangqi	MOL000435	acetylastragaloside I_qt	749.05	2.54	3	12	30.75	-1.07	-2.1	0.17	0	12.94
Hedysarum Multijugum Maxim.	黄芪	Huangqi	MOL000436	(Z)-1-(2,4-dihydroxyphenyl)-3-(4-hydroxyphenyl)prop-2-en-1-one	256.27	2.9	3	4	87.51	0.2	-0.48	0.15	0	20.28
Hedysarum Multijugum Maxim.	黄芪	Huangqi	MOL000437	Hirsutrin	464.41	-0.59	8	12	1.86	-1.66	-2.31	0.77	0
Hedysarum Multijugum Maxim.	黄芪	Huangqi	MOL000438	(3R)-3-(2-hydroxy-3,4-dimethoxyphenyl)chroman-7-ol	302.35	3.13	2	5	67.67	0.96	0.34	0.26	0	2.9
Hedysarum Multijugum Maxim.	黄芪	Huangqi	MOL000439	isomucronulatol-7,2'-di-O-glucosiole	626.67	-0.68	8	15	49.28	-2.22	-3.36	0.62	0	0.93
Hedysarum Multijugum Maxim.	黄芪	Huangqi	MOL000440	isomucronulatol-7,2'-di-O-glucosiole_qt	464.51	1.22	5	10	23.42	-0.66	-1.48	0.79	0
Hedysarum Multijugum Maxim.	黄芪	Huangqi	MOL000441	LUPENONE	424.78	7.36	0	1	11.66	1.48	1.31	0.78	0
Hedysarum Multijugum Maxim.	黄芪	Huangqi	MOL000442	1,7-Dihydroxy-3,9-dimethoxy pterocarpene	314.31	3.11	2	6	39.05	0.89	-0.04	0.48	0	7.95
Hedysarum Multijugum Maxim.	黄芪	Huangqi	MOL000054	L-	174.24	-1.11	7	6	47.64	-0.49	-1.04	0.03	0	0.85
Hedysarum Multijugum Maxim.	黄芪	Huangqi	MOL000061	Prolinum	115.15	-0.06	2	3	77.57	0.22	0.29	0.01	0	11.13
Hedysarum Multijugum Maxim.	黄芪	Huangqi	MOL000069	palmitic acid	256.48	6.37	1	2	19.3	1.09	1	0.1	0
Hedysarum Multijugum Maxim.	黄芪	Huangqi	MOL000098	quercetin	302.25	1.5	5	7	46.43	0.05	-0.77	0.28	0.38	14.4
Carthami Flos	红花	Honghua	MOL001097	o-xylene	106.18	2.8	0	0	45.55	1.85	2.08	0.01	0.41	11.86
Carthami Flos	红花	Honghua	MOL001099	p-xylene	106.18	2.8	0	0	48.74	1.83	2.06	0.01	0.39	11.71
Carthami Flos	红花	Honghua	MOL001129	l-Verbenone	150.24	1.94	0	1	50.66	1.26	1.53	0.06	0.32	11.56
Carthami Flos	红花	Honghua	MOL000116	Nonanal	142.27	3.22	0	1	40.28	1.31	1.5	0.02	0.21	6.35
Carthami Flos	红花	Honghua	MOL000012	Arachic acid	312.6	8.19	1	2	16.66	1.18	1.09	0.19	0.18
Carthami Flos	红花	Honghua	MOL000121	Decanal	156.3	3.68	0	1	29.81	1.34	1.44	0.02	0.2
Carthami Flos	红花	Honghua	MOL001281	L-alpha-Palmitin	330.57	5.57	2	4	26.66	0.3	-0.42	0.22	0.17
Carthami Flos	红花	Honghua	MOL000131	EIC	280.5	6.39	1	2	41.9	1.16	0.9	0.14	0.25	7.5
Carthami Flos	红花	Honghua	MOL001337	Benzyl glucopyranoside	270.31	-0.52	4	6	12.39	-0.7	-1.04	0.14	0.32
Carthami Flos	红花	Honghua	MOL001387	(7aS)-4,4,7a-trimethyl-6,7-dihydro-5H-benzofuran-2-one	180.27	2.48	0	2	36.84	1.2	1.46	0.07	0.31	14.05
Carthami Flos	红花	Honghua	MOL001393	myristic acid	228.42	5.46	1	2	21.18	1.07	0.99	0.07	0.19
Carthami Flos	红花	Honghua	MOL001396	PENTADECYLIC ACID	242.45	5.91	1	2	20.18	1.08	0.88	0.08	0.18
Carthami Flos	红花	Honghua	MOL001398	Methyllinolenate	292.51	6.2	0	2	46.15	1.48	1.09	0.17	0.24	5.95
Carthami Flos	红花	Honghua	MOL001399	TWT	310.68	10.41	0	0	8.37	1.85	1.64	0.18	0.13
Carthami Flos	红花	Honghua	MOL001402	Octacosane	394.86	13.15	0	0	8.15	1.91	1.46	0.37	0.12
Carthami Flos	红花	Honghua	MOL001442	phytol	296.6	7.34	1	1	33.82	1.23	0.85	0.13	0.22	2.34
Carthami Flos	红花	Honghua	MOL001501	Daturic acid	270.51	6.82	1	2	18.51	1.12	0.95	0.12	0.21
Carthami Flos	红花	Honghua	MOL001565	HEPTADECENE	238.51	7.74	0	0	20.03	1.84	1.92	0.08	0.21
Carthami Flos	红花	Honghua	MOL001620	Pentadecene	210.45	6.82	0	0	17.72	1.84	1.97	0.05	0.21
Carthami Flos	红花	Honghua	MOL001622	1-Tetradecene	196.42	6.37	0	0	6.15	1.85	2.09	0.04	0.21
Carthami Flos	红花	Honghua	MOL001640	NON	172.3	3.63	1	2	26.74	0.96	1.06	0.03	0.22
Carthami Flos	红花	Honghua	MOL001695	Quercimeritrin (6CI,7CI,8CI)	464.41	-0.4	8	12	2.85	-1.36	-2.38	0.79	0.34
Carthami Flos	红花	Honghua	MOL001739	zoomaric acid	254.46	5.92	1	2	35.78	1.18	0.88	0.1	0.24	5.29
Carthami Flos	红花	Honghua	MOL001771	poriferast-5-en-3beta-ol	414.79	8.08	1	1	36.91	1.45	1.14	0.75	0	5.07
Carthami Flos	红花	Honghua	MOL001787	ADO	267.28	-2.02	5	8	15.98	-1.56	-2.22	0.18	0.23
Carthami Flos	红花	Honghua	MOL001788	adenine	135.15	-0.58	3	4	62.81	-0.3	-0.63	0.03	0	13.33
Carthami Flos	红花	Honghua	MOL001801	salicylic acid	138.13	1.17	2	3	32.13	0.63	0.63	0.03	0.43	12
Carthami Flos	红花	Honghua	MOL001838	Dipalmitin	569.03	12.55	1	5	21.16	0.39	-0.88	0.44	0.16
Carthami Flos	红花	Honghua	MOL001894	Bicetyl	450.98	14.97	0	0	8.03	1.96	1.71	0.46	0.14
Carthami Flos	红花	Honghua	MOL001955	Heriguard	354.34	-0.42	6	9	11.93	-1.03	-1.71	0.33	0.37
Carthami Flos	红花	Honghua	MOL002008	myricetin	318.25	1.24	6	8	13.75	-0.15	-1.01	0.31	0.4
Carthami Flos	红花	Honghua	MOL002016	10579-93-8	204.39	4.75	0	0	27.36	1.85	2.09	0.09	0.29
Carthami Flos	红花	Honghua	MOL002046	hexanoic acid	116.18	1.81	1	2	73.08	0.8	0.93	0.01	0.27	10.81
Carthami Flos	红花	Honghua	MOL002092	Antioxidant No. 33	206.36	4.36	1	1	26.74	1.68	1.81	0.06	0.28
Carthami Flos	红花	Honghua	MOL000222	terephthaldehyde	354.34	-0.42	6	9	11.93	-1.35	-2.09	0.33	0.37
Carthami Flos	红花	Honghua	MOL000223	caffeic acid	180.17	1.37	3	4	25.76	0.21	-0.26	0.05	0.44
Carthami Flos	红花	Honghua	MOL002363	beta-Ionone	192.33	3.22	0	1	20.63	1.41	1.47	0.05	0.3
Carthami Flos	红花	Honghua	MOL002376	PENTACOSANE	352.77	11.78	0	0	8.25	1.9	1.85	0.27	0.14
Carthami Flos	红花	Honghua	MOL000024	alpha-humulene	204.39	5.04	0	0	22.98	1.88	2.08	0.06	0
Carthami Flos	红花	Honghua	MOL000249	Methylcinnamate	162.2	2.15	0	2	18.42	1.3	1.3	0.04	0.37
Carthami Flos	红花	Honghua	MOL002674	(E)-1,3-Tridecadiene-5,7,9,11-tetrayne	164.21	4.18	0	0	37.3	2.49	1.35	0.04	0.55	9.22
Carthami Flos	红花	Honghua	MOL002675	Hexenal	98.16	1.83	0	1	46.01	1.29	1.66	0.01	0.31	11.37
Carthami Flos	红花	Honghua	MOL002676	10482-53-8	232.45	6.4	0	0	44.06	1.87	1.98	0.08	0.27	10.6
Carthami Flos	红花	Honghua	MOL002677	L-1,2-Dipalmitin	569.03	12.55	1	5	21.28	0.38	-0.87	0.49	0.16
Carthami Flos	红花	Honghua	MOL002678	EB	106.18	2.77	0	0	49.38	1.83	2.15	0.01	0.38	11.76
Carthami Flos	红花	Honghua	MOL002679	Ethone	148.23	1.61	0	3	40.81	0.96	0.86	0.02	0.23	10.66
Carthami Flos	红花	Honghua	MOL002680	Flavoxanthin	584.96	8.24	2	3	60.41	0.97	-0.9	0.56	0.32	16.38
Carthami Flos	红花	Honghua	MOL002681	fluoranthene	202.26	3.95	0	0	24.7	1.97	1.67	0.18	0.54
Carthami Flos	红花	Honghua	MOL002682	aldehydo-D-galactose	180.18	-2.68	5	6	47.81	-1.67	-4.26	0.03	0.25	7.97
Carthami Flos	红花	Honghua	MOL002683	Ligla	278.48	5.95	1	2	45.01	1.2	0.7	0.15	0.27	5.97
Carthami Flos	红花	Honghua	MOL002684	gamma-Tocotrienol	410.7	9.18	1	2	20.3	1.55	1.3	0.53	0.29
Carthami Flos	红花	Honghua	MOL002685	[(2S)-2,3-dihydroxypropyl] octanoate	218.33	1.92	2	4	22.28	0.06	-0.37	0.05	0.2
Carthami Flos	红花	Honghua	MOL002686	GLV	74.04	-0.43	1	3	32.25	-0.19	-0.34	0	0.48	12.42
Carthami Flos	红花	Honghua	MOL002687	guanosine	283.28	-2.41	6	9	21.43	-1.21	-1.62	0.21	0.23
Carthami Flos	红花	Honghua	MOL002688	hentriacontane-8,10-diol	468.95	11.92	2	2	13.41	0.81	-0.2	0.5	0.16
Carthami Flos	红花	Honghua	MOL002689	3,4,5-Trimethoxytoluene	182.24	2.27	0	3	23.73	1.32	1.25	0.04	0.18
Carthami Flos	红花	Honghua	MOL002690	hydroxysafflor-yellow-A	612.59	-4.45	12	16	4.77	-2.77	-3.38	0.68	0.33
Carthami Flos	红花	Honghua	MOL002691	Iva	102.15	1.15	1	2	62.17	0.82	1.09	0.01	0.29	11.36
Carthami Flos	红花	Honghua	MOL002692	Amoenin A3	448.41	-0.32	7	11	3.32	-1.36	-2.01	0.74	0.36
Carthami Flos	红花	Honghua	MOL002693	nicotiflorin	594.57	-1.18	9	15	3.64	-1.77	-2.55	0.73	0.3
Carthami Flos	红花	Honghua	MOL002694	4-[(E)-4-(3,5-dimethoxy-4-oxo-1-cyclohexa-2,5-dienylidene)but-2-enylidene]-2,6-dimethoxycyclohexa-2,5-dien-1-one	356.4	0.36	0	6	48.47	0.81	-0.34	0.36	0.27	3.24
Carthami Flos	红花	Honghua	MOL002695	lignan	458.55	3.78	0	8	43.32	0.42	-0.16	0.65	0.19	14.88
Carthami Flos	红花	Honghua	MOL002696	lirioresinol-A	404.45	1.85	3	8	1.76	0.41	-0.42	0.67	0.19
Carthami Flos	红花	Honghua	MOL002697	junipene	204.39	4.18	0	0	44.07	1.82	2.14	0.11	0.25	12.2
Carthami Flos	红花	Honghua	MOL002698	lupeol-palmitate	665.26	14.38	0	2	33.98	1.52	0.89	0.32	0.21	10.21
Carthami Flos	红花	Honghua	MOL002699	Cetene	224.48	7.28	0	0	5.34	1.83	1.91	0.06	0.21
Carthami Flos	红花	Honghua	MOL002700	luteolin-7-0-B-D-glucoside	580.54	-1.25	9	15	3.72	-2.1	-2.99	0.76	0.28
Carthami Flos	红花	Honghua	MOL002701	neocarthamin	450.43	0.13	7	11	17.81	-1.27	-2.02	0.77	0.31
Carthami Flos	红花	Honghua	MOL002702	Nonacosanol	424.89	12.38	1	1	10.57	1.48	0.7	0.43	0.15
Carthami Flos	红花	Honghua	MOL002703	OCTADECENE	252.54	8.19	0	0	19.21	1.88	1.98	0.09	0.19
Carthami Flos	红花	Honghua	MOL002704	D-Phenylalanine	165.21	0.96	3	3	92.86	0.18	0.14	0.04	0.38	4.78
Carthami Flos	红花	Honghua	MOL002705	phospholipid	673.89	4.72	2	13	15.43	-0.72	-1.38	0.45	0.26
Carthami Flos	红花	Honghua	MOL002706	Phytoene	545.04	14.54	0	0	39.56	2.22	1.7	0.5	0.3	2
Carthami Flos	红花	Honghua	MOL002707	phytofluene	543.02	14.1	0	0	43.18	2.29	1.76	0.5	0.3	2.6
Carthami Flos	红花	Honghua	MOL002708	precarthamin	464.51	1.6	8	10	22	-1.4	-1.98	0.67	0.3
Carthami Flos	红花	Honghua	MOL002709	propanetriol-a-arabinofuranosyl(1→4)	342.34	-4.33	8	11	0.87	-2.72	-7.1	0.24	0.25
Carthami Flos	红花	Honghua	MOL002710	Pyrethrin II	372.5	3.74	0	5	48.36	0.53	-0.21	0.35	0.32	1.79
Carthami Flos	红花	Honghua	MOL002711	ZINC01692449	86.15	1.16	1	1	72.18	1.08	1.37	0	0.32	11.54
Carthami Flos	红花	Honghua	MOL002712	6-Hydroxykaempferol	302.25	1.5	5	7	62.13	0.16	-0.71	0.27	0.35	14.29
Carthami Flos	红花	Honghua	MOL002713	qt_Kaempferol-3-O-rutinoside-7-O-galactoside	624.6	-1.99	9	16	14.28	-2	-2.92	0.63	0.28
Carthami Flos	红花	Honghua	MOL002714	baicalein	270.25	2.33	3	5	33.52	0.63	-0.05	0.21	0.36	16.25
Carthami Flos	红花	Honghua	MOL002715	qt_carthamin-precursor	660.62	0.54	9	14	6.83	-2.04	-2.51	0.55	0.43
Carthami Flos	红花	Honghua	MOL002716	qt_carthamin	620.55	0.07	9	14	6.75	-2.35	-2.73	0.6	0.47
Carthami Flos	红花	Honghua	MOL002717	qt_carthamone	286.25	0.7	3	6	51.03	-0.31	-0.92	0.2	0.47	3.64
Carthami Flos	红花	Honghua	MOL002718	qt_hydroxysafflor-yellow-A	288.27	0.45	4	6	13.02	-0.43	-0.86	0.2	0.41
Carthami Flos	红花	Honghua	MOL002719	6-Hydroxynaringenin	288.27	2.03	4	6	33.23	0.27	-0.27	0.24	0.34	15.67
Carthami Flos	红花	Honghua	MOL002720	qt_precarthamin	316.38	3.17	5	5	17.48	-0.02	-0.56	0.24	0.3
Carthami Flos	红花	Honghua	MOL002721	quercetagetin	318.25	1.24	6	8	45.01	-0.06	-0.93	0.31	0.34	13.82
Carthami Flos	红花	Honghua	MOL002722	Vomifoliol	224.33	1.25	2	3	29.01	-0.08	-0.52	0.08	0.33
Carthami Flos	红花	Honghua	MOL002723	qt_safflomin-A	288.27	0.45	4	6	5.85	-0.5	-1.04	0.2	0.43
Carthami Flos	红花	Honghua	MOL002724	qt_safflomin-C	452.44	1.52	6	9	3.53	-0.85	-1.38	0.59	0.4
Carthami Flos	红花	Honghua	MOL002725	qt_safflow-yellow-A	448.41	-1.95	7	11	16.07	-2.14	-2.46	0.79	0.37
Carthami Flos	红花	Honghua	MOL002726	qt_safflower-yellow-B	766.76	-1.57	13	17	9.47	-3.16	-3.47	0.41	0.39
Carthami Flos	红花	Honghua	MOL002727	C08464	162.19	4.3	0	0	37.14	2.53	0.61	0.04	0.5	9.51
Carthami Flos	红花	Honghua	MOL002728	sesquiterpene	626.57	-2.49	11	17	5.86	-2.93	-3.99	0.67	0.3
Carthami Flos	红花	Honghua	MOL002729	quercetin-6-glucoside	480.41	-0.67	9	13	16.75	-1.58	-2.75	0.8	0.31
Carthami Flos	红花	Honghua	MOL002730	Vitamin- G	376.41	0.23	5	10	6.79	-1.22	-1.77	0.5	0.32
Carthami Flos	红花	Honghua	MOL002731	(4S)-4-hydroxy-3,5,5-trimethyl-4-[(E,3R)-3-[(2R,3R,4S,5S,6R)-3,4,5-trihydroxy-6-(hydroxymethyl)tetrahydropyran-2-yl]oxybut-1-enyl]cyclohex-2-en-1-one	386.49	-0.5	5	8	10.81	-1.25	-1.82	0.36	0.32
Carthami Flos	红花	Honghua	MOL002732	7-Chloro-2,4-quinolinedicarboxylic acid	166.23	4.06	0	0	33.32	2.27	1.21	0.04	0.63	9.04
Carthami Flos	红花	Honghua	MOL002733	safflomin-A	612.59	-4.45	12	16	3.53	-3.03	-3.64	0.68	0.35
Carthami Flos	红花	Honghua	MOL002734	safflomin-C	614.6	-0.95	10	14	5.57	-2.01	-2.44	0.66	0.36
Carthami Flos	红花	Honghua	MOL002735	safflow-yellow-A	610.57	-3.69	10	16	27.16	-2.9	-3.37	0.7	0.32
Carthami Flos	红花	Honghua	MOL002736	safflower-yellow-B	1091.07	-6.8	21	27	3.01	-4.2	-4.74	0.17	0.36
Carthami Flos	红花	Honghua	MOL002737	scutellarein	286.25	2.07	4	6	18.97	0.31	-0.54	0.24	0.35
Carthami Flos	红花	Honghua	MOL002738	Diamylphenol	234.42	6.19	1	1	17.26	1.73	1.66	0.08	0.23
Carthami Flos	红花	Honghua	MOL002739	tagetiin	480.41	-0.85	9	13	28.34	-1.41	-2.15	0.78	0.31
Carthami Flos	红花	Honghua	MOL002740	thymopentin	679.88	-1.32	15	18	1.24	-1.91	-2.91	0.46	0.29
Carthami Flos	红花	Honghua	MOL002741	tinctorimine	595.56	-4.33	13	16	18.09	-3.15	-3.52	0.68	0.31
Carthami Flos	红花	Honghua	MOL002742	LUT	568.96	9.47	2	2	15.74	1.12	-1.12	0.54	0.34
Carthami Flos	红花	Honghua	MOL002743	ZINC01666986	102.2	1.8	1	1	43.94	1.11	1.29	0.01	0.22	10.82
Carthami Flos	红花	Honghua	MOL002744	(R)-2-methylbutyric acid	102.15	1.36	1	2	28.86	0.76	1.06	0.01	0.33
Carthami Flos	红花	Honghua	MOL002745	ZINC01690417	102.2	1.87	1	1	80.12	1.2	1.5	0.01	0.24	10.88
Carthami Flos	红花	Honghua	MOL002746	L-2-Amino-3-(5-hydroxyindolyl)propionic acid	220.25	0.98	5	4	74.63	-0.15	-0.69	0.1	0.25	-2.66
Carthami Flos	红花	Honghua	MOL002747	(2R)-5-methylhexan-2-ol	116.23	2.06	1	1	23.6	1.11	1.2	0.01	0.24
Carthami Flos	红花	Honghua	MOL002748	(2R,6R,10R)-6,10,14-trimethylpentadecan-2-ol	270.56	6.67	1	1	20.94	1.33	1.12	0.1	0.2
Carthami Flos	红花	Honghua	MOL002749	6-hydroxykaempferol-3,6,7-tri-O-beta-D-glucoside	788.73	-4.4	14	22	3.14	-3.91	-5.03	0.39	0.27
Carthami Flos	红花	Honghua	MOL002750	2,4-Dichloro-5-([(E)-(4-chlorophenyl)methylidene]amino)benzoic acid	168.25	3.93	0	0	36.62	2.19	1.72	0.04	0.55	8.66
Carthami Flos	红花	Honghua	MOL002751	6-hydroxykaempferol-3-O-beta-D-glucoside	464.41	-0.59	8	12	1.85	-1.52	-2.31	0.76	0.31
Carthami Flos	红花	Honghua	MOL002752	6-hydroxykaempferol-3-O-beta-d-Rutoside-6-O-beta-d-glucoside	788.73	-4.41	14	22	3.02	-3.73	-5.14	0.34	0.27
Carthami Flos	红花	Honghua	MOL002753	6-hydroxykaempferol-3-O-glucoside	464.41	-0.59	8	12	1.97	-1.47	-2.14	0.76	0.3
Carthami Flos	红花	Honghua	MOL002754	6-hydroxykaempferol-3,6-di-O-beta-D-glucoside	626.57	-2.49	11	17	4.21	-2.86	-3.77	0.68	0.28
Carthami Flos	红花	Honghua	MOL002755	6-hydroxykaempferol-6,7-di-O-beta-D-glucoside	626.57	-2.31	11	17	12.77	-2.49	-3.57	0.69	0.28
Carthami Flos	红花	Honghua	MOL002756	6-Hydroxykaempferol-7-O-glucoside	464.41	-0.4	8	12	2.87	-1.47	-2.55	0.78	0.33
Carthami Flos	红花	Honghua	MOL002757	7,8-dimethyl-1H-pyrimido[5,6-g]quinoxaline-2,4-dione	242.26	0.59	2	6	45.75	0.06	-0.67	0.19	0.39	-0.72
Carthami Flos	红花	Honghua	MOL002758	(E,Z)-2,8-Decadien-4,6-diyn-1-yl 3-methylbutanoate	230.33	4.06	0	2	26.6	1.65	0.83	0.08	0.42
Carthami Flos	红花	Honghua	MOL002759	Glyceryl pps	663.15	14.49	0	6	29.61	0.45	-0.78	0.35	0.22
Carthami Flos	红花	Honghua	MOL002760	Hydroxybenzoyl-coumaricanhydride	456.42	4.17	3	8	1.68	-0.46	-1.01	0.78	0.5
Carthami Flos	红花	Honghua	MOL002761	Sophoraflavonoloside	610.57	-2.07	10	16	5.3	-2.42	-3.27	0.71	0.32
Carthami Flos	红花	Honghua	MOL002762	Kaempferol-3-O-beta-d-rutinoside	610.57	-2.24	10	16	5.51	-2.59	-3.39	0.65	0.32
Carthami Flos	红花	Honghua	MOL002763	Kaempferol-3-O-rutinoside-7-O-galactoside	772.73	-4.14	13	21	3.05	-3.39	-4.93	0.34	0.3
Carthami Flos	红花	Honghua	MOL002764	MEGxp0_000365	583.74	4.26	5	9	1.45	-0.12	-1.81	0.53	0.38
Carthami Flos	红花	Honghua	MOL002765	N1,N5-(Z)-N10-(E)-tri-p-coumaroylspermidine	583.74	4.26	5	9	1.45	-0.14	-1.35	0.53	0.37
Carthami Flos	红花	Honghua	MOL002766	Quercetin-3,7-di-O-beta-d-glucoside	626.57	-2.49	11	17	5.86	-2.57	-3.74	0.67	0.28
Carthami Flos	红花	Honghua	MOL002767	1,11(Z)-Tridecadien-3,5,7,9-tetrayne	164.21	4.18	0	0	43.51	2.4	1.33	0.04	0.54	9.23
Carthami Flos	红花	Honghua	MOL002768	947-59-1	204.39	4.17	0	0	29.59	1.84	2.12	0.12	0.22
Carthami Flos	红花	Honghua	MOL002769	(Z)-2-methyl-5-[(1R,2S,4S)-2-methyl-3-methylene-2-norbornanyl]pent-2-en-1-ol	220.39	3.66	1	1	62.85	1.26	1.22	0.09	0.25	1.46
Carthami Flos	红花	Honghua	MOL002770	Terthiophene	248.41	5.02	0	0	19.56	1.46	1.28	0.07	0
Carthami Flos	红花	Honghua	MOL002771	VIV	430.79	10.42	1	2	14.26	1.7	1.67	0.55	0.24
Carthami Flos	红花	Honghua	MOL002772	[(Z)-dec-8-en-4,6-diynyl] 3-methylbutanoate	232.35	4.37	0	2	27.82	1.56	0.8	0.08	0.37
Carthami Flos	红花	Honghua	MOL002773	beta-carotene	536.96	12	0	0	37.18	2.25	1.52	0.58	0.33	4.36
Carthami Flos	红花	Honghua	MOL002774	Sitoindoside II	841.45	13.78	3	7	26.94	0.12	-1.4	0.16	0.23
Carthami Flos	红花	Honghua	MOL002775	5,8-dimethyltocol	416.76	9.93	1	2	15.62	1.67	1.56	0.52	0.24
Carthami Flos	红花	Honghua	MOL002776	Baicalin	446.39	0.64	6	11	40.12	-0.85	-1.74	0.75	0.36	17.36
Carthami Flos	红花	Honghua	MOL002777	124604-44-0	166.23	4.06	0	0	41.57	2.29	1.54	0.04	0.6	9.09
Carthami Flos	红花	Honghua	MOL002778	THZ	135.2	1.91	0	1	70.33	1.39	1.51	0.03	0.25	13.39
Carthami Flos	红花	Honghua	MOL002779	carthamin-precursor	984.94	-4.69	17	24	3.01	-4.84	-5.5	0.21	0.38
Carthami Flos	红花	Honghua	MOL002780	carthamin	944.87	-3.43	15	24	3.02	-4.26	-4.92	0.22	0.37
Carthami Flos	红花	Honghua	MOL002781	carthamone	448.41	-1.39	6	11	5.93	-1.81	-2.43	0.63	0.42
Carthami Flos	红花	Honghua	MOL002782	Dihydroaplotaxene	234.47	6.85	0	0	4.78	1.9	2.13	0.08	0.29
Carthami Flos	红花	Honghua	MOL002783	Cumalic acid	140.1	-0.11	1	4	43.1	-0.01	-0.39	0.03	0.39	11.86
Carthami Flos	红花	Honghua	MOL002784	CYCLODODECANOL	184.36	4.24	1	1	41.45	1.21	1.25	0.04	0.17	8.58
Carthami Flos	红花	Honghua	MOL002785	deca-4,6-diynyl 3-methylbutanoate	234.37	4.82	0	2	20.69	1.59	0.86	0.08	0.31
Carthami Flos	红花	Honghua	MOL000286	β-amyrin acetate	468.84	7.68	0	2	9.11	1.42	1.21	0.74	0
Carthami Flos	红花	Honghua	MOL000305	lauric acid	200.36	4.54	1	2	23.59	1.02	1.1	0.04	0
Carthami Flos	红花	Honghua	MOL000340	HCI	150.19	1.93	1	2	35.83	0.92	0.99	0.03	0.42	5.68
Carthami Flos	红花	Honghua	MOL000346	succinic acid	118.1	-0.41	2	4	29.62	-0.44	-0.71	0.01	0.42
Carthami Flos	红花	Honghua	MOL000347	Syrigin	372.41	-0.51	5	9	14.64	-1.01	-1.81	0.32	0.23
Carthami Flos	红花	Honghua	MOL000348	4-[(Z)-3-hydroxyprop-1-enyl]-2,6-dimethoxyphenol	210.25	1.39	2	4	49.15	0.56	0.03	0.06	0.2	3.88
Carthami Flos	红花	Honghua	MOL000356	lupeol	426.8	7.4	1	1	12.12	1.46	1.29	0.78	0.24
Carthami Flos	红花	Honghua	MOL000357	Sitogluside	576.95	6.34	4	6	20.63	-0.14	-0.93	0.62	0.23
Carthami Flos	红花	Honghua	MOL000358	beta-sitosterol	414.79	8.08	1	1	36.91	1.32	0.99	0.75	0.23	5.36
Carthami Flos	红花	Honghua	MOL000036	beta-caryophyllene	204.39	4.75	0	0	29.7	1.83	2.07	0.09	0
Carthami Flos	红花	Honghua	MOL000360	FER	194.2	1.62	2	4	39.56	0.47	-0.03	0.06	0.34	2.38
Carthami Flos	红花	Honghua	MOL000382	Arabinose,d	150.15	-2.17	4	5	1.87	-1.59	-3.98	0.02	0
Carthami Flos	红花	Honghua	MOL000396	(+)-Syringaresinol	418.48	2.1	2	8	3.29	0.47	-0.34	0.72	0
Carthami Flos	红花	Honghua	MOL000415	rutin	610.57	-1.45	10	16	3.2	-1.93	-2.75	0.68	0
Carthami Flos	红花	Honghua	MOL000422	kaempferol	286.25	1.77	4	6	41.88	0.26	-0.55	0.24	0	14.74
Carthami Flos	红花	Honghua	MOL000432	linolenic acid	278.48	5.95	1	2	45.01	1.21	0.84	0.15	0	5.54
Carthami Flos	红花	Honghua	MOL000449	Stigmasterol	412.77	7.64	1	1	43.83	1.44	1	0.76	0.22	5.57
Carthami Flos	红花	Honghua	MOL000479	Farnesene	204.39	5.52	0	0	17.42	1.95	2.21	0.05	0
Carthami Flos	红花	Honghua	MOL000514	Nonacosane	408.89	13.6	0	0	8.12	1.92	1.54	0.39	0.16
Carthami Flos	红花	Honghua	MOL002003	(-)-Caryophyllene oxide	220.39	3.52	0	1	32.67	1.58	1.76	0.13	0.28	6.51
Carthami Flos	红花	Honghua	MOL000055	L-Lysin	146.22	-0.68	5	4	29.33	-0.66	-1.44	0.02	0
Carthami Flos	红花	Honghua	MOL000561	Astragalin	448.41	-0.32	7	11	14.03	-1.34	-1.97	0.74	0.34
Carthami Flos	红花	Honghua	MOL000006	luteolin	286.25	2.07	4	6	36.16	0.19	-0.84	0.25	0.39	15.94
Carthami Flos	红花	Honghua	MOL000608	()-Terpinen-4-ol	154.28	2.55	1	1	81.41	1.36	1.66	0.03	0.25	10.81
Carthami Flos	红花	Honghua	MOL000612	(-)-alpha-cedrene	204.39	4.12	0	0	55.56	1.81	2.16	0.1	0.24	4.82
Carthami Flos	红花	Honghua	MOL000675	oleic acid	282.52	6.84	1	2	33.13	1.17	0.78	0.14	0.2	4.99
Carthami Flos	红花	Honghua	MOL000069	palmitic acid	256.48	6.37	1	2	19.3	1.09	1	0.1	0
Carthami Flos	红花	Honghua	MOL000714	Hyacinthin	120.16	1.52	0	1	38.65	1.31	1.58	0.02	0.43	-2.04
Carthami Flos	红花	Honghua	MOL000723	trans-2,4-decadienal	152.26	3.21	0	1	51.03	1.4	1.49	0.02	0.32	7.44
Carthami Flos	红花	Honghua	MOL000748	HMF	126.12	0.67	1	3	45.07	0.05	-0.27	0.02	0.22	11.73
Carthami Flos	红花	Honghua	MOL000767	Dotriacontanol	466.98	13.74	1	1	10.25	1.48	0.44	0.46	0.15
Carthami Flos	红花	Honghua	MOL000775	EEE	88.12	0.37	0	2	45.02	1.07	1.26	0	0.21	11.64
Carthami Flos	红花	Honghua	MOL000008	apigenin	270.25	2.33	3	5	23.06	0.43	-0.61	0.21	0.41
Carthami Flos	红花	Honghua	MOL000860	stearic acid	284.54	7.28	1	2	17.83	1.15	1.22	0.14	0.19
Carthami Flos	红花	Honghua	MOL000089	catechol	110.12	1.3	2	2	29.86	1.09	1.32	0.02	0.42
Carthami Flos	红花	Honghua	MOL000953	CLR	386.73	7.38	1	1	37.87	1.43	1.13	0.68	0.2	4.52
Carthami Flos	红花	Honghua	MOL000098	quercetin	302.25	1.5	5	7	46.43	0.05	-0.77	0.28	0.38	14.4
Coptidis Rhizoma	黄连	Huanglian	MOL001454	berberine	336.39	3.45	0	4	36.86	1.24	0.57	0.78	0.19	6.57
Coptidis Rhizoma	黄连	Huanglian	MOL001457	columbamine	338.41	3.4	1	4	26.94	1.01	0.11	0.59	0.17
Coptidis Rhizoma	黄连	Huanglian	MOL001867	Isovanillin	152.16	1.31	1	3	31.01	0.75	0.5	0.03	0.31	4.72
Coptidis Rhizoma	黄连	Huanglian	MOL001955	Heriguard	354.34	-0.42	6	9	11.93	-1.03	-1.71	0.33	0.37
Coptidis Rhizoma	黄连	Huanglian	MOL002329	Javanicin	508.52	-1.24	0	12	17.38	-0.86	-1.34	0.78	0.34
Coptidis Rhizoma	黄连	Huanglian	MOL002637	Obacunoic acid	472.58	2.07	2	8	20.69	-0.74	-1.28	0.79	0.33
Coptidis Rhizoma	黄连	Huanglian	MOL002639	Obamegine	594.76	6.72	2	8	2.55	0.95	0.25	0.11	0.26
Coptidis Rhizoma	黄连	Huanglian	MOL002664	Fagarine	229.25	2.35	0	4	72.23	1.08	0.96	0.15	0.2	-0.2
Coptidis Rhizoma	黄连	Huanglian	MOL002890	2-Carboxymethyl-3-prenyl-2,3-epoxy-1,4-naphthoquinone	300.33	2.46	0	5	20.68	0.23	-0.02	0.26	0.42
Coptidis Rhizoma	黄连	Huanglian	MOL002891	magnoflorine	342.45	3.12	2	4	0.48	1.07	0.69	0.55	0.15
Coptidis Rhizoma	黄连	Huanglian	MOL013352	Obacunone	454.56	2.68	0	7	43.29	0.01	-0.43	0.77	0.31	-13.04
Coptidis Rhizoma	黄连	Huanglian	MOL002893	Trihydroxybufosterocholanic acid	464.76	4.51	4	5	16.78	-0.22	-0.94	0.84	0.23
Coptidis Rhizoma	黄连	Huanglian	MOL002894	berberrubine	322.36	3.2	1	4	35.74	1.07	0.17	0.73	0.24	6.46
Coptidis Rhizoma	黄连	Huanglian	MOL002895	DPEC	282.31	3.38	2	4	28.36	0.94	0.26	0.24	0.37
Coptidis Rhizoma	黄连	Huanglian	MOL002896	Corydaldine	207.25	1.08	1	4	49.3	0.81	0.56	0.09	0.22	4.03
Coptidis Rhizoma	黄连	Huanglian	MOL002897	epiberberine	336.39	3.45	0	4	43.09	1.17	0.4	0.78	0.19	6.1
Coptidis Rhizoma	黄连	Huanglian	MOL002898	groenlandicine	322.36	3.2	1	4	28.42	1.13	0.31	0.72	0.23
Coptidis Rhizoma	黄连	Huanglian	MOL003959	limonin	470.56	1.42	0	8	21.3	-0.15	-0.67	0.57	0
Coptidis Rhizoma	黄连	Huanglian	MOL002900	Noroxyhydrastinine	191.2	0.88	1	4	38.89	0.77	0.4	0.1	0.31	8.25
Coptidis Rhizoma	黄连	Huanglian	MOL002901	phellodendrine	342.45	3.19	2	4	2.5	0.92	0.18	0.58	0.15
Coptidis Rhizoma	黄连	Huanglian	MOL002902	Ethyl caffeate	208.23	1.97	2	4	103.85	0.73	0.51	0.07	0.34	3.76
Coptidis Rhizoma	黄连	Huanglian	MOL002903	(R)-Canadine	339.42	3.4	0	5	55.37	1.04	0.57	0.77	0.2	6.41
Coptidis Rhizoma	黄连	Huanglian	MOL002904	Berlambine	351.38	2.49	0	6	36.68	0.97	0.17	0.82	0.28	7.33
Coptidis Rhizoma	黄连	Huanglian	MOL002905	Zosimin	328.39	3.96	0	5	14.82	0.84	0.43	0.36	0.33
Coptidis Rhizoma	黄连	Huanglian	MOL002906	Corchoroside A	534.71	1.25	4	9	19.6	-1.17	-1.7	0.69	0.25
Coptidis Rhizoma	黄连	Huanglian	MOL002907	Corchoroside A_qt	404.55	1.34	3	6	104.95	-0.91	-1.31	0.78	0.29	6.68
Coptidis Rhizoma	黄连	Huanglian	MOL000360	FER	194.2	1.62	2	4	39.56	0.47	-0.03	0.06	0.34	2.38
Coptidis Rhizoma	黄连	Huanglian	MOL000622	Magnograndiolide	266.37	1.18	2	4	63.71	0.02	-0.24	0.19	0.3	3.17
Coptidis Rhizoma	黄连	Huanglian	MOL000762	Palmidin A	510.52	4.52	6	8	35.36	-0.38	-1.47	0.65	0.39	33.17
Coptidis Rhizoma	黄连	Huanglian	MOL000778	6-O-E-Feruloylajugol	524.57	-0.84	6	12	26.13	-1.43	-2.12	0.85	0.25
Coptidis Rhizoma	黄连	Huanglian	MOL000779	6-O-E-Feruloylajugol_qt	362.41	0.9	3	7	15.46	-0.32	-0.88	0.43	0.28
Coptidis Rhizoma	黄连	Huanglian	MOL000785	palmatine	352.44	3.65	0	4	64.6	1.33	0.37	0.65	0.13	2.25
Coptidis Rhizoma	黄连	Huanglian	MOL000789	jatrorrizine	338.41	3.4	1	4	19.65	1.28	0.36	0.59	0
Coptidis Rhizoma	黄连	Huanglian	MOL000098	quercetin	302.25	1.5	5	7	46.43	0.05	-0.77	0.28	0.38	14.4
Coptidis Rhizoma	黄连	Huanglian	MOL000114	vanillic acid	168.16	1.15	2	4	35.47	0.43	0.09	0.04	0.34	11.62
Coptidis Rhizoma	黄连	Huanglian	MOL000141	hydroxytyrosol	154.18	1.01	3	3	57.57	0.3	-0.17	0.03	0.32	1.92
Coptidis Rhizoma	黄连	Huanglian	MOL000771	p-coumaric acid	164.17	1.64	2	3	43.29	0.46	0.13	0.04	0.45	4.43
Coptidis Rhizoma	黄连	Huanglian	MOL001458	coptisine	320.34	3.25	0	4	30.67	1.21	0.32	0.86	0.26	9.33
Coptidis Rhizoma	黄连	Huanglian	MOL001845	clemastanin B_qt	360.44	2.46	3	6	5.53	0.3	-0.46	0.38	0
Coptidis Rhizoma	黄连	Huanglian	MOL002343	tetrandrine	622.82	7.22	0	8	26.64	1.02	0.44	0.1	0.22
Coptidis Rhizoma	黄连	Huanglian	MOL002668	Worenine	334.37	3.73	0	4	45.83	1.22	0.24	0.87	0.27	8.41
Coptidis Rhizoma	黄连	Huanglian	MOL003178	GENOP	154.13	0.9	3	4	29.33	0.26	0.02	0.04	0.45
Coptidis Rhizoma	黄连	Huanglian	MOL003503	Methyl protocatechuate	168.16	1.15	2	4	38.19	0.48	0.13	0.04	0.37	4.64
Coptidis Rhizoma	黄连	Huanglian	MOL004095	Cinnamic acid, 3,4-dimethoxy- (8CI)	208.23	1.87	1	4	63.86	0.57	0.52	0.07	0	3.32
Coptidis Rhizoma	黄连	Huanglian	MOL006972	Pycnamine	608.79	6.97	1	8	27.61	1.12	0.4	0.11	0.24
Coptidis Rhizoma	黄连	Huanglian	MOL007134	danshensu	198.19	0.71	4	5	36.91	-0.27	-0.62	0.06	0.37	0.16
Coptidis Rhizoma	黄连	Huanglian	MOL008647	Moupinamide	313.38	2.86	3	5	86.71	0.55	-0.51	0.26	0.33	3.71
Coptidis Rhizoma	黄连	Huanglian	MOL013012	Oxyacanthine	608.79	6.97	1	8	9.91	0.91	0.28	0.11	0.25
Alisma Orientale (Sam.) Juz.	泽泻	Zexie	MOL000359	sitosterol	414.79	8.08	1	1	36.91	1.32	0.87	0.75	0.22	5.37
Alisma Orientale (Sam.) Juz.	泽泻	Zexie	MOL000394	choline	104.2	-1.57	1	1	0.47	0.86	0.64	0.01	0
Alisma Orientale (Sam.) Juz.	泽泻	Zexie	MOL000472	emodin	270.25	2.49	3	5	24.4	0.22	-0.66	0.24	0
Alisma Orientale (Sam.) Juz.	泽泻	Zexie	MOL000550	meso-galactitol	182.2	-2.94	6	6	10.69	-1.84	-4.33	0.03	0.17
Alisma Orientale (Sam.) Juz.	泽泻	Zexie	MOL000734	GLO	180.18	-2.68	5	6	24.44	-1.93	-4.65	0.03	0.25
Alisma Orientale (Sam.) Juz.	泽泻	Zexie	MOL000748	HMF	126.12	0.67	1	3	45.07	0.05	-0.27	0.02	0.22	11.73
Alisma Orientale (Sam.) Juz.	泽泻	Zexie	MOL000823	1h-indole-3-carboxylic,acid	161.17	1.73	2	2	25.83	0.79	0.61	0.05	0.3
Alisma Orientale (Sam.) Juz.	泽泻	Zexie	MOL000824	(1R,3aS,8aR)-7-isopropyl-1-methyl-4-methylene-2,3,3a,5,6,8a-hexahydroazulen-1-ol	220.39	3.58	1	1	49.45	1.24	1.23	0.09	0.28	7.11
Alisma Orientale (Sam.) Juz.	泽泻	Zexie	MOL000825	(1R,3aR,4S,7R,8S,8aS)-7-isopropyl-1,4-dimethyl-3,3a,5,6,8,8a-hexahydro-2H-azulene-1,4,7,8-tetrol	272.43	0.7	4	4	70.11	-0.03	-0.53	0.14	0.23	8.13
Alisma Orientale (Sam.) Juz.	泽泻	Zexie	MOL000826	(1R,3aS,4S,8aR)-7-(2-hydroxypropan-2-yl)-1,4-dimethyl-2,3,3a,5,6,8a-hexahydroazulene-1,4-diol	254.41	1.35	3	3	57.86	-0.13	-0.63	0.12	0.28	8.12
Alisma Orientale (Sam.) Juz.	泽泻	Zexie	MOL000827	(1S,3aR,4R,8aS)-7-isopropyl-1,4-dimethyl-2,3,3a,5,6,8a-hexahydroazulene-1,4-diol	238.41	2.56	2	2	59.68	0.62	0.32	0.1	0.26	7.59
Alisma Orientale (Sam.) Juz.	泽泻	Zexie	MOL000828	Alisol A	490.8	3.88	4	5	18.28	-0.48	-0.91	0.81	0.26
Alisma Orientale (Sam.) Juz.	泽泻	Zexie	MOL000829	Alisol A monoacetate	532.84	4.26	3	6	24.21	-0.13	-0.61	0.8	0.26
Alisma Orientale (Sam.) Juz.	泽泻	Zexie	MOL000830	Alisol B	472.78	4.64	2	4	34.47	0.04	-0.54	0.82	0.27	9.14
Alisma Orientale (Sam.) Juz.	泽泻	Zexie	MOL000831	Alisol B monoacetate	514.82	5.02	1	5	35.58	0.46	-0.18	0.81	0.26	10.97
Alisma Orientale (Sam.) Juz.	泽泻	Zexie	MOL000832	alisol,b,23-acetate	446.74	3.82	2	4	32.52	-0.06	-0.94	0.82	0.27	7.65
Alisma Orientale (Sam.) Juz.	泽泻	Zexie	MOL000833	alisol,f	528.85	3.7	2	5	14.2	-0.01	-0.69	0.67	0.26
Alisma Orientale (Sam.) Juz.	泽泻	Zexie	MOL000834	alpha-D-fructofuranose	180.18	-2.56	5	6	40.18	-1.64	-4.08	0.05	0.23	10.82
Alisma Orientale (Sam.) Juz.	泽泻	Zexie	MOL000835	EA-fructofuranoside	208.24	-1.81	4	6	47.33	-1.05	-2.82	0.06	0.22	7.48
Alisma Orientale (Sam.) Juz.	泽泻	Zexie	MOL000836	(2R,3S,4S,5R)-2-ethoxy-2,5-bis(hydroxymethyl)oxolane-3,4-diol	208.24	-1.81	4	6	47.28	-1.22	-3.57	0.06	0.21	7.65
Alisma Orientale (Sam.) Juz.	泽泻	Zexie	MOL000837	lismol	220.39	3.58	1	1	49.43	1.27	1.27	0.09	0.27	6.97
Alisma Orientale (Sam.) Juz.	泽泻	Zexie	MOL000838	alpha-D-Galp-(1->6)-alpha-D-Galp-(1->6)-D-Glu	504.5	-6.18	11	16	1.09	-4.08	-9.19	0.62	0.27
Alisma Orientale (Sam.) Juz.	泽泻	Zexie	MOL000839	rel-(1R,3aS,4S,7S,8R,8aS)-7-isopropyl-1,4-dimethyldecahydro-4,7-epoxyazulene-1,8-diol	254.41	1.47	2	3	94.43	0.53	0.54	0.15	0.24	9.63
Alisma Orientale (Sam.) Juz.	泽泻	Zexie	MOL000840	orientalol,f	236.39	2.76	1	2	73.8	1.15	1.21	0.13	0.23	7.76
Alisma Orientale (Sam.) Juz.	泽泻	Zexie	MOL000841	raffinose	504.5	-6.06	11	16	11.79	-3.91	-8.77	0.66	0.21
Alisma Orientale (Sam.) Juz.	泽泻	Zexie	MOL000842	sucrose	342.34	-4.31	8	11	7.17	-2.89	-6.67	0.23	0.2
Alisma Orientale (Sam.) Juz.	泽泻	Zexie	MOL000843	stachyose	666.66	-7.8	14	21	3.52	-5.18	-12.28	0.63	0.25
Alisma Orientale (Sam.) Juz.	泽泻	Zexie	MOL000844	Sulfoorientalol A	302.48	2.14	2	4	28.14	0.27	-0.19	0.16	0.31
Alisma Orientale (Sam.) Juz.	泽泻	Zexie	MOL000845	Sulfoorientalol B	318.48	1.25	3	5	11.3	-0.24	-0.85	0.18	0.34
Alisma Orientale (Sam.) Juz.	泽泻	Zexie	MOL000846	Sulfoorientalol C	300.46	1.94	2	4	41.57	0.06	-0.22	0.16	0.33	-0.19
Alisma Orientale (Sam.) Juz.	泽泻	Zexie	MOL000847	Sulfoorientalol D	318.48	1.04	2	5	18.72	0.38	0.21	0.21	0.31
Alisma Orientale (Sam.) Juz.	泽泻	Zexie	MOL000848	verbascose	842.84	-8.47	17	26	3.01	-6.71	-15.23	0.27	0.25
Alisma Orientale (Sam.) Juz.	泽泻	Zexie	MOL000849	16β-methoxyalisol B monoacetate	544.85	4.33	1	6	32.43	0.07	-0.6	0.77	0.26	10.31
Alisma Orientale (Sam.) Juz.	泽泻	Zexie	MOL000850	alisol A	490.8	3.88	4	5	18.28	-0.2	-0.83	0.81	0.27
Alisma Orientale (Sam.) Juz.	泽泻	Zexie	MOL000851	alisol A(B,C)monoacetate	532.84	4.26	3	6	24.21	-0.28	-1.11	0.8	0.26
Alisma Orientale (Sam.) Juz.	泽泻	Zexie	MOL000852	16β-hydroxyalisol B monoacetate	530.82	3.92	2	6	29.94	-0.25	-0.97	0.79	0.3
Alisma Orientale (Sam.) Juz.	泽泻	Zexie	MOL000853	alisol B	444.72	3.76	2	4	36.76	0.07	-0.67	0.82	0.26	7.35
Alisma Orientale (Sam.) Juz.	泽泻	Zexie	MOL000854	alisol C	486.76	3.5	2	5	32.7	-0.34	-0.97	0.82	0.31	7.89
Alisma Orientale (Sam.) Juz.	泽泻	Zexie	MOL000855	alisol B monoacetate	515.78	3.32	2	6	29.67	-0.51	-0.78	0.82	0.02
Alisma Orientale (Sam.) Juz.	泽泻	Zexie	MOL000856	alisol C monoacetate	514.77	3.67	1	6	33.06	-0.18	-0.73	0.83	0.32	10.43
Alisma Orientale (Sam.) Juz.	泽泻	Zexie	MOL000857	NCA	122.14	-0.32	2	3	71.13	0.44	0.2	0.02	0.33	11.89
Alisma Orientale (Sam.) Juz.	泽泻	Zexie	MOL000858	Glycerol palmitate	330.57	5.57	2	4	26.66	0.17	-0.5	0.22	0.17
Alisma Orientale (Sam.) Juz.	泽泻	Zexie	MOL002464	1-Monolinolein	354.59	5.59	2	4	37.18	0.32	-0.32	0.3	0.23	4.36
Alisma Orientale (Sam.) Juz.	泽泻	Zexie	MOL000860	stearic acid	284.54	7.28	1	2	17.83	1.15	1.22	0.14	0.19
Alisma Orientale (Sam.) Juz.	泽泻	Zexie	MOL000861	Healip	326.68	9.18	1	1	11.65	1.38	0.8	0.22	0.15
Alisma Orientale (Sam.) Juz.	泽泻	Zexie	MOL000862	[(1S,3R)-1-[(2R)-3,3-dimethyloxiran-2-yl]-3-[(5R,8S,9S,10S,11S,14R)-11-hydroxy-4,4,8,10,14-pentamethyl-3-oxo-1,2,5,6,7,9,11,12,15,16-decahydrocyclopenta[a]phenanthren-17-yl]butyl] acetate	514.82	5.02	1	5	35.58	0.34	-0.27	0.81	0.29	12.04
Angelicae Sinensis Radix	当归	Danggui	MOL000116	Nonanal	142.27	3.22	0	1	40.28	1.31	1.5	0.02	0.21	6.35
Angelicae Sinensis Radix	当归	Danggui	MOL000117	Cymol	134.24	3.51	0	0	27.2	1.86	2.1	0.02	0.34
Angelicae Sinensis Radix	当归	Danggui	MOL000121	Decanal	156.3	3.68	0	1	29.81	1.34	1.44	0.02	0.2
Angelicae Sinensis Radix	当归	Danggui	MOL001212	Loxanol V	214.44	5.53	1	1	14.19	1.27	0.98	0.05	0.14
Angelicae Sinensis Radix	当归	Danggui	MOL001224	Tridecylene	182.39	5.91	0	0	17.69	1.83	2.01	0.03	0.2
Angelicae Sinensis Radix	当归	Danggui	MOL000125	(-)-alpha-Pinene	136.26	2.87	0	0	46.25	1.85	2.3	0.05	0.25	11.42
Angelicae Sinensis Radix	当归	Danggui	MOL001273	80-57-9	150.24	1.94	0	1	50.63	1.27	1.59	0.06	0.34	11.56
Angelicae Sinensis Radix	当归	Danggui	MOL001302	Usaf hc-1	202.28	2.33	2	4	16.23	-0.01	-0.64	0.05	0.25
Angelicae Sinensis Radix	当归	Danggui	MOL001306	o-Acetyl-p-cresol	150.19	1.79	1	2	24.96	1.02	0.88	0.03	0.39
Angelicae Sinensis Radix	当归	Danggui	MOL001314	Azelex	188.25	1.87	2	4	16.9	-0.04	-0.72	0.04	0.26
Angelicae Sinensis Radix	当归	Danggui	MOL001388	(+)-Ledol	222.41	3.2	1	1	16.96	1.43	1.69	0.12	0.21
Angelicae Sinensis Radix	当归	Danggui	MOL001578	Hypnon	120.16	1.57	0	1	48.19	1.36	1.54	0.02	0.45	25.2
Angelicae Sinensis Radix	当归	Danggui	MOL000162	beta-Chamigrene	204.39	4.71	0	0	31.99	1.82	2.07	0.08	0	8.59
Angelicae Sinensis Radix	当归	Danggui	MOL001640	NON	172.3	3.63	1	2	26.74	0.96	1.06	0.03	0.22
Angelicae Sinensis Radix	当归	Danggui	MOL001788	adenine	135.15	-0.58	3	4	62.81	-0.3	-0.63	0.03	0	13.33
Angelicae Sinensis Radix	当归	Danggui	MOL000197	Myrcene	136.26	3.69	0	0	24.96	1.84	1.98	0.02	0.37
Angelicae Sinensis Radix	当归	Danggui	MOL000199	Safrol	162.2	2.61	0	2	45.34	1.44	1.29	0.05	0.38	5
Angelicae Sinensis Radix	当归	Danggui	MOL000201	p-Ocimene	136.26	3.63	0	0	15.06	1.85	1.99	0.02	0.39
Angelicae Sinensis Radix	当归	Danggui	MOL000202	Moslene	136.26	3.45	0	0	33.02	1.88	2.05	0.02	0.27	11.08
Angelicae Sinensis Radix	当归	Danggui	MOL002029	()-Cuparene	202.37	4.72	0	0	38.26	1.88	2.15	0.07	0.3	-2.24
Angelicae Sinensis Radix	当归	Danggui	MOL002033	cis-Thujopsene	204.39	4.08	0	0	56.43	1.84	2.24	0.12	0.25	-1.45
Angelicae Sinensis Radix	当归	Danggui	MOL000206	isoeugenol	164.22	2.5	1	2	70.1	1.38	1.28	0.04	0.33	0.65
Angelicae Sinensis Radix	当归	Danggui	MOL002098	3-Butylidene-7-hydroxyphthalide	204.24	2.74	1	3	62.68	1	0.9	0.08	0.37	4.66
Angelicae Sinensis Radix	当归	Danggui	MOL002102	Levistolid A	380.52	4.97	0	4	2.15	0.94	0.45	0.82	0.27
Angelicae Sinensis Radix	当归	Danggui	MOL002110	Allocymene	136.26	3.58	0	0	14.89	1.85	1.91	0.02	0.38
Angelicae Sinensis Radix	当归	Danggui	MOL002111	BdPh	188.24	3	0	2	42.44	1.32	1.27	0.07	0.39	5.64
Angelicae Sinensis Radix	当归	Danggui	MOL002143	senkyunolide-C	204.24	2.74	1	3	46.8	0.87	0.5	0.08	0.39	5.8
Angelicae Sinensis Radix	当归	Danggui	MOL002144	senkyunolide-D	222.26	1.8	1	4	79.13	0.12	-0.07	0.1	0.37	5.37
Angelicae Sinensis Radix	当归	Danggui	MOL002145	senkyunolide-E	204.24	1.9	1	3	34.4	0.55	0.06	0.08	0.39	7.18
Angelicae Sinensis Radix	当归	Danggui	MOL002180	4-Octanone	128.24	2.46	0	1	19.37	1.37	1.55	0.01	0.22
Angelicae Sinensis Radix	当归	Danggui	MOL002184	(6R)-6-butylcyclohepta-1,4-diene	150.29	3.93	0	0	31.69	1.85	2.18	0.02	0.25	5.7
Angelicae Sinensis Radix	当归	Danggui	MOL002201	cis-ligustilide	190.26	2.94	0	2	51.3	1.3	1.24	0.07	0.34	5.53
Angelicae Sinensis Radix	当归	Danggui	MOL000023	Hemo-sol	136.26	3.5	0	0	39.84	1.83	2.12	0.02	0	11.68
Angelicae Sinensis Radix	当归	Danggui	MOL000232	()-alpha-Terpineol	154.28	2.42	1	1	46.3	1.28	1.4	0.03	0.26	10.75
Angelicae Sinensis Radix	当归	Danggui	MOL002480	Methylbutenol	86.15	0.84	1	1	54.58	1.12	1.32	0.01	0.33	11.47
Angelicae Sinensis Radix	当归	Danggui	MOL000259	o-Thymol	150.24	3.24	1	1	43.28	1.58	1.71	0.03	0.33	11.29
Angelicae Sinensis Radix	当归	Danggui	MOL000270	CHEBI:7	136.26	2.87	0	0	45.2	1.84	2.15	0.04	0.27	11.44
Angelicae Sinensis Radix	当归	Danggui	MOL002830	PCR	108.15	2.05	1	1	51.99	1.56	1.88	0.01	0.41	11.87
Angelicae Sinensis Radix	当归	Danggui	MOL002972	(4S)-1-methyl-4-(6-methylhepta-1,5-dien-2-yl)cyclohexene	204.39	5.33	0	0	20.3	1.89	1.99	0.06	0.28
Angelicae Sinensis Radix	当归	Danggui	MOL002983	Guasol	124.15	1.55	1	2	51.6	1.28	1.48	0.02	0.32	11.92
Angelicae Sinensis Radix	当归	Danggui	MOL002998	IPH	94.12	1.56	1	1	36.05	1.5	1.86	0.01	0.44	12.07
Angelicae Sinensis Radix	当归	Danggui	MOL000346	succinic acid	118.1	-0.41	2	4	29.62	-0.44	-0.71	0.01	0.42
Angelicae Sinensis Radix	当归	Danggui	MOL000035	beta-Selinene	204.39	4.81	0	0	24.39	1.83	2.12	0.08	0
Angelicae Sinensis Radix	当归	Danggui	MOL003534	CADINENE	204.39	4.75	0	0	17.12	1.88	2.06	0.08	0.25
Angelicae Sinensis Radix	当归	Danggui	MOL000357	Sitogluside	576.95	6.34	4	6	20.63	-0.14	-0.93	0.62	0.23
Angelicae Sinensis Radix	当归	Danggui	MOL000358	beta-sitosterol	414.79	8.08	1	1	36.91	1.32	0.99	0.75	0.23	5.36
Angelicae Sinensis Radix	当归	Danggui	MOL003587	Acoradiene	204.39	4.75	0	0	36.73	1.85	2.11	0.07	0.28	-0.84
Angelicae Sinensis Radix	当归	Danggui	MOL000360	FER	194.2	1.62	2	4	39.56	0.47	-0.03	0.06	0.34	2.38
Angelicae Sinensis Radix	当归	Danggui	MOL000383	D-Galacturonic acid, homopolymer	194.16	-2.47	5	7	29.75	-2	-4.71	0.04	0
Angelicae Sinensis Radix	当归	Danggui	MOL000389	FERULIC ACID (CIS)	194.2	1.62	2	4	54.97	0.53	0.36	0.06	0	2.58
Angelicae Sinensis Radix	当归	Danggui	MOL000040	Scopoletol	192.18	1.62	1	4	27.77	0.71	0.3	0.08	0
Angelicae Sinensis Radix	当归	Danggui	MOL000421	nicotinic acid	123.12	0.28	1	3	47.65	0.34	0.21	0.02	0	11.98
Angelicae Sinensis Radix	当归	Danggui	MOL004474	Maruzen M	122.18	2.51	1	1	48.44	1.57	1.81	0.02	0.37	11.63
Angelicae Sinensis Radix	当归	Danggui	MOL004479	o-cresol	108.15	2.05	1	1	62.45	1.57	1.9	0.02	0.4	11.96
Angelicae Sinensis Radix	当归	Danggui	MOL004613	6,7,3',8'-diligustilide	380.52	5.17	0	4	9.83	0.79	0.48	0.7	0.32
Angelicae Sinensis Radix	当归	Danggui	MOL004723	beta-Terpinene	136.26	3.5	0	0	42.29	1.85	2.12	0.02	0.29	11.21
Angelicae Sinensis Radix	当归	Danggui	MOL004734	Butal	72.12	0.94	0	1	68.66	1.18	1.55	0	0.27	11.61
Angelicae Sinensis Radix	当归	Danggui	MOL000478	Eucarvone	150.24	2.07	0	1	53.14	1.35	1.65	0.03	0	11.45
Angelicae Sinensis Radix	当归	Danggui	MOL000479	Farnesene	204.39	5.52	0	0	17.42	1.95	2.21	0.05	0
Angelicae Sinensis Radix	当归	Danggui	MOL004791	Ethol	242.5	6.45	1	1	13.32	1.31	1.07	0.08	0.15
Angelicae Sinensis Radix	当归	Danggui	MOL000489	(1S,4aR,8aR)-1-isopropyl-7-methyl-4-methylene-2,3,4a,5,6,8a-hexahydro-1H-naphthalene	204.39	4.8	0	0	19.8	1.86	2.03	0.08	0
Angelicae Sinensis Radix	当归	Danggui	MOL005125	ANN	152.16	1.42	1	3	29.69	0.69	0.51	0.03	0.36
Angelicae Sinensis Radix	当归	Danggui	MOL005449	h-Met-h	149.24	-0.27	3	3	70.87	0.06	-0.17	0.01	0.37	11.69
Angelicae Sinensis Radix	当归	Danggui	MOL000449	Stigmasterol	412.77	7.64	1	1	43.83	1.44	1	0.76	0.22	5.57
Angelicae Sinensis Radix	当归	Danggui	MOL005589	3,4-DIMETHYLBENZALDEHYDE	134.19	2.56	0	1	39.99	1.4	1.51	0.02	0.39	11.76
Angelicae Sinensis Radix	当归	Danggui	MOL005590	ETHYLBENZALDEHYDE	134.19	2.53	0	1	40.95	1.4	1.62	0.02	0.37	4.59
Angelicae Sinensis Radix	当归	Danggui	MOL005608	TMHYDROP	152.21	2.75	2	2	54.42	1.21	1.04	0.03	0.35	11.67
Angelicae Sinensis Radix	当归	Danggui	MOL000635	vanillin	152.16	1.31	1	3	52	0.68	0.41	0.03	0.33	11.79
Angelicae Sinensis Radix	当归	Danggui	MOL006440	bicycloelemene	204.39	4.89	0	0	20.89	1.88	2.07	0.08	0.25
Angelicae Sinensis Radix	当归	Danggui	MOL006869	WLN: QR CQ DV1	152.16	1.03	2	3	36.49	0.67	0.46	0.03	0.4	25.1
Angelicae Sinensis Radix	当归	Danggui	MOL000069	palmitic acid	256.48	6.37	1	2	19.3	1.09	1	0.1	0
Angelicae Sinensis Radix	当归	Danggui	MOL000705	WLN: VH6	114.21	2.31	0	1	19.59	1.29	1.49	0.01	0.23
Angelicae Sinensis Radix	当归	Danggui	MOL007745	WLN: QVR BVQ	166.14	1.04	2	4	17.74	-0.05	-0.23	0.04	0.46
Angelicae Sinensis Radix	当归	Danggui	MOL008244	(1R,2S,4R)-1-ethyl-1-methyl-2,4-bis(1-methylethyl)cyclohexane	210.45	5.57	0	0	15.01	1.8	2.2	0.06	0.24
Angelicae Sinensis Radix	当归	Danggui	MOL008245	DODECENE	168.36	5.46	0	0	17.74	1.8	2.05	0.02	0.22
Angelicae Sinensis Radix	当归	Danggui	MOL008246	phosphatdic acid	228.11	-1.55	2	8	19.32	-1.22	-1.66	0.05	0.42
Angelicae Sinensis Radix	当归	Danggui	MOL008247	L-beta,gamma-Dimyristoyl-alpha-cephalin	635.97	9.49	3	9	20.69	-0.43	-1.8	0.47	0.21
Angelicae Sinensis Radix	当归	Danggui	MOL008248	phosphatidylinositol	390.27	-3.85	6	13	4.63	-2.34	-2.96	0.29	0.34
Angelicae Sinensis Radix	当归	Danggui	MOL008249	phosphatidylinositol_qt	228.11	-1.55	2	8	12.66	-1.15	-1.77	0.05	0
Angelicae Sinensis Radix	当归	Danggui	MOL008250	ESEN	148.12	1.3	0	3	47.31	0.56	0.3	0.04	0.54	13.73
Angelicae Sinensis Radix	当归	Danggui	MOL008251	sedanolide	194.3	3.37	0	2	62.46	1.24	1.4	0.07	0.28	5.05
Angelicae Sinensis Radix	当归	Danggui	MOL008252	senkyunolide	192.28	3.19	0	2	68.28	1.28	1.4	0.07	0.31	5.49
Angelicae Sinensis Radix	当归	Danggui	MOL008253	sphingomyelin	493.73	3.18	3	7	0.31	-0.46	-1.31	0.51	0.19
Angelicae Sinensis Radix	当归	Danggui	MOL008254	Isotetandrine	622.82	7.22	0	8	10.42	0.95	0.28	0.1	0.21
Angelicae Sinensis Radix	当归	Danggui	MOL008255	α-acoradiene	204.39	4.51	0	0	40.98	1.82	2.09	0.07	0.25	-0.9
Angelicae Sinensis Radix	当归	Danggui	MOL008256	InChI=1/C15H24/c1-10-7-8-15-9-12(10)14(3,4)13(15)6-5-11(15)2/h7,11-13H,5-6,8-9H2,1-4H	204.39	4.12	0	0	55.56	1.79	2.05	0.1	0.25	4.82
Angelicae Sinensis Radix	当归	Danggui	MOL008257	α-copaene	204.39	4.17	0	0	29.33	1.83	2.04	0.12	0.23
Angelicae Sinensis Radix	当归	Danggui	MOL008258	(1R,4R,5S)-4-isopropenyl-1,8-dimethylspiro[4.5]dec-8-ene	204.39	4.75	0	0	40.65	1.83	2.1	0.07	0.26	-0.18
Angelicae Sinensis Radix	当归	Danggui	MOL008259	2,6-di(phenyl)thiopyran-4-thione	280.43	4.62	0	0	69.13	1.74	1.29	0.15	0.58	6.76
Angelicae Sinensis Radix	当归	Danggui	MOL008260	o-Xylenol	122.18	2.54	1	1	53.13	1.62	1.88	0.02	0.37	11.92
Angelicae Sinensis Radix	当归	Danggui	MOL008261	2,4,6-trimethyl-Octane	156.35	4.78	0	0	29.14	1.81	2.2	0.02	0.25
Angelicae Sinensis Radix	当归	Danggui	MOL008262	Mesitaldehyde	148.22	3.05	0	1	37.8	1.54	1.58	0.03	0.37	11.63
Angelicae Sinensis Radix	当归	Danggui	MOL008263	Isoxylaldehyde	134.19	2.56	0	1	38.85	1.39	1.66	0.02	0.4	11.74
Angelicae Sinensis Radix	当归	Danggui	MOL008264	(E)-octadec-3-ene	252.54	8.14	0	0	19.5	1.86	2.07	0.09	0.19
Angelicae Sinensis Radix	当归	Danggui	MOL008265	2-valerylbenzoic acid	206.26	2.75	1	3	78.26	0.61	0.45	0.06	0.36	17.78
Angelicae Sinensis Radix	当归	Danggui	MOL008266	(Z)-2-Hexenyl hexanoate	198.34	3.99	0	2	19.39	1.26	1.26	0.04	0.23
Angelicae Sinensis Radix	当归	Danggui	MOL008267	2-Methylhexadecanoic acid	270.51	6.83	1	2	20.23	1.07	0.87	0.11	0.2
Angelicae Sinensis Radix	当归	Danggui	MOL008268	cis-Isoeugenol	164.22	2.5	1	2	20.73	1.43	1.39	0.04	0.32
Angelicae Sinensis Radix	当归	Danggui	MOL008269	2-methyl-5-decanone	310.63	7.99	0	1	20.4	1.42	1.32	0.11	0.25
Angelicae Sinensis Radix	当归	Danggui	MOL008270	2-methyldodecan-5-one	198.39	4.54	0	1	13.16	1.43	1.39	0.04	0.2
Angelicae Sinensis Radix	当归	Danggui	MOL008271	3,7-dimethyl-nonane	156.35	4.98	0	0	16.97	1.78	2.05	0.02	0.22
Angelicae Sinensis Radix	当归	Danggui	MOL008272	1,1,5-trimethyl-2-formylcyclohexa-2,5-diene-4-one	164.22	1.64	0	2	48.94	0.82	0.65	0.04	0.36	11.76
Angelicae Sinensis Radix	当归	Danggui	MOL008273	4-Methyl-6-hepten-3-one	126.22	2.07	0	1	78.38	1.39	1.7	0.01	0.32	11.01
Angelicae Sinensis Radix	当归	Danggui	MOL008274	6-Ethylresorcinol	138.18	2.24	2	2	46.45	1.13	1.07	0.03	0.37	11.56
Angelicae Sinensis Radix	当归	Danggui	MOL008275	5-Indolol	133.16	1.86	2	1	63.14	1.38	1.44	0.03	0.19	5.74
Angelicae Sinensis Radix	当归	Danggui	MOL008276	Undecanol-6	172.35	4.15	1	1	25.77	1.19	1.14	0.02	0.2
Angelicae Sinensis Radix	当归	Danggui	MOL008277	7,10-PENTADECADIYNOIC ACID	234.37	5.27	1	2	41.5	1.32	0.57	0.09	0.27	6.38
Angelicae Sinensis Radix	当归	Danggui	MOL008278	4-chloro-N-[1-methyl-5-[[1-methyl-5-[[1-methyl-5-(2-morpholinoethylcarbamoyl)pyrrol-3-yl]carbamoyl]pyrrol-3-yl]carbamoyl]pyrrol-3-yl]-5-[2-(2-pyridyl)ethylamino]isothiazole-3-carboxamide	762.38	2.93	5	13	7.18	-0.21	-1.98	0.31	0.17
Angelicae Sinensis Radix	当归	Danggui	MOL008279	Amyl ketone	170.33	3.83	0	1	18.65	1.31	1.48	0.02	0.21
Angelicae Sinensis Radix	当归	Danggui	MOL008280	Isoamylbenzene	148.27	3.94	0	0	35.69	1.84	2.05	0.03	0.34	5.89
Angelicae Sinensis Radix	当归	Danggui	MOL008281	(Z)-2-[[(Z)-2-methylbut-2-enoyl]oxymethyl]but-2-enoic acid	198.24	2.15	1	4	77.1	0.49	0.32	0.04	0.31	3.97
Angelicae Sinensis Radix	当归	Danggui	MOL008282	Tropone	106.13	1.14	0	1	47.41	1.25	1.52	0.01	0.5	12.06
Angelicae Sinensis Radix	当归	Danggui	MOL008283	aromadendrene	204.39	4.22	0	0	18.21	1.83	2.02	0.1	0.24
Angelicae Sinensis Radix	当归	Danggui	MOL008284	BUA	88.12	0.89	1	2	21.62	0.69	0.98	0	0.34
Angelicae Sinensis Radix	当归	Danggui	MOL008285	(3S)-3-butyl-3H-isobenzofuran-1-one	190.26	3.25	0	2	55.05	1.3	1.37	0.07	0.37	5.65
Angelicae Sinensis Radix	当归	Danggui	MOL008286	()-Camphoric acid	200.26	1.48	2	4	99.13	0.1	0.13	0.07	0.34	12.15
Angelicae Sinensis Radix	当归	Danggui	MOL008287	(3E)-3-butylidene-7-hydroxy-2-benzofuran-1-one	204.24	2.74	1	3	42.17	1.03	0.94	0.08	0.38	4.75
Angelicae Sinensis Radix	当归	Danggui	MOL008288	Coniferyl ferulate	356.4	3.64	2	6	4.54	0.71	-0.16	0.39	0.33
Angelicae Sinensis Radix	当归	Danggui	MOL008290	lecithin	678.06	8.77	0	8	0.31	0.16	-1.1	0.4	0.02
Angelicae Sinensis Radix	当归	Danggui	MOL008291	2,4-Xylylaldehyde	134.19	2.56	0	1	39.33	1.42	1.71	0.03	0.41	11.73
Angelicae Sinensis Radix	当归	Danggui	MOL008292	m-Ethylphenol	122.18	2.51	1	1	51.3	1.55	1.81	0.02	0.38	11.7
Angelicae Sinensis Radix	当归	Danggui	MOL008293	1,5,5,6-tetramethyl-1,3-Cyclohexadiene	136.26	3	0	0	39.22	1.82	2.18	0.03	0.29	11.69
Angelicae Sinensis Radix	当归	Danggui	MOL000885	Dodekan	170.38	5.85	0	0	17.74	1.79	1.96	0.02	0.16
Angelicae Sinensis Radix	当归	Danggui	MOL000967	bergamotene	204.39	4.75	0	0	28.51	1.86	2.06	0.09	0.29
Angelicae Sinensis Radix	当归	Danggui	MOL000974	cuminal	148.22	2.78	0	1	38.29	1.39	1.61	0.03	0.36	1.94
Phragmitis Rhizoma	芦根	Lugen	MOL000114	vanillic acid	168.16	1.15	2	4	35.47	0.43	0.09	0.04	0.34	11.62
Phragmitis Rhizoma	芦根	Lugen	MOL000130	CAM	152.26	1.94	0	1	67.17	1.29	1.71	0.05	0.27	11.34
Phragmitis Rhizoma	芦根	Lugen	MOL000172	Furol	96.09	0.99	0	2	34.35	1.08	1.51	0.01	0.2	4.53
Phragmitis Rhizoma	芦根	Lugen	MOL001843	HBA	122.13	1.32	1	2	29.98	0.82	0.63	0.02	0.43
Phragmitis Rhizoma	芦根	Lugen	MOL001881	MBOA	165.16	1.32	1	4	63.01	0.72	0.61	0.05	0.31	2.38
Phragmitis Rhizoma	芦根	Lugen	MOL001884	Omaine	371.47	2.13	1	6	26.6	0.68	0.16	0.51	0.2
Phragmitis Rhizoma	芦根	Lugen	MOL000193	(Z)-caryophyllene	204.39	4.75	0	0	30.29	1.82	2.15	0.09	0.28	8
Phragmitis Rhizoma	芦根	Lugen	MOL000198	(R)-linalool	154.28	2.74	1	1	39.8	1.33	1.36	0.02	0.32	6.48
Phragmitis Rhizoma	芦根	Lugen	MOL002083	tricin	330.31	2.3	3	7	27.86	0.51	-0.6	0.34	0.27
Phragmitis Rhizoma	芦根	Lugen	MOL000223	caffeic acid	180.17	1.37	3	4	25.76	0.21	-0.26	0.05	0.44
Phragmitis Rhizoma	芦根	Lugen	MOL000024	alpha-humulene	204.39	5.04	0	0	22.98	1.88	2.08	0.06	0
Phragmitis Rhizoma	芦根	Lugen	MOL000254	eugenol	164.22	2.55	1	2	56.24	1.35	1.32	0.04	0.32	0.92
Phragmitis Rhizoma	芦根	Lugen	MOL000263	oleanolic acid	456.78	6.42	2	3	29.02	0.59	0.07	0.76	0.25
Phragmitis Rhizoma	芦根	Lugen	MOL002983	Guasol	124.15	1.55	1	2	51.6	1.28	1.48	0.02	0.32	11.92
Phragmitis Rhizoma	芦根	Lugen	MOL003171	2,5-Dimethoxybenzoquinone	168.16	-0.59	0	4	8.72	0.47	-0.04	0.04	0.19
Phragmitis Rhizoma	芦根	Lugen	MOL003172	7-chloroarctinone B	280.81	5.4	0	1	40.17	1.36	1	0.09	0.32	19.67
Phragmitis Rhizoma	芦根	Lugen	MOL003173	Thiarubrine A	228.35	4.34	0	0	71.02	1.86	0.69	0.06	0.65	6.35
Phragmitis Rhizoma	芦根	Lugen	MOL011121	Tricin 7-O-glucopyranoside	492.47	0.4	6	12	3.88	-1.28	-2.39	0.85	0.28
Phragmitis Rhizoma	芦根	Lugen	MOL003175	arctinal	232.34	4.67	0	1	58.01	1.33	0.92	0.07	0.22	5.47
Phragmitis Rhizoma	芦根	Lugen	MOL003176	b-AMYRIN	452.89	9.07	0	0	7.26	1.83	1.92	0.7	0.24
Phragmitis Rhizoma	芦根	Lugen	MOL003177	Syringaldehyde	182.19	1.29	1	4	67.06	0.71	0.4	0.05	0.25	11.47
Phragmitis Rhizoma	芦根	Lugen	MOL003178	GENOP	154.13	0.9	3	4	29.33	0.26	0.02	0.04	0.45
Phragmitis Rhizoma	芦根	Lugen	MOL003179	4'-Hydroxy-3'-methoxycinnamaldehyde	178.2	1.67	1	3	61.25	0.79	0.43	0.05	0.38	3.49
Phragmitis Rhizoma	芦根	Lugen	MOL003180	widdrene	204.39	4.08	0	0	53.81	1.85	2.19	0.12	0.25	-1.56
Phragmitis Rhizoma	芦根	Lugen	MOL000360	FER	194.2	1.62	2	4	39.56	0.47	-0.03	0.06	0.34	2.38
Phragmitis Rhizoma	芦根	Lugen	MOL000420	XLS	150.15	-2.17	4	5	51.08	-1.27	-3.58	0.02	0	11.37
Phragmitis Rhizoma	芦根	Lugen	MOL000429	Crystal VI	132.14	-1.85	5	5	83.96	-0.88	-1.15	0.02	0	11.59
Phragmitis Rhizoma	芦根	Lugen	MOL000449	Stigmasterol	412.77	7.64	1	1	43.83	1.44	1	0.76	0.22	5.57
Phragmitis Rhizoma	芦根	Lugen	MOL000475	anethole	148.22	2.77	0	1	32.49	1.75	1.81	0.03	0	1.68
Phragmitis Rhizoma	芦根	Lugen	MOL000771	p-coumaric acid	164.17	1.64	2	3	43.29	0.46	0.13	0.04	0.45	4.43
Phragmitis Rhizoma	芦根	Lugen	MOL000875	Cedrol	222.41	3.16	1	1	16.23	1.35	1.46	0.12	0.24
Gardeniae Fructus	山栀/栀子	Zhizi	MOL001955	Heriguard	354.34	-0.42	6	9	11.93	-1.03	-1.71	0.33	0.37
Gardeniae Fructus	山栀/栀子	Zhizi	MOL001406	crocetin	328.44	4.58	2	4	35.3	0.54	-0.83	0.26	0.43	2.03
Gardeniae Fructus	山栀/栀子	Zhizi	MOL001648	genipin	226.25	-0.5	2	5	26.06	-0.37	-0.98	0.1	0.24
Gardeniae Fructus	山栀/栀子	Zhizi	MOL001663	(4aS,6aR,6aS,6bR,8aR,10R,12aR,14bS)-10-hydroxy-2,2,6a,6b,9,9,12a-heptamethyl-1,3,4,5,6,6a,7,8,8a,10,11,12,13,14b-tetradecahydropicene-4a-carboxylic acid	456.78	6.42	2	3	32.03	0.61	0.39	0.76	0.22	4.34
Gardeniae Fructus	山栀/栀子	Zhizi	MOL001941	Ammidin	270.3	3.65	0	4	34.55	1.13	0.92	0.22	0.28	-1.35
Gardeniae Fructus	山栀/栀子	Zhizi	MOL000437	Hirsutrin	464.41	-0.59	8	12	1.86	-1.66	-2.31	0.77	0
Gardeniae Fructus	山栀/栀子	Zhizi	MOL004552	Isoimperatorin	266.36	4.35	0	2	15.73	1.7	1.15	0.22	0.38
Gardeniae Fructus	山栀/栀子	Zhizi	MOL004553	Gardenone	226.35	1.13	0	3	44.03	0.61	0.46	0.1	0.22	0.16
Gardeniae Fructus	山栀/栀子	Zhizi	MOL004554	GARDENOSIDE	404.46	-1.68	5	10	10.55	-1.45	-1.86	0.49	0.23
Gardeniae Fructus	山栀/栀子	Zhizi	MOL004555	GARDENOSIDE_qt	242.3	0.07	2	5	52.77	-0.36	-0.91	0.12	0.25	1.7
Gardeniae Fructus	山栀/栀子	Zhizi	MOL004556	crocin	977.08	-2.72	14	24	7.06	-4.64	-6.43	0.12	0.33
Gardeniae Fructus	山栀/栀子	Zhizi	MOL004557	geniposide	388.41	-2.25	5	10	14.64	-1.7	-2.61	0.44	0.27
Gardeniae Fructus	山栀/栀子	Zhizi	MOL000415	rutin	610.57	-1.45	10	16	3.2	-1.93	-2.75	0.68	0
Gardeniae Fructus	山栀/栀子	Zhizi	MOL004559	(1S,4aS,5R,7S,7aS)-5,7-dihydroxy-7-methyl-1-[(2S,3R,4S,5S,6R)-3,4,5-trihydroxy-6-(hydroxymethyl)oxan-2-yl]oxy-4a,5,6,7a-tetrahydro-1H-cyclopenta[d]pyran-4-carboxylic acid	392.4	-3.51	7	11	2.2	-2.25	-2.97	0.44	0.28
Gardeniae Fructus	山栀/栀子	Zhizi	MOL004560	SHANZHISIDE_qt	230.24	-1.76	4	6	117.77	-1.02	-1.44	0.1	0.32	14.49
Gardeniae Fructus	山栀/栀子	Zhizi	MOL004561	Sudan III	352.42	7.21	1	5	84.07	0.42	0.1	0.59	0.46	8.99
Gardeniae Fructus	山栀/栀子	Zhizi	MOL000511	ursolic acid	456.78	6.47	2	3	16.77	0.67	0.07	0.75	0.26
Gardeniae Fructus	山栀/栀子	Zhizi	MOL000551	Hederagenol	472.78	5.33	3	4	22.42	0.1	-0.51	0.74	0.23
Gardeniae Fructus	山栀/栀子	Zhizi	MOL000098	quercetin	302.25	1.5	5	7	46.43	0.05	-0.77	0.28	0.38	14.4
Gardeniae Fructus	山栀/栀子	Zhizi	MOL000003	MTL	182.2	-2.94	6	6	17.73	-1.58	-4.07	0.03	0.18
Gardeniae Fructus	山栀/栀子	Zhizi	MOL000023	Hemo-sol	136.26	3.5	0	0	39.84	1.83	2.12	0.02	0	11.68
Gardeniae Fructus	山栀/栀子	Zhizi	MOL000035	beta-Selinene	204.39	4.81	0	0	24.39	1.83	2.12	0.08	0
Gardeniae Fructus	山栀/栀子	Zhizi	MOL000105	protocatechuic acid	154.13	0.9	3	4	25.37	0.1	-0.17	0.04	0.43
Gardeniae Fructus	山栀/栀子	Zhizi	MOL000116	Nonanal	142.27	3.22	0	1	40.28	1.31	1.5	0.02	0.21	6.35
Gardeniae Fructus	山栀/栀子	Zhizi	MOL000120	dec-2-enal	154.28	3.66	0	1	18.55	1.4	1.59	0.02	0.27
Gardeniae Fructus	山栀/栀子	Zhizi	MOL000129	Acetate C-8	172.3	3.18	0	2	18.43	1.24	1.28	0.03	0.18
Gardeniae Fructus	山栀/栀子	Zhizi	MOL000131	EIC	280.5	6.39	1	2	41.9	1.16	0.9	0.14	0.25	7.5
Gardeniae Fructus	山栀/栀子	Zhizi	MOL000223	caffeic acid	180.17	1.37	3	4	25.76	0.21	-0.26	0.05	0.44
Gardeniae Fructus	山栀/栀子	Zhizi	MOL000252	farnesol	222.41	4.76	1	1	28.44	1.32	1.07	0.06	0.28
Gardeniae Fructus	山栀/栀子	Zhizi	MOL000263	oleanolic acid	456.78	6.42	2	3	29.02	0.59	0.07	0.76	0.25
Gardeniae Fructus	山栀/栀子	Zhizi	MOL000305	lauric acid	200.36	4.54	1	2	23.59	1.02	1.1	0.04	0
Gardeniae Fructus	山栀/栀子	Zhizi	MOL000358	beta-sitosterol	414.79	8.08	1	1	36.91	1.32	0.99	0.75	0.23	5.36
Gardeniae Fructus	山栀/栀子	Zhizi	MOL000365	syringaresinol	418.48	2.1	2	8	3.29	0.6	-0.03	0.72	0.15
Gardeniae Fructus	山栀/栀子	Zhizi	MOL000394	choline	104.2	-1.57	1	1	0.47	0.86	0.64	0.01	0
Gardeniae Fructus	山栀/栀子	Zhizi	MOL000422	kaempferol	286.25	1.77	4	6	41.88	0.26	-0.55	0.24	0	14.74
Gardeniae Fructus	山栀/栀子	Zhizi	MOL000449	Stigmasterol	412.77	7.64	1	1	43.83	1.44	1	0.76	0.22	5.57
Gardeniae Fructus	山栀/栀子	Zhizi	MOL000478	Eucarvone	150.24	2.07	0	1	53.14	1.35	1.65	0.03	0	11.45
Gardeniae Fructus	山栀/栀子	Zhizi	MOL000514	Nonacosane	408.89	13.6	0	0	8.12	1.92	1.54	0.39	0.16
Gardeniae Fructus	山栀/栀子	Zhizi	MOL000666	hexanal	100.18	1.85	0	1	55.71	1.25	1.52	0.01	0.23	10.96
Gardeniae Fructus	山栀/栀子	Zhizi	MOL000668	PENTYLFURAN	138.23	3.12	0	1	54.59	1.72	1.94	0.02	0.1	-1.96
Gardeniae Fructus	山栀/栀子	Zhizi	MOL000675	oleic acid	282.52	6.84	1	2	33.13	1.17	0.78	0.14	0.2	4.99
Gardeniae Fructus	山栀/栀子	Zhizi	MOL000707	Heptenal	112.19	2.29	0	1	37.16	1.3	1.56	0.01	0.3	3.96
Gardeniae Fructus	山栀/栀子	Zhizi	MOL000723	trans-2,4-decadienal	152.26	3.21	0	1	51.03	1.4	1.49	0.02	0.32	7.44
Gardeniae Fructus	山栀/栀子	Zhizi	MOL000860	stearic acid	284.54	7.28	1	2	17.83	1.15	1.22	0.14	0.19
Gardeniae Fructus	山栀/栀子	Zhizi	MOL000864	MYS	212.47	7.22	0	0	13.98	1.81	1.92	0.05	0.15
Gardeniae Fructus	山栀/栀子	Zhizi	MOL000874	paeonol	166.19	1.29	1	3	28.79	0.93	0.84	0.04	0.32
Gardeniae Fructus	山栀/栀子	Zhizi	MOL000879	methyl palmitate	270.51	6.62	0	2	18.09	1.37	1.18	0.12	0.14
Gardeniae Fructus	山栀/栀子	Zhizi	MOL000896	13657-68-6	236.39	3.07	0	2	7	0.81	0.68	0.08	0.31
Gardeniae Fructus	山栀/栀子	Zhizi	MOL000910	Germacron	218.37	4.33	0	1	32.5	1.33	1.53	0.07	0.33	7.22
Gardeniae Fructus	山栀/栀子	Zhizi	MOL000920	LINALOOL (D)	154.28	2.74	1	1	38.29	1.29	1.33	0.02	0.32	6.29
Gardeniae Fructus	山栀/栀子	Zhizi	MOL000971	Ethylpalmitate	284.54	6.97	0	2	18.99	1.41	1.15	0.14	0.16
Gardeniae Fructus	山栀/栀子	Zhizi	MOL001283	C09704	222.41	4.56	1	1	29.56	1.37	1.34	0.06	0.31
Gardeniae Fructus	山栀/栀子	Zhizi	MOL001303	(1R,2R,4S)-2,4-diisopropenyl-1-methyl-1-vinylcyclohexane	204.39	4.79	0	0	5.58	1.85	2.11	0.06	0.34
Gardeniae Fructus	山栀/栀子	Zhizi	MOL001393	myristic acid	228.42	5.46	1	2	21.18	1.07	0.99	0.07	0.19
Gardeniae Fructus	山栀/栀子	Zhizi	MOL001400	4,8,12,16-tetramethylheptadecan-4-olide	324.61	7.16	0	2	26.06	1.29	1.12	0.2	0.22
Gardeniae Fructus	山栀/栀子	Zhizi	MOL001417	OCTENAL	126.22	2.74	0	1	19.41	1.34	1.59	0.01	0.28
Gardeniae Fructus	山栀/栀子	Zhizi	MOL001487	FITONE	268.54	6.2	0	1	6.67	1.5	1.44	0.1	0.22
Gardeniae Fructus	山栀/栀子	Zhizi	MOL001494	Mandenol	308.56	6.99	0	2	42	1.46	1.14	0.19	0.25	5.39
Gardeniae Fructus	山栀/栀子	Zhizi	MOL001501	Daturic acid	270.51	6.82	1	2	18.51	1.12	0.95	0.12	0.21
Gardeniae Fructus	山栀/栀子	Zhizi	MOL001506	Supraene	410.8	11.33	0	0	33.55	2.08	1.73	0.42	0.27	2.72
Gardeniae Fructus	山栀/栀子	Zhizi	MOL001641	METHYL LINOLEATE	294.53	6.64	0	2	41.93	1.44	1.08	0.17	0.21	6.05
Gardeniae Fructus	山栀/栀子	Zhizi	MOL001652	1H-2,6-dioxacyclopent(cd)inden-1-one, 4-((acetyloxy)methyl)-5-(beta-D-glucopyranosyloxy)-2a,4a,5,7b-tetrahydro-, (2aS-(2aalpha,5alpha,7balpha))-	414.4	-2.55	4	11	26.43	-1.6	-2	0.71	0.3
Gardeniae Fructus	山栀/栀子	Zhizi	MOL001653	asperuloside_qt	252.24	-0.8	1	6	6.86	-0.35	-0.76	0.17	0.32
Gardeniae Fructus	山栀/栀子	Zhizi	MOL001661	Scandoside methyl ester	404.41	-3.29	6	11	11.24	-2.27	-3.12	0.48	0.23
Gardeniae Fructus	山栀/栀子	Zhizi	MOL001662	scandoside_qt	242.25	-1.54	3	6	14.41	-1.19	-2.92	0.11	0.24
Gardeniae Fructus	山栀/栀子	Zhizi	MOL001666	Deacetyl asperulosidic acid methyl ester	404.41	-3.29	6	11	4.29	-2.36	-4.71	0.48	0.27
Gardeniae Fructus	山栀/栀子	Zhizi	MOL001667	deacetyl asperuloside acid_qt	242.25	-1.54	3	6	62.46	-0.78	-1.62	0.11	0.23	5.75
Gardeniae Fructus	山栀/栀子	Zhizi	MOL001668	Geniposidic acid	374.38	-2.5	6	10	19.59	-2.15	-2.7	0.41	0.28
Gardeniae Fructus	山栀/栀子	Zhizi	MOL001669	geniposidie acid_qt	212.22	-0.76	3	5	30.96	-0.76	-1.37	0.09	0.31	7.49
Gardeniae Fructus	山栀/栀子	Zhizi	MOL001739	zoomaric acid	254.46	5.92	1	2	35.78	1.18	0.88	0.1	0.24	5.29
Gardeniae Fructus	山栀/栀子	Zhizi	MOL001745	Methyl vaccenate	296.55	7.09	0	2	31.9	1.43	1.16	0.17	0.18	5.46
Gardeniae Fructus	山栀/栀子	Zhizi	MOL001850	Izoforon	138.23	2.06	0	1	44.98	1.28	1.66	0.03	0.32	11.4
Gardeniae Fructus	山栀/栀子	Zhizi	MOL001878	4,5-Di-O-caffeoylquinic acid	516.49	1.56	7	12	1.78	-1.24	-2.37	0.69	0.42
Gardeniae Fructus	山栀/栀子	Zhizi	MOL001942	isoimperatorin	270.3	3.65	0	4	45.46	0.97	0.66	0.23	0.27	-1.44
Gardeniae Fructus	山栀/栀子	Zhizi	MOL002046	hexanoic acid	116.18	1.81	1	2	73.08	0.8	0.93	0.01	0.27	10.81
Gardeniae Fructus	山栀/栀子	Zhizi	MOL002203	Exceparl M-OL	296.55	7.09	0	2	31.9	1.39	1.08	0.16	0.17	5.43
Gardeniae Fructus	山栀/栀子	Zhizi	MOL002560	chrysin	254.25	2.6	2	4	22.61	0.7	0.01	0.18	0.42
Gardeniae Fructus	山栀/栀子	Zhizi	MOL002883	Ethyl oleate (NF)	310.58	7.44	0	2	32.4	1.4	1.1	0.19	0.19	4.85
Gardeniae Fructus	山栀/栀子	Zhizi	MOL003095	5-hydroxy-7-methoxy-2-(3,4,5-trimethoxyphenyl)chromone	358.37	2.8	1	7	51.96	0.88	-0.21	0.41	0.17	15.98
Gardeniae Fructus	山栀/栀子	Zhizi	MOL003304	Hentriacontan	436.95	14.51	0	0	8.07	1.88	1.8	0.51	0.15
Gardeniae Fructus	山栀/栀子	Zhizi	MOL003515	(3S,4S,4aR,6aR,6bS,8aS,12aS,14aR,14bR)-3-hydroxy-4,6a,6b,11,11,14b-hexamethyl-1,2,3,4a,5,6,7,8,9,10,12,12a,14,14a-tetradecahydropicene-4,8a-dicarboxylic acid	486.76	5.54	3	5	27.21	-0.07	-0.68	0.72	0.28
Gardeniae Fructus	山栀/栀子	Zhizi	MOL003662	7,4'-Dihydroxyflavone	254.25	2.6	2	4	19.18	0.56	-0.16	0.18	0.43
Gardeniae Fructus	山栀/栀子	Zhizi	MOL003785	Benzyl acetate	150.19	1.61	0	2	20.79	1.24	1.46	0.03	0.35
Gardeniae Fructus	山栀/栀子	Zhizi	MOL004255	curdione	236.39	3.07	0	2	38.94	0.88	0.86	0.08	0.29	5.14
Gardeniae Fructus	山栀/栀子	Zhizi	MOL005840	PANA	219.3	4.29	1	1	50.35	1.84	1.61	0.13	0	8.96
Gardeniae Fructus	山栀/栀子	Zhizi	MOL006219	Clorius	136.16	1.69	0	2	45.99	1.25	1.41	0.02	0.4	-2.16
Gardeniae Fructus	山栀/栀子	Zhizi	MOL006502	3,5-Di-O-caffeoylquinic acid	516.49	1.56	7	12	1.79	-1.2	-2.39	0.68	0.4
Gardeniae Fructus	山栀/栀子	Zhizi	MOL007147	methyl (1S,4aS,5R,7S,7aS)-5,7-dihydroxy-7-methyl-1-[(2S,3R,4S,5S,6R)-3,4,5-trihydroxy-6-(hydroxymethyl)oxan-2-yl]oxy-4a,5,6,7a-tetrahydro-1H-cyclopenta[d]pyran-4-carboxylate	406.43	-3.26	6	11	6.46	-2.41	-5.83	0.47	0.26
Gardeniae Fructus	山栀/栀子	Zhizi	MOL007148	shanzhiside methyl ester_qt	244.27	-1.51	3	6	109.77	-1.05	-3.18	0.12	0.26	7.74
Gardeniae Fructus	山栀/栀子	Zhizi	MOL007244	3,4-di-o-caffeoylquinic acid	516.49	1.56	7	12	1.76	-1.18	-1.55	0.7	0.36
Gardeniae Fructus	山栀/栀子	Zhizi	MOL007245	3-Methylkempferol	300.28	1.84	3	6	60.16	0.37	-0.49	0.26	0.36	16.36
Gardeniae Fructus	山栀/栀子	Zhizi	MOL007994	ilexoside A_qt	472.78	5.39	3	4	22.43	0.12	-0.33	0.74	0
Gardeniae Fructus	山栀/栀子	Zhizi	MOL009038	GBGB	550.57	-4	8	15	45.58	-3.29	-5.43	0.83	0.26	10.25
Gardeniae Fructus	山栀/栀子	Zhizi	MOL009547	desacetyl asperulosidic acid	390.38	-3.54	7	11	16.9	-2.15	-2.83	0.45	0.3
Gardeniae Fructus	山栀/栀子	Zhizi	MOL009548	desacetyl asperulosidic acid_qt	228.22	-1.79	4	6	32.49	-1.31	-1.85	0.1	0.33	7.5
Gardeniae Fructus	山栀/栀子	Zhizi	MOL009859	2-Ethylhexenal	126.22	2.73	0	1	37.08	1.36	1.72	0.01	0.29	11.47
Gardeniae Fructus	山栀/栀子	Zhizi	MOL010215	2,6-DIMETHYLHEPTANE	128.29	4.07	0	0	16.95	1.77	2.01	0.01	0.22
Gardeniae Fructus	山栀/栀子	Zhizi	MOL013377	Lutein	568.96	9.47	2	2	22.59	1.14	-0.99	0.55	0.33
Chuanxiong Rhizoma	川芎	Chuanxiong	MOL000103	PHB	138.13	1.17	2	3	30.15	0.39	0.21	0.03	0.45	11.77
Chuanxiong Rhizoma	川芎	Chuanxiong	MOL001055	5-isopropyl-2-methylbicyclo[3.1.0]hex-2-ene	136.26	2.87	0	0	47.19	1.82	2.18	0.04	0.29	11.44
Chuanxiong Rhizoma	川芎	Chuanxiong	MOL000114	vanillic acid	168.16	1.15	2	4	35.47	0.43	0.09	0.04	0.34	11.62
Chuanxiong Rhizoma	川芎	Chuanxiong	MOL000116	Nonanal	142.27	3.22	0	1	40.28	1.31	1.5	0.02	0.21	6.35
Chuanxiong Rhizoma	川芎	Chuanxiong	MOL000117	Cymol	134.24	3.51	0	0	27.2	1.86	2.1	0.02	0.34
Chuanxiong Rhizoma	川芎	Chuanxiong	MOL002085	alpha-Cubebene	204.39	4.17	0	0	16.73	1.83	2.1	0.11	0.25
Chuanxiong Rhizoma	川芎	Chuanxiong	MOL000118	(L)-alpha-Terpineol	154.28	2.42	1	1	48.8	1.39	1.72	0.03	0.27	11.35
Chuanxiong Rhizoma	川芎	Chuanxiong	MOL001201	(1R,5R,7S)-4,7-dimethyl-7-(4-methylpent-3-enyl)bicyclo[3.1.1]hept-3-ene	204.39	4.7	0	0	16.23	1.86	1.96	0.09	0.27
Chuanxiong Rhizoma	川芎	Chuanxiong	MOL001210	(4S)-4-isopropylcyclohexene-1-carbaldehyde	152.26	2.86	0	1	40.36	1.36	1.69	0.03	0.28	1.98
Chuanxiong Rhizoma	川芎	Chuanxiong	MOL000122	1,8-cineole	154.28	2.15	0	1	39.73	1.57	2.06	0.05	0.24	11.29
Chuanxiong Rhizoma	川芎	Chuanxiong	MOL001223	(S)-2,2,3-Trimethylcyclopent-3-ene-1-acetaldehyde	152.26	2.19	0	1	45.18	1.32	1.71	0.03	0.31	11.43
Chuanxiong Rhizoma	川芎	Chuanxiong	MOL000125	(-)-alpha-Pinene	136.26	2.87	0	0	46.25	1.85	2.3	0.05	0.25	11.42
Chuanxiong Rhizoma	川芎	Chuanxiong	MOL000126	(-)-nopinene	136.26	2.93	0	0	44.84	1.8	2.12	0.05	0.27	11.32
Chuanxiong Rhizoma	川芎	Chuanxiong	MOL001306	o-Acetyl-p-cresol	150.19	1.79	1	2	24.96	1.02	0.88	0.03	0.39
Chuanxiong Rhizoma	川芎	Chuanxiong	MOL000131	EIC	280.5	6.39	1	2	41.9	1.16	0.9	0.14	0.25	7.5
Chuanxiong Rhizoma	川芎	Chuanxiong	MOL001335	WLN: Q1R	108.15	1.23	1	1	58.68	1.08	1.27	0.01	0.38	11.87
Chuanxiong Rhizoma	川芎	Chuanxiong	MOL001390	49070_FLUKA	222.41	3.2	1	1	85.51	1.29	1.46	0.12	0.24	12.06
Chuanxiong Rhizoma	川芎	Chuanxiong	MOL001494	Mandenol	308.56	6.99	0	2	42	1.46	1.14	0.19	0.25	5.39
Chuanxiong Rhizoma	川芎	Chuanxiong	MOL001579	germacrene	208.43	5.58	0	0	15.06	1.82	2.06	0.06	0.22
Chuanxiong Rhizoma	川芎	Chuanxiong	MOL001641	METHYL LINOLEATE	294.53	6.64	0	2	41.93	1.44	1.08	0.17	0.21	6.05
Chuanxiong Rhizoma	川芎	Chuanxiong	MOL000165	2-[(2S,5S,6S)-6,10-dimethylspiro[4.5]dec-9-en-2-yl]propan-2-ol	222.41	3.67	1	1	37.62	1.44	1.53	0.09	0.23	7.67
Chuanxiong Rhizoma	川芎	Chuanxiong	MOL000172	Furol	96.09	0.99	0	2	34.35	1.08	1.51	0.01	0.2	4.53
Chuanxiong Rhizoma	川芎	Chuanxiong	MOL001729	Crysophanol	254.25	2.76	2	4	18.64	0.62	-0.2	0.21	0.44
Chuanxiong Rhizoma	川芎	Chuanxiong	MOL001744	uracil	112.1	-1.01	2	4	42.53	0.05	-0.08	0.02	0	11.77
Chuanxiong Rhizoma	川芎	Chuanxiong	MOL001752	EUG	150.19	2.1	1	2	38.39	1.36	1.35	0.03	0.36	11.57
Chuanxiong Rhizoma	川芎	Chuanxiong	MOL001787	ADO	267.28	-2.02	5	8	15.98	-1.56	-2.22	0.18	0.23
Chuanxiong Rhizoma	川芎	Chuanxiong	MOL001788	adenine	135.15	-0.58	3	4	62.81	-0.3	-0.63	0.03	0	13.33
Chuanxiong Rhizoma	川芎	Chuanxiong	MOL001819	METHYL PENTADECANOATE	256.48	6.16	0	2	18.82	1.37	1.28	0.1	0.17
Chuanxiong Rhizoma	川芎	Chuanxiong	MOL000019	D-Camphene	136.26	2.93	0	0	34.98	1.81	2.19	0.04	0	11.29
Chuanxiong Rhizoma	川芎	Chuanxiong	MOL000196	L-Bornyl acetate	196.32	2.35	0	2	65.52	1.29	1.59	0.08	0.23	6.94
Chuanxiong Rhizoma	川芎	Chuanxiong	MOL000197	Myrcene	136.26	3.69	0	0	24.96	1.84	1.98	0.02	0.37
Chuanxiong Rhizoma	川芎	Chuanxiong	MOL000198	(R)-linalool	154.28	2.74	1	1	39.8	1.33	1.36	0.02	0.32	6.48
Chuanxiong Rhizoma	川芎	Chuanxiong	MOL000200	(S)-(+)-alpha-Phellandrene	136.26	3.25	0	0	27.9	1.87	2.2	0.02	0.29
Chuanxiong Rhizoma	川芎	Chuanxiong	MOL000201	p-Ocimene	136.26	3.63	0	0	15.06	1.85	1.99	0.02	0.39
Chuanxiong Rhizoma	川芎	Chuanxiong	MOL000202	Moslene	136.26	3.45	0	0	33.02	1.88	2.05	0.02	0.27	11.08
Chuanxiong Rhizoma	川芎	Chuanxiong	MOL002028	(+)-beta-Phellandrene	136.26	3.31	0	0	40.3	1.83	2.2	0.02	0.3	11.28
Chuanxiong Rhizoma	川芎	Chuanxiong	MOL000204	-cis-.beta.-Elemene diastereomer	204.39	4.79	0	0	28.62	1.85	2.09	0.06	0.33
Chuanxiong Rhizoma	川芎	Chuanxiong	MOL002042	thymol	150.24	3.24	1	1	41.47	1.6	1.68	0.03	0.33	11.33
Chuanxiong Rhizoma	川芎	Chuanxiong	MOL000207	Methyleugenol	178.25	2.81	0	2	73.36	1.47	1.41	0.04	0.27	2.92
Chuanxiong Rhizoma	川芎	Chuanxiong	MOL000208	()-Aromadendrene	204.39	4.22	0	0	55.74	1.81	2.06	0.1	0.26	11.84
Chuanxiong Rhizoma	川芎	Chuanxiong	MOL002096	(+)-ALPHA-FUNEBRENE	204.39	4.12	0	0	52.87	1.79	2.08	0.1	0.23	4.89
Chuanxiong Rhizoma	川芎	Chuanxiong	MOL002097	gem-Dimethylcyclopentane	98.21	2.74	0	0	41.22	1.78	2.28	0.01	0.22	10.88
Chuanxiong Rhizoma	川芎	Chuanxiong	MOL002098	3-Butylidene-7-hydroxyphthalide	204.24	2.74	1	3	62.68	1	0.9	0.08	0.37	4.66
Chuanxiong Rhizoma	川芎	Chuanxiong	MOL002099	Senkyunolide-K	208.28	2.09	1	3	61.75	0.52	0.3	0.08	0.32	4.77
Chuanxiong Rhizoma	川芎	Chuanxiong	MOL002100	(3Z,6S,7R)-3-butylidene-6-butyryl-7-hydroxy-4,5,6,7-tetrahydroisobenzofuran-1-one	278.38	2.69	1	4	3.41	0.08	-0.23	0.16	0.31
Chuanxiong Rhizoma	川芎	Chuanxiong	MOL002101	Senkyunolide-N	226.3	1.57	2	4	37.27	-0.15	-0.45	0.1	0.27	4.33
Chuanxiong Rhizoma	川芎	Chuanxiong	MOL002102	Levistolid A	380.52	4.97	0	4	2.15	0.94	0.45	0.82	0.27
Chuanxiong Rhizoma	川芎	Chuanxiong	MOL002103	Senkyunolide-P	382.54	5.22	0	4	9.38	0.92	0.55	0.81	0.26
Chuanxiong Rhizoma	川芎	Chuanxiong	MOL002104	Senkyunolide-Q	278.38	2.69	1	4	26.84	0.42	0.23	0.16	0.29
Chuanxiong Rhizoma	川芎	Chuanxiong	MOL002105	Senkyunolide-R	240.28	0.22	3	5	13.14	-0.76	-1.42	0.11	0.31
Chuanxiong Rhizoma	川芎	Chuanxiong	MOL002106	1,1-Diethoxybutane	146.26	1.89	0	2	29.28	1.3	1.52	0.01	0.19
Chuanxiong Rhizoma	川芎	Chuanxiong	MOL002107	Valerophenone	162.25	3.15	0	1	42.58	1.46	1.53	0.03	0.35	19.74
Chuanxiong Rhizoma	川芎	Chuanxiong	MOL002108	(1S,5S)-7,7-dimethyl-2-methylenebicyclo[3.1.1]hept-3-ene	134.24	2.48	0	0	37.71	1.8	2.17	0.05	0.31	11.46
Chuanxiong Rhizoma	川芎	Chuanxiong	MOL002109	Z-6,8',7,3'-diligustilide	380.52	5.17	0	4	11.98	0.74	0.31	0.7	0.31
Chuanxiong Rhizoma	川芎	Chuanxiong	MOL002110	Allocymene	136.26	3.58	0	0	14.89	1.85	1.91	0.02	0.38
Chuanxiong Rhizoma	川芎	Chuanxiong	MOL002111	BdPh	188.24	3	0	2	42.44	1.32	1.27	0.07	0.39	5.64
Chuanxiong Rhizoma	川芎	Chuanxiong	MOL002112	alpha-Selinene	218.42	4.96	0	0	31.81	1.82	2.14	0.1	0.28	9.15
Chuanxiong Rhizoma	川芎	Chuanxiong	MOL002113	1,2,3,4,4a,7-Hexahydro-l,6-dimethyl-4-(1-methylethyl)-naphthalene	162.3	3.79	0	0	19.03	1.88	2.13	0.05	0.23
Chuanxiong Rhizoma	川芎	Chuanxiong	MOL002114	augustic-acid	472.78	5.46	3	4	21.08	0.18	-0.38	0.74	0.27
Chuanxiong Rhizoma	川芎	Chuanxiong	MOL002115	m-Ethyltoluene	120.21	3.26	0	0	50.77	1.87	2.01	0.02	0.36	11.42
Chuanxiong Rhizoma	川芎	Chuanxiong	MOL002116	(1R,4S,5R)-4-isopropenyl-1,8-dimethylspiro[4.5]dec-8-ene	204.39	4.75	0	0	40.01	1.85	2.11	0.07	0.29	-0.49
Chuanxiong Rhizoma	川芎	Chuanxiong	MOL002117	β-sesquiphellandrene	204.39	5.14	0	0	23.68	1.89	2.02	0.06	0.3
Chuanxiong Rhizoma	川芎	Chuanxiong	MOL002118	(4aS,7S,8aR)-7-isopropenyl-4a-methyl-1-methylenedecalin	204.39	4.81	0	0	23.65	1.83	2.08	0.08	0.28
Chuanxiong Rhizoma	川芎	Chuanxiong	MOL002119	Artemisia triene	136.26	3.24	0	0	42.1	1.84	2.07	0.02	0.37	11.16
Chuanxiong Rhizoma	川芎	Chuanxiong	MOL002120	betea-CUBEBENE	204.39	4.22	0	0	32.16	1.82	2.13	0.11	0.26	6.68
Chuanxiong Rhizoma	川芎	Chuanxiong	MOL002121	(1S,4E,8E,10R)-4,8,11,11-tetramethylbicyclo[8.1.0]undeca-4,8-diene	204.39	4.7	0	0	21.69	1.86	2.02	0.08	0.26
Chuanxiong Rhizoma	川芎	Chuanxiong	MOL002122	(Z)-Ligustilide	188.24	3	0	2	53.72	1.3	1.25	0.07	0.38	5.61
Chuanxiong Rhizoma	川芎	Chuanxiong	MOL002123	Chuanxiongol	218.27	2.57	1	3	22.19	0.94	0.57	0.1	0.32
Chuanxiong Rhizoma	川芎	Chuanxiong	MOL002124	beta-asarone	208.28	2.74	0	3	35.61	1.45	1.24	0.06	0.15	4.46
Chuanxiong Rhizoma	川芎	Chuanxiong	MOL002125	cis-Piperitol	154.28	2.66	1	1	43.26	1.27	1.49	0.03	0.27	10.86
Chuanxiong Rhizoma	川芎	Chuanxiong	MOL002126	(1S,4R,5R)-1-isopropyl-4-methyl-4-bicyclo[3.1.0]hexanol	154.28	1.91	1	1	27.22	1.17	1.41	0.05	0
Chuanxiong Rhizoma	川芎	Chuanxiong	MOL002127	Cnidilide	194.3	2.97	0	2	77.55	1.21	1.41	0.07	0.29	6.05
Chuanxiong Rhizoma	川芎	Chuanxiong	MOL002128	1,3,8-p-Menthatriene	134.24	3.25	0	0	35.86	1.86	2.06	0.02	0.34	11.25
Chuanxiong Rhizoma	川芎	Chuanxiong	MOL002129	CYCLODODECENE	166.34	5.03	0	0	47.89	1.84	2.18	0.03	0.2	11.51
Chuanxiong Rhizoma	川芎	Chuanxiong	MOL002130	cyclohexane,1,1,2,3-tetramethyl-	140.3	3.7	0	0	48.08	1.77	2.16	0.03	0.23	11.49
Chuanxiong Rhizoma	川芎	Chuanxiong	MOL002131	2,9-Dimethyldecane	170.38	5.44	0	0	9.93	1.82	2.08	0.02	0.2
Chuanxiong Rhizoma	川芎	Chuanxiong	MOL002132	(2R,4aR)-2-isopropenyl-4a,8-dimethyl-2,3,4,5,6,7-hexahydro-1H-naphthalene	204.39	4.95	0	0	22.13	1.86	2.14	0.08	0.26
Chuanxiong Rhizoma	川芎	Chuanxiong	MOL002133	1,5,5-trimethyl-6-methylenecyclohexene	136.26	3.25	0	0	46.08	1.83	2.17	0.03	0.3	11.62
Chuanxiong Rhizoma	川芎	Chuanxiong	MOL002134	Isobutyrophenone	148.22	2.7	0	1	80.37	1.46	1.59	0.03	0.4	10.73
Chuanxiong Rhizoma	川芎	Chuanxiong	MOL002135	Myricanone	356.45	4.1	2	5	40.6	0.67	-0.08	0.51	0.24	4.39
Chuanxiong Rhizoma	川芎	Chuanxiong	MOL002136	neocnidilide	194.3	3.37	0	2	83.83	1.23	1.32	0.07	0.28	5.38
Chuanxiong Rhizoma	川芎	Chuanxiong	MOL002137	OCT	114.26	4.02	0	0	29.72	1.78	2.02	0.01	0.19
Chuanxiong Rhizoma	川芎	Chuanxiong	MOL002138	p-Cymen-8-ol	150.24	2.29	1	1	32.26	1.33	1.35	0.03	0.35	11.04
Chuanxiong Rhizoma	川芎	Chuanxiong	MOL002139	APH	150.2	0.81	2	3	24.76	1.17	1.15	0.03	0.36
Chuanxiong Rhizoma	川芎	Chuanxiong	MOL002140	Perlolyrine	264.3	3.2	2	3	65.95	0.88	0.15	0.27	0.21	12.62
Chuanxiong Rhizoma	川芎	Chuanxiong	MOL002141	PLO	316.53	3.49	1	2	14.07	0.69	0.24	0.43	0.25
Chuanxiong Rhizoma	川芎	Chuanxiong	MOL002142	sedanoic-acid	210.3	2.58	1	3	44.69	0.37	0.37	0.06	0.31	4.75
Chuanxiong Rhizoma	川芎	Chuanxiong	MOL002143	senkyunolide-C	204.24	2.74	1	3	46.8	0.87	0.5	0.08	0.39	5.8
Chuanxiong Rhizoma	川芎	Chuanxiong	MOL002144	senkyunolide-D	222.26	1.8	1	4	79.13	0.12	-0.07	0.1	0.37	5.37
Chuanxiong Rhizoma	川芎	Chuanxiong	MOL002145	senkyunolide-E	204.24	1.9	1	3	34.4	0.55	0.06	0.08	0.39	7.18
Chuanxiong Rhizoma	川芎	Chuanxiong	MOL002146	senkyunolide-F	206.26	1.84	1	3	40.35	0.61	0.35	0.08	0.36	7.36
Chuanxiong Rhizoma	川芎	Chuanxiong	MOL002147	senkyunolide-J	226.3	1.57	2	4	21.14	0.02	-0.11	0.1	0.28
Chuanxiong Rhizoma	川芎	Chuanxiong	MOL002148	senkyunolide-L	242.72	2.52	1	3	29.64	0.63	0.4	0.09	0.39
Chuanxiong Rhizoma	川芎	Chuanxiong	MOL002149	senkyunolide-S	240.33	0.44	3	4	20.61	-0.46	-0.7	0.11	0.26
Chuanxiong Rhizoma	川芎	Chuanxiong	MOL002150	1-Acetyl-beta-carboline	210.25	2.34	1	2	67.12	1.18	0.81	0.13	0.29	23.47
Chuanxiong Rhizoma	川芎	Chuanxiong	MOL002151	senkyunone	326.52	6.32	0	2	47.66	1.15	0.5	0.24	0.34	2.42
Chuanxiong Rhizoma	川芎	Chuanxiong	MOL002152	sinapic acid	224.23	1.6	2	5	64.15	0.48	-0.1	0.08	0.28	1.54
Chuanxiong Rhizoma	川芎	Chuanxiong	MOL002153	1H-Cycloprop(e)azulen-7-ol, decahydro-1,1,7-trimethyl-4-methylene-, (1aR-(1aalpha,4aalpha,7beta,7abeta,7balpha))-	220.39	3.01	1	1	82.33	1.37	1.49	0.12	0.28	12.04
Chuanxiong Rhizoma	川芎	Chuanxiong	MOL002154	trans-2-Nonen-1-ol	142.27	2.94	1	1	19.96	1.17	1.2	0.02	0.21
Chuanxiong Rhizoma	川芎	Chuanxiong	MOL002177	trans-Piperitol	154.28	2.66	1	1	47.83	1.19	1.38	0.03	0.26	11.47
Chuanxiong Rhizoma	川芎	Chuanxiong	MOL002156	TML	59.13	0.32	0	1	59.98	1.78	2.15	0	0.27	11.6
Chuanxiong Rhizoma	川芎	Chuanxiong	MOL002157	wallichilide	412.57	4.82	0	5	42.31	0.82	0.73	0.71	0.24	6.85
Chuanxiong Rhizoma	川芎	Chuanxiong	MOL002158	xiongterpene	574.87	8.12	2	5	23.77	0.44	-0.2	0.42	0.29
Chuanxiong Rhizoma	川芎	Chuanxiong	MOL002159	1-Octanol,2,7-dimethyl-	158.32	3.37	1	1	24.43	1.25	1.3	0.02	0.18
Chuanxiong Rhizoma	川芎	Chuanxiong	MOL002160	1-terpineol	154.28	2.42	1	1	49.83	1.24	1.34	0.03	0.26	11.11
Chuanxiong Rhizoma	川芎	Chuanxiong	MOL002161	1-beta-ethylacrylate-7-aldehyde-beta-carboline	294.33	3.03	1	4	28.53	0.45	-0.6	0.31	0.29
Chuanxiong Rhizoma	川芎	Chuanxiong	MOL002162	2-Propionylfuran	124.15	1.63	0	2	63.12	1.21	1.37	0.02	0.17	17.24
Chuanxiong Rhizoma	川芎	Chuanxiong	MOL002163	WLN: 2VR	134.19	2.24	0	1	60.17	1.45	1.56	0.02	0.39	10.83
Chuanxiong Rhizoma	川芎	Chuanxiong	MOL002164	2,2,3-Trimethylcyclopent-3-ene-1-carboxaldehyde	138.23	1.95	0	1	42.64	1.31	1.6	0.03	0.34	11.55
Chuanxiong Rhizoma	川芎	Chuanxiong	MOL002165	methyl 2-pentanoylbenzoate	220.29	3.01	0	3	69.28	0.91	0.91	0.07	0.34	18.16
Chuanxiong Rhizoma	川芎	Chuanxiong	MOL002166	ISOHEPTANE	100.23	3.36	0	0	59.94	1.81	2.25	0.01	0.22	10.67
Chuanxiong Rhizoma	川芎	Chuanxiong	MOL002167	WLN: T5OJ BVO1	126.12	1.08	0	3	49.41	1.12	1.34	0.02	0.2	4.2
Chuanxiong Rhizoma	川芎	Chuanxiong	MOL002168	2-Methyl-1-phenylpropene	132.22	3.23	0	0	20.17	1.89	1.96	0.02	0.42
Chuanxiong Rhizoma	川芎	Chuanxiong	MOL002169	2-methyl-5-(1-methylene)-1,3-cyclohexadiene	106.18	2.17	0	0	39.91	1.83	2.12	0.03	0.33	11.52
Chuanxiong Rhizoma	川芎	Chuanxiong	MOL002170	(4S,6S)-cis-Carveol	152.26	2.4	1	1	32.5	1.22	1.33	0.03	0.3	11.14
Chuanxiong Rhizoma	川芎	Chuanxiong	MOL002171	2-Methylbenzoxazol	133.16	1.62	0	2	65.25	1.31	1.33	0.03	0.29	13.14
Chuanxiong Rhizoma	川芎	Chuanxiong	MOL002172	(5S,6R)-5,6-dimethyltetrahydropyran-2-one	128.19	1.43	0	2	48.07	1.15	1.52	0.02	0.28	11.11
Chuanxiong Rhizoma	川芎	Chuanxiong	MOL002173	3(S)-3-Butyl-4,5-dihydrophthalide	194.3	3.64	0	2	25.76	1.28	1.39	0.07	0.25
Chuanxiong Rhizoma	川芎	Chuanxiong	MOL002174	3,4-epoxy-2,2,7,7-tetramethyl-octane	184.36	3.64	0	1	66.87	1.56	1.84	0.05	0.24	-11.1
Chuanxiong Rhizoma	川芎	Chuanxiong	MOL002175	3-cyclohexen-1-ol	98.16	1.06	1	1	70.57	1.14	1.52	0.01	0.25	11.25
Chuanxiong Rhizoma	川芎	Chuanxiong	MOL002176	Methyl 3-furoate	126.12	0.79	0	3	77.82	1.03	1.11	0.02	0.21	-3.37
Chuanxiong Rhizoma	川芎	Chuanxiong	MOL002178	4,7-Dihydroxy-3-butylphthalide	222.26	2.72	2	4	106.09	0.69	0.44	0.1	0.34	4.63
Chuanxiong Rhizoma	川芎	Chuanxiong	MOL002179	4-iodoindoline	245.07	2.29	1	1	26.88	1.79	1.89	0.03	0.46
Chuanxiong Rhizoma	川芎	Chuanxiong	MOL002180	4-Octanone	128.24	2.46	0	1	19.37	1.37	1.55	0.01	0.22
Chuanxiong Rhizoma	川芎	Chuanxiong	MOL002181	4-hydroxy-3-butylphthalide	206.26	2.99	1	3	70.31	0.9	0.69	0.08	0.36	4.81
Chuanxiong Rhizoma	川芎	Chuanxiong	MOL002182	(-)-spathulenol	220.39	3.01	1	1	25.82	1.45	1.65	0.12	0.25
Chuanxiong Rhizoma	川芎	Chuanxiong	MOL002183	5-Propyl-2-thiouracil	170.26	1.25	2	3	77.6	0.93	0.78	0.03	0.36	-2.8
Chuanxiong Rhizoma	川芎	Chuanxiong	MOL002184	(6R)-6-butylcyclohepta-1,4-diene	150.29	3.93	0	0	31.69	1.85	2.18	0.02	0.25	5.7
Chuanxiong Rhizoma	川芎	Chuanxiong	MOL002185	7-oxabicyclo-2.2.1-heptane,1-methyl-4-[1-methylethyl]-	154.28	2.28	0	1	60.92	1.53	1.92	0.04	0.24	10.96
Chuanxiong Rhizoma	川芎	Chuanxiong	MOL002186	Aromadendrene oxide 2	220.39	3.08	0	1	65.1	1.56	1.82	0.14	0.2	1.94
Chuanxiong Rhizoma	川芎	Chuanxiong	MOL002187	Amylbenzene	148.27	4.14	0	0	34.34	1.88	2.03	0.03	0.31	6.28
Chuanxiong Rhizoma	川芎	Chuanxiong	MOL002188	Dimethyl D-malate	162.16	-0.45	1	5	11.47	0.11	-0.06	0.03	0.19
Chuanxiong Rhizoma	川芎	Chuanxiong	MOL002189	dl-3n-butylphthalide	190.26	3.25	0	2	47.9	1.3	1.32	0.07	0.37	5.75
Chuanxiong Rhizoma	川芎	Chuanxiong	MOL002190	Cedrene	204.39	4.18	0	0	51.14	1.82	2.12	0.11	0.24	5.04
Chuanxiong Rhizoma	川芎	Chuanxiong	MOL002191	carotol	222.41	3.94	1	1	149.03	1.46	1.65	0.09	0.23	-2.29
Chuanxiong Rhizoma	川芎	Chuanxiong	MOL002192	Coniferylfcrulate	356.4	3.64	2	6	4.54	0.67	-0.53	0.39	0.33
Chuanxiong Rhizoma	川芎	Chuanxiong	MOL002193	Cerulignol	166.24	2.95	1	2	62.43	1.42	1.42	0.04	0.24	0.25
Chuanxiong Rhizoma	川芎	Chuanxiong	MOL002194	Decahydro-1,6-bis(methylene)-4-(1-methylethyl)-naphthalene	204.39	4.85	0	0	28.34	1.84	2.09	0.08	0.29
Chuanxiong Rhizoma	川芎	Chuanxiong	MOL003127	Germacrene D	204.39	5.14	0	0	19.22	1.83	2.02	0.06	0
Chuanxiong Rhizoma	川芎	Chuanxiong	MOL002196	Hexaphenone	176.28	3.61	0	1	19.88	1.49	1.55	0.04	0.33
Chuanxiong Rhizoma	川芎	Chuanxiong	MOL002197	(E,E)-1,3,5-Undecatriene	150.29	4.11	0	0	34.61	1.84	1.94	0.02	0.34	7.24
Chuanxiong Rhizoma	川芎	Chuanxiong	MOL002198	Heptan	100.23	3.57	0	0	41.8	1.77	2.04	0	0.2	10.36
Chuanxiong Rhizoma	川芎	Chuanxiong	MOL002199	L-valyl-L-valinc-achydride	214.35	0.47	4	4	40.18	-0.15	-0.52	0.05	0.29	3.43
Chuanxiong Rhizoma	川芎	Chuanxiong	MOL002200	Levistolide-A	380.52	4.97	0	4	9.96	0.96	0.55	0.82	0.28
Chuanxiong Rhizoma	川芎	Chuanxiong	MOL002201	cis-ligustilide	190.26	2.94	0	2	51.3	1.3	1.24	0.07	0.34	5.53
Chuanxiong Rhizoma	川芎	Chuanxiong	MOL002202	tetramethylpyrazine	136.22	0.66	0	2	20.01	1.19	1.05	0.03	0.31
Chuanxiong Rhizoma	川芎	Chuanxiong	MOL002203	Exceparl M-OL	296.55	7.09	0	2	31.9	1.39	1.08	0.16	0.17	5.43
Chuanxiong Rhizoma	川芎	Chuanxiong	MOL002204	506-43-4	266.52	6.47	1	1	37.76	1.41	1.02	0.12	0.2	6.14
Chuanxiong Rhizoma	川芎	Chuanxiong	MOL002205	Octatriacontane	535.16	17.71	0	0	7.91	1.99	1.23	0.37	0.16
Chuanxiong Rhizoma	川芎	Chuanxiong	MOL002206	(2-amylphenyl)methanol	178.3	3.54	1	1	55.59	1.26	1.14	0.04	0.3	5.36
Rehmanniae Radix Praeparata	熟地黄	Shudihuang	MOL000012	Arachic acid	312.6	8.19	1	2	16.66	1.18	1.09	0.19	0.18
Rehmanniae Radix Praeparata	熟地黄	Shudihuang	MOL000131	EIC	280.5	6.39	1	2	41.9	1.16	0.9	0.14	0.25	7.5
Rehmanniae Radix Praeparata	熟地黄	Shudihuang	MOL001396	PENTADECYLIC ACID	242.45	5.91	1	2	20.18	1.08	0.88	0.08	0.18
Rehmanniae Radix Praeparata	熟地黄	Shudihuang	MOL001436	leonuride	348.39	-3.07	6	9	2.6	-1.72	-2.95	0.33	0.21
Rehmanniae Radix Praeparata	熟地黄	Shudihuang	MOL001501	Daturic acid	270.51	6.82	1	2	18.51	1.12	0.95	0.12	0.21
Rehmanniae Radix Praeparata	熟地黄	Shudihuang	MOL003333	acteoside	624.65	0.38	9	15	2.94	-1.89	-2.97	0.62	0.33
Rehmanniae Radix Praeparata	熟地黄	Shudihuang	MOL001709	methyl (2E,4E)-hexadeca-2,4-dienoate	266.47	6.15	0	2	41.57	1.37	1.23	0.12	0.21	5.84
Rehmanniae Radix Praeparata	熟地黄	Shudihuang	MOL001739	zoomaric acid	254.46	5.92	1	2	35.78	1.18	0.88	0.1	0.24	5.29
Rehmanniae Radix Praeparata	熟地黄	Shudihuang	MOL001768	Sumiki's acid	142.12	0.52	2	4	52.44	-0.21	-0.64	0.03	0.26	11.72
Rehmanniae Radix Praeparata	熟地黄	Shudihuang	MOL001772	Dihydro-beta-ionone	194.35	3.24	0	1	26.25	1.35	1.61	0.05	0.27
Rehmanniae Radix Praeparata	熟地黄	Shudihuang	MOL002321	Pca	129.13	-0.67	2	4	96.25	-0.2	-0.26	0.02	0.34	11.35
Rehmanniae Radix Praeparata	熟地黄	Shudihuang	MOL002819	catalpol	362.37	-3.77	6	10	5.07	-1.72	-2.33	0.44	0.22
Rehmanniae Radix Praeparata	熟地黄	Shudihuang	MOL002820	catapol_qt	200.21	-2.02	3	5	44.69	-0.63	-1.27	0.1	0.24	-0.09
Rehmanniae Radix Praeparata	熟地黄	Shudihuang	MOL000003	MTL	182.2	-2.94	6	6	17.73	-1.58	-4.07	0.03	0.18
Rehmanniae Radix Praeparata	熟地黄	Shudihuang	MOL000305	lauric acid	200.36	4.54	1	2	23.59	1.02	1.1	0.04	0
Rehmanniae Radix Praeparata	熟地黄	Shudihuang	MOL003202	8-epi-Loganic acid	376.4	-2.33	6	10	4.43	-1.78	-2.64	0.4	0.25
Rehmanniae Radix Praeparata	熟地黄	Shudihuang	MOL003331	Forsythiaside	624.65	0.38	9	15	3.05	-1.92	-2.95	0.61	0.35
Rehmanniae Radix Praeparata	熟地黄	Shudihuang	MOL000346	succinic acid	118.1	-0.41	2	4	29.62	-0.44	-0.71	0.01	0.42
Rehmanniae Radix Praeparata	熟地黄	Shudihuang	MOL000357	Sitogluside	576.95	6.34	4	6	20.63	-0.14	-0.93	0.62	0.23
Rehmanniae Radix Praeparata	熟地黄	Shudihuang	MOL000359	sitosterol	414.79	8.08	1	1	36.91	1.32	0.87	0.75	0.22	5.37
Rehmanniae Radix Praeparata	熟地黄	Shudihuang	MOL000360	FER	194.2	1.62	2	4	39.56	0.47	-0.03	0.06	0.34	2.38
Rehmanniae Radix Praeparata	熟地黄	Shudihuang	MOL003688	2-(4-hydroxyphenyl)ethyl hexacosanoate	516.94	12.82	1	3	13.12	1.31	0.57	0.53	0
Rehmanniae Radix Praeparata	熟地黄	Shudihuang	MOL003689	aeginetic acid	268.39	2.24	3	4	48.31	0.13	-0.23	0.13	0	5.12
Rehmanniae Radix Praeparata	熟地黄	Shudihuang	MOL003690	Ajugol	348.39	-2.17	6	9	16.87	-1.03	-1.15	0.32	0
Rehmanniae Radix Praeparata	熟地黄	Shudihuang	MOL003691	Ajugoside	390.43	-1.79	5	10	12.15	-1.03	-1.37	0.45	0
Rehmanniae Radix Praeparata	熟地黄	Shudihuang	MOL003692	Ajugoside_qt	212.27	0.35	1	4	81.68	0.24	-0.13	0.08	0	10.07
Rehmanniae Radix Praeparata	熟地黄	Shudihuang	MOL003694	Cerebrosid	266.29	-4.04	8	9	13.81	-2.69	-6.35	0.11	0
Rehmanniae Radix Praeparata	熟地黄	Shudihuang	MOL003695	Cistanoside A	800.84	-1.11	11	20	3.4	-2.72	-4.08	0.33	0
Rehmanniae Radix Praeparata	熟地黄	Shudihuang	MOL003696	Cistanoside F	488.49	-1.4	8	13	4.74	-2.11	-2.67	0.69	0
Rehmanniae Radix Praeparata	熟地黄	Shudihuang	MOL003697	methyl 9,10-methylene-hexadecanoate	282.52	6.29	0	2	22.94	1.43	1.27	0.15	0
Rehmanniae Radix Praeparata	熟地黄	Shudihuang	MOL003698	(2S,3R,4R,5S,6R)-2-[[(1S,4aS,5R,7aR)-4a,5-dihydroxy-7-methylol-5,7a-dihydro-1H-cyclopenta[c]pyran-1-yl]oxy]-6-methylol-tetrahydropyran-3,4,5-triol	362.37	-3.75	7	10	3.1	-2.12	-3.08	0.37	0
Rehmanniae Radix Praeparata	熟地黄	Shudihuang	MOL003699	melittoside_qt	200.21	-2	4	5	40	-0.74	-1.23	0.08	0	0.37
Rehmanniae Radix Praeparata	熟地黄	Shudihuang	MOL003700	Dihydrocatalpol	364.39	-3.38	6	10	3.58	-2.24	-4.7	0.44	0
Rehmanniae Radix Praeparata	熟地黄	Shudihuang	MOL003701	geniposide	388.41	-2.98	6	10	3.78	-2.02	-2.75	0.44	0
Rehmanniae Radix Praeparata	熟地黄	Shudihuang	MOL003702	geniposide_qt	226.25	-1.23	3	5	39.71	-0.92	-1.7	0.1	0	4.49
Rehmanniae Radix Praeparata	熟地黄	Shudihuang	MOL003703	glutinoside	398.83	-2.78	6	10	21.33	-2.35	-5.98	0.52	0
Rehmanniae Radix Praeparata	熟地黄	Shudihuang	MOL003704	Jiofuran	184.21	-0.53	3	4	54.91	-0.38	-0.88	0.06	0	-10.35
Rehmanniae Radix Praeparata	熟地黄	Shudihuang	MOL003705	jioglutin A	250.7	-0.62	2	5	90.7	0	0	0.13	0	4.19
Rehmanniae Radix Praeparata	熟地黄	Shudihuang	MOL003706	jioglutin B	250.7	-0.62	2	5	90.71	-0.01	-0.19	0.13	0	4.44
Rehmanniae Radix Praeparata	熟地黄	Shudihuang	MOL003707	jioglutin C	232.26	-1.82	3	6	2.55	-0.54	-0.67	0.13	0
Rehmanniae Radix Praeparata	熟地黄	Shudihuang	MOL003708	jioglutin D	246.29	-1.42	2	6	39.02	-0.22	-0.81	0.14	0	6.81
Rehmanniae Radix Praeparata	熟地黄	Shudihuang	MOL003709	jioglutin E	232.31	-0.72	2	5	81.9	-0.04	-0.59	0.1	0	7.28
Rehmanniae Radix Praeparata	熟地黄	Shudihuang	MOL003710	jioglutolide	186.23	-0.93	2	4	86.95	-0.15	-0.55	0.06	0	13.4
Rehmanniae Radix Praeparata	熟地黄	Shudihuang	MOL003711	Jioglutoside A	346.37	-2.88	5	9	3.92	-1.82	-3.28	0.39	0
Rehmanniae Radix Praeparata	熟地黄	Shudihuang	MOL003712	methyl (1S,4aS,7aS)-7-methylene-1-[(2S,3R,4S,5S,6R)-3,4,5-trihydroxy-6-[[(2R,3R,4R,5S,6R)-3,4,5-trihydroxy-6-methyl-tetrahydropyran-2-yl]oxymethyl]tetrahydropyran-2-yl]oxy-4a,5,6,7a-tetrahydro-1H-cyclopenta[d]pyran-4-carboxylate	518.57	-1.97	6	13	28.27	-1.55	-1.85	0.84	0
Rehmanniae Radix Praeparata	熟地黄	Shudihuang	MOL003713	Jioglutoside B_qt	210.25	0.64	1	4	89.22	0.29	0.04	0.08	0	5.58
Rehmanniae Radix Praeparata	熟地黄	Shudihuang	MOL003714	Jionoside A	800.84	-1.11	11	20	3.62	-2.92	-4.05	0.36	0
Rehmanniae Radix Praeparata	熟地黄	Shudihuang	MOL003715	Jionoside B	814.87	-0.86	10	20	4.27	-2.53	-3.88	0.35	0
Rehmanniae Radix Praeparata	熟地黄	Shudihuang	MOL003716	Melittoside	524.53	-5.5	10	15	19.2	-2.94	-3.8	0.8	0
Rehmanniae Radix Praeparata	熟地黄	Shudihuang	MOL003717	METHYL PALMITOLEATE	268.49	6.17	0	2	34.61	1.38	1.32	0.12	0	5.54
Rehmanniae Radix Praeparata	熟地黄	Shudihuang	MOL003718	6-O-p-coumaroylajugol	524.57	-0.84	6	12	26.13	-1.51	-2.04	0.85	0
Rehmanniae Radix Praeparata	熟地黄	Shudihuang	MOL003719	methyl-2,6,10-trimethyltridecanoate	269.5	5.7	0	2	24.86	0.85	0.74	0.1	0.05
Rehmanniae Radix Praeparata	熟地黄	Shudihuang	MOL003720	Purpureaside C	786.81	-1.36	12	20	3.14	-2.79	-3.88	0.38	0
Rehmanniae Radix Praeparata	熟地黄	Shudihuang	MOL003721	Rehmaglutin B	236.67	-1.03	3	5	64.62	-0.55	-1.11	0.11	0	15.51
Rehmanniae Radix Praeparata	熟地黄	Shudihuang	MOL003722	(3aS,4R,6aS)-4-hydroxy-6,6a-dimethylol-3a,4-dihydro-3H-cyclopenta[d]furan-2-one	200.21	-1.61	3	5	29.92	-1.1	-2.05	0.08	0
Rehmanniae Radix Praeparata	熟地黄	Shudihuang	MOL003723	(2S,3R,4S,5S,6R)-2-[(1R,2R)-2-hydroxy-2-[(E,3S)-3-hydroxybut-1-enyl]-1,3,3-trimethylcyclohexoxy]-6-(hydroxymethyl)tetrahydropyran-3,4,5-triol	390.53	-0.25	6	8	8.43	-1.22	-2.17	0.33	0
Rehmanniae Radix Praeparata	熟地黄	Shudihuang	MOL003724	(2S,3R,4S,5S,6R)-2-[(1R,2R)-2-hydroxy-2-[(E,3R)-3-hydroxybut-1-enyl]-1,3,3-trimethylcyclohexoxy]-6-(hydroxymethyl)tetrahydropyran-3,4,5-triol	390.53	-0.25	6	8	3.24	-1.21	-2.06	0.33	0
Rehmanniae Radix Praeparata	熟地黄	Shudihuang	MOL003725	Rehmaionoside C	388.51	-0.44	5	8	12.89	-1.18	-1.42	0.34	0
Rehmanniae Radix Praeparata	熟地黄	Shudihuang	MOL003726	rehmannioside B	524.53	-5.51	9	15	2.05	-3.18	-4.73	0.88	0
Rehmanniae Radix Praeparata	熟地黄	Shudihuang	MOL003727	rehmannioside C	510.55	-4.82	9	14	10.23	-2.81	-4.43	0.86	0
Rehmanniae Radix Praeparata	熟地黄	Shudihuang	MOL003728	6-O-p-hydroxybenzoylajugol	468.5	-1.3	6	11	4.53	-1.66	-2.09	0.81	0
Rehmanniae Radix Praeparata	熟地黄	Shudihuang	MOL003729	(3R)-2,6,6-trimethyl-3-[(2R,3R,4S,5S,6R)-3,4,5-trihydroxy-6-(hydroxymethyl)oxan-2-yl]oxycyclohexene-1-carboxylic acid	346.42	-0.09	5	8	13.59	-1.28	-1.93	0.26	0
Rehmanniae Radix Praeparata	熟地黄	Shudihuang	MOL003730	Rehmannioside A	524.53	-5.51	9	15	25.95	-3	-4.43	0.87	0
Rehmanniae Radix Praeparata	熟地黄	Shudihuang	MOL003731	Rehmaglutin A	202.23	-1.63	3	5	29.7	-0.82	-1.25	0.1	0
Rehmanniae Radix Praeparata	熟地黄	Shudihuang	MOL003732	Rehmaglutin D	220.67	-0.43	2	4	57.03	-0.17	-0.61	0.1	0	15.04
Rehmanniae Radix Praeparata	熟地黄	Shudihuang	MOL003733	6-O-vanilloylajugol	484.5	-1.14	6	12	23.44	-1.26	-1.95	0.84	0
Rehmanniae Radix Praeparata	熟地黄	Shudihuang	MOL003734	echinacoside	786.81	-1.36	12	20	3.14	-2.91	-4.05	0.38	0
Rehmanniae Radix Praeparata	熟地黄	Shudihuang	MOL003735	aucubin	346.37	-3.1	6	9	4.17	-1.83	-2.9	0.33	0
Rehmanniae Radix Praeparata	熟地黄	Shudihuang	MOL003736	Acetylcatalpol	402.44	-2.91	5	10	5.53	-1.57	-1.89	0.58	0
Rehmanniae Radix Praeparata	熟地黄	Shudihuang	MOL000399	Docosanoate	340.66	9.11	1	2	15.69	1.21	0.91	0.26	0
Rehmanniae Radix Praeparata	熟地黄	Shudihuang	MOL000414	Caffeate	180.17	1.37	3	4	54.97	0.27	0.11	0.05	0	1.63
Rehmanniae Radix Praeparata	熟地黄	Shudihuang	MOL000449	Stigmasterol	412.77	7.64	1	1	43.83	1.44	1	0.76	0.22	5.57
Rehmanniae Radix Praeparata	熟地黄	Shudihuang	MOL000732	Stachyose	666.66	-7.8	14	21	3.25	-5.54	-12.76	0.59	0.21
Rehmanniae Radix Praeparata	熟地黄	Shudihuang	MOL000748	HMF	126.12	0.67	1	3	45.07	0.05	-0.27	0.02	0.22	11.73
Rehmanniae Radix Praeparata	熟地黄	Shudihuang	MOL000841	raffinose	504.5	-6.06	11	16	11.79	-3.91	-8.77	0.66	0.21
Rehmanniae Radix Praeparata	熟地黄	Shudihuang	MOL000842	sucrose	342.34	-4.31	8	11	7.17	-2.89	-6.67	0.23	0.2
Phellodendri Chinrnsis Cortex	黄柏	Huangbo	MOL001454	berberine	336.39	3.45	0	4	36.86	1.24	0.57	0.78	0.19	6.57
Phellodendri Chinrnsis Cortex	黄柏	Huangbo	MOL001458	coptisine	320.34	3.25	0	4	30.67	1.21	0.32	0.86	0.26	9.33
Phellodendri Chinrnsis Cortex	黄柏	Huangbo	MOL001965	Dauricine (8CI)	624.84	7.22	1	8	23.65	0.9	0.03	0.37	0.22
Phellodendri Chinrnsis Cortex	黄柏	Huangbo	MOL000200	(S)-(+)-alpha-Phellandrene	136.26	3.25	0	0	27.9	1.87	2.2	0.02	0.29
Phellodendri Chinrnsis Cortex	黄柏	Huangbo	MOL002329	Javanicin	508.52	-1.24	0	12	17.38	-0.86	-1.34	0.78	0.34
Phellodendri Chinrnsis Cortex	黄柏	Huangbo	MOL000234	L-Limonen	136.26	3.5	0	0	38.09	1.83	2.13	0.02	0.29	11.64
Phellodendri Chinrnsis Cortex	黄柏	Huangbo	MOL002365	(s)-carvone	150.24	2.36	0	1	47.43	1.34	1.62	0.03	0.33	11.8
Phellodendri Chinrnsis Cortex	黄柏	Huangbo	MOL002635	(±)-lyoniresinol	420.5	2.21	4	8	4.87	-0.27	-1.22	0.54	0.15
Phellodendri Chinrnsis Cortex	黄柏	Huangbo	MOL002636	Kihadalactone A	512.7	3.96	0	7	34.21	0.19	-0.51	0.82	0.29	-6.27
Phellodendri Chinrnsis Cortex	黄柏	Huangbo	MOL002637	Obacunoic acid	472.58	2.07	2	8	20.69	-0.74	-1.28	0.79	0.33
Phellodendri Chinrnsis Cortex	黄柏	Huangbo	MOL013352	Obacunone	454.56	2.68	0	7	43.29	0.01	-0.43	0.77	0.31	-13.04
Phellodendri Chinrnsis Cortex	黄柏	Huangbo	MOL002639	Obamegine	594.76	6.72	2	8	2.55	0.95	0.25	0.11	0.26
Phellodendri Chinrnsis Cortex	黄柏	Huangbo	MOL002640	phellavin	536.58	0.6	8	12	3.9	-1.95	-3.05	0.83	0.3
Phellodendri Chinrnsis Cortex	黄柏	Huangbo	MOL002641	Phellavin_qt	374.42	2.51	5	7	35.86	-0.41	-1.32	0.44	0.33	15.81
Phellodendri Chinrnsis Cortex	黄柏	Huangbo	MOL002642	phellodendrine	342.45	3.19	2	4	2.61	0.87	0.19	0.58	0.18
Phellodendri Chinrnsis Cortex	黄柏	Huangbo	MOL002643	delta 7-stigmastenol	414.79	8.08	1	1	37.42	1.3	0.83	0.75	0.22	5.27
Phellodendri Chinrnsis Cortex	黄柏	Huangbo	MOL002644	Phellopterin	300.33	3.64	0	5	40.19	0.98	0.48	0.28	0.24	-1.64
Phellodendri Chinrnsis Cortex	黄柏	Huangbo	MOL002645	PEA	121.2	1.26	2	1	42.96	1.11	0.94	0.02	0.35	-2.53
Phellodendri Chinrnsis Cortex	黄柏	Huangbo	MOL002646	Vanilloloside	316.34	-0.96	5	8	8.58	-0.95	-1.49	0.21	0.24
Phellodendri Chinrnsis Cortex	黄柏	Huangbo	MOL002647	Vanillyl alcohol	154.18	0.94	2	3	14.98	0.55	0.24	0.03	0.25
Phellodendri Chinrnsis Cortex	黄柏	Huangbo	MOL002648	(4R)-limonene 1beta,2beta-epoxide	152.26	2.27	0	1	41.43	1.56	1.87	0.05	0.3	11.57
Phellodendri Chinrnsis Cortex	黄柏	Huangbo	MOL002649	Coniferin	342.38	-0.49	5	8	10.28	-1	-1.74	0.27	0.27
Phellodendri Chinrnsis Cortex	黄柏	Huangbo	MOL002650	Coniferol	180.22	1.41	2	3	44.88	0.55	0.02	0.05	0.32	2.71
Phellodendri Chinrnsis Cortex	黄柏	Huangbo	MOL002651	Dehydrotanshinone II A	292.35	4.22	0	3	43.76	1.02	0.52	0.4	0.33	23.71
Phellodendri Chinrnsis Cortex	黄柏	Huangbo	MOL002652	delta7-Dehydrosophoramine	242.35	1.09	0	3	54.45	0.99	0.75	0.25	0.22	5.52
Phellodendri Chinrnsis Cortex	黄柏	Huangbo	MOL002653	Dictamine	199.22	2.36	0	3	31.39	1.29	1.01	0.11	0.28	1.14
Phellodendri Chinrnsis Cortex	黄柏	Huangbo	MOL002654	Amurensin	534.56	0.62	8	12	3.74	-1.59	-2.6	0.83	0.31
Phellodendri Chinrnsis Cortex	黄柏	Huangbo	MOL002655	Amurensin_qt	372.4	2.53	5	7	26.37	-0.13	-1.13	0.44	0.34
Phellodendri Chinrnsis Cortex	黄柏	Huangbo	MOL002656	dihydroniloticin	458.8	5.66	2	3	36.43	0.65	0.03	0.81	0.25	7.04
Phellodendri Chinrnsis Cortex	黄柏	Huangbo	MOL002657	hispidol B	476.82	4.89	4	4	19.72	0.2	-0.5	0.81	0.21
Phellodendri Chinrnsis Cortex	黄柏	Huangbo	MOL002658	kihadalactone B	530.72	3.14	0	8	16.71	-0.3	-1.04	0.79	0.34
Phellodendri Chinrnsis Cortex	黄柏	Huangbo	MOL002659	kihadanin A	486.56	1.76	1	9	31.6	-0.93	-1.36	0.7	0.38	2.68
Phellodendri Chinrnsis Cortex	黄柏	Huangbo	MOL002660	niloticin	456.78	5.62	1	3	41.41	0.54	-0.2	0.82	0.27	5.19
Phellodendri Chinrnsis Cortex	黄柏	Huangbo	MOL002661	nomilin	514.62	2.12	0	9	17.77	-0.27	-0.74	0.67	0.3
Phellodendri Chinrnsis Cortex	黄柏	Huangbo	MOL002662	rutaecarpine	287.34	3.36	1	3	40.3	1.13	0.71	0.6	0.33	8.21
Phellodendri Chinrnsis Cortex	黄柏	Huangbo	MOL002663	Skimmianin	259.28	2.33	0	5	40.14	1.26	1.1	0.2	0.14	-2.43
Phellodendri Chinrnsis Cortex	黄柏	Huangbo	MOL002664	Fagarine	229.25	2.35	0	4	72.23	1.08	0.96	0.15	0.2	-0.2
Phellodendri Chinrnsis Cortex	黄柏	Huangbo	MOL002665	Ferulic Acid	192.23	2	2	3	40.43	0.96	0.56	0.06	0.38	2.35
Phellodendri Chinrnsis Cortex	黄柏	Huangbo	MOL002666	Chelerythrine	332.37	4.29	0	4	34.18	1.24	0.28	0.78	0.36	6.32
Phellodendri Chinrnsis Cortex	黄柏	Huangbo	MOL000449	Stigmasterol	412.77	7.64	1	1	43.83	1.44	1	0.76	0.22	5.57
Phellodendri Chinrnsis Cortex	黄柏	Huangbo	MOL002668	Worenine	334.37	3.73	0	4	45.83	1.22	0.24	0.87	0.27	8.41
Phellodendri Chinrnsis Cortex	黄柏	Huangbo	MOL002669	Campesteryl ferulate	576.94	9.86	1	4	22.1	1.1	0.06	0.59	0.26
Phellodendri Chinrnsis Cortex	黄柏	Huangbo	MOL002670	Cavidine	353.45	3.72	0	5	35.64	1.08	0.63	0.81	0	5.78
Phellodendri Chinrnsis Cortex	黄柏	Huangbo	MOL002671	Candletoxin A	608.79	3.63	2	9	31.81	-0.39	-1.24	0.69	0.32	-0.36
Phellodendri Chinrnsis Cortex	黄柏	Huangbo	MOL002672	Hericenone H	580.88	9.95	0	6	39	0.8	0.16	0.63	0.22	3.62
Phellodendri Chinrnsis Cortex	黄柏	Huangbo	MOL002673	Hispidone	472.78	4.46	2	4	36.18	0.12	-0.72	0.83	0.25	5.08
Phellodendri Chinrnsis Cortex	黄柏	Huangbo	MOL000347	Syrigin	372.41	-0.51	5	9	14.64	-1.01	-1.81	0.32	0.23
Phellodendri Chinrnsis Cortex	黄柏	Huangbo	MOL000348	4-[(Z)-3-hydroxyprop-1-enyl]-2,6-dimethoxyphenol	210.25	1.39	2	4	49.15	0.56	0.03	0.06	0.2	3.88
Phellodendri Chinrnsis Cortex	黄柏	Huangbo	MOL000358	beta-sitosterol	414.79	8.08	1	1	36.91	1.32	0.99	0.75	0.23	5.36
Phellodendri Chinrnsis Cortex	黄柏	Huangbo	MOL000622	Magnograndiolide	266.37	1.18	2	4	63.71	0.02	-0.24	0.19	0.3	3.17
Phellodendri Chinrnsis Cortex	黄柏	Huangbo	MOL000741	(2S,3S)-3,5,7-trihydroxy-2-(4-hydroxyphenyl)chroman-4-one	288.27	1.75	4	6	24.15	-0.06	-0.62	0.24	0.41
Phellodendri Chinrnsis Cortex	黄柏	Huangbo	MOL000762	Palmidin A	510.52	4.52	6	8	35.36	-0.38	-1.47	0.65	0.39	33.17
Phellodendri Chinrnsis Cortex	黄柏	Huangbo	MOL000764	magnoflorine	342.45	3.12	2	4	26.69	1.09	0.61	0.55	0.14
Phellodendri Chinrnsis Cortex	黄柏	Huangbo	MOL000782	Menisporphine	321.35	3.06	0	5	24.33	1.05	0.15	0.52	0.2
Phellodendri Chinrnsis Cortex	黄柏	Huangbo	MOL000785	palmatine	352.44	3.65	0	4	64.6	1.33	0.37	0.65	0.13	2.25
Phellodendri Chinrnsis Cortex	黄柏	Huangbo	MOL000787	Fumarine	353.4	2.95	0	6	59.26	0.56	-0.13	0.83	0.3	23.46
Phellodendri Chinrnsis Cortex	黄柏	Huangbo	MOL000790	Isocorypalmine	341.44	3.35	1	5	35.77	0.85	0.43	0.59	0.21	2.47
Phellodendri Chinrnsis Cortex	黄柏	Huangbo	MOL000908	beta-elemene	204.39	4.79	0	0	25.63	1.84	2.07	0.06	0.33
Phellodendri Chinrnsis Cortex	黄柏	Huangbo	MOL000069	palmitic acid	256.48	6.37	1	2	19.3	1.09	1	0.1	0
Phellodendri Chinrnsis Cortex	黄柏	Huangbo	MOL000098	quercetin	302.25	1.5	5	7	46.43	0.05	-0.77	0.28	0.38	14.4
Phellodendri Chinrnsis Cortex	黄柏	Huangbo	MOL000115	Undecenal	168.31	4.11	0	1	39.35	1.43	1.61	0.03	0.25	7.11
Phellodendri Chinrnsis Cortex	黄柏	Huangbo	MOL000172	Furol	96.09	0.99	0	2	34.35	1.08	1.51	0.01	0.2	4.53
Phellodendri Chinrnsis Cortex	黄柏	Huangbo	MOL000197	Myrcene	136.26	3.69	0	0	24.96	1.84	1.98	0.02	0.37
Phellodendri Chinrnsis Cortex	黄柏	Huangbo	MOL000254	eugenol	164.22	2.55	1	2	56.24	1.35	1.32	0.04	0.32	0.92
Phellodendri Chinrnsis Cortex	黄柏	Huangbo	MOL000303	caprylic acid	144.24	2.72	1	2	16.4	0.9	1.02	0.02	0
Phellodendri Chinrnsis Cortex	黄柏	Huangbo	MOL000357	Sitogluside	576.95	6.34	4	6	20.63	-0.14	-0.93	0.62	0.23
Phellodendri Chinrnsis Cortex	黄柏	Huangbo	MOL000383	D-Galacturonic acid, homopolymer	194.16	-2.47	5	7	29.75	-2	-4.71	0.04	0
Phellodendri Chinrnsis Cortex	黄柏	Huangbo	MOL000389	FERULIC ACID (CIS)	194.2	1.62	2	4	54.97	0.53	0.36	0.06	0	2.58
Phellodendri Chinrnsis Cortex	黄柏	Huangbo	MOL000508	Friedelin	426.8	7.3	0	1	29.16	1.43	1.38	0.76	0
Phellodendri Chinrnsis Cortex	黄柏	Huangbo	MOL000635	vanillin	152.16	1.31	1	3	52	0.68	0.41	0.03	0.33	11.79
Phellodendri Chinrnsis Cortex	黄柏	Huangbo	MOL000668	PENTYLFURAN	138.23	3.12	0	1	54.59	1.72	1.94	0.02	0.1	-1.96
Phellodendri Chinrnsis Cortex	黄柏	Huangbo	MOL000675	oleic acid	282.52	6.84	1	2	33.13	1.17	0.78	0.14	0.2	4.99
Phellodendri Chinrnsis Cortex	黄柏	Huangbo	MOL000708	WLN: VHR	106.13	1.59	0	1	32.63	1.32	1.66	0.01	0.44	12.07
Phellodendri Chinrnsis Cortex	黄柏	Huangbo	MOL000716	trans-2-nonenal	140.25	3.2	0	1	19.18	1.37	1.59	0.02	0.27
Phellodendri Chinrnsis Cortex	黄柏	Huangbo	MOL000786	STOCK1N-14407	355.47	3.6	0	5	22.28	1.14	0.77	0.64	0.14
Phellodendri Chinrnsis Cortex	黄柏	Huangbo	MOL000789	jatrorrizine	338.41	3.4	1	4	19.65	1.28	0.36	0.59	0
Phellodendri Chinrnsis Cortex	黄柏	Huangbo	MOL000794	menisperine	356.48	1.93	1	4	26.17	1.18	0.62	0.59	0
Phellodendri Chinrnsis Cortex	黄柏	Huangbo	MOL000860	stearic acid	284.54	7.28	1	2	17.83	1.15	1.22	0.14	0.19
Phellodendri Chinrnsis Cortex	黄柏	Huangbo	MOL000874	paeonol	166.19	1.29	1	3	28.79	0.93	0.84	0.04	0.32
Phellodendri Chinrnsis Cortex	黄柏	Huangbo	MOL000879	methyl palmitate	270.51	6.62	0	2	18.09	1.37	1.18	0.12	0.14
Phellodendri Chinrnsis Cortex	黄柏	Huangbo	MOL000924	Mnk	170.33	3.62	0	1	17.66	1.4	1.64	0.03	0.22
Phellodendri Chinrnsis Cortex	黄柏	Huangbo	MOL001131	phellamurin_qt	356.4	3.61	4	6	56.6	0.14	-0.5	0.39	0.38	14.89
Phellodendri Chinrnsis Cortex	黄柏	Huangbo	MOL001218	Pisol	186.38	4.62	1	1	18.5	1.23	1.06	0.03	0.14
Phellodendri Chinrnsis Cortex	黄柏	Huangbo	MOL001377	Oxophorone	152.21	1.34	0	2	69.4	0.65	0.56	0.04	0.38	11.6
Phellodendri Chinrnsis Cortex	黄柏	Huangbo	MOL001396	PENTADECYLIC ACID	242.45	5.91	1	2	20.18	1.08	0.88	0.08	0.18
Phellodendri Chinrnsis Cortex	黄柏	Huangbo	MOL001455	(S)-Canadine	339.42	3.4	0	5	53.83	1.01	0.64	0.77	0.19	6.56
Phellodendri Chinrnsis Cortex	黄柏	Huangbo	MOL001457	columbamine	338.41	3.4	1	4	26.94	1.01	0.11	0.59	0.17
Phellodendri Chinrnsis Cortex	黄柏	Huangbo	MOL001752	EUG	150.19	2.1	1	2	38.39	1.36	1.35	0.03	0.36	11.57
Phellodendri Chinrnsis Cortex	黄柏	Huangbo	MOL001771	poriferast-5-en-3beta-ol	414.79	8.08	1	1	36.91	1.45	1.14	0.75	0	5.07
Phellodendri Chinrnsis Cortex	黄柏	Huangbo	MOL001867	Isovanillin	152.16	1.31	1	3	31.01	0.75	0.5	0.03	0.31	4.72
Phellodendri Chinrnsis Cortex	黄柏	Huangbo	MOL002176	Methyl 3-furoate	126.12	0.79	0	3	77.82	1.03	1.11	0.02	0.21	-3.37
Phellodendri Chinrnsis Cortex	黄柏	Huangbo	MOL002331	N-Methylflindersine	241.31	1.72	0	3	32.36	1.35	1.1	0.18	0.33	0.41
Phellodendri Chinrnsis Cortex	黄柏	Huangbo	MOL002334	Homocresol	152.21	2.49	1	2	35.9	1.36	1.42	0.03	0.27	11.24
Phellodendri Chinrnsis Cortex	黄柏	Huangbo	MOL002522	beta-Rhodinol	156.3	3.05	1	1	38.05	1.19	1.12	0.02	0.24	5.19
Phellodendri Chinrnsis Cortex	黄柏	Huangbo	MOL002539	Phlorol	122.18	2.51	1	1	57.43	1.6	1.78	0.02	0.37	11.7
Phellodendri Chinrnsis Cortex	黄柏	Huangbo	MOL002891	magnoflorine	342.45	3.12	2	4	0.48	1.07	0.69	0.55	0.15
Phellodendri Chinrnsis Cortex	黄柏	Huangbo	MOL002894	berberrubine	322.36	3.2	1	4	35.74	1.07	0.17	0.73	0.24	6.46
Phellodendri Chinrnsis Cortex	黄柏	Huangbo	MOL002900	Noroxyhydrastinine	191.2	0.88	1	4	38.89	0.77	0.4	0.1	0.31	8.25
Phellodendri Chinrnsis Cortex	黄柏	Huangbo	MOL002901	phellodendrine	342.45	3.19	2	4	2.5	0.92	0.18	0.58	0.15
Phellodendri Chinrnsis Cortex	黄柏	Huangbo	MOL002902	Ethyl caffeate	208.23	1.97	2	4	103.85	0.73	0.51	0.07	0.34	3.76
Phellodendri Chinrnsis Cortex	黄柏	Huangbo	MOL002983	Guasol	124.15	1.55	1	2	51.6	1.28	1.48	0.02	0.32	11.92
Phellodendri Chinrnsis Cortex	黄柏	Huangbo	MOL002998	IPH	94.12	1.56	1	1	36.05	1.5	1.86	0.01	0.44	12.07
Phellodendri Chinrnsis Cortex	黄柏	Huangbo	MOL003050	nonanoic acid	158.27	3.17	1	2	40.51	0.92	1.08	0.02	0.23	4.15
Phellodendri Chinrnsis Cortex	黄柏	Huangbo	MOL003450	dodec-2-enal	182.34	4.57	0	1	31.95	1.42	1.5	0.03	0.23	7.11
Phellodendri Chinrnsis Cortex	黄柏	Huangbo	MOL003493	naphthalene	128.18	2.74	0	0	27.55	1.87	1.92	0.03	0.49
Phellodendri Chinrnsis Cortex	黄柏	Huangbo	MOL003959	limonin	470.56	1.42	0	8	21.3	-0.15	-0.67	0.57	0
Phellodendri Chinrnsis Cortex	黄柏	Huangbo	MOL003992	2-PENTADECANONE	226.45	5.44	0	1	7.41	1.47	1.63	0.06	0.2
Phellodendri Chinrnsis Cortex	黄柏	Huangbo	MOL004119	5-METHYLFURFURAL	110.12	1.13	0	2	43.92	1.07	1.48	0.01	0.16	11.9
Phellodendri Chinrnsis Cortex	黄柏	Huangbo	MOL004368	Hyperin	464.41	-0.59	8	12	6.94	-1.42	-2.08	0.77	0
Phellodendri Chinrnsis Cortex	黄柏	Huangbo	MOL004474	Maruzen M	122.18	2.51	1	1	48.44	1.57	1.81	0.02	0.37	11.63
Phellodendri Chinrnsis Cortex	黄柏	Huangbo	MOL004479	o-cresol	108.15	2.05	1	1	62.45	1.57	1.9	0.02	0.4	11.96
Phellodendri Chinrnsis Cortex	黄柏	Huangbo	MOL004483	CREOSOL	138.18	2.03	1	2	50.91	1.33	1.43	0.03	0.3	11.7
Phellodendri Chinrnsis Cortex	黄柏	Huangbo	MOL004582	Methyl naphthalene	142.21	3.23	0	0	39.01	1.9	1.91	0.04	0.47	11.81
Phellodendri Chinrnsis Cortex	黄柏	Huangbo	MOL005438	campesterol	400.76	7.63	1	1	37.58	1.34	0.95	0.71	0.22	4.83
Phellodendri Chinrnsis Cortex	黄柏	Huangbo	MOL005928	isoferulic acid	194.2	1.62	2	4	50.83	0.49	0.01	0.06	0	2.45
Phellodendri Chinrnsis Cortex	黄柏	Huangbo	MOL006000	Cyclopentenone	82.11	0.7	0	1	13.06	1.14	1.54	0.01	0.38
Phellodendri Chinrnsis Cortex	黄柏	Huangbo	MOL006218	Methyl caffeate	194.2	1.62	2	4	30.68	0.54	0.06	0.06	0.36	2.9
Phellodendri Chinrnsis Cortex	黄柏	Huangbo	MOL006219	Clorius	136.16	1.69	0	2	45.99	1.25	1.41	0.02	0.4	-2.16
Phellodendri Chinrnsis Cortex	黄柏	Huangbo	MOL006239	Ptelein	229.25	2.35	0	4	72.44	1.02	0.79	0.15	0.21	-1.81
Phellodendri Chinrnsis Cortex	黄柏	Huangbo	MOL006276	SMR000232320	474.8	4.85	3	4	28.45	0.14	-0.35	0.81	0.28
Phellodendri Chinrnsis Cortex	黄柏	Huangbo	MOL006314	Canthin-6-one	220.24	2.89	0	2	28.1	1.1	0.63	0.22	0.34
Phellodendri Chinrnsis Cortex	黄柏	Huangbo	MOL006374	4,10-dimethylene-7-isopropyl-5(E)-cyclodecenol	220.39	4.09	1	1	24.74	1.36	1.33	0.07	0.26
Phellodendri Chinrnsis Cortex	黄柏	Huangbo	MOL006384	4-[(1R,3aS,4R,6aS)-4-(4-hydroxy-3,5-dimethoxyphenyl)-1,3,3a,4,6,6a-hexahydrofuro[4,3-c]furan-1-yl]-2,6-dimethoxyphenol	418.48	2.1	2	8	3.29	0.66	-0.39	0.72	0.16
Phellodendri Chinrnsis Cortex	黄柏	Huangbo	MOL006392	dihydroniloticin	458.8	5.66	2	3	36.43	0.64	0.1	0.82	0.24	6.46
Phellodendri Chinrnsis Cortex	黄柏	Huangbo	MOL006394	guanidine	59.09	-1.05	5	3	24	0.47	0.45	0	0.24
Phellodendri Chinrnsis Cortex	黄柏	Huangbo	MOL006401	melianone	470.76	4.76	1	4	40.53	0.4	-0.31	0.78	0.27	6.09
Phellodendri Chinrnsis Cortex	黄柏	Huangbo	MOL006413	phellochin	488.83	5.26	2	4	35.41	0.47	-0.01	0.82	0.24	6.64
Phellodendri Chinrnsis Cortex	黄柏	Huangbo	MOL006414	7-hydroxy-6-(2-hydroxyethyl)coumarin	206.21	1.35	2	4	31.09	0	-0.78	0.09	0.31	1.32
Phellodendri Chinrnsis Cortex	黄柏	Huangbo	MOL006422	thalifendine	322.36	3.2	1	4	44.41	1.12	0.21	0.73	0.22	5.99
Phellodendri Chinrnsis Cortex	黄柏	Huangbo	MOL006423	vanilloloside	316.34	-0.96	5	8	18.66	-0.94	-1.54	0.21	0.2
Phellodendri Chinrnsis Cortex	黄柏	Huangbo	MOL006735	Furfuranol	98.11	0.62	1	2	48.27	0.82	0.91	0.01	0.13	4.26
Phellodendri Chinrnsis Cortex	黄柏	Huangbo	MOL007543	cis-9-Hexadecenal	238.46	5.97	0	1	31.71	1.5	1.36	0.08	0.2	6.45
Phellodendri Chinrnsis Cortex	黄柏	Huangbo	MOL008120	(S)-4-Nonanolide	156.25	2.55	0	2	61.84	1.19	1.39	0.03	0.24	3.34
Phellodendri Chinrnsis Cortex	黄柏	Huangbo	MOL008261	2,4,6-trimethyl-Octane	156.35	4.78	0	0	29.14	1.81	2.2	0.02	0.25
Phellodendri Chinrnsis Cortex	黄柏	Huangbo	MOL008451	Methyl atratate	196.22	2.12	2	4	45.57	0.72	0.62	0.06	0.33	4.36
Phellodendri Chinrnsis Cortex	黄柏	Huangbo	MOL008653	Acetylfuran	110.12	0.97	0	2	49.63	1.09	1.29	0.01	0.14	17.67
Phellodendri Chinrnsis Cortex	黄柏	Huangbo	MOL010845	candicine	180.3	0.6	1	1	38.7	1.47	1.62	0.04	0.21	3.85
Phellodendri Chinrnsis Cortex	黄柏	Huangbo	MOL010927	2-undecenoic acid	184.31	4.06	1	2	41.62	1.01	1.08	0.04	0.24	5.27
Phellodendri Chinrnsis Cortex	黄柏	Huangbo	MOL011089	Homoveratrole	152.21	2.28	0	2	60.84	1.53	1.72	0.03	0.23	11.52
Phellodendri Chinrnsis Cortex	黄柏	Huangbo	MOL013434	Auraptene	298.41	5.18	0	3	25.62	1.24	0.65	0.24	0.33
Atractylodes Macrocephala Koidz.	白术	Baizhu	MOL000018	(+/-)-Isoborneol	154.28	1.98	1	1	86.98	1.27	1.6	0.05	0	11.36
Atractylodes Macrocephala Koidz.	白术	Baizhu	MOL000019	D-Camphene	136.26	2.93	0	0	34.98	1.81	2.19	0.04	0	11.29
Atractylodes Macrocephala Koidz.	白术	Baizhu	MOL000020	12-senecioyl-2E,8E,10E-atractylentriol	312.39	2.5	0	4	62.4	0.01	-1.37	0.22	0.12	6.07
Atractylodes Macrocephala Koidz.	白术	Baizhu	MOL000021	14-acetyl-12-senecioyl-2E,8E,10E-atractylentriol	355.44	3.21	0	5	60.31	0.33	-1.09	0.31	0.05	5.32
Atractylodes Macrocephala Koidz.	白术	Baizhu	MOL000022	14-acetyl-12-senecioyl-2E,8Z,10E-atractylentriol	356.45	3.54	1	5	63.37	0.42	-1.14	0.3	0	6.43
Atractylodes Macrocephala Koidz.	白术	Baizhu	MOL000023	Hemo-sol	136.26	3.5	0	0	39.84	1.83	2.12	0.02	0	11.68
Atractylodes Macrocephala Koidz.	白术	Baizhu	MOL000024	alpha-humulene	204.39	5.04	0	0	22.98	1.88	2.08	0.06	0
Atractylodes Macrocephala Koidz.	白术	Baizhu	MOL000025	α-Longipinene	204.39	4.12	0	0	53.26	1.83	2.14	0.12	0	12.06
Atractylodes Macrocephala Koidz.	白术	Baizhu	MOL000026	stigmast-22E-en-3beta-ol	414.79	7.89	1	1	10.39	1.43	1.13	0.75	0
Atractylodes Macrocephala Koidz.	白术	Baizhu	MOL000027	alpha-Curcumene	202.37	5.34	0	0	4.68	1.93	1.99	0.06	0
Atractylodes Macrocephala Koidz.	白术	Baizhu	MOL000028	α-Amyrin	426.8	7.35	1	1	39.51	1.42	1.28	0.76	0	3.83
Atractylodes Macrocephala Koidz.	白术	Baizhu	MOL000029	beta-Humulene	204.39	5.09	0	0	26.87	1.82	2.01	0.06	0
Atractylodes Macrocephala Koidz.	白术	Baizhu	MOL000030	(1R)-2-methyl-1-phenylprop-2-en-1-ol	148.22	2.32	1	1	75.1	1.27	1.38	0.03	0	-2.13
Atractylodes Macrocephala Koidz.	白术	Baizhu	MOL000031	(3S)-3-[(1R)-1,5-dimethylhex-4-enyl]-6-methylenecyclohexene	204.39	5.14	0	0	19.86	1.88	1.99	0.06	0
Atractylodes Macrocephala Koidz.	白术	Baizhu	MOL000032	beta-Eudesmol	222.41	3.72	1	1	26.09	1.32	1.38	0.1	0
Atractylodes Macrocephala Koidz.	白术	Baizhu	MOL000033	(3S,8S,9S,10R,13R,14S,17R)-10,13-dimethyl-17-[(2R,5S)-5-propan-2-yloctan-2-yl]-2,3,4,7,8,9,11,12,14,15,16,17-dodecahydro-1H-cyclopenta[a]phenanthren-3-ol	428.82	8.54	1	1	36.23	1.45	1.09	0.78	0	5.22
Atractylodes Macrocephala Koidz.	白术	Baizhu	MOL000034	2-[(1R,3S,4S)-3-isopropenyl-4-methyl-4-vinylcyclohexyl]propan-2-ol	222.41	3.7	1	1	19.03	1.37	1.46	0.07	0
Atractylodes Macrocephala Koidz.	白术	Baizhu	MOL000035	beta-Selinene	204.39	4.81	0	0	24.39	1.83	2.12	0.08	0
Atractylodes Macrocephala Koidz.	白术	Baizhu	MOL000036	beta-caryophyllene	204.39	4.75	0	0	29.7	1.83	2.07	0.09	0
Atractylodes Macrocephala Koidz.	白术	Baizhu	MOL000037	γ-elemene	204.39	4.93	0	0	23.79	1.87	2.1	0.06	0
Atractylodes Macrocephala Koidz.	白术	Baizhu	MOL000038	Akridin	179.23	3.35	0	1	33.71	1.63	1.53	0.1	0	6.82
Atractylodes Macrocephala Koidz.	白术	Baizhu	MOL000039	(1S,2R,4R)-Neoiso-dihydrocarveol	154.28	2.58	1	1	52.4	1.38	1.69	0.03	0	11.46
Atractylodes Macrocephala Koidz.	白术	Baizhu	MOL000040	Scopoletol	192.18	1.62	1	4	27.77	0.71	0.3	0.08	0
Atractylodes Macrocephala Koidz.	白术	Baizhu	MOL000041	PHA	165.21	0.96	3	3	41.62	0.36	0.22	0.04	0	4.62
Atractylodes Macrocephala Koidz.	白术	Baizhu	MOL000042	LPG	89.11	-0.6	3	3	87.69	-0.34	-0.77	0.01	0	11.58
Atractylodes Macrocephala Koidz.	白术	Baizhu	MOL000043	atractylenolide i	230.33	3.32	0	2	37.37	1.3	1.29	0.15	0	7.1
Atractylodes Macrocephala Koidz.	白术	Baizhu	MOL000044	atractylenolideII	232.35	3.57	0	2	47.5	1.3	1.37	0.15	0	7.21
Atractylodes Macrocephala Koidz.	白术	Baizhu	MOL000045	atractylenolide iii	248.35	2.93	1	3	68.11	0.75	0.63	0.17	0	7.17
Atractylodes Macrocephala Koidz.	白术	Baizhu	MOL000046	atractylone	216.35	4.11	0	1	41.1	1.76	1.85	0.13	0	1.74
Atractylodes Macrocephala Koidz.	白术	Baizhu	MOL000047	juniper camphor	222.41	3.93	1	1	33.3	1.44	1.61	0.1	0	9.27
Atractylodes Macrocephala Koidz.	白术	Baizhu	MOL000048	(5E,9Z)-3,6,10-trimethyl-4,7,8,11-tetrahydrocyclodeca[b]furan	216.35	4.63	0	1	43.17	1.77	1.83	0.1	0	-1.4
Atractylodes Macrocephala Koidz.	白术	Baizhu	MOL000049	3β-acetoxyatractylone	274.39	3.39	0	3	54.07	1.13	1.08	0.22	0	-1.31
Atractylodes Macrocephala Koidz.	白术	Baizhu	MOL000050	GLY	75.08	-0.98	3	3	48.74	-0.56	-1.03	0	0	11.95
Atractylodes Macrocephala Koidz.	白术	Baizhu	MOL000051	Polymannose	180.18	-2.68	5	6	1.76	-1.94	-4.53	0.03	0
Atractylodes Macrocephala Koidz.	白术	Baizhu	MOL000052	Gulutamine	147.15	-0.92	4	5	6.66	-1.05	-1.97	0.02	0
Atractylodes Macrocephala Koidz.	白术	Baizhu	MOL000053	Methose	180.18	-2.69	5	6	1.68	-1.8	-4.58	0.03	0
Atractylodes Macrocephala Koidz.	白术	Baizhu	MOL000054	L-	174.24	-1.11	7	6	47.64	-0.49	-1.04	0.03	0	0.85
Atractylodes Macrocephala Koidz.	白术	Baizhu	MOL000055	L-Lysin	146.22	-0.68	5	4	29.33	-0.66	-1.44	0.02	0
Atractylodes Macrocephala Koidz.	白术	Baizhu	MOL000056	DTY	181.21	0.69	4	4	57.55	-0.1	-0.49	0.05	0	0.96
Atractylodes Macrocephala Koidz.	白术	Baizhu	MOL000057	DIBP	278.38	3.92	0	4	49.63	0.85	0.68	0.13	0	3.94
Atractylodes Macrocephala Koidz.	白术	Baizhu	MOL000058	2-[(2R,5S,6S)-6,10-dimethylspiro[4.5]dec-9-en-2-yl]propan-2-ol	222.41	3.67	1	1	38.59	1.34	1.42	0.09	0	7.61
Atractylodes Macrocephala Koidz.	白术	Baizhu	MOL000059	uridine	244.23	-2.45	4	8	10.49	-1.14	-1.61	0.11	0
Atractylodes Macrocephala Koidz.	白术	Baizhu	MOL000060	selina-4(14),7(11)-dien-8-one	218.37	3.81	0	1	32.31	1.42	1.57	0.1	0	7.68
Atractylodes Macrocephala Koidz.	白术	Baizhu	MOL000061	Prolinum	115.15	-0.06	2	3	77.57	0.22	0.29	0.01	0	11.13
Atractylodes Macrocephala Koidz.	白术	Baizhu	MOL000062	biatractylolide	462.68	6.68	0	4	17.45	0.83	0.37	0.81	0
Atractylodes Macrocephala Koidz.	白术	Baizhu	MOL000063	ATRACTYLODES MACROCEPHALA	462.68	6.68	0	4	14.6	0.88	0.6	0.81	0
Atractylodes Macrocephala Koidz.	白术	Baizhu	MOL000064	D-Serin	105.11	-1.49	4	4	83.59	-0.94	-1.75	0.01	0	11.51
Atractylodes Macrocephala Koidz.	白术	Baizhu	MOL000065	ASI	133.12	-1.25	4	5	79.74	-1.02	-1.53	0.02	0	11.38
Atractylodes Macrocephala Koidz.	白术	Baizhu	MOL000066	alloaromadedrene	204.39	4.22	0	0	53.46	1.83	2.1	0.1	0	12.51
Atractylodes Macrocephala Koidz.	白术	Baizhu	MOL000067	L-Valin	117.17	0.24	3	3	53.33	0.04	-0.14	0.01	0	11.34
Atractylodes Macrocephala Koidz.	白术	Baizhu	MOL000068	L-Ile	131.2	0.7	3	3	59.05	0.06	-0.11	0.02	0	11.21
Atractylodes Macrocephala Koidz.	白术	Baizhu	MOL000069	palmitic acid	256.48	6.37	1	2	19.3	1.09	1	0.1	0
Atractylodes Macrocephala Koidz.	白术	Baizhu	MOL000070	Ethyl pivaloylacetate	172.25	1.69	0	3	40.52	0.82	0.83	0.03	0	1.92
Atractylodes Macrocephala Koidz.	白术	Baizhu	MOL000071	Istidina	155.18	-1.01	4	4	53.18	-0.25	-0.4	0.03	0	-5.72
Atractylodes Macrocephala Koidz.	白术	Baizhu	MOL000072	8β-ethoxy atractylenolide Ⅲ	276.41	3.68	0	3	35.95	1.08	1.12	0.21	0	8.34
Paeoniae Radix Alba	白芍	Baishao	MOL000106	PYG	126.12	1.03	3	3	22.98	0.69	0.79	0.02	0.4
Paeoniae Radix Alba	白芍	Baishao	MOL001218	Pisol	186.38	4.62	1	1	18.5	1.23	1.06	0.03	0.14
Paeoniae Radix Alba	白芍	Baishao	MOL001246	(1R)-()-Nopinone	138.23	1.52	0	1	57.86	1.23	1.6	0.05	0.28	11.1
Paeoniae Radix Alba	白芍	Baishao	MOL001393	myristic acid	228.42	5.46	1	2	21.18	1.07	0.99	0.07	0.19
Paeoniae Radix Alba	白芍	Baishao	MOL001396	PENTADECYLIC ACID	242.45	5.91	1	2	20.18	1.08	0.88	0.08	0.18
Paeoniae Radix Alba	白芍	Baishao	MOL001402	Octacosane	394.86	13.15	0	0	8.15	1.91	1.46	0.37	0.12
Paeoniae Radix Alba	白芍	Baishao	MOL001644	Dodecanal	184.36	4.59	0	1	21.52	1.4	1.42	0.03	0.19
Paeoniae Radix Alba	白芍	Baishao	MOL001801	salicylic acid	138.13	1.17	2	3	32.13	0.63	0.63	0.03	0.43	12
Paeoniae Radix Alba	白芍	Baishao	MOL001888	2,2-dimethylcyclohexanol	128.24	2.09	1	1	82.54	1.22	1.6	0.02	0.2	11.06
Paeoniae Radix Alba	白芍	Baishao	MOL001889	Methyl linolelaidate	294.53	6.64	0	2	41.93	1.46	1.11	0.17	0.2	5.78
Paeoniae Radix Alba	白芍	Baishao	MOL001890	octadec-9-ene	252.54	8.14	0	0	19.5	1.87	1.84	0.09	0.19
Paeoniae Radix Alba	白芍	Baishao	MOL001891	9-methylenefluorene	178.24	3.55	0	0	26.87	1.95	1.78	0.09	0.54
Paeoniae Radix Alba	白芍	Baishao	MOL001892	Dipropyl phthalate	250.32	3.29	0	4	66.3	0.78	0.71	0.1	0.35	5.7
Paeoniae Radix Alba	白芍	Baishao	MOL001893	BU3	90.14	-0.14	2	2	34.87	0.19	-0.01	0.01	0.28	11.25
Paeoniae Radix Alba	白芍	Baishao	MOL001894	Bicetyl	450.98	14.97	0	0	8.03	1.96	1.71	0.46	0.14
Paeoniae Radix Alba	白芍	Baishao	MOL001895	Dibutylphenol	206.36	4.36	1	1	38.9	1.73	1.87	0.06	0.3	10.76
Paeoniae Radix Alba	白芍	Baishao	MOL001896	bicyclo[3.1.1]hept-2-ene-2-methanol, 6,6-dimethyl-	152.26	1.78	1	1	49.79	1.23	1.34	0.06	0.21	11.54
Paeoniae Radix Alba	白芍	Baishao	MOL001897	()-trans-Myrtanol	154.28	1.97	1	1	49.66	1.17	1.37	0.06	0.21	11.13
Paeoniae Radix Alba	白芍	Baishao	MOL001898	Acetyl oxide	102.1	-0.19	0	3	45.13	0.65	0.77	0.01	0.23	11.84
Paeoniae Radix Alba	白芍	Baishao	MOL001899	ZINC02169908	268.54	6.2	0	1	23.3	1.42	1.24	0.1	0.23
Paeoniae Radix Alba	白芍	Baishao	MOL001900	Pulchinenoside A_qt	472.78	5.43	3	4	16.91	0.12	-0.58	0.77	0.25
Paeoniae Radix Alba	白芍	Baishao	MOL001901	24-Methylenecycloartanol	440.83	7.86	1	1	10.4	1.42	1.13	0.79	0.25
Paeoniae Radix Alba	白芍	Baishao	MOL001902	3β,23-dihydroxy-oleana-11,13(18)-dien-28-oic acid	470.76	5.08	3	4	21.53	0.1	-0.62	0.75	0.24
Paeoniae Radix Alba	白芍	Baishao	MOL001903	3β-hydroxy-11-oxo-olean-12-en-28-oic acid	470.76	5.49	2	4	13.49	0.21	-0.2	0.74	0.27
Paeoniae Radix Alba	白芍	Baishao	MOL001904	2 - methyl - 3 - (2 - propenyl) - phenol	148.22	3.06	1	1	52.06	1.64	1.81	0.03	0.39	4.7
Paeoniae Radix Alba	白芍	Baishao	MOL001905	3β-hydroxy-oleana-11,13(18)-dien-28-oic acid?	454.76	6.17	2	3	17.11	0.55	-0.13	0.76	0.26
Paeoniae Radix Alba	白芍	Baishao	MOL001906	Methylgallate	184.16	0.88	3	5	30.91	0.26	0.06	0.05	0.32	5.67
Paeoniae Radix Alba	白芍	Baishao	MOL001907	Progallin A	198.19	1.23	3	5	25.61	0.33	0.11	0.06	0.34
Paeoniae Radix Alba	白芍	Baishao	MOL001908	(Z)-(1S,5R)-beta-pinen-10-yl-beta-vicianoside	446.55	-1.28	6	10	5.74	-1.56	-1.89	0.67	0.23
Paeoniae Radix Alba	白芍	Baishao	MOL001909	(Z)-(1S,5R)-beta-pinen-10-yl-beta-vicianoside_qt	152.26	2.05	1	1	50.32	1.52	1.93	0.06	0.22	11.47
Paeoniae Radix Alba	白芍	Baishao	MOL001910	11alpha,12alpha-epoxy-3beta-23-dihydroxy-30-norolean-20-en-28,12beta-olide	470.71	3.91	2	5	64.77	0.09	-0.59	0.38	0.27	2.62
Paeoniae Radix Alba	白芍	Baishao	MOL001911	albiflorin R1	480.51	-1.91	5	11	21.29	-1.53	-1.98	0.82	0.35
Paeoniae Radix Alba	白芍	Baishao	MOL001912	albiflorin R1_qt	318.35	-0.17	2	6	26.18	-0.46	-0.85	0.34	0.4
Paeoniae Radix Alba	白芍	Baishao	MOL001913	propyl (2R)-2-hydroxypropanoate	132.18	0.81	1	3	25.5	0.44	0.35	0.01	0.29
Paeoniae Radix Alba	白芍	Baishao	MOL001914	gallotannin	1701.27	8.18	25	46	7.36	-5.47	-7.15	0.03	0.49
Paeoniae Radix Alba	白芍	Baishao	MOL001915	paeonoside	610.57	-2.22	10	16	3.47	-2.71	-3.73	0.71	0.29
Paeoniae Radix Alba	白芍	Baishao	MOL000561	Astragalin	448.41	-0.32	7	11	14.03	-1.34	-1.97	0.74	0.34
Paeoniae Radix Alba	白芍	Baishao	MOL001917	(3S,3aR,5S,6S,7aR)-5,6-dihydroxy-3,6-dimethyl-3,3a,4,5,7,7a-hexahydrobenzofuran-2-one	200.26	-0.08	2	4	96.64	-0.16	-0.69	0.07	0.29	13.6
Paeoniae Radix Alba	白芍	Baishao	MOL001918	paeoniflorgenone	318.35	0.79	1	6	87.59	-0.09	-0.56	0.37	0.37	7.45
Paeoniae Radix Alba	白芍	Baishao	MOL001919	(3S,5R,8R,9R,10S,14S)-3,17-dihydroxy-4,4,8,10,14-pentamethyl-2,3,5,6,7,9-hexahydro-1H-cyclopenta[a]phenanthrene-15,16-dione	358.52	2.69	2	4	43.56	0	-0.41	0.53	0.35	4.34
Paeoniae Radix Alba	白芍	Baishao	MOL009092	Pentagalloylglucose	940.72	3.69	15	26	3.01	-3.08	-4.17	0.21	0.45
Paeoniae Radix Alba	白芍	Baishao	MOL001921	Lactiflorin	462.49	-0.57	3	10	49.12	-1.13	-1.76	0.8	0.34	7.26
Paeoniae Radix Alba	白芍	Baishao	MOL001922	2-Hexyl-1-decanol	242.5	6.31	1	1	17.08	1.29	1.03	0.07	0.17
Paeoniae Radix Alba	白芍	Baishao	MOL001923	[(3S,3aR,6S,7aR)-6-hydroxy-6-methyl-2,5-dioxo-3a,4,7,7a-tetrahydro-3H-benzofuran-3-yl]methyl benzoate	318.35	0.84	1	6	17.84	-0.17	-0.66	0.3	0.41
Paeoniae Radix Alba	白芍	Baishao	MOL001924	paeoniflorin	480.51	-1.28	5	11	53.87	-1.47	-1.86	0.79	0.34	13.88
Paeoniae Radix Alba	白芍	Baishao	MOL001925	paeoniflorin_qt	318.35	0.46	2	6	68.18	-0.34	-0.73	0.4	0.39	8.81
Paeoniae Radix Alba	白芍	Baishao	MOL001926	1,2,3,6-tetra-O-galloylglucose	788.62	-0.25	17	22	3.01	-2.97	-4.03	0.34	0.39
Paeoniae Radix Alba	白芍	Baishao	MOL001927	albiflorin	480.51	-1.33	5	11	12.09	-1.54	-2.19	0.77	0.36
Paeoniae Radix Alba	白芍	Baishao	MOL001928	albiflorin_qt	318.35	0.42	2	6	66.64	-0.49	-0.88	0.33	0.41	6.54
Paeoniae Radix Alba	白芍	Baishao	MOL001929	alexandrin	576.95	6.34	4	6	20.63	-0.29	-0.98	0.62	0.24
Paeoniae Radix Alba	白芍	Baishao	MOL001930	benzoyl paeoniflorin	584.62	0.81	4	12	31.27	-0.69	-1.24	0.75	0.29	-1.85
Paeoniae Radix Alba	白芍	Baishao	MOL001931	4-Chlorobutyric acid	122.56	0.87	1	2	85.82	0.74	0.85	0.01	0.44	11.6
Paeoniae Radix Alba	白芍	Baishao	MOL001932	galloylpaeoniflorin	632.62	-0.04	7	15	3.03	-1.77	-2.78	0.42	0.36
Paeoniae Radix Alba	白芍	Baishao	MOL001933	oxypaeoniflorin	496.51	-1.55	6	12	21.88	-1.88	-2.41	0.78	0.34
Paeoniae Radix Alba	白芍	Baishao	MOL001934	(3R,3aR,6S,7aR)-6-hydroxy-3,6-dimethyl-3a,4,7,7a-tetrahydro-3H-benzofuran-2,5-dione	198.24	-0.12	1	4	104.94	-0.08	-0.32	0.08	0.35	13.69
Paeoniae Radix Alba	白芍	Baishao	MOL001935	(3aR,6S,7aR)-6-hydroxy-6-methyl-3-methylene-3a,4,7,7a-tetrahydrobenzofuran-2,5-dione	196.22	-0.1	1	4	97.79	-0.01	-0.13	0.08	0.39	13.98
Paeoniae Radix Alba	白芍	Baishao	MOL001936	cis-5-Octen-1-ol	128.24	2.35	1	1	31.84	1.16	1.15	0.01	0.23	5.4
Paeoniae Radix Alba	白芍	Baishao	MOL001937	24253-30-3	98.16	1.16	0	1	74.2	1.33	1.57	0.01	0.32	11.36
Paeoniae Radix Alba	白芍	Baishao	MOL000211	Mairin	456.78	6.52	2	3	55.38	0.73	0.22	0.78	0.26	8.87
Paeoniae Radix Alba	白芍	Baishao	MOL000219	BOX	121.12	0.76	0	2	31.55	0.54	0.84	0.02	0.11	12.07
Paeoniae Radix Alba	白芍	Baishao	MOL000263	oleanolic acid	456.78	6.42	2	3	29.02	0.59	0.07	0.76	0.25
Paeoniae Radix Alba	白芍	Baishao	MOL000358	beta-sitosterol	414.79	8.08	1	1	36.91	1.32	0.99	0.75	0.23	5.36
Paeoniae Radix Alba	白芍	Baishao	MOL000359	sitosterol	414.79	8.08	1	1	36.91	1.32	0.87	0.75	0.22	5.37
Paeoniae Radix Alba	白芍	Baishao	MOL000422	kaempferol	286.25	1.77	4	6	41.88	0.26	-0.55	0.24	0	14.74
Paeoniae Radix Alba	白芍	Baishao	MOL000492	(+)-catechin	290.29	1.92	5	6	54.83	-0.03	-0.73	0.24	0	0.61
Paeoniae Radix Alba	白芍	Baishao	MOL000513	3,4,5-trihydroxybenzoic acid	170.13	0.63	4	5	31.69	-0.09	-0.54	0.04	0.41	11.78
Paeoniae Radix Alba	白芍	Baishao	MOL000551	Hederagenol	472.78	5.33	3	4	22.42	0.1	-0.51	0.74	0.23
Paeoniae Radix Alba	白芍	Baishao	MOL000610	TRD	184.41	6.3	0	0	17.89	1.78	1.96	0.03	0.19
Paeoniae Radix Alba	白芍	Baishao	MOL000612	(-)-alpha-cedrene	204.39	4.12	0	0	55.56	1.81	2.16	0.1	0.24	4.82
Paeoniae Radix Alba	白芍	Baishao	MOL000676	DBP	278.38	4.2	0	4	64.54	0.8	0.56	0.13	0.34	5.41
Paeoniae Radix Alba	白芍	Baishao	MOL000775	EEE	88.12	0.37	0	2	45.02	1.07	1.26	0	0.21	11.64
Paeoniae Radix Alba	白芍	Baishao	MOL000860	stearic acid	284.54	7.28	1	2	17.83	1.15	1.22	0.14	0.19
Paeoniae Radix Alba	白芍	Baishao	MOL000867	Heptadekan	240.53	8.13	0	0	8.64	1.84	1.87	0.07	0.14
Paeoniae Radix Alba	白芍	Baishao	MOL000868	LFA	282.62	9.5	0	0	8.46	1.83	1.8	0.13	0.13
Paeoniae Radix Alba	白芍	Baishao	MOL000869	Henicosane	296.65	9.95	0	0	8.41	1.84	1.8	0.15	0.13
Paeoniae Radix Alba	白芍	Baishao	MOL000874	paeonol	166.19	1.29	1	3	28.79	0.93	0.84	0.04	0.32
Paeoniae Radix Alba	白芍	Baishao	MOL000875	Cedrol	222.41	3.16	1	1	16.23	1.35	1.46	0.12	0.24
Paeoniae Radix Alba	白芍	Baishao	MOL000357	Sitogluside	576.95	6.34	4	6	20.63	-0.14	-0.93	0.62	0.23
Paeoniae Radix Alba	白芍	Baishao	MOL000842	sucrose	342.34	-4.31	8	11	7.17	-2.89	-6.67	0.23	0.2
Paeoniae Radix Alba	白芍	Baishao	MOL000876	(6R,10R)-6,10,14-trimethylpentadecan-2-one	268.54	6.2	0	1	23.3	1.41	1.35	0.1	0.23
Paeoniae Radix Alba	白芍	Baishao	MOL001219	Satol	268.54	6.91	1	1	27.27	1.34	0.97	0.11	0.17
Paeoniae Radix Alba	白芍	Baishao	MOL004480	acetic acid	60.06	-0.23	1	2	47.87	0.42	0.72	0	0.29	12.21
Paeoniae Radix Alba	白芍	Baishao	MOL005089	Oxypaeoniflorin	496.51	-1.55	6	12	8.38	-1.62	-2.33	0.78	0.33
Paeoniae Radix Alba	白芍	Baishao	MOL007465	10-Methylnonadecane	282.62	9.29	0	0	10.28	1.84	1.79	0.12	0.16
Paeoniae Radix Alba	白芍	Baishao	MOL008707	Ethylisobutyrate	116.18	1.5	0	2	83.67	1.24	1.49	0.01	0.27	11.14
Lepidii Semen Descurainiae Semen	葶苈子	Tinglizi	MOL000103	PHB	138.13	1.17	2	3	30.15	0.39	0.21	0.03	0.45	11.77
Lepidii Semen Descurainiae Semen	葶苈子	Tinglizi	MOL000012	Arachic acid	312.6	8.19	1	2	16.66	1.18	1.09	0.19	0.18
Lepidii Semen Descurainiae Semen	葶苈子	Tinglizi	MOL000131	EIC	280.5	6.39	1	2	41.9	1.16	0.9	0.14	0.25	7.5
Lepidii Semen Descurainiae Semen	葶苈子	Tinglizi	MOL001393	myristic acid	228.42	5.46	1	2	21.18	1.07	0.99	0.07	0.19
Lepidii Semen Descurainiae Semen	葶苈子	Tinglizi	MOL001631	Erucic acid	338.64	8.66	1	2	28.56	1.2	0.85	0.26	0.2
Lepidii Semen Descurainiae Semen	葶苈子	Tinglizi	MOL001760	Myronate	358.41	-1.87	4	10	20.59	-1.31	-2.19	0.19	0.08
Lepidii Semen Descurainiae Semen	葶苈子	Tinglizi	MOL001778	Sinapaldehyde	208.23	1.65	1	4	63.16	0.71	0.33	0.07	0.3	3.92
Lepidii Semen Descurainiae Semen	葶苈子	Tinglizi	MOL001807	Cedar acid	198.19	1.13	2	5	47.78	0.5	0.1	0.06	0	11.1
Lepidii Semen Descurainiae Semen	葶苈子	Tinglizi	MOL001817	Methyl stearate	298.57	7.53	0	2	16.8	1.41	1.29	0.16	0.16
Lepidii Semen Descurainiae Semen	葶苈子	Tinglizi	MOL001843	HBA	122.13	1.32	1	2	29.98	0.82	0.63	0.02	0.43
Lepidii Semen Descurainiae Semen	葶苈子	Tinglizi	MOL002035	3,5-dihydroxy-2-(4-hydroxyphenyl)-7-[(2S,3R,4S,5S,6R)-3,4,5-trihydroxy-6-(hydroxymethyl)oxan-2-yl]oxychromen-4-one	448.41	-0.13	7	11	3.33	-1.2	-2.37	0.76	0.33
Lepidii Semen Descurainiae Semen	葶苈子	Tinglizi	MOL002050	Isovanillic acid	168.16	1.15	2	4	39.42	0.47	0.38	0.04	0.35	2.23
Lepidii Semen Descurainiae Semen	葶苈子	Tinglizi	MOL002092	Antioxidant No. 33	206.36	4.36	1	1	26.74	1.68	1.81	0.06	0.28
Lepidii Semen Descurainiae Semen	葶苈子	Tinglizi	MOL002203	Exceparl M-OL	296.55	7.09	0	2	31.9	1.39	1.08	0.16	0.17	5.43
Lepidii Semen Descurainiae Semen	葶苈子	Tinglizi	MOL002211	11,14-eicosadienoic acid	308.56	7.3	1	2	39.99	1.22	0.76	0.2	0.23	5.6
Lepidii Semen Descurainiae Semen	葶苈子	Tinglizi	MOL002378	UND	156.35	5.39	0	0	17.15	1.79	2.02	0.02	0.18
Lepidii Semen Descurainiae Semen	葶苈子	Tinglizi	MOL000295	alexandrin	576.95	6.34	4	6	20.63	-0.2	-0.81	0.63	0
Lepidii Semen Descurainiae Semen	葶苈子	Tinglizi	MOL000296	hederagenin	414.79	8.08	1	1	36.91	1.32	0.96	0.75	0	5.35
Lepidii Semen Descurainiae Semen	葶苈子	Tinglizi	MOL003177	Syringaldehyde	182.19	1.29	1	4	67.06	0.71	0.4	0.05	0.25	11.47
Lepidii Semen Descurainiae Semen	葶苈子	Tinglizi	MOL000354	isorhamnetin	316.28	1.76	4	7	49.6	0.31	-0.54	0.31	0.32	14.34
Lepidii Semen Descurainiae Semen	葶苈子	Tinglizi	MOL000358	beta-sitosterol	414.79	8.08	1	1	36.91	1.32	0.99	0.75	0.23	5.36
Lepidii Semen Descurainiae Semen	葶苈子	Tinglizi	MOL003902	methyl (Z)-icos-11-enoate	324.61	8	0	2	29.49	1.41	1.11	0.23	0.16
Lepidii Semen Descurainiae Semen	葶苈子	Tinglizi	MOL003903	(E)-tricos-11-enoic acid	352.67	9.12	1	2	27.58	1.25	0.89	0.3	0.2
Lepidii Semen Descurainiae Semen	葶苈子	Tinglizi	MOL003904	Erucic acid ethyl ester	366.7	9.26	0	2	28.12	1.54	1.11	0.33	0.18
Lepidii Semen Descurainiae Semen	葶苈子	Tinglizi	MOL003905	K-STROPHANTHOSIDE	710.9	-0.09	6	14	70.65	-1.86	-2.62	0.22	0.25	8.69
Lepidii Semen Descurainiae Semen	葶苈子	Tinglizi	MOL003906	K-STROPHANTHOSIDE_qt	404.55	1.34	3	6	30.8	-0.62	-1.37	0.78	0.27	6.01
Lepidii Semen Descurainiae Semen	葶苈子	Tinglizi	MOL003907	erysimoside	696.87	-0.5	7	14	65.45	-2.27	-3.18	0.23	0.27	12.96
Lepidii Semen Descurainiae Semen	葶苈子	Tinglizi	MOL003908	Cynotoxin	404.55	1.34	3	6	99.94	-0.76	-1.42	0.78	0.29	6.72
Lepidii Semen Descurainiae Semen	葶苈子	Tinglizi	MOL003909	evobioside	682.89	0.77	7	13	44.25	-2.12	-2.82	0.24	0.26	12.13
Lepidii Semen Descurainiae Semen	葶苈子	Tinglizi	MOL003910	evobioside_qt	374.57	3.38	2	4	14.34	0	-0.81	0.71	0.26
Lepidii Semen Descurainiae Semen	葶苈子	Tinglizi	MOL003911	evomonoside	520.73	2.52	4	8	12.24	-0.48	-1.19	0.69	0.25
Lepidii Semen Descurainiae Semen	葶苈子	Tinglizi	MOL003912	DTX	374.57	3.38	2	4	15.78	0.16	-0.61	0.71	0.25
Lepidii Semen Descurainiae Semen	葶苈子	Tinglizi	MOL003913	Helveticoside	534.71	1.25	4	9	10.88	-1.21	-2.01	0.69	0.26
Lepidii Semen Descurainiae Semen	葶苈子	Tinglizi	MOL003914	STOCK1N-70051	404.55	1.34	3	6	9.91	-0.77	-1.39	0.78	0.29
Lepidii Semen Descurainiae Semen	葶苈子	Tinglizi	MOL003915	WLN: NC1R	117.16	1.74	0	1	47.22	1.61	1.64	0.02	0.45	-1.88
Lepidii Semen Descurainiae Semen	葶苈子	Tinglizi		null
Lepidii Semen Descurainiae Semen	葶苈子	Tinglizi	MOL003917	3-(4-Hydroxyphenyl)propionitrile	147.19	1.93	1	2	49.32	1.15	0.68	0.03	0.41	2.8
Lepidii Semen Descurainiae Semen	葶苈子	Tinglizi	MOL003918	WLN: SCN2R	163.26	2.92	0	1	53.7	1.62	1.8	0.03	0.58	7.37
Lepidii Semen Descurainiae Semen	葶苈子	Tinglizi	MOL003919	Methyl sebacate	230.34	2.83	0	4	25.01	0.58	0.03	0.07	0.15
Lepidii Semen Descurainiae Semen	葶苈子	Tinglizi	MOL003920	Methyl icosanoate	326.63	8.44	0	2	15.79	1.43	1.12	0.22	0.15
Lepidii Semen Descurainiae Semen	葶苈子	Tinglizi	MOL003921	Sinapinic acid	224.23	1.6	2	5	26.97	0.44	0.18	0.08	0.25
Lepidii Semen Descurainiae Semen	葶苈子	Tinglizi	MOL003922	Crotonitrile	67.1	1.15	0	1	75.3	1.57	1.84	0	0.38	12.24
Lepidii Semen Descurainiae Semen	葶苈子	Tinglizi	MOL003923	Tropeolin	149.23	2.31	0	1	55.83	1.49	1.51	0.02	0.51	4.98
Lepidii Semen Descurainiae Semen	葶苈子	Tinglizi	MOL003924	Methyl azelate	216.31	2.37	0	4	25.12	0.6	0.14	0.06	0.16
Lepidii Semen Descurainiae Semen	葶苈子	Tinglizi	MOL003925	10-hexadecenoic acid	254.46	5.92	1	2	35.78	1.14	1.05	0.1	0.22	5.63
Lepidii Semen Descurainiae Semen	葶苈子	Tinglizi	MOL003926	Dimethyl undecanedioate	244.37	3.29	0	4	28.45	0.68	0.14	0.09	0.16
Lepidii Semen Descurainiae Semen	葶苈子	Tinglizi	MOL003927	Dihomolinolenic acid	306.54	6.86	1	2	44.11	1.27	0.88	0.2	0.27	5.46
Lepidii Semen Descurainiae Semen	葶苈子	Tinglizi	MOL003928	Butenylisothiocyanate	113.2	1.96	0	1	66.92	1.54	1.76	0.01	0.58	11.75
Lepidii Semen Descurainiae Semen	葶苈子	Tinglizi	MOL003929	mustard oil	99.17	1.63	0	1	81.8	1.51	1.8	0	0.63	12.14
Lepidii Semen Descurainiae Semen	葶苈子	Tinglizi	MOL003930	Urogran	149.23	2.6	0	1	81.68	1.55	1.71	0.02	0.61	4.93
Lepidii Semen Descurainiae Semen	葶苈子	Tinglizi	MOL003931	Allylnitrile	67.1	0.78	0	1	78.68	1.54	1.77	0	0.43	12.21
Lepidii Semen Descurainiae Semen	葶苈子	Tinglizi	MOL003932	WLN: SH1R	124.22	2.2	0	0	42.79	1.6	1.67	0.01	0.48	11.97
Lepidii Semen Descurainiae Semen	葶苈子	Tinglizi	MOL003933	ST5407144	196.22	1.75	1	4	38.05	0.71	0.45	0.05	0.3	2.27
Lepidii Semen Descurainiae Semen	葶苈子	Tinglizi	MOL003934	4-O-Methylgallic acid	184.16	0.88	3	5	36.74	0.23	-0.21	0.05	0.31	2.14
Lepidii Semen Descurainiae Semen	葶苈子	Tinglizi	MOL000399	Docosanoate	340.66	9.11	1	2	15.69	1.21	0.91	0.26	0
Lepidii Semen Descurainiae Semen	葶苈子	Tinglizi	MOL000421	nicotinic acid	123.12	0.28	1	3	47.65	0.34	0.21	0.02	0	11.98
Lepidii Semen Descurainiae Semen	葶苈子	Tinglizi	MOL000422	kaempferol	286.25	1.77	4	6	41.88	0.26	-0.55	0.24	0	14.74
Lepidii Semen Descurainiae Semen	葶苈子	Tinglizi	MOL000432	linolenic acid	278.48	5.95	1	2	45.01	1.21	0.84	0.15	0	5.54
Lepidii Semen Descurainiae Semen	葶苈子	Tinglizi	MOL000675	oleic acid	282.52	6.84	1	2	33.13	1.17	0.78	0.14	0.2	4.99
Lepidii Semen Descurainiae Semen	葶苈子	Tinglizi	MOL000676	DBP	278.38	4.2	0	4	64.54	0.8	0.56	0.13	0.34	5.41
Lepidii Semen Descurainiae Semen	葶苈子	Tinglizi	MOL000069	palmitic acid	256.48	6.37	1	2	19.3	1.09	1	0.1	0
Lepidii Semen Descurainiae Semen	葶苈子	Tinglizi	MOL000708	WLN: VHR	106.13	1.59	0	1	32.63	1.32	1.66	0.01	0.44	12.07
Lepidii Semen Descurainiae Semen	葶苈子	Tinglizi	MOL000714	Hyacinthin	120.16	1.52	0	1	38.65	1.31	1.58	0.02	0.43	-2.04
Lepidii Semen Descurainiae Semen	葶苈子	Tinglizi	MOL000748	HMF	126.12	0.67	1	3	45.07	0.05	-0.27	0.02	0.22	11.73
Lepidii Semen Descurainiae Semen	葶苈子	Tinglizi	MOL000860	stearic acid	284.54	7.28	1	2	17.83	1.15	1.22	0.14	0.19
Lepidii Semen Descurainiae Semen	葶苈子	Tinglizi	MOL000876	(6R,10R)-6,10,14-trimethylpentadecan-2-one	268.54	6.2	0	1	23.3	1.41	1.35	0.1	0.23
Lepidii Semen Descurainiae Semen	葶苈子	Tinglizi	MOL000879	methyl palmitate	270.51	6.62	0	2	18.09	1.37	1.18	0.12	0.14
Lepidii Semen Descurainiae Semen	葶苈子	Tinglizi	MOL000098	quercetin	302.25	1.5	5	7	46.43	0.05	-0.77	0.28	0.38	14.4
Poria Cocos(Schw.) Wolf.	茯苓	Fuling	MOL000273	(2R)-2-[(3S,5R,10S,13R,14R,16R,17R)-3,16-dihydroxy-4,4,10,13,14-pentamethyl-2,3,5,6,12,15,16,17-octahydro-1H-cyclopenta[a]phenanthren-17-yl]-6-methylhept-5-enoic acid	470.76	5.41	3	4	30.93	0.01	-0.76	0.81	0	6.81
Poria Cocos(Schw.) Wolf.	茯苓	Fuling	MOL000274	3β-hydroxylanosta-7,9(11),24-trien-21-oic acid	454.76	6.58	2	3	24.92	0.53	-0.24	0.8	0
Poria Cocos(Schw.) Wolf.	茯苓	Fuling	MOL000275	trametenolic acid	456.78	7.03	2	3	38.71	0.52	-0.14	0.8	0	7.78
Poria Cocos(Schw.) Wolf.	茯苓	Fuling	MOL000276	7,9(11)-dehydropachymic acid	526.83	6.1	2	5	35.11	0.03	-0.87	0.81	0	7.34
Poria Cocos(Schw.) Wolf.	茯苓	Fuling	MOL000277	tumulosic acid	486.81	6.16	3	4	15.95	0.02	-0.51	0.81	0
Poria Cocos(Schw.) Wolf.	茯苓	Fuling	MOL000278	Beta-Glucan	516.56	-4.88	9	15	0.73	-3.13	-7.78	0.7	0
Poria Cocos(Schw.) Wolf.	茯苓	Fuling	MOL000279	Cerevisterol	430.74	5.15	3	3	37.96	0.28	-0.39	0.77	0	5.31
Poria Cocos(Schw.) Wolf.	茯苓	Fuling	MOL000280	(2R)-2-[(3S,5R,10S,13R,14R,16R,17R)-3,16-dihydroxy-4,4,10,13,14-pentamethyl-2,3,5,6,12,15,16,17-octahydro-1H-cyclopenta[a]phenanthren-17-yl]-5-isopropyl-hex-5-enoic acid	484.79	5.72	3	4	31.07	0.05	-0.7	0.82	0	7.42
Poria Cocos(Schw.) Wolf.	茯苓	Fuling	MOL000281	Dimethyl L-malate	162.16	-0.45	1	5	8.59	-0.05	-0.61	0.03	0
Poria Cocos(Schw.) Wolf.	茯苓	Fuling	MOL000282	ergosta-7,22E-dien-3beta-ol	398.74	7.18	1	1	43.51	1.32	0.91	0.72	0	5.11
Poria Cocos(Schw.) Wolf.	茯苓	Fuling	MOL000283	Ergosterol peroxide	430.74	7.17	1	3	40.36	0.84	0.34	0.81	0	3.43
Poria Cocos(Schw.) Wolf.	茯苓	Fuling	MOL000284	L-uridine	244.23	-2.45	4	8	23.4	-1.07	-1.42	0.11	0
Poria Cocos(Schw.) Wolf.	茯苓	Fuling	MOL000285	(2R)-2-[(5R,10S,13R,14R,16R,17R)-16-hydroxy-3-keto-4,4,10,13,14-pentamethyl-1,2,5,6,12,15,16,17-octahydrocyclopenta[a]phenanthren-17-yl]-5-isopropyl-hex-5-enoic acid	482.77	5.68	2	4	38.26	0.12	-0.57	0.82	0	6.77
Poria Cocos(Schw.) Wolf.	茯苓	Fuling	MOL000286	β-amyrin acetate	468.84	7.68	0	2	9.11	1.42	1.21	0.74	0
Poria Cocos(Schw.) Wolf.	茯苓	Fuling	MOL000287	3beta-Hydroxy-24-methylene-8-lanostene-21-oic acid	470.81	7.33	2	3	38.7	0.61	-0.04	0.81	0	6.59
Poria Cocos(Schw.) Wolf.	茯苓	Fuling	MOL000288	pachyman	500.56	-4.27	9	14	0.45	-2.36	-3.58	0.68	0
Poria Cocos(Schw.) Wolf.	茯苓	Fuling	MOL000289	pachymic acid	528.85	6.54	2	5	33.63	0.1	-0.57	0.81	0	9.27
Poria Cocos(Schw.) Wolf.	茯苓	Fuling	MOL000290	Poricoic acid A	498.77	5.94	3	5	30.61	-0.14	-0.93	0.76	0	8.26
Poria Cocos(Schw.) Wolf.	茯苓	Fuling	MOL000291	Poricoic acid B	484.74	5.64	3	5	30.52	-0.08	-0.87	0.75	0	8.67
Poria Cocos(Schw.) Wolf.	茯苓	Fuling	MOL000292	poricoic acid C	482.77	7.11	2	4	38.15	0.32	-0.41	0.75	0	7.73
Poria Cocos(Schw.) Wolf.	茯苓	Fuling	MOL000293	poricoic acid D	514.77	4.73	4	6	22.38	-0.62	-1.29	0.78	0
Poria Cocos(Schw.) Wolf.	茯苓	Fuling	MOL000294	poricoic acid DM	528.8	4.98	3	6	29.32	-0.34	-0.94	0.78	0
Poria Cocos(Schw.) Wolf.	茯苓	Fuling	MOL000295	alexandrin	576.95	6.34	4	6	20.63	-0.2	-0.81	0.63	0
Poria Cocos(Schw.) Wolf.	茯苓	Fuling	MOL000296	hederagenin	414.79	8.08	1	1	36.91	1.32	0.96	0.75	0	5.35
Poria Cocos(Schw.) Wolf.	茯苓	Fuling	MOL000297	Tumulosic acid	486.81	6.16	3	4	29.88	0.13	-0.47	0.81	0
Poria Cocos(Schw.) Wolf.	茯苓	Fuling	MOL000298	ergosterol	396.72	6.93	1	1	14.29	1.47	1.04	0.72	0
Poria Cocos(Schw.) Wolf.	茯苓	Fuling	MOL000299	Trimethyl citrate	234.23	-0.64	1	7	67.61	-0.06	-0.33	0.07	0	6.28
Poria Cocos(Schw.) Wolf.	茯苓	Fuling	MOL000300	dehydroeburicoic acid	453.75	6.35	1	3	44.17	0.38	-0.16	0.83	0.04	7.04
Poria Cocos(Schw.) Wolf.	茯苓	Fuling	MOL000301	2-lauroleic acid	198.34	4.52	1	2	31.42	1.03	1.08	0.04	0	5.69
Poria Cocos(Schw.) Wolf.	茯苓	Fuling	MOL000302	Undekansaeure	186.33	4.09	1	2	30.14	0.98	0.94	0.03	0	4.93
Poria Cocos(Schw.) Wolf.	茯苓	Fuling	MOL000303	caprylic acid	144.24	2.72	1	2	16.4	0.9	1.02	0.02	0
Poria Cocos(Schw.) Wolf.	茯苓	Fuling	MOL000304	Ethyl glucoside	208.24	-1.76	4	6	15.21	-1.03	-3.15	0.06	0
Poria Cocos(Schw.) Wolf.	茯苓	Fuling	MOL000305	lauric acid	200.36	4.54	1	2	23.59	1.02	1.1	0.04	0
Poria Cocos(Schw.) Wolf.	茯苓	Fuling	MOL000069	palmitic acid	256.48	6.37	1	2	19.3	1.09	1	0.1	0
Cinnanmomi Cortex	肉桂	Rougui	MOL001123	muurolene	204.39	4.75	0	0	19.5	1.84	2.16	0.08	0.25
Cinnanmomi Cortex	肉桂	Rougui	MOL000117	Cymol	134.24	3.51	0	0	27.2	1.86	2.1	0.02	0.34
Cinnanmomi Cortex	肉桂	Rougui	MOL000118	(L)-alpha-Terpineol	154.28	2.42	1	1	48.8	1.39	1.72	0.03	0.27	11.35
Cinnanmomi Cortex	肉桂	Rougui	MOL000119	ZINC02040970	222.41	4.56	1	1	40.43	1.44	1.31	0.06	0.3	4.73
Cinnanmomi Cortex	肉桂	Rougui	MOL001201	(1R,5R,7S)-4,7-dimethyl-7-(4-methylpent-3-enyl)bicyclo[3.1.1]hept-3-ene	204.39	4.7	0	0	16.23	1.86	1.96	0.09	0.27
Cinnanmomi Cortex	肉桂	Rougui	MOL000122	1,8-cineole	154.28	2.15	0	1	39.73	1.57	2.06	0.05	0.24	11.29
Cinnanmomi Cortex	肉桂	Rougui	MOL001237	o-Acetyltoluene	134.19	2.06	0	1	38.96	1.47	1.66	0.02	0.43	25.18
Cinnanmomi Cortex	肉桂	Rougui	MOL000125	(-)-alpha-Pinene	136.26	2.87	0	0	46.25	1.85	2.3	0.05	0.25	11.42
Cinnanmomi Cortex	肉桂	Rougui	MOL000126	(-)-nopinene	136.26	2.93	0	0	44.84	1.8	2.12	0.05	0.27	11.32
Cinnanmomi Cortex	肉桂	Rougui	MOL000128	NERYLACETATE	196.32	3.31	0	2	25.94	1.28	1.28	0.04	0.27
Cinnanmomi Cortex	肉桂	Rougui	MOL000130	CAM	152.26	1.94	0	1	67.17	1.29	1.71	0.05	0.27	11.34
Cinnanmomi Cortex	肉桂	Rougui	MOL001300	PEL	122.18	1.55	1	1	44.03	1.11	1.13	0.02	0.37	-2.41
Cinnanmomi Cortex	肉桂	Rougui	MOL000131	EIC	280.5	6.39	1	2	41.9	1.16	0.9	0.14	0.25	7.5
Cinnanmomi Cortex	肉桂	Rougui	MOL001393	myristic acid	228.42	5.46	1	2	21.18	1.07	0.99	0.07	0.19
Cinnanmomi Cortex	肉桂	Rougui	MOL001578	Hypnon	120.16	1.57	0	1	48.19	1.36	1.54	0.02	0.45	25.2
Cinnanmomi Cortex	肉桂	Rougui	MOL001579	germacrene	208.43	5.58	0	0	15.06	1.82	2.06	0.06	0.22
Cinnanmomi Cortex	肉桂	Rougui	MOL001599	α-cubebol	208.38	3.28	1	1	64.81	1.32	1.43	0.09	0.26	7.24
Cinnanmomi Cortex	肉桂	Rougui	MOL001600	copaene	204.39	4.17	0	0	29.47	1.81	2.04	0.12	0.22
Cinnanmomi Cortex	肉桂	Rougui	MOL001602	1,4-cadinadiene	204.39	4.75	0	0	16.73	1.85	2.11	0.08	0.24
Cinnanmomi Cortex	肉桂	Rougui	MOL001619	UPL	268.59	9.04	0	0	8.52	1.83	1.7	0.11	0.16
Cinnanmomi Cortex	肉桂	Rougui	MOL000166	ZINC01609418	222.41	4.31	1	1	21.62	1.41	1.37	0.07	0.26
Cinnanmomi Cortex	肉桂	Rougui	MOL000170	guaiene	204.39	5.13	0	0	28.21	1.83	2.03	0.07	0.23
Cinnanmomi Cortex	肉桂	Rougui	MOL000172	Furol	96.09	0.99	0	2	34.35	1.08	1.51	0.01	0.2	4.53
Cinnanmomi Cortex	肉桂	Rougui	MOL001739	zoomaric acid	254.46	5.92	1	2	35.78	1.18	0.88	0.1	0.24	5.29
Cinnanmomi Cortex	肉桂	Rougui	MOL001853	2-Acetyl-6-methoxynaphthalene	200.25	2.46	0	2	17.46	1.27	0.96	0.08	0.39
Cinnanmomi Cortex	肉桂	Rougui	MOL001862	Cadalin	198.33	4.91	0	0	12.96	1.95	1.93	0.08	0.38
Cinnanmomi Cortex	肉桂	Rougui	MOL000019	D-Camphene	136.26	2.93	0	0	34.98	1.81	2.19	0.04	0	11.29
Cinnanmomi Cortex	肉桂	Rougui	MOL000193	(Z)-caryophyllene	204.39	4.75	0	0	30.29	1.82	2.15	0.09	0.28	8
Cinnanmomi Cortex	肉桂	Rougui	MOL000197	Myrcene	136.26	3.69	0	0	24.96	1.84	1.98	0.02	0.37
Cinnanmomi Cortex	肉桂	Rougui	MOL000198	(R)-linalool	154.28	2.74	1	1	39.8	1.33	1.36	0.02	0.32	6.48
Cinnanmomi Cortex	肉桂	Rougui	MOL000201	p-Ocimene	136.26	3.63	0	0	15.06	1.85	1.99	0.02	0.39
Cinnanmomi Cortex	肉桂	Rougui	MOL000202	Moslene	136.26	3.45	0	0	33.02	1.88	2.05	0.02	0.27	11.08
Cinnanmomi Cortex	肉桂	Rougui	MOL000208	()-Aromadendrene	204.39	4.22	0	0	55.74	1.81	2.06	0.1	0.26	11.84
Cinnanmomi Cortex	肉桂	Rougui	MOL002085	alpha-Cubebene	204.39	4.17	0	0	16.73	1.83	2.1	0.11	0.25
Cinnanmomi Cortex	肉桂	Rougui	MOL000219	BOX	121.12	0.76	0	2	31.55	0.54	0.84	0.02	0.11	12.07
Cinnanmomi Cortex	肉桂	Rougui	MOL002225	Styrone	134.19	1.69	1	1	38.35	1.14	1.09	0.02	0.41	4.38
Cinnanmomi Cortex	肉桂	Rougui	MOL002295	cinnamic acid	148.17	1.9	1	2	19.68	0.91	0.96	0.03	0.47
Cinnanmomi Cortex	肉桂	Rougui	MOL000234	L-Limonen	136.26	3.5	0	0	38.09	1.83	2.13	0.02	0.29	11.64
Cinnanmomi Cortex	肉桂	Rougui	MOL000024	alpha-humulene	204.39	5.04	0	0	22.98	1.88	2.08	0.06	0
Cinnanmomi Cortex	肉桂	Rougui	MOL002458	ZINC01850974	154.28	2.11	1	1	78.86	1.31	1.6	0.05	0.23	11.19
Cinnanmomi Cortex	肉桂	Rougui	MOL000247	(Z,Z)-farnesol	222.41	4.76	1	1	41.14	1.25	1.15	0.06	0.28	6.29
Cinnanmomi Cortex	肉桂	Rougui	MOL000249	Methylcinnamate	162.2	2.15	0	2	18.42	1.3	1.3	0.04	0.37
Cinnanmomi Cortex	肉桂	Rougui	MOL002496	Sulcatone	126.22	1.79	0	1	26.36	1.35	1.52	0.01	0.31
Cinnanmomi Cortex	肉桂	Rougui	MOL000250	cis-Cinnamaldehyde	132.17	1.95	0	1	27.21	1.33	1.45	0.02	0.47
Cinnanmomi Cortex	肉桂	Rougui	MOL002502	copaene	204.39	4.17	0	0	24.08	1.81	2.06	0.12	0.23
Cinnanmomi Cortex	肉桂	Rougui	MOL002526	3691-11-0	204.39	4.99	0	0	23.66	1.86	2.05	0.07	0.25
Cinnanmomi Cortex	肉桂	Rougui	MOL000254	eugenol	164.22	2.55	1	2	56.24	1.35	1.32	0.04	0.32	0.92
Cinnanmomi Cortex	肉桂	Rougui	MOL002541	WLN: VH2R	134.19	1.97	0	1	19.01	1.35	1.61	0.02	0.39
Cinnanmomi Cortex	肉桂	Rougui	MOL000266	beta-Cubebene	204.39	4.22	0	0	32.81	1.83	2.02	0.11	0.25	6.59
Cinnanmomi Cortex	肉桂	Rougui	MOL002697	junipene	204.39	4.18	0	0	44.07	1.82	2.14	0.11	0.25	12.2
Cinnanmomi Cortex	肉桂	Rougui	MOL002836	anisaldehyde	136.16	1.57	0	2	21.54	1.12	1.15	0.02	0.33
Cinnanmomi Cortex	肉桂	Rougui	MOL002841	l-alpha-Fenchone	152.26	2.36	0	1	72.64	1.35	1.79	0.05	0.29	11.25
Cinnanmomi Cortex	肉桂	Rougui	MOL002972	(4S)-1-methyl-4-(6-methylhepta-1,5-dien-2-yl)cyclohexene	204.39	5.33	0	0	20.3	1.89	1.99	0.06	0.28
Cinnanmomi Cortex	肉桂	Rougui	MOL003032	BZM	212.26	3.27	0	2	18.64	1.36	1.18	0.09	0.47
Cinnanmomi Cortex	肉桂	Rougui	MOL003047	[(1S)-endo]-(-)-Borneol	154.28	1.98	1	1	83.54	1.22	1.43	0.05	0.25	11.33
Cinnanmomi Cortex	肉桂	Rougui	MOL000035	beta-Selinene	204.39	4.81	0	0	24.39	1.83	2.12	0.08	0
Cinnanmomi Cortex	肉桂	Rougui	MOL003521	Isohomogenol	178.25	2.75	0	2	32.61	1.49	1.33	0.04	0.28	2.73
Cinnanmomi Cortex	肉桂	Rougui	MOL003522	()-Sativene	204.39	4.22	0	0	37.41	1.78	1.99	0.1	0.24	14.2
Cinnanmomi Cortex	肉桂	Rougui	MOL003523	hexadec-11-enal	238.46	5.97	0	1	31.71	1.5	1.47	0.08	0.2	6.62
Cinnanmomi Cortex	肉桂	Rougui	MOL003524	Benzenepropanol	136.21	2	1	1	36.57	1.18	1.15	0.02	0.33	4.09
Cinnanmomi Cortex	肉桂	Rougui	MOL003525	Pyruvophenone	148.17	1.31	0	2	35.93	0.92	0.93	0.03	0.43	11.18
Cinnanmomi Cortex	肉桂	Rougui	MOL003526	Cinnamyl acetate	176.23	2.07	0	2	21.15	1.29	1.29	0.04	0.38
Cinnanmomi Cortex	肉桂	Rougui	MOL003527	Tyranton	116.18	-0.08	1	2	58.34	0.49	0.37	0.01	0.31	11.21
Cinnanmomi Cortex	肉桂	Rougui	MOL003528	METHYLBENZOFURAN	132.17	2.28	0	1	54.35	1.74	1.78	0.03	0.21	13.14
Cinnanmomi Cortex	肉桂	Rougui	MOL003529	m-Methylacetophenone	134.19	2.06	0	1	40.63	1.39	1.44	0.02	0.43	24.94
Cinnanmomi Cortex	肉桂	Rougui	MOL003530	O-METHOXYCINNAMALDEHYDE	162.2	1.93	0	2	26.52	1.19	1.18	0.04	0.36
Cinnanmomi Cortex	肉桂	Rougui	MOL003531	3-methoxycinnamaldehyde	162.2	1.93	0	2	54.65	1.1	0.99	0.04	0.37	4.92
Cinnanmomi Cortex	肉桂	Rougui	MOL003532	(1R)-1-(4-methylphenyl)ethanol	136.21	2.09	1	1	23.64	1.23	1.34	0.02	0.36
Cinnanmomi Cortex	肉桂	Rougui	MOL003533	Bicyclo[4.4.0]dec-1-ene,2-isopropy-5-methyl-9-methylene-	204.39	4.99	0	0	19.78	1.86	2.12	0.08	0.25
Cinnanmomi Cortex	肉桂	Rougui	MOL003534	CADINENE	204.39	4.75	0	0	17.12	1.88	2.06	0.08	0.25
Cinnanmomi Cortex	肉桂	Rougui	MOL003535	1,1,6-trimethyl-2H-naphthalene	172.29	3.84	0	0	24.94	1.88	1.99	0.06	0.34
Cinnanmomi Cortex	肉桂	Rougui	MOL003536	T-Cadinol	222.41	3.78	1	1	28.59	1.41	1.47	0.09	0.24
Cinnanmomi Cortex	肉桂	Rougui	MOL003537	T-Muurolol	222.41	3.78	1	1	30.41	1.36	1.44	0.09	0.23	7.11
Cinnanmomi Cortex	肉桂	Rougui	MOL003538	()-Ledene	204.39	4.36	0	0	51.84	1.86	2.16	0.1	0.23	11.79
Cinnanmomi Cortex	肉桂	Rougui	MOL000431	coumarin	146.15	1.9	0	2	29.17	1.2	1.3	0.04	0
Cinnanmomi Cortex	肉桂	Rougui	MOL000475	anethole	148.22	2.77	0	1	32.49	1.75	1.81	0.03	0	1.68
Cinnanmomi Cortex	肉桂	Rougui	MOL000479	Farnesene	204.39	5.52	0	0	17.42	1.95	2.21	0.05	0
Cinnanmomi Cortex	肉桂	Rougui	MOL000489	(1S,4aR,8aR)-1-isopropyl-7-methyl-4-methylene-2,3,4a,5,6,8a-hexahydro-1H-naphthalene	204.39	4.8	0	0	19.8	1.86	2.03	0.08	0
Cinnanmomi Cortex	肉桂	Rougui	MOL002003	(-)-Caryophyllene oxide	220.39	3.52	0	1	32.67	1.58	1.76	0.13	0.28	6.51
Cinnanmomi Cortex	肉桂	Rougui	MOL000057	DIBP	278.38	3.92	0	4	49.63	0.85	0.68	0.13	0	3.94
Cinnanmomi Cortex	肉桂	Rougui	MOL000608	()-Terpinen-4-ol	154.28	2.55	1	1	81.41	1.36	1.66	0.03	0.25	10.81
Cinnanmomi Cortex	肉桂	Rougui	MOL000612	(-)-alpha-cedrene	204.39	4.12	0	0	55.56	1.81	2.16	0.1	0.24	4.82
Cinnanmomi Cortex	肉桂	Rougui	MOL000615	delta-amorphene	204.39	4.94	0	0	17.95	1.85	1.99	0.08	0.24
Cinnanmomi Cortex	肉桂	Rougui	MOL000666	hexanal	100.18	1.85	0	1	55.71	1.25	1.52	0.01	0.23	10.96
Cinnanmomi Cortex	肉桂	Rougui	MOL000675	oleic acid	282.52	6.84	1	2	33.13	1.17	0.78	0.14	0.2	4.99
Cinnanmomi Cortex	肉桂	Rougui	MOL000677	(1R,4R)-4-isopropyl-1,6-dimethyltetralin	202.37	5.04	0	0	17.47	1.86	1.98	0.08	0.29
Cinnanmomi Cortex	肉桂	Rougui	MOL000069	palmitic acid	256.48	6.37	1	2	19.3	1.09	1	0.1	0
Cinnanmomi Cortex	肉桂	Rougui	MOL000698	(R)-(-)-alpha-Phellandrene	136.26	3.25	0	0	27.51	1.86	2.17	0.02	0.3
Cinnanmomi Cortex	肉桂	Rougui	MOL000699	m-Cymol	134.24	3.51	0	0	48.85	1.88	2.1	0.02	0.34	11.33
Cinnanmomi Cortex	肉桂	Rougui	MOL000704	styrene	104.16	2.38	0	0	29.55	1.85	2	0.01	0.5
Cinnanmomi Cortex	肉桂	Rougui	MOL000708	WLN: VHR	106.13	1.59	0	1	32.63	1.32	1.66	0.01	0.44	12.07
Cinnanmomi Cortex	肉桂	Rougui	MOL000860	stearic acid	284.54	7.28	1	2	17.83	1.15	1.22	0.14	0.19
Cinnanmomi Cortex	肉桂	Rougui	MOL000864	MYS	212.47	7.22	0	0	13.98	1.81	1.92	0.05	0.15
Cinnanmomi Cortex	肉桂	Rougui	MOL000868	LFA	282.62	9.5	0	0	8.46	1.83	1.8	0.13	0.13
Cinnanmomi Cortex	肉桂	Rougui	MOL000869	Henicosane	296.65	9.95	0	0	8.41	1.84	1.8	0.15	0.13
Cinnanmomi Cortex	肉桂	Rougui	MOL000885	Dodekan	170.38	5.85	0	0	17.74	1.79	1.96	0.02	0.16
Cinnanmomi Cortex	肉桂	Rougui	MOL000911	Terpilene	136.26	3.45	0	0	33.95	1.84	2.1	0.02	0.27	11.05
Cinnanmomi Cortex	肉桂	Rougui	MOL000927	α-muurolene	204.39	4.75	0	0	17.24	1.88	2.09	0.08	0.25
Cinnanmomi Cortex	肉桂	Rougui	MOL000932	alpha-Farnesene	204.39	5.46	0	0	21.7	1.97	1.89	0.05	0.32
Cinnanmomi Cortex	肉桂	Rougui	MOL000991	cinnamaldehyde	132.17	1.95	0	1	31.99	1.35	1.48	0.02	0.48	4.73
