# Supplementary material for: Integrating Network Pharmacology, Transcriptome and Artificial Intelligence for Investigating Into the Effect and Mechanism of Ning Fei Ping Xue Decoction Against the Acute Respiratory Distress Syndrome
Source: Front Pharmacol. 2021 Nov 3;12:731377. doi: 10.3389/fphar.2021.731377 (PMC8595141; doi:10.3389/fphar.2021.731377)
Supplement: Supplementary file 2 [file Table3.XLSX]

## Sheet: Sheet1
Herb Name	Chinese Name	Pinyin Name	Mol ID	Molecule Name	MW	AlogP	Hdon	Hacc	OB (%)	Caco-2	BBB	DL	FASA-	HL
Paeoniae Radix Alba	白芍	Baishao	MOL001930	benzoyl paeoniflorin	584.62	0.81	4	12	31.27	-0.69	-1.24	0.75	0.29	-1.85
Paeoniae Radix Alba	白芍	Baishao	MOL000358	beta-sitosterol	414.79	8.08	1	1	36.91	1.32	0.99	0.75	0.23	5.36
Paeoniae Radix Alba	白芍	Baishao	MOL000359	sitosterol	414.79	8.08	1	1	36.91	1.32	0.87	0.75	0.22	5.37
Paeoniae Radix Alba	白芍	Baishao	MOL000422	kaempferol	286.25	1.77	4	6	41.88	0.26	-0.55	0.24	0	14.74
Paeoniae Radix Alba	白芍	Baishao	MOL001919	(3S,5R,8R,9R,10S,14S)-3,17-dihydroxy-4,4,8,10,14-pentamethyl-2,3,5,6,7,9-hexahydro-1H-cyclopenta[a]phenanthrene-15,16-dione	358.52	2.69	2	4	43.56	0	-0.41	0.53	0.35	4.34
Paeoniae Radix Alba	白芍	Baishao	MOL001921	Lactiflorin	462.49	-0.57	3	10	49.12	-1.13	-1.76	0.8	0.34	7.26
Paeoniae Radix Alba	白芍	Baishao	MOL001924	paeoniflorin	480.51	-1.28	5	11	53.87	-1.47	-1.86	0.79	0.34	13.88
Paeoniae Radix Alba	白芍	Baishao	MOL000492	(+)-catechin	290.29	1.92	5	6	54.83	-0.03	-0.73	0.24	0	0.61
Paeoniae Radix Alba	白芍	Baishao	MOL000211	Mairin	456.78	6.52	2	3	55.38	0.73	0.22	0.78	0.26	8.87
Paeoniae Radix Alba	白芍	Baishao	MOL001910	11alpha,12alpha-epoxy-3beta-23-dihydroxy-30-norolean-20-en-28,12beta-olide	470.71	3.91	2	5	64.77	0.09	-0.59	0.38	0.27	2.62
Paeoniae Radix Alba	白芍	Baishao	MOL001928	albiflorin_qt	318.35	0.42	2	6	66.64	-0.49	-0.88	0.33	0.41	6.54
Paeoniae Radix Alba	白芍	Baishao	MOL001925	paeoniflorin_qt	318.35	0.46	2	6	68.18	-0.34	-0.73	0.4	0.39	8.81
Paeoniae Radix Alba	白芍	Baishao	MOL001918	paeoniflorgenone	318.35	0.79	1	6	87.59	-0.09	-0.56	0.37	0.37	7.45
Atractylodes Macrocephala Koidz.	白术	Baizhu	MOL000072	8β-ethoxy atractylenolide Ⅲ	276.41	3.68	0	3	35.95	1.08	1.12	0.21	0	8.34
Atractylodes Macrocephala Koidz.	白术	Baizhu	MOL000033	(3S,8S,9S,10R,13R,14S,17R)-10,13-dimethyl-17-[(2R,5S)-5-propan-2-yloctan-2-yl]-2,3,4,7,8,9,11,12,14,15,16,17-dodecahydro-1H-cyclopenta[a]phenanthren-3-ol	428.82	8.54	1	1	36.23	1.45	1.09	0.78	0	5.22
Atractylodes Macrocephala Koidz.	白术	Baizhu	MOL000028	α-Amyrin	426.8	7.35	1	1	39.51	1.42	1.28	0.76	0	3.83
Atractylodes Macrocephala Koidz.	白术	Baizhu	MOL000049	3β-acetoxyatractylone	274.39	3.39	0	3	54.07	1.13	1.08	0.22	0	-1.31
Atractylodes Macrocephala Koidz.	白术	Baizhu	MOL000021	14-acetyl-12-senecioyl-2E,8E,10E-atractylentriol	355.44	3.21	0	5	60.31	0.33	-1.09	0.31	0.05	5.32
Atractylodes Macrocephala Koidz.	白术	Baizhu	MOL000020	12-senecioyl-2E,8E,10E-atractylentriol	312.39	2.5	0	4	62.4	0.01	-1.37	0.22	0.12	6.07
Atractylodes Macrocephala Koidz.	白术	Baizhu	MOL000022	14-acetyl-12-senecioyl-2E,8Z,10E-atractylentriol	356.45	3.54	1	5	63.37	0.42	-1.14	0.3	0	6.43
Chuanxiong Rhizoma	川芎	Chuanxiong	MOL002135	Myricanone	356.45	4.1	2	5	40.6	0.67	-0.08	0.51	0.24	4.39
Chuanxiong Rhizoma	川芎	Chuanxiong	MOL001494	Mandenol	308.56	6.99	0	2	42	1.46	1.14	0.19	0.25	5.39
Chuanxiong Rhizoma	川芎	Chuanxiong	MOL002157	wallichilide	412.57	4.82	0	5	42.31	0.82	0.73	0.71	0.24	6.85
Chuanxiong Rhizoma	川芎	Chuanxiong	MOL002151	senkyunone	326.52	6.32	0	2	47.66	1.15	0.5	0.24	0.34	2.42
Chuanxiong Rhizoma	川芎	Chuanxiong	MOL002140	Perlolyrine	264.3	3.2	2	3	65.95	0.88	0.15	0.27	0.21	12.62
Angelicae Sinensis Radix	当归	Danggui	MOL000358	beta-sitosterol	414.79	8.08	1	1	36.91	1.32	0.99	0.75	0.23	5.36
Angelicae Sinensis Radix	当归	Danggui	MOL000449	Stigmasterol	412.77	7.64	1	1	43.83	1.44	1	0.76	0.22	5.57
Poria Cocos(Schw.) Wolf.	茯苓	Fuling	MOL000291	Poricoic acid B	484.74	5.64	3	5	30.52	-0.08	-0.87	0.75	0	8.67
Poria Cocos(Schw.) Wolf.	茯苓	Fuling	MOL000290	Poricoic acid A	498.77	5.94	3	5	30.61	-0.14	-0.93	0.76	0	8.26
Poria Cocos(Schw.) Wolf.	茯苓	Fuling	MOL000273	(2R)-2-[(3S,5R,10S,13R,14R,16R,17R)-3,16-dihydroxy-4,4,10,13,14-pentamethyl-2,3,5,6,12,15,16,17-octahydro-1H-cyclopenta[a]phenanthren-17-yl]-6-methylhept-5-enoic acid	470.76	5.41	3	4	30.93	0.01	-0.76	0.81	0	6.81
Poria Cocos(Schw.) Wolf.	茯苓	Fuling	MOL000280	(2R)-2-[(3S,5R,10S,13R,14R,16R,17R)-3,16-dihydroxy-4,4,10,13,14-pentamethyl-2,3,5,6,12,15,16,17-octahydro-1H-cyclopenta[a]phenanthren-17-yl]-5-isopropyl-hex-5-enoic acid	484.79	5.72	3	4	31.07	0.05	-0.7	0.82	0	7.42
Poria Cocos(Schw.) Wolf.	茯苓	Fuling	MOL000289	pachymic acid	528.85	6.54	2	5	33.63	0.1	-0.57	0.81	0	9.27
Poria Cocos(Schw.) Wolf.	茯苓	Fuling	MOL000276	7,9(11)-dehydropachymic acid	526.83	6.1	2	5	35.11	0.03	-0.87	0.81	0	7.34
Poria Cocos(Schw.) Wolf.	茯苓	Fuling	MOL000296	hederagenin	414.79	8.08	1	1	36.91	1.32	0.96	0.75	0	5.35
Poria Cocos(Schw.) Wolf.	茯苓	Fuling	MOL000279	Cerevisterol	430.74	5.15	3	3	37.96	0.28	-0.39	0.77	0	5.31
Poria Cocos(Schw.) Wolf.	茯苓	Fuling	MOL000292	poricoic acid C	482.77	7.11	2	4	38.15	0.32	-0.41	0.75	0	7.73
Poria Cocos(Schw.) Wolf.	茯苓	Fuling	MOL000285	(2R)-2-[(5R,10S,13R,14R,16R,17R)-16-hydroxy-3-keto-4,4,10,13,14-pentamethyl-1,2,5,6,12,15,16,17-octahydrocyclopenta[a]phenanthren-17-yl]-5-isopropyl-hex-5-enoic acid	482.77	5.68	2	4	38.26	0.12	-0.57	0.82	0	6.77
Poria Cocos(Schw.) Wolf.	茯苓	Fuling	MOL000287	3beta-Hydroxy-24-methylene-8-lanostene-21-oic acid	470.81	7.33	2	3	38.7	0.61	-0.04	0.81	0	6.59
Poria Cocos(Schw.) Wolf.	茯苓	Fuling	MOL000275	trametenolic acid	456.78	7.03	2	3	38.71	0.52	-0.14	0.8	0	7.78
Poria Cocos(Schw.) Wolf.	茯苓	Fuling	MOL000283	Ergosterol peroxide	430.74	7.17	1	3	40.36	0.84	0.34	0.81	0	3.43
Poria Cocos(Schw.) Wolf.	茯苓	Fuling	MOL000282	ergosta-7,22E-dien-3beta-ol	398.74	7.18	1	1	43.51	1.32	0.91	0.72	0	5.11
Poria Cocos(Schw.) Wolf.	茯苓	Fuling	MOL000300	dehydroeburicoic acid	453.75	6.35	1	3	44.17	0.38	-0.16	0.83	0.04	7.04
Carthami Flos	红花	Honghua	MOL002719	6-Hydroxynaringenin	288.27	2.03	4	6	33.23	0.27	-0.27	0.24	0.34	15.67
Carthami Flos	红花	Honghua	MOL002714	baicalein	270.25	2.33	3	5	33.52	0.63	-0.05	0.21	0.36	16.25
Carthami Flos	红花	Honghua	MOL002698	lupeol-palmitate	665.26	14.38	0	2	33.98	1.52	0.89	0.32	0.21	10.21
Carthami Flos	红花	Honghua	MOL000006	luteolin	286.25	2.07	4	6	36.16	0.19	-0.84	0.25	0.39	15.94
Carthami Flos	红花	Honghua	MOL001771	poriferast-5-en-3beta-ol	414.79	8.08	1	1	36.91	1.45	1.14	0.75	0	5.07
Carthami Flos	红花	Honghua	MOL000358	beta-sitosterol	414.79	8.08	1	1	36.91	1.32	0.99	0.75	0.23	5.36
Carthami Flos	红花	Honghua	MOL002773	beta-carotene	536.96	12	0	0	37.18	2.25	1.52	0.58	0.33	4.36
Carthami Flos	红花	Honghua	MOL000953	CLR	386.73	7.38	1	1	37.87	1.43	1.13	0.68	0.2	4.52
Carthami Flos	红花	Honghua	MOL002706	Phytoene	545.04	14.54	0	0	39.56	2.22	1.7	0.5	0.3	2
Carthami Flos	红花	Honghua	MOL002776	Baicalin	446.39	0.64	6	11	40.12	-0.85	-1.74	0.75	0.36	17.36
Carthami Flos	红花	Honghua	MOL000422	kaempferol	286.25	1.77	4	6	41.88	0.26	-0.55	0.24	0	14.74
Carthami Flos	红花	Honghua	MOL002707	phytofluene	543.02	14.1	0	0	43.18	2.29	1.76	0.5	0.3	2.6
Carthami Flos	红花	Honghua	MOL002695	lignan	458.55	3.78	0	8	43.32	0.42	-0.16	0.65	0.19	14.88
Carthami Flos	红花	Honghua	MOL000449	Stigmasterol	412.77	7.64	1	1	43.83	1.44	1	0.76	0.22	5.57
Carthami Flos	红花	Honghua	MOL002721	quercetagetin	318.25	1.24	6	8	45.01	-0.06	-0.93	0.31	0.34	13.82
Carthami Flos	红花	Honghua	MOL002757	7,8-dimethyl-1H-pyrimido[5,6-g]quinoxaline-2,4-dione	242.26	0.59	2	6	45.75	0.06	-0.67	0.19	0.39	-0.72
Carthami Flos	红花	Honghua	MOL000098	quercetin	302.25	1.5	5	7	46.43	0.05	-0.77	0.28	0.38	14.4
Carthami Flos	红花	Honghua	MOL002710	Pyrethrin II	372.5	3.74	0	5	48.36	0.53	-0.21	0.35	0.32	1.79
Carthami Flos	红花	Honghua	MOL002694	4-[(E)-4-(3,5-dimethoxy-4-oxo-1-cyclohexa-2,5-dienylidene)but-2-enylidene]-2,6-dimethoxycyclohexa-2,5-dien-1-one	356.4	0.36	0	6	48.47	0.81	-0.34	0.36	0.27	3.24
Carthami Flos	红花	Honghua	MOL002717	qt_carthamone	286.25	0.7	3	6	51.03	-0.31	-0.92	0.2	0.47	3.64
Carthami Flos	红花	Honghua	MOL002680	Flavoxanthin	584.96	8.24	2	3	60.41	0.97	-0.9	0.56	0.32	16.38
Carthami Flos	红花	Honghua	MOL002712	6-Hydroxykaempferol	302.25	1.5	5	7	62.13	0.16	-0.71	0.27	0.35	14.29
Phellodendri Chinrnsis Cortex	黄柏	Huangbo	MOL001458	coptisine	320.34	3.25	0	4	30.67	1.21	0.32	0.86	0.26	9.33
Phellodendri Chinrnsis Cortex	黄柏	Huangbo	MOL002659	kihadanin A	486.56	1.76	1	9	31.6	-0.93	-1.36	0.7	0.38	2.68
Phellodendri Chinrnsis Cortex	黄柏	Huangbo	MOL002671	Candletoxin A	608.79	3.63	2	9	31.81	-0.39	-1.24	0.69	0.32	-0.36
Phellodendri Chinrnsis Cortex	黄柏	Huangbo	MOL002666	Chelerythrine	332.37	4.29	0	4	34.18	1.24	0.28	0.78	0.36	6.32
Phellodendri Chinrnsis Cortex	黄柏	Huangbo	MOL002636	Kihadalactone A	512.7	3.96	0	7	34.21	0.19	-0.51	0.82	0.29	-6.27
Phellodendri Chinrnsis Cortex	黄柏	Huangbo	MOL000762	Palmidin A	510.52	4.52	6	8	35.36	-0.38	-1.47	0.65	0.39	33.17
Phellodendri Chinrnsis Cortex	黄柏	Huangbo	MOL006413	phellochin	488.83	5.26	2	4	35.41	0.47	-0.01	0.82	0.24	6.64
Phellodendri Chinrnsis Cortex	黄柏	Huangbo	MOL002670	Cavidine	353.45	3.72	0	5	35.64	1.08	0.63	0.81	0	5.78
Phellodendri Chinrnsis Cortex	黄柏	Huangbo	MOL002894	berberrubine	322.36	3.2	1	4	35.74	1.07	0.17	0.73	0.24	6.46
Phellodendri Chinrnsis Cortex	黄柏	Huangbo	MOL000790	Isocorypalmine	341.44	3.35	1	5	35.77	0.85	0.43	0.59	0.21	2.47
Phellodendri Chinrnsis Cortex	黄柏	Huangbo	MOL002641	Phellavin_qt	374.42	2.51	5	7	35.86	-0.41	-1.32	0.44	0.33	15.81
Phellodendri Chinrnsis Cortex	黄柏	Huangbo	MOL002673	Hispidone	472.78	4.46	2	4	36.18	0.12	-0.72	0.83	0.25	5.08
Phellodendri Chinrnsis Cortex	黄柏	Huangbo	MOL002656	dihydroniloticin	458.8	5.66	2	3	36.43	0.65	0.03	0.81	0.25	7.04
Phellodendri Chinrnsis Cortex	黄柏	Huangbo	MOL006392	dihydroniloticin	458.8	5.66	2	3	36.43	0.64	0.1	0.82	0.24	6.46
Phellodendri Chinrnsis Cortex	黄柏	Huangbo	MOL001454	berberine	336.39	3.45	0	4	36.86	1.24	0.57	0.78	0.19	6.57
Phellodendri Chinrnsis Cortex	黄柏	Huangbo	MOL000358	beta-sitosterol	414.79	8.08	1	1	36.91	1.32	0.99	0.75	0.23	5.36
Phellodendri Chinrnsis Cortex	黄柏	Huangbo	MOL001771	poriferast-5-en-3beta-ol	414.79	8.08	1	1	36.91	1.45	1.14	0.75	0	5.07
Phellodendri Chinrnsis Cortex	黄柏	Huangbo	MOL002643	delta 7-stigmastenol	414.79	8.08	1	1	37.42	1.3	0.83	0.75	0.22	5.27
Phellodendri Chinrnsis Cortex	黄柏	Huangbo	MOL005438	campesterol	400.76	7.63	1	1	37.58	1.34	0.95	0.71	0.22	4.83
Phellodendri Chinrnsis Cortex	黄柏	Huangbo	MOL002672	Hericenone H	580.88	9.95	0	6	39	0.8	0.16	0.63	0.22	3.62
Phellodendri Chinrnsis Cortex	黄柏	Huangbo	MOL002663	Skimmianin	259.28	2.33	0	5	40.14	1.26	1.1	0.2	0.14	-2.43
Phellodendri Chinrnsis Cortex	黄柏	Huangbo	MOL002644	Phellopterin	300.33	3.64	0	5	40.19	0.98	0.48	0.28	0.24	-1.64
Phellodendri Chinrnsis Cortex	黄柏	Huangbo	MOL002662	rutaecarpine	287.34	3.36	1	3	40.3	1.13	0.71	0.6	0.33	8.21
Phellodendri Chinrnsis Cortex	黄柏	Huangbo	MOL006401	melianone	470.76	4.76	1	4	40.53	0.4	-0.31	0.78	0.27	6.09
Phellodendri Chinrnsis Cortex	黄柏	Huangbo	MOL002660	niloticin	456.78	5.62	1	3	41.41	0.54	-0.2	0.82	0.27	5.19
Phellodendri Chinrnsis Cortex	黄柏	Huangbo	MOL013352	Obacunone	454.56	2.68	0	7	43.29	0.01	-0.43	0.77	0.31	-13.04
Phellodendri Chinrnsis Cortex	黄柏	Huangbo	MOL002651	Dehydrotanshinone II A	292.35	4.22	0	3	43.76	1.02	0.52	0.4	0.33	23.71
Phellodendri Chinrnsis Cortex	黄柏	Huangbo	MOL000449	Stigmasterol	412.77	7.64	1	1	43.83	1.44	1	0.76	0.22	5.57
Phellodendri Chinrnsis Cortex	黄柏	Huangbo	MOL006422	thalifendine	322.36	3.2	1	4	44.41	1.12	0.21	0.73	0.22	5.99
Phellodendri Chinrnsis Cortex	黄柏	Huangbo	MOL002668	Worenine	334.37	3.73	0	4	45.83	1.22	0.24	0.87	0.27	8.41
Phellodendri Chinrnsis Cortex	黄柏	Huangbo	MOL000098	quercetin	302.25	1.5	5	7	46.43	0.05	-0.77	0.28	0.38	14.4
Phellodendri Chinrnsis Cortex	黄柏	Huangbo	MOL001455	(S)-Canadine	339.42	3.4	0	5	53.83	1.01	0.64	0.77	0.19	6.56
Phellodendri Chinrnsis Cortex	黄柏	Huangbo	MOL002652	delta7-Dehydrosophoramine	242.35	1.09	0	3	54.45	0.99	0.75	0.25	0.22	5.52
Phellodendri Chinrnsis Cortex	黄柏	Huangbo	MOL001131	phellamurin_qt	356.4	3.61	4	6	56.6	0.14	-0.5	0.39	0.38	14.89
Phellodendri Chinrnsis Cortex	黄柏	Huangbo	MOL000787	Fumarine	353.4	2.95	0	6	59.26	0.56	-0.13	0.83	0.3	23.46
Phellodendri Chinrnsis Cortex	黄柏	Huangbo	MOL000622	Magnograndiolide	266.37	1.18	2	4	63.71	0.02	-0.24	0.19	0.3	3.17
Phellodendri Chinrnsis Cortex	黄柏	Huangbo	MOL000785	palmatine	352.44	3.65	0	4	64.6	1.33	0.37	0.65	0.13	2.25
Coptidis Rhizoma	黄连	Huanglian	MOL001458	coptisine	320.34	3.25	0	4	30.67	1.21	0.32	0.86	0.26	9.33
Coptidis Rhizoma	黄连	Huanglian	MOL000762	Palmidin A	510.52	4.52	6	8	35.36	-0.38	-1.47	0.65	0.39	33.17
Coptidis Rhizoma	黄连	Huanglian	MOL002894	berberrubine	322.36	3.2	1	4	35.74	1.07	0.17	0.73	0.24	6.46
Coptidis Rhizoma	黄连	Huanglian	MOL002904	Berlambine	351.38	2.49	0	6	36.68	0.97	0.17	0.82	0.28	7.33
Coptidis Rhizoma	黄连	Huanglian	MOL001454	berberine	336.39	3.45	0	4	36.86	1.24	0.57	0.78	0.19	6.57
Coptidis Rhizoma	黄连	Huanglian	MOL002897	epiberberine	336.39	3.45	0	4	43.09	1.17	0.4	0.78	0.19	6.1
Coptidis Rhizoma	黄连	Huanglian	MOL013352	Obacunone	454.56	2.68	0	7	43.29	0.01	-0.43	0.77	0.31	-13.04
Coptidis Rhizoma	黄连	Huanglian	MOL002668	Worenine	334.37	3.73	0	4	45.83	1.22	0.24	0.87	0.27	8.41
Coptidis Rhizoma	黄连	Huanglian	MOL000098	quercetin	302.25	1.5	5	7	46.43	0.05	-0.77	0.28	0.38	14.4
Coptidis Rhizoma	黄连	Huanglian	MOL002903	(R)-Canadine	339.42	3.4	0	5	55.37	1.04	0.57	0.77	0.2	6.41
Coptidis Rhizoma	黄连	Huanglian	MOL000622	Magnograndiolide	266.37	1.18	2	4	63.71	0.02	-0.24	0.19	0.3	3.17
Coptidis Rhizoma	黄连	Huanglian	MOL000785	palmatine	352.44	3.65	0	4	64.6	1.33	0.37	0.65	0.13	2.25
Coptidis Rhizoma	黄连	Huanglian	MOL008647	Moupinamide	313.38	2.86	3	5	86.71	0.55	-0.51	0.26	0.33	3.71
Coptidis Rhizoma	黄连	Huanglian	MOL002907	Corchoroside A_qt	404.55	1.34	3	6	104.95	-0.91	-1.31	0.78	0.29	6.68
Hedysarum Multijugum Maxim.	黄芪	Huangqi	MOL000387	Bifendate	418.38	2.56	0	10	31.1	0.15	-0.06	0.67	0	17.96
Hedysarum Multijugum Maxim.	黄芪	Huangqi	MOL000033	(3S,8S,9S,10R,13R,14S,17R)-10,13-dimethyl-17-[(2R,5S)-5-propan-2-yloctan-2-yl]-2,3,4,7,8,9,11,12,14,15,16,17-dodecahydro-1H-cyclopenta[a]phenanthren-3-ol	428.82	8.54	1	1	36.23	1.45	1.09	0.78	0	5.22
Hedysarum Multijugum Maxim.	黄芪	Huangqi	MOL000379	9,10-dimethoxypterocarpan-3-O-β-D-glucoside	462.49	0.74	4	10	36.74	-0.63	-1.5	0.92	0	13.06
Hedysarum Multijugum Maxim.	黄芪	Huangqi	MOL000296	hederagenin	414.79	8.08	1	1	36.91	1.32	0.96	0.75	0	5.35
Hedysarum Multijugum Maxim.	黄芪	Huangqi	MOL000442	1,7-Dihydroxy-3,9-dimethoxy pterocarpene	314.31	3.11	2	6	39.05	0.89	-0.04	0.48	0	7.95
Hedysarum Multijugum Maxim.	黄芪	Huangqi	MOL000374	5'-hydroxyiso-muronulatol-2',5'-di-O-glucoside	642.67	-0.95	9	16	41.72	-2.47	-3.62	0.69	0	2.52
Hedysarum Multijugum Maxim.	黄芪	Huangqi	MOL000422	kaempferol	286.25	1.77	4	6	41.88	0.26	-0.55	0.24	0	14.74
Hedysarum Multijugum Maxim.	黄芪	Huangqi	MOL000098	quercetin	302.25	1.5	5	7	46.43	0.05	-0.77	0.28	0.38	14.4
Hedysarum Multijugum Maxim.	黄芪	Huangqi	MOL000417	Calycosin	284.28	2.32	2	5	47.75	0.52	-0.43	0.24	0	17.1
Hedysarum Multijugum Maxim.	黄芪	Huangqi	MOL000439	isomucronulatol-7,2'-di-O-glucosiole	626.67	-0.68	8	15	49.28	-2.22	-3.36	0.62	0	0.93
Hedysarum Multijugum Maxim.	黄芪	Huangqi	MOL000354	isorhamnetin	316.28	1.76	4	7	49.6	0.31	-0.54	0.31	0.32	14.34
Hedysarum Multijugum Maxim.	黄芪	Huangqi	MOL000239	Jaranol	314.31	2.09	2	6	50.83	0.61	-0.22	0.29	0.29	15.5
Hedysarum Multijugum Maxim.	黄芪	Huangqi	MOL000371	3,9-di-O-methylnissolin	314.36	2.89	0	5	53.74	1.18	0.63	0.48	0	9
Hedysarum Multijugum Maxim.	黄芪	Huangqi	MOL000211	Mairin	456.78	6.52	2	3	55.38	0.73	0.22	0.78	0.26	8.87
Hedysarum Multijugum Maxim.	黄芪	Huangqi	MOL000380	(6aR,11aR)-9,10-dimethoxy-6a,11a-dihydro-6H-benzofurano[3,2-c]chromen-3-ol	300.33	2.64	1	5	64.26	0.93	0.55	0.42	0	8.49
Hedysarum Multijugum Maxim.	黄芪	Huangqi	MOL000438	(3R)-3-(2-hydroxy-3,4-dimethoxyphenyl)chroman-7-ol	302.35	3.13	2	5	67.67	0.96	0.34	0.26	0	2.9
Hedysarum Multijugum Maxim.	黄芪	Huangqi	MOL000433	FA	441.45	0.01	7	13	68.96	-1.5	-2.59	0.71	0	24.81
Hedysarum Multijugum Maxim.	黄芪	Huangqi	MOL000392	formononetin	268.28	2.58	1	4	69.67	0.78	0.02	0.21	0	17.04
Hedysarum Multijugum Maxim.	黄芪	Huangqi	MOL000378	7-O-methylisomucronulatol	316.38	3.38	1	5	74.69	1.08	0.84	0.3	0	2.98
Hedysarum Multijugum Maxim.	黄芪	Huangqi	MOL000398	isoflavanone	316.33	2.42	2	6	109.99	0.53	0.17	0.3	0	15.51
Scutellariae Radix	黄芩	Huangqin	MOL001458	coptisine	320.34	3.25	0	4	30.67	1.21	0.32	0.86	0.26	9.33
Scutellariae Radix	黄芩	Huangqin	MOL000173	wogonin	284.28	2.59	2	5	30.68	0.79	0.04	0.23	0.32	17.75
Scutellariae Radix	黄芩	Huangqin	MOL000552	5,2'-Dihydroxy-6,7,8-trimethoxyflavone	344.34	2.55	2	7	31.71	0.93	0	0.35	0.22	16.47
Scutellariae Radix	黄芩	Huangqin	MOL002714	baicalein	270.25	2.33	3	5	33.52	0.63	-0.05	0.21	0.36	16.25
Scutellariae Radix	黄芩	Huangqin	MOL001506	Supraene	410.8	11.33	0	0	33.55	2.08	1.73	0.42	0.27	2.72
Scutellariae Radix	黄芩	Huangqin	MOL002909	5,7,2,5-tetrahydroxy-8,6-dimethoxyflavone	376.34	2.02	4	9	33.82	0.35	-0.59	0.45	0.19	15.94
Scutellariae Radix	黄芩	Huangqin	MOL001689	acacetin	284.28	2.59	2	5	34.97	0.67	-0.05	0.24	0.35	17.25
Scutellariae Radix	黄芩	Huangqin	MOL002933	5,7,4'-Trihydroxy-8-methoxyflavone	300.28	2.32	3	6	36.56	0.46	-0.4	0.27	0.31	16.93
Scutellariae Radix	黄芩	Huangqin	MOL012245	5,7,4'-trihydroxy-6-methoxyflavanone	302.3	2.28	3	6	36.63	0.43	-0.32	0.27	0.28	16.12
Scutellariae Radix	黄芩	Huangqin	MOL000358	beta-sitosterol	414.79	8.08	1	1	36.91	1.32	0.99	0.75	0.23	5.36
Scutellariae Radix	黄芩	Huangqin	MOL000359	sitosterol	414.79	8.08	1	1	36.91	1.32	0.87	0.75	0.22	5.37
Scutellariae Radix	黄芩	Huangqin	MOL002925	5,7,2',6'-Tetrahydroxyflavone	286.25	2.07	4	6	37.01	0.18	-0.56	0.24	0.38	18
Scutellariae Radix	黄芩	Huangqin	MOL002908	5,8,2'-Trihydroxy-7-methoxyflavone	300.28	2.32	3	6	37.01	0.76	-0.07	0.27	0.28	16.17
Scutellariae Radix	黄芩	Huangqin	MOL012266	rivularin	344.34	2.55	2	7	37.94	0.65	-0.13	0.37	0.21	16.25
Scutellariae Radix	黄芩	Huangqin	MOL002926	dihydrooroxylin A	286.3	2.55	2	5	38.72	0.71	0.03	0.23	0.29	17.58
Scutellariae Radix	黄芩	Huangqin	MOL010415	11,13-Eicosadienoic acid, methyl ester	322.59	7.55	0	2	39.28	1.46	1.24	0.23	0.21	5.44
Scutellariae Radix	黄芩	Huangqin	MOL000525	Norwogonin	270.25	2.33	3	5	39.4	0.6	-0.17	0.21	0.39	16.93
Scutellariae Radix	黄芩	Huangqin	MOL002913	Dihydrobaicalin_qt	272.27	2.3	3	5	40.04	0.56	0.18	0.21	0.36	16.13
Scutellariae Radix	黄芩	Huangqin	MOL002910	Carthamidin	288.27	2.03	4	6	41.15	0.16	-0.42	0.24	0.36	15.81
Scutellariae Radix	黄芩	Huangqin	MOL002914	Eriodyctiol (flavanone)	288.27	2.03	4	6	41.35	0.05	-0.66	0.24	0.39	15.88
Scutellariae Radix	黄芩	Huangqin	MOL002928	oroxylin a	284.28	2.59	2	5	41.37	0.76	0.13	0.23	0.29	17.15
Scutellariae Radix	黄芩	Huangqin	MOL002897	epiberberine	336.39	3.45	0	4	43.09	1.17	0.4	0.78	0.19	6.1
Scutellariae Radix	黄芩	Huangqin	MOL001490	bis[(2S)-2-ethylhexyl] benzene-1,2-dicarboxylate	390.62	7.57	0	4	43.59	0.98	0.68	0.35	0.28	3.02
Scutellariae Radix	黄芩	Huangqin	MOL002879	Diop	390.62	7.44	0	4	43.59	0.79	0.26	0.39	0.28	3.6
Scutellariae Radix	黄芩	Huangqin	MOL000449	Stigmasterol	412.77	7.64	1	1	43.83	1.44	1	0.76	0.22	5.57
Scutellariae Radix	黄芩	Huangqin	MOL008206	Moslosooflavone	298.31	2.84	1	5	44.09	1.01	0.54	0.25	0.26	17.02
Scutellariae Radix	黄芩	Huangqin	MOL002917	5,2',6'-Trihydroxy-7,8-dimethoxyflavone	330.31	2.3	3	7	45.05	0.48	-0.11	0.33	0.25	16.37
Scutellariae Radix	黄芩	Huangqin	MOL000073	ent-Epicatechin	290.29	1.92	5	6	48.96	0.02	-0.64	0.24	0.34	0.63
Scutellariae Radix	黄芩	Huangqin	MOL002915	Salvigenin	328.34	2.82	1	6	49.07	0.86	-0.03	0.33	0.21	15.87
Scutellariae Radix	黄芩	Huangqin	MOL000228	(2R)-7-hydroxy-5-methoxy-2-phenylchroman-4-one	270.3	2.82	1	4	55.23	0.87	0.26	0.2	0.34	17.02
Scutellariae Radix	黄芩	Huangqin	MOL002937	DIHYDROOROXYLIN	286.3	2.55	2	5	66.06	0.67	0.13	0.23	0.31	17.17
Scutellariae Radix	黄芩	Huangqin	MOL002911	2,6,2',4'-tetrahydroxy-6'-methoxychaleone	302.3	2.62	4	6	69.04	-0.07	-0.32	0.22	0.34	21.89
Scutellariae Radix	黄芩	Huangqin	MOL002927	Skullcapflavone II	374.37	2.54	2	8	69.51	0.68	-0.07	0.44	0.2	16.14
Scutellariae Radix	黄芩	Huangqin	MOL012246	5,7,4'-trihydroxy-8-methoxyflavanone	302.3	2.28	3	6	74.24	0.37	-0.43	0.26	0.31	16.85
Scutellariae Radix	黄芩	Huangqin	MOL002932	Panicolin	314.31	2.57	2	6	76.26	0.84	0.31	0.29	0.24	16.78
Scutellariae Radix	黄芩	Huangqin	MOL002934	NEOBAICALEIN	374.37	2.54	2	8	104.34	0.74	-0.19	0.44	0.18	16.5
Phragmitis Rhizoma	芦根	Lugen	MOL000449	Stigmasterol	412.77	7.64	1	1	43.83	1.44	1	0.76	0.22	5.57
Gardeniae Fructus	山栀/栀子	Zhizi	MOL001663	(4aS,6aR,6aS,6bR,8aR,10R,12aR,14bS)-10-hydroxy-2,2,6a,6b,9,9,12a-heptamethyl-1,3,4,5,6,6a,7,8,8a,10,11,12,13,14b-tetradecahydropicene-4a-carboxylic acid	456.78	6.42	2	3	32.03	0.61	0.39	0.76	0.22	4.34
Gardeniae Fructus	山栀/栀子	Zhizi	MOL002883	Ethyl oleate (NF)	310.58	7.44	0	2	32.4	1.4	1.1	0.19	0.19	4.85
Gardeniae Fructus	山栀/栀子	Zhizi	MOL001506	Supraene	410.8	11.33	0	0	33.55	2.08	1.73	0.42	0.27	2.72
Gardeniae Fructus	山栀/栀子	Zhizi	MOL001941	Ammidin	270.3	3.65	0	4	34.55	1.13	0.92	0.22	0.28	-1.35
Gardeniae Fructus	山栀/栀子	Zhizi	MOL001406	crocetin	328.44	4.58	2	4	35.3	0.54	-0.83	0.26	0.43	2.03
Gardeniae Fructus	山栀/栀子	Zhizi	MOL000358	beta-sitosterol	414.79	8.08	1	1	36.91	1.32	0.99	0.75	0.23	5.36
Gardeniae Fructus	山栀/栀子	Zhizi	MOL000422	kaempferol	286.25	1.77	4	6	41.88	0.26	-0.55	0.24	0	14.74
Gardeniae Fructus	山栀/栀子	Zhizi	MOL001494	Mandenol	308.56	6.99	0	2	42	1.46	1.14	0.19	0.25	5.39
Gardeniae Fructus	山栀/栀子	Zhizi	MOL000449	Stigmasterol	412.77	7.64	1	1	43.83	1.44	1	0.76	0.22	5.57
Gardeniae Fructus	山栀/栀子	Zhizi	MOL001942	isoimperatorin	270.3	3.65	0	4	45.46	0.97	0.66	0.23	0.27	-1.44
Gardeniae Fructus	山栀/栀子	Zhizi	MOL009038	GBGB	550.57	-4	8	15	45.58	-3.29	-5.43	0.83	0.26	10.25
Gardeniae Fructus	山栀/栀子	Zhizi	MOL000098	quercetin	302.25	1.5	5	7	46.43	0.05	-0.77	0.28	0.38	14.4
Gardeniae Fructus	山栀/栀子	Zhizi	MOL003095	5-hydroxy-7-methoxy-2-(3,4,5-trimethoxyphenyl)chromone	358.37	2.8	1	7	51.96	0.88	-0.21	0.41	0.17	15.98
Gardeniae Fructus	山栀/栀子	Zhizi	MOL007245	3-Methylkempferol	300.28	1.84	3	6	60.16	0.37	-0.49	0.26	0.36	16.36
Gardeniae Fructus	山栀/栀子	Zhizi	MOL004561	Sudan III	352.42	7.21	1	5	84.07	0.42	0.1	0.59	0.46	8.99
Rehmanniae Radix Praeparata	熟地黄	Shudihuang	MOL000359	sitosterol	414.79	8.08	1	1	36.91	1.32	0.87	0.75	0.22	5.37
Rehmanniae Radix Praeparata	熟地黄	Shudihuang	MOL000449	Stigmasterol	412.77	7.64	1	1	43.83	1.44	1	0.76	0.22	5.57
Persicae Semen	桃仁	Taoren	MOL000296	hederagenin	414.79	8.08	1	1	36.91	1.32	0.96	0.75	0	5.35
Persicae Semen	桃仁	Taoren	MOL000358	beta-sitosterol	414.79	8.08	1	1	36.91	1.32	0.99	0.75	0.23	5.36
Persicae Semen	桃仁	Taoren	MOL000493	campesterol	400.76	7.63	1	1	37.58	1.31	0.93	0.71	0	4.71
Persicae Semen	桃仁	Taoren	MOL001368	3-O-p-coumaroylquinic acid	338.34	-0.15	5	8	37.63	-1.2	-1.53	0.29	0.4	5.15
Persicae Semen	桃仁	Taoren	MOL001323	Sitosterol alpha1	426.8	8.15	1	1	43.28	1.41	0.97	0.78	0.24	5.64
Persicae Semen	桃仁	Taoren	MOL001350	GA30	346.41	0.33	3	6	61.72	-0.83	-1.3	0.54	0.35	8.74
Persicae Semen	桃仁	Taoren	MOL001328	2,3-didehydro GA70	330.41	1.16	2	5	63.29	-0.27	-0.84	0.5	0.36	7.62
Persicae Semen	桃仁	Taoren	MOL001352	GA54	348.43	0.58	3	6	64.21	-0.5	-0.64	0.53	0.31	10.19
Persicae Semen	桃仁	Taoren	MOL001343	GA122	330.41	1.3	2	5	64.79	-0.17	-0.73	0.5	0.34	7.01
Persicae Semen	桃仁	Taoren	MOL001355	GA63	348.43	0.71	3	6	65.54	-0.57	-0.73	0.54	0.33	9.85
Persicae Semen	桃仁	Taoren	MOL001361	GA87	362.41	-0.55	4	7	68.85	-1.14	-1.7	0.57	0.37	8.76
Persicae Semen	桃仁	Taoren	MOL001342	GA121-isolactone	330.41	1.34	2	5	72.7	-0.26	-0.75	0.54	0.34	7.63
Persicae Semen	桃仁	Taoren	MOL001358	gibberellin 7	330.41	1.5	2	5	73.8	-0.18	-0.4	0.5	0.35	9.79
Persicae Semen	桃仁	Taoren	MOL001339	GA119	332.43	1.81	2	5	76.36	-0.12	-0.48	0.49	0.32	8.35
Persicae Semen	桃仁	Taoren	MOL001340	GA120	314.41	2.47	1	4	84.85	0.38	0.1	0.45	0.35	8.4
Persicae Semen	桃仁	Taoren	MOL001360	GA77	348.43	0.73	3	6	87.89	-0.64	-1.11	0.53	0.34	7.28
Persicae Semen	桃仁	Taoren	MOL001329	2,3-didehydro GA77	346.41	0.28	3	6	88.08	-0.67	-1.1	0.53	0.37	7.6
Persicae Semen	桃仁	Taoren	MOL001344	GA122-isolactone	330.41	1.34	2	5	88.11	-0.18	-0.65	0.54	0.32	7.4
Persicae Semen	桃仁	Taoren	MOL001349	4a-formyl-7alpha-hydroxy-1-methyl-8-methylidene-4aalpha,4bbeta-gibbane-1alpha,10beta-dicarboxylic acid	362.46	1.54	3	6	88.6	-0.75	-1.17	0.46	0.34	11.29
Persicae Semen	桃仁	Taoren	MOL001353	GA60	348.43	0.73	3	6	93.17	-0.79	-1.48	0.53	0.33	7.9
Persicae Semen	桃仁	Taoren	MOL001348	gibberellin 17	378.46	1.49	4	7	94.64	-0.87	-1.14	0.49	0.32	11.67
Persicae Semen	桃仁	Taoren	MOL001351	Gibberellin A44	346.46	1.89	2	5	101.61	-0.13	-0.48	0.54	0.32	11.8
Persicae Semen	桃仁	Taoren	MOL001371	Populoside_qt	286.3	2.94	3	5	108.89	0.49	-0.42	0.2	0.42	5.86
Lepidii Semen Descurainiae Semen	葶苈子	Tinglizi	MOL003906	K-STROPHANTHOSIDE_qt	404.55	1.34	3	6	30.8	-0.62	-1.37	0.78	0.27	6.01
Lepidii Semen Descurainiae Semen	葶苈子	Tinglizi	MOL000296	hederagenin	414.79	8.08	1	1	36.91	1.32	0.96	0.75	0	5.35
Lepidii Semen Descurainiae Semen	葶苈子	Tinglizi	MOL000358	beta-sitosterol	414.79	8.08	1	1	36.91	1.32	0.99	0.75	0.23	5.36
Lepidii Semen Descurainiae Semen	葶苈子	Tinglizi	MOL002211	11,14-eicosadienoic acid	308.56	7.3	1	2	39.99	1.22	0.76	0.2	0.23	5.6
Lepidii Semen Descurainiae Semen	葶苈子	Tinglizi	MOL000422	kaempferol	286.25	1.77	4	6	41.88	0.26	-0.55	0.24	0	14.74
Lepidii Semen Descurainiae Semen	葶苈子	Tinglizi	MOL003927	Dihomolinolenic acid	306.54	6.86	1	2	44.11	1.27	0.88	0.2	0.27	5.46
Lepidii Semen Descurainiae Semen	葶苈子	Tinglizi	MOL003909	evobioside	682.89	0.77	7	13	44.25	-2.12	-2.82	0.24	0.26	12.13
Lepidii Semen Descurainiae Semen	葶苈子	Tinglizi	MOL000098	quercetin	302.25	1.5	5	7	46.43	0.05	-0.77	0.28	0.38	14.4
Lepidii Semen Descurainiae Semen	葶苈子	Tinglizi	MOL000354	isorhamnetin	316.28	1.76	4	7	49.6	0.31	-0.54	0.31	0.32	14.34
Lepidii Semen Descurainiae Semen	葶苈子	Tinglizi	MOL003907	erysimoside	696.87	-0.5	7	14	65.45	-2.27	-3.18	0.23	0.27	12.96
Lepidii Semen Descurainiae Semen	葶苈子	Tinglizi	MOL003905	K-STROPHANTHOSIDE	710.9	-0.09	6	14	70.65	-1.86	-2.62	0.22	0.25	8.69
Lepidii Semen Descurainiae Semen	葶苈子	Tinglizi	MOL003908	Cynotoxin	404.55	1.34	3	6	99.94	-0.76	-1.42	0.78	0.29	6.72
Coicis Semen	薏苡仁/薏米	Yiyiren	MOL008118	Coixenolide	591.08	13.83	0	4	32.4	1.09	-0.13	0.43	0.21	-0.34
Coicis Semen	薏苡仁/薏米	Yiyiren	MOL002372	(6Z,10E,14E,18E)-2,6,10,15,19,23-hexamethyltetracosa-2,6,10,14,18,22-hexaene	410.8	11.33	0	0	33.55	2.07	1.77	0.42	0.27	3.15
Coicis Semen	薏苡仁/薏米	Yiyiren	MOL002882	[(2R)-2,3-dihydroxypropyl] (Z)-octadec-9-enoate	356.61	6.04	2	4	34.13	0.34	-0.22	0.3	0.2	5.19
Coicis Semen	薏苡仁/薏米	Yiyiren	MOL008121	2-Monoolein	356.61	6.04	2	4	34.23	0.32	-0.42	0.29	0.19	4.41
Coicis Semen	薏苡仁/薏米	Yiyiren	MOL000359	sitosterol	414.79	8.08	1	1	36.91	1.32	0.87	0.75	0.22	5.37
Coicis Semen	薏苡仁/薏米	Yiyiren	MOL000953	CLR	386.73	7.38	1	1	37.87	1.43	1.13	0.68	0.2	4.52
Coicis Semen	薏苡仁/薏米	Yiyiren	MOL001494	Mandenol	308.56	6.99	0	2	42	1.46	1.14	0.19	0.25	5.39
Coicis Semen	薏苡仁/薏米	Yiyiren	MOL001323	Sitosterol alpha1	426.8	8.15	1	1	43.28	1.41	0.97	0.78	0.24	5.64
Coicis Semen	薏苡仁/薏米	Yiyiren	MOL000449	Stigmasterol	412.77	7.64	1	1	43.83	1.44	1	0.76	0.22	5.57
Alisma Orientale (Sam.) Juz.	泽泻	Zexie	MOL000849	16β-methoxyalisol B monoacetate	544.85	4.33	1	6	32.43	0.07	-0.6	0.77	0.26	10.31
Alisma Orientale (Sam.) Juz.	泽泻	Zexie	MOL000832	alisol,b,23-acetate	446.74	3.82	2	4	32.52	-0.06	-0.94	0.82	0.27	7.65
Alisma Orientale (Sam.) Juz.	泽泻	Zexie	MOL000854	alisol C	486.76	3.5	2	5	32.7	-0.34	-0.97	0.82	0.31	7.89
Alisma Orientale (Sam.) Juz.	泽泻	Zexie	MOL000856	alisol C monoacetate	514.77	3.67	1	6	33.06	-0.18	-0.73	0.83	0.32	10.43
Alisma Orientale (Sam.) Juz.	泽泻	Zexie	MOL000830	Alisol B	472.78	4.64	2	4	34.47	0.04	-0.54	0.82	0.27	9.14
Alisma Orientale (Sam.) Juz.	泽泻	Zexie	MOL000831	Alisol B monoacetate	514.82	5.02	1	5	35.58	0.46	-0.18	0.81	0.26	10.97
Alisma Orientale (Sam.) Juz.	泽泻	Zexie	MOL000862	[(1S,3R)-1-[(2R)-3,3-dimethyloxiran-2-yl]-3-[(5R,8S,9S,10S,11S,14R)-11-hydroxy-4,4,8,10,14-pentamethyl-3-oxo-1,2,5,6,7,9,11,12,15,16-decahydrocyclopenta[a]phenanthren-17-yl]butyl] acetate	514.82	5.02	1	5	35.58	0.34	-0.27	0.81	0.29	12.04
Alisma Orientale (Sam.) Juz.	泽泻	Zexie	MOL000853	alisol B	444.72	3.76	2	4	36.76	0.07	-0.67	0.82	0.26	7.35
Alisma Orientale (Sam.) Juz.	泽泻	Zexie	MOL000359	sitosterol	414.79	8.08	1	1	36.91	1.32	0.87	0.75	0.22	5.37
Alisma Orientale (Sam.) Juz.	泽泻	Zexie	MOL002464	1-Monolinolein	354.59	5.59	2	4	37.18	0.32	-0.32	0.3	0.23	4.36
Polyporus Umbellatus(Pers)Fr.	猪苓	Zhuling	MOL000796	(22e,24r)-ergosta-6-en-3beta,5alpha,6beta-triol	432.76	5.59	3	3	30.2	0.28	-0.32	0.76	0.21	4.75
Polyporus Umbellatus(Pers)Fr.	猪苓	Zhuling	MOL000822	polyporusterone G	458.75	4.84	3	4	33.43	-0.2	-0.69	0.81	0.29	8.81
Polyporus Umbellatus(Pers)Fr.	猪苓	Zhuling	MOL000279	Cerevisterol	430.74	5.15	3	3	37.96	0.28	-0.39	0.77	0	5.31
Polyporus Umbellatus(Pers)Fr.	猪苓	Zhuling	MOL000282	ergosta-7,22E-dien-3beta-ol	398.74	7.18	1	1	43.51	1.32	0.91	0.72	0	5.11
Polyporus Umbellatus(Pers)Fr.	猪苓	Zhuling	MOL000798	ergosta-7,22-diene-3β-ol	398.74	7.18	1	1	43.51	1.32	0.96	0.72	0.22	5.08
Polyporus Umbellatus(Pers)Fr.	猪苓	Zhuling	MOL000801	5alpha,8alpha-epidioxy-(22e,24r)-ergosta-6,22-dien-3beta-ol	428.72	6.73	1	3	44.39	0.81	0.44	0.82	0.25	4.25
Polyporus Umbellatus(Pers)Fr.	猪苓	Zhuling	MOL011169	Peroxyergosterol	428.72	6.73	1	3	44.39	0.86	0.43	0.82	0.24	4.06
Polyporus Umbellatus(Pers)Fr.	猪苓	Zhuling	MOL000797	(22e,24r)-ergosta-7,22-dien-3-one	396.72	6.86	0	1	44.88	1.48	1.25	0.72	0.23	5.52
Polyporus Umbellatus(Pers)Fr.	猪苓	Zhuling	MOL000816	ergosta-7,22-dien-3-one	396.72	6.86	0	1	44.88	1.46	1.21	0.72	0.24	4.9
Polyporus Umbellatus(Pers)Fr.	猪苓	Zhuling	MOL000820	polyporusterone E	460.72	3.48	3	5	45.71	-0.45	-1.01	0.85	0.29	6.39
Polyporus Umbellatus(Pers)Fr.	猪苓	Zhuling	MOL000817	ergosta-5,7,22-trien-3-ol	396.72	6.93	1	1	46.18	1.34	0.89	0.72	0.24	5.31
