# Supplementary material for: Integrating Network Pharmacology, Transcriptome and Artificial Intelligence for Investigating Into the Effect and Mechanism of Ning Fei Ping Xue Decoction Against the Acute Respiratory Distress Syndrome
Source: Front Pharmacol. 2021 Nov 3;12:731377. doi: 10.3389/fphar.2021.731377 (PMC8595141; doi:10.3389/fphar.2021.731377)
Supplement: Supplementary file 4 [file Table6.XLSX]

## Sheet: LPS vs LNFPX+LPS
Gene_id	LPS+LNFPX	LPS	log2FoldChange	pvalue	FDR	significant
ENSMUSG00000050232	9.01041	28.1071	-1.64127	5.19e-09	5.36e-05	Down
ENSMUSG00000076473	0.6534	2.55352	-1.96645	4.39e-07	0.00181627	Down
ENSMUSG00000026080	0.668388	1.74488	-1.38437	1.2e-06	0.00353815	Down
ENSMUSG00000076526	0.0584667	0.312667	-2.41894	1.47e-06	0.00380981	Down
ENSMUSG00000032094	26.3914	92.1498	-1.80391	2.69e-06	0.00556393	Down
ENSMUSG00000032011	82.4738	246.464	-1.57937	4.22e-06	0.00671574	Down
ENSMUSG00000053977	6.52923	18.7539	-1.52221	4.01e-06	0.00671574	Down
ENSMUSG00000076586	0.290104	1.05856	-1.86745	4.69e-06	0.00692569	Down
ENSMUSG00000000409	51.7224	158.724	-1.61766	6.55e-06	0.00752022	Down
ENSMUSG00000002033	5.00937	14.6386	-1.54708	6.25e-06	0.00752022	Down
ENSMUSG00000025163	28.2046	77.7869	-1.4636	6.43e-06	0.00752022	Down
ENSMUSG00000030336	2.06579	5.17067	-1.32366	6.33e-06	0.00752022	Down
ENSMUSG00000026919	0.146632	0.556543	-1.92429	7.26e-06	0.00785242	Down
ENSMUSG00000053044	21.3832	64.6989	-1.59726	8.14e-06	0.00785242	Down
ENSMUSG00000030742	176.365	565.258	-1.68035	1.04e-05	0.00827713	Down
ENSMUSG00000040247	8.90193	20.531	-1.20561	9.28e-06	0.00827713	Down
ENSMUSG00000042385	3.45765	12.0404	-1.80001	1.04e-05	0.00827713	Down
ENSMUSG00000045826	5.02853	15.3437	-1.60943	9.79e-06	0.00827713	Down
ENSMUSG00000050592	8.23181	15.9541	-0.954644	1.16e-05	0.00887154	Down
ENSMUSG00000024910	20.912	68.7168	-1.71633	1.55e-05	0.0106692	Down
ENSMUSG00000051998	4.82607	12.4	-1.36142	1.82e-05	0.0121502	Down
ENSMUSG00000042345	46.2956	123.505	-1.41563	2.74e-05	0.0171875	Down
ENSMUSG00000000486	29.0551	67.8867	-1.22434	3.28e-05	0.0185569	Down
ENSMUSG00000048521	6.10952	19.1168	-1.64571	3.28e-05	0.0185569	Down
ENSMUSG00000076928	6.5743	16.6484	-1.34048	3.32e-05	0.0185569	Down
Novel00577	6.23916	16.0604	-1.36408	3.13e-05	0.0185569	Down
ENSMUSG00000026117	75.2917	179.733	-1.25529	3.62e-05	0.0197054	Down
ENSMUSG00000076498	24.6635	74.7395	-1.59949	3.99e-05	0.0201487	Down
ENSMUSG00000076576	1.01046	2.39537	-1.24524	4.22e-05	0.020774	Down
ENSMUSG00000039264	16.8562	41.5314	-1.30092	4.64e-05	0.022315	Down
ENSMUSG00000063646	3.82956	10.9951	-1.52162	5.65e-05	0.02596	Down
ENSMUSG00000096632	2.17747	7.81403	-1.84342	5.63e-05	0.02596	Down
ENSMUSG00000067577	2.77519	7.10398	-1.35604	6.32e-05	0.0277879	Down
ENSMUSG00000076470	0.14102	0.467155	-1.728	6.2e-05	0.0277879	Down
ENSMUSG00000105606	1.29791	3.72666	-1.52169	7.85e-05	0.0311907	Down
ENSMUSG00000030283	0.466551	1.04662	-1.16562	9.36e-05	0.0361974	Down
ENSMUSG00000006587	0.41009	0.767316	-0.903881	0.000102492	0.0368945	Down
ENSMUSG00000022657	5.33484	12.6962	-1.25088	0.000100044	0.0368945	Down
ENSMUSG00000024669	10.7751	26.64	-1.30589	9.97e-05	0.0368945	Down
ENSMUSG00000026009	3.25716	9.28103	-1.51067	0.000112011	0.0388764	Down
ENSMUSG00000076490	10.5452	30.8448	-1.54844	0.000114735	0.0388764	Down
ENSMUSG00000040441	0.953889	1.56251	-0.711968	0.000124089	0.0413676	Down
ENSMUSG00000032446	5.01367	11.3365	-1.17704	0.000131127	0.042348	Down
ENSMUSG00000048251	47.015	99.0633	-1.07523	0.000129452	0.042348	Down
ENSMUSG00000114937	0.181376	0.482446	-1.41139	0.00014267	0.0453668	Down
ENSMUSG00000029603	82.9995	196.265	-1.24163	0.000151982	0.0475956	Down
ENSMUSG00000001588	25.1013	52.6659	-1.0691	0.000157074	0.0477734	Down
ENSMUSG00000103126	0.236081	0.637638	-1.43345	0.000157172	0.0477734	Down
ENSMUSG00000003452	17.28	8.00465	1.11019	1.07e-09	2.2e-05	Up
Novel00397	1.25415	0.419096	1.58136	1.67e-08	0.000115129	Up
ENSMUSG00000035916	2.44353	0.48671	2.32783	3.18e-08	0.000164125	Up
ENSMUSG00000006014	23.2993	7.33918	1.6666	6.05e-07	0.00208507	Up
Novel00191	23.8536	11.1091	1.10247	2.21e-06	0.00506587	Up
Novel00512	12.0941	4.89462	1.30503	3.42e-06	0.00643021	Up
ENSMUSG00000024481	4.35337	1.40253	1.6341	8.36e-06	0.00785242	Up
ENSMUSG00000084897	1.19814	0.230602	2.37731	8.1e-06	0.00785242	Up
ENSMUSG00000046804	4.23283	2.18772	0.952197	1.36e-05	0.0100137	Up
ENSMUSG00000061048	38.5533	14.9439	1.3673	1.43e-05	0.0101911	Up
ENSMUSG00000053897	170.245	111.056	0.616328	2.6e-05	0.0167849	Up
ENSMUSG00000031906	32.3813	10.2559	1.65871	3.92e-05	0.0201487	Up
ENSMUSG00000109564	59.5576	17.1082	1.79959	4e-05	0.0201487	Up
ENSMUSG00000108218	6.69687	3.2694	1.03446	6.58e-05	0.0283359	Up
ENSMUSG00000031284	9.6156	3.82016	1.33174	7.29e-05	0.0301287	Up
ENSMUSG00000046623	1.59407	0.281557	2.50121	7.2e-05	0.0301287	Up
ENSMUSG00000028011	4.05488	1.62538	1.31888	7.54e-05	0.0305767	Up
ENSMUSG00000017446	5.44763	3.19437	0.770096	9.46e-05	0.0361974	Up
Novel00505	11.707	6.20831	0.915101	0.000103531	0.0368945	Up
ENSMUSG00000028370	1.75405	0.55066	1.67146	0.000113562	0.0388764	Up
ENSMUSG00000029765	4.45086	2.74647	0.696506	0.00016188	0.0484914	Up
ENSMUSG00000049871	11.212	20.5659	-0.875209	0.00018995	0.0560868	FALSE
ENSMUSG00000030651	0.636971	2.14597	-1.75233	0.000219865	0.0640055	FALSE
ENSMUSG00000028460	0.418458	1.13451	-1.43891	0.000224517	0.064452	FALSE
ENSMUSG00000049109	3.12599	7.45947	-1.25476	0.000241017	0.0673185	FALSE
ENSMUSG00000050357	9.0196	17.009	-0.915167	0.000239019	0.0673185	FALSE
ENSMUSG00000005696	1.17579	3.70271	-1.65495	0.000247783	0.0682858	FALSE
ENSMUSG00000024670	6.23454	13.6108	-1.12639	0.000252269	0.0686072	FALSE
ENSMUSG00000023964	1.62762	0.70696	1.20307	0.000268828	0.0721611	FALSE
ENSMUSG00000012889	6.34926	15.5774	-1.2948	0.000275752	0.0725246	FALSE
ENSMUSG00000032093	1.34609	3.26892	-1.28005	0.0002772	0.0725246	FALSE
ENSMUSG00000056290	34.8018	78.597	-1.17531	0.000308865	0.0797992	FALSE
ENSMUSG00000004612	27.9774	89.0099	-1.6697	0.000334866	0.0818745	FALSE
ENSMUSG00000026458	24.2422	42.514	-0.810422	0.000336985	0.0818745	FALSE
ENSMUSG00000052142	64.7401	131.11	-1.01805	0.000324019	0.0818745	FALSE
ENSMUSG00000061665	580.385	405.481	0.517379	0.000344626	0.0818745	FALSE
ENSMUSG00000095630	2.35614	7.15599	-1.60273	0.00034195	0.0818745	FALSE
ENSMUSG00000096670	0.389271	1.62883	-2.06499	0.00033321	0.0818745	FALSE
ENSMUSG00000103254	0.861933	2.42299	-1.49114	0.000340316	0.0818745	FALSE
ENSMUSG00000023274	53.8883	120.246	-1.15795	0.000360297	0.0844263	FALSE
ENSMUSG00000043931	15.5765	45.4175	-1.54388	0.000363537	0.0844263	FALSE
ENSMUSG00000076472	1.01153	2.30512	-1.1883	0.000376082	0.0863694	FALSE
ENSMUSG00000001773	0.275388	0.0700316	1.97539	0.000409567	0.0913797	FALSE
ENSMUSG00000062345	20.6471	4.39492	2.23203	0.000415337	0.0913797	FALSE
ENSMUSG00000109282	0.238593	0.0515189	2.21138	0.000411194	0.0913797	FALSE
Novel00692	22.0641	47.1457	-1.09543	0.000415583	0.0913797	FALSE
ENSMUSG00000020395	3.33566	7.7398	-1.21433	0.000456108	0.0992346	FALSE
ENSMUSG00000060212	2.88419	1.38819	1.05496	0.00047015	0.100181	FALSE
ENSMUSG00000060568	14.1319	10.7425	0.39562	0.000469964	0.100181	FALSE
ENSMUSG00000095174	0.0470766	0.19322	-2.03716	0.000489504	0.10324	FALSE
Novel00402	163.738	50.0017	1.71134	0.000559004	0.116708	FALSE
ENSMUSG00000025185	8.01688	4.41069	0.862035	0.000617967	0.126463	FALSE
ENSMUSG00000112907	0.261571	0.492413	-0.912668	0.000616618	0.126463	FALSE
ENSMUSG00000104835	3.29791	6.36734	-0.949141	0.000647123	0.131131	FALSE
ENSMUSG00000026012	2.57127	5.18972	-1.01318	0.00068369	0.135877	FALSE
ENSMUSG00000029658	0.449268	1.09156	-1.28075	0.000680307	0.135877	FALSE
ENSMUSG00000079543	0.323852	0.994674	-1.61889	0.000691546	0.136129	FALSE
ENSMUSG00000038304	1.98166	4.26789	-1.10681	0.000717154	0.139838	FALSE
ENSMUSG00000098322	0.0583279	0.178622	-1.61465	0.00072601	0.140242	FALSE
ENSMUSG00000055629	1.36198	3.93865	-1.53199	0.000736567	0.140964	FALSE
ENSMUSG00000111283	0.127111	0.394954	-1.63559	0.00075124	0.142453	FALSE
ENSMUSG00000020122	17.9919	12.2422	0.555487	0.000797002	0.145781	FALSE
ENSMUSG00000028927	4.75475	9.64028	-1.01971	0.000794778	0.145781	FALSE
ENSMUSG00000038388	10.563	6.89699	0.614985	0.000780481	0.145781	FALSE
Novel00523	1.1892	0.404574	1.55552	0.000788419	0.145781	FALSE
Novel00510	1.55206	0.375233	2.04833	0.000809065	0.146689	FALSE
ENSMUSG00000087070	0.0561429	0.0105012	2.41855	0.000880336	0.158223	FALSE
ENSMUSG00000101625	2.32346	0.693877	1.74352	0.000927619	0.165284	FALSE
ENSMUSG00000111254	0.257671	1.11756	-2.11676	0.000953071	0.168368	FALSE
ENSMUSG00000031495	0.253064	4.12878	-4.02814	0.000972877	0.170063	FALSE
ENSMUSG00000060882	4.55953	1.41082	1.69235	0.000979124	0.170063	FALSE
ENSMUSG00000086194	0.422542	1.77592	-2.0714	0.00102737	0.176956	FALSE
ENSMUSG00000076525	0.0477418	0.395977	-3.05209	0.00105133	0.179586	FALSE
ENSMUSG00000108090	0.474506	1.7696	-1.89892	0.00106591	0.180584	FALSE
ENSMUSG00000038973	0.772636	1.85244	-1.26157	0.00109587	0.18415	FALSE
Novel00399	49.9143	25.5493	0.966172	0.00110567	0.184299	FALSE
ENSMUSG00000020396	0.159258	0.455439	-1.51589	0.00113429	0.184604	FALSE
ENSMUSG00000050379	6.40998	11.2617	-0.813038	0.00113333	0.184604	FALSE
ENSMUSG00000111229	8.48	20.5412	-1.27638	0.00111989	0.184604	FALSE
ENSMUSG00000086008	0.573094	3.3156	-2.53243	0.00125068	0.201955	FALSE
ENSMUSG00000024353	9.98703	20.9185	-1.06665	0.00131409	0.209619	FALSE
ENSMUSG00000042351	84.2795	152.652	-0.856989	0.00131842	0.209619	FALSE
ENSMUSG00000074987	0.253681	0.0710741	1.83562	0.00133229	0.210207	FALSE
ENSMUSG00000027827	0.443426	0.227086	0.965455	0.00137395	0.21352	FALSE
ENSMUSG00000056069	13.0514	17.0593	-0.38635	0.00136427	0.21352	FALSE
ENSMUSG00000044017	18.977	9.75337	0.960281	0.00139973	0.215903	FALSE
ENSMUSG00000028970	11.1931	6.3398	0.820095	0.00145538	0.216412	FALSE
ENSMUSG00000030178	3.69046	9.1229	-1.30569	0.00142802	0.216412	FALSE
ENSMUSG00000041734	799.395	537.622	0.572317	0.00145048	0.216412	FALSE
ENSMUSG00000057058	2.21179	5.23438	-1.24281	0.00144832	0.216412	FALSE
ENSMUSG00000110235	0.38247	1.12296	-1.55389	0.0014242	0.216412	FALSE
Novel00100	3.78743	2.58179	0.552849	0.00147623	0.217945	FALSE
ENSMUSG00000028071	142.762	357.225	-1.32322	0.0016318	0.236318	FALSE
ENSMUSG00000044646	7.12287	4.09944	0.797032	0.00164642	0.236318	FALSE
ENSMUSG00000046561	0.507503	0.245635	1.0469	0.00163351	0.236318	FALSE
ENSMUSG00000094686	356.501	691.762	-0.95637	0.00163945	0.236318	FALSE
ENSMUSG00000059336	0.31817	0.603135	-0.922682	0.00171828	0.244932	FALSE
ENSMUSG00000019874	0.462685	0.135658	1.77006	0.00177064	0.246834	FALSE
ENSMUSG00000047414	322.265	141.953	1.18284	0.00177939	0.246834	FALSE
ENSMUSG00000061068	0.599364	1.59344	-1.41064	0.00176539	0.246834	FALSE
ENSMUSG00000085079	0.246091	0.979511	-1.99287	0.00177913	0.246834	FALSE
ENSMUSG00000030091	23.2221	40.1915	-0.791392	0.00179541	0.247395	FALSE
ENSMUSG00000017639	6.47115	10.9529	-0.759223	0.00184916	0.249649	FALSE
ENSMUSG00000037157	0.252813	0.0917673	1.46202	0.00183449	0.249649	FALSE
ENSMUSG00000056758	0.311891	0.0219846	3.82647	0.00185081	0.249649	FALSE
ENSMUSG00000095737	0.056491	0.631644	-3.48302	0.00186008	0.249649	FALSE
ENSMUSG00000063779	0.0933472	0.559191	-2.58266	0.00187488	0.250012	FALSE
ENSMUSG00000018168	14.3977	26.3849	-0.873872	0.00194072	0.257133	FALSE
ENSMUSG00000034457	9.47546	4.23352	1.16234	0.0019561	0.25752	FALSE
ENSMUSG00000076550	0.0400617	0.199508	-2.31615	0.0020448	0.267494	FALSE
ENSMUSG00000043807	0.822768	1.52434	-0.889624	0.00213627	0.277544	FALSE
ENSMUSG00000068794	6.3046	2.28518	1.4641	0.00214848	0.277544	FALSE
ENSMUSG00000020732	0.944898	1.5502	-0.714219	0.00220499	0.28171	FALSE
ENSMUSG00000098470	26.77	15.1217	0.823997	0.00220799	0.28171	FALSE
ENSMUSG00000054555	71.9541	28.7104	1.32551	0.00230537	0.292329	FALSE
ENSMUSG00000047443	23.0394	6.62484	1.79815	0.00239566	0.301926	FALSE
ENSMUSG00000047415	2.45024	4.4256	-0.85295	0.00247613	0.308464	FALSE
ENSMUSG00000095633	0.0691007	0.633799	-3.19725	0.00247738	0.308464	FALSE
ENSMUSG00000001444	3.30593	8.79913	-1.41231	0.00253557	0.313819	FALSE
ENSMUSG00000049608	0.787972	1.61416	-1.03457	0.00255909	0.314844	FALSE
ENSMUSG00000073538	2.22883	4.27083	-0.938227	0.00261365	0.319654	FALSE
Novel00634	11.1746	5.7811	0.950804	0.00266408	0.323905	FALSE
ENSMUSG00000044867	6.07806	12.9854	-1.0952	0.00268542	0.32459	FALSE
ENSMUSG00000027985	53.6238	99.1433	-0.886642	0.00274844	0.328367	FALSE
ENSMUSG00000074934	0.0690968	0.00984146	2.81167	0.00273355	0.328367	FALSE
ENSMUSG00000005864	3.7858	1.53905	1.29856	0.00290358	0.339733	FALSE
ENSMUSG00000021423	74.0662	139.512	-0.913505	0.0029031	0.339733	FALSE
ENSMUSG00000030674	0.295484	0.622032	-1.07391	0.00286401	0.339733	FALSE
ENSMUSG00000031129	30.6622	49.2204	-0.682797	0.00290932	0.339733	FALSE
ENSMUSG00000051354	23.0607	44.9405	-0.962581	0.00294545	0.34202	FALSE
ENSMUSG00000043102	7.25892	14.3045	-0.978644	0.00297446	0.343458	FALSE
ENSMUSG00000028487	1.23835	0.570352	1.11849	0.00310495	0.354565	FALSE
ENSMUSG00000090877	10.135	6.01147	0.753553	0.00309181	0.354565	FALSE
ENSMUSG00000031779	2.18941	5.28002	-1.27	0.00312446	0.354832	FALSE
ENSMUSG00000031933	0.354036	0.774258	-1.12892	0.00315579	0.356431	FALSE
ENSMUSG00000002985	75.5521	158.048	-1.06482	0.00319493	0.356952	FALSE
ENSMUSG00000019929	66.6726	39.4463	0.757204	0.0031949	0.356952	FALSE
ENSMUSG00000024164	1814.34	1299.38	0.481623	0.00335916	0.373283	FALSE
ENSMUSG00000110815	0.202273	0.610893	-1.59461	0.00344704	0.380999	FALSE
ENSMUSG00000014905	13.4552	11.2391	0.259633	0.00353911	0.389095	FALSE
Novel00257	22.561	13.8038	0.708768	0.00356136	0.38947	FALSE
ENSMUSG00000100301	1.86136	0.546883	1.76705	0.00358629	0.390132	FALSE
ENSMUSG00000084826	9.7409	23.9334	-1.2969	0.00360903	0.39055	FALSE
ENSMUSG00000068252	4.05738	13.2897	-1.71168	0.003636	0.391419	FALSE
ENSMUSG00000020017	0.615956	0.292212	1.07581	0.00369039	0.395216	FALSE
ENSMUSG00000032584	27.5743	17.9292	0.621012	0.0037389	0.398347	FALSE
ENSMUSG00000090124	65.7506	36.5408	0.847495	0.00380373	0.403176	FALSE
ENSMUSG00000075217	0.348537	0.982714	-1.49546	0.00385492	0.404453	FALSE
Novel00163	13.1413	23.8395	-0.859244	0.00385361	0.404453	FALSE
ENSMUSG00000024883	97.0991	69.5125	0.482185	0.00389962	0.405605	FALSE
ENSMUSG00000035403	3.27637	1.37364	1.25409	0.00392382	0.405605	FALSE
ENSMUSG00000097216	0.0393646	0.00942132	2.0629	0.00392477	0.405605	FALSE
ENSMUSG00000094087	0.137677	0.508035	-1.88364	0.00398728	0.410015	FALSE
ENSMUSG00000027636	6.77057	16.5035	-1.28543	0.00415376	0.422926	FALSE
ENSMUSG00000040254	5.73658	2.3953	1.25999	0.00414694	0.422926	FALSE
ENSMUSG00000030114	40.6693	103.535	-1.34811	0.00431372	0.437061	FALSE
ENSMUSG00000014329	97.3787	59.9946	0.698774	0.00438835	0.440305	FALSE
ENSMUSG00000022696	3.38791	5.97451	-0.818424	0.00437603	0.440305	FALSE
ENSMUSG00000024663	2.30326	3.65054	-0.664432	0.00451556	0.45088	FALSE
ENSMUSG00000052485	0.812589	0.471132	0.786393	0.00461005	0.458101	FALSE
ENSMUSG00000039701	6.27361	3.77562	0.732582	0.00466928	0.461768	FALSE
ENSMUSG00000094525	0.511622	1.06074	-1.05193	0.00481918	0.474322	FALSE
ENSMUSG00000016458	230.326	94.1193	1.29111	0.00496359	0.477918	FALSE
ENSMUSG00000041831	1.23628	2.62435	-1.08595	0.00499432	0.477918	FALSE
ENSMUSG00000053297	0.0937614	0.227614	-1.27952	0.00493756	0.477918	FALSE
ENSMUSG00000070369	0.132937	0.376085	-1.50032	0.00492745	0.477918	FALSE
ENSMUSG00000075408	1.77756	2.49751	-0.490593	0.00499445	0.477918	FALSE
ENSMUSG00000076471	0.0913141	0.372748	-2.02929	0.00496202	0.477918	FALSE
ENSMUSG00000021791	0.840457	1.77167	-1.07586	0.00513039	0.481403	FALSE
ENSMUSG00000030325	1.13512	2.04648	-0.850298	0.00516663	0.481403	FALSE
ENSMUSG00000033967	3.28451	1.62799	1.01259	0.00512021	0.481403	FALSE
ENSMUSG00000042367	35.3544	14.6551	1.27049	0.00510434	0.481403	FALSE
ENSMUSG00000062591	5.96139	11.8001	-0.985076	0.00517669	0.481403	FALSE
ENSMUSG00000076475	0.574389	1.61035	-1.48727	0.00519391	0.481403	FALSE
ENSMUSG00000111840	0.135205	0.0338206	1.99917	0.00515599	0.481403	FALSE
ENSMUSG00000045392	2.73773	1.66543	0.717082	0.0052943	0.488517	FALSE
ENSMUSG00000064080	7.40269	4.84577	0.611323	0.0053362	0.490195	FALSE
ENSMUSG00000056124	6.88356	4.1606	0.726362	0.00536123	0.490315	FALSE
ENSMUSG00000047642	5.50095	12.3712	-1.16923	0.00540967	0.492566	FALSE
ENSMUSG00000026077	1.79795	0.865834	1.05419	0.00553376	0.500517	FALSE
ENSMUSG00000107985	0.164107	0.555752	-1.75981	0.00554543	0.500517	FALSE
ENSMUSG00000064179	1.18329	2.04165	-0.786939	0.0056378	0.502274	FALSE
ENSMUSG00000105359	3.38276	5.52864	-0.708722	0.00563034	0.502274	FALSE
ENSMUSG00000110279	0.900007	1.77948	-0.983444	0.00562412	0.502274	FALSE
ENSMUSG00000062939	2.40665	5.18297	-1.10676	0.00571862	0.506248	FALSE
ENSMUSG00000065530	0.201957	0.658291	-1.70468	0.00573138	0.506248	FALSE
ENSMUSG00000032281	2.56657	5.25018	-1.03253	0.00583412	0.51313	FALSE
ENSMUSG00000031362	4.39686	9.20995	-1.06672	0.00587632	0.514134	FALSE
Novel00242	51.133	81.6947	-0.675988	0.0058953	0.514134	FALSE
ENSMUSG00000029108	25.1208	13.5242	0.893339	0.0059782	0.519174	FALSE
ENSMUSG00000029602	0.407742	0.891415	-1.12844	0.00613834	0.530851	FALSE
ENSMUSG00000068105	2.225	4.59836	-1.04732	0.00623995	0.537389	FALSE
ENSMUSG00000027863	10.5413	21.4887	-1.02753	0.00631084	0.539003	FALSE
ENSMUSG00000030768	161.107	106.805	0.593043	0.00629464	0.539003	FALSE
ENSMUSG00000067399	0.425592	0.170587	1.31897	0.00634846	0.539984	FALSE
Novel00422	5.47136	10.9231	-0.99741	0.00647777	0.548726	FALSE
ENSMUSG00000031428	0.626892	1.07243	-0.774601	0.0066052	0.550119	FALSE
ENSMUSG00000032657	22.4145	30.9209	-0.464151	0.0065605	0.550119	FALSE
ENSMUSG00000071656	3.00025	1.47132	1.02797	0.00660118	0.550119	FALSE
ENSMUSG00000095079	173.133	417.805	-1.27095	0.00655919	0.550119	FALSE
ENSMUSG00000111203	0.115806	0.261343	-1.17424	0.00662729	0.550119	FALSE
ENSMUSG00000021260	77.3145	51.1595	0.595736	0.00668467	0.55046	FALSE
ENSMUSG00000086610	1.40501	2.74461	-0.966019	0.00666462	0.55046	FALSE
ENSMUSG00000074925	3.63699	2.23565	0.702054	0.00691311	0.567013	FALSE
ENSMUSG00000035305	5.39288	3.74181	0.527318	0.00697236	0.567216	FALSE
ENSMUSG00000076467	0.0892278	0.251325	-1.49399	0.00698106	0.567216	FALSE
ENSMUSG00000096464	0.138156	0.337403	-1.28818	0.00702537	0.567216	FALSE
ENSMUSG00000114235	0.13209	0.041681	1.66406	0.00700622	0.567216	FALSE
ENSMUSG00000073430	0.409604	1.04578	-1.35228	0.00708614	0.567687	FALSE
ENSMUSG00000102692	1.21194	0.447755	1.43654	0.0070849	0.567687	FALSE
ENSMUSG00000110926	0.104961	0.0401852	1.38512	0.00716164	0.571521	FALSE
ENSMUSG00000034107	1.6432	3.63574	-1.14574	0.00720048	0.572411	FALSE
ENSMUSG00000022359	51.2546	76.621	-0.58006	0.00726864	0.575615	FALSE
ENSMUSG00000082051	0.794358	2.13493	-1.42633	0.00729678	0.575638	FALSE
ENSMUSG00000025422	17.3588	32.2466	-0.893479	0.00736231	0.576407	FALSE
ENSMUSG00000065947	7.37417	3.33372	1.14535	0.00733682	0.576407	FALSE
ENSMUSG00000094694	3.62315	8.37152	-1.20824	0.00749366	0.584478	FALSE
ENSMUSG00000026365	541.506	337.502	0.682081	0.0076032	0.588579	FALSE
ENSMUSG00000045349	0.722889	0.318317	1.18331	0.00759087	0.588579	FALSE
ENSMUSG00000024990	9.17928	18.6915	-1.02593	0.00769807	0.593699	FALSE
ENSMUSG00000047867	41.023	57.7222	-0.492693	0.00782213	0.601024	FALSE
ENSMUSG00000089991	1.57304	0.874624	0.846824	0.00786303	0.601929	FALSE
ENSMUSG00000035697	141.165	207.076	-0.552779	0.00793909	0.604115	FALSE
ENSMUSG00000038128	6.95213	13.1428	-0.918746	0.00795004	0.604115	FALSE
ENSMUSG00000078862	1.65002	1.13007	0.546069	0.00816877	0.618463	FALSE
ENSMUSG00000030124	2.23654	5.26989	-1.2365	0.00831684	0.625094	FALSE
ENSMUSG00000051212	3.08862	5.74716	-0.895887	0.0083091	0.625094	FALSE
ENSMUSG00000014470	108.002	134.147	-0.312763	0.00839194	0.626184	FALSE
ENSMUSG00000101655	0.342764	0.639218	-0.899093	0.00839084	0.626184	FALSE
ENSMUSG00000018925	6.08329	13.0937	-1.10595	0.00851588	0.6314	FALSE
ENSMUSG00000094102	4.27558	12.9754	-1.60158	0.00852294	0.6314	FALSE
ENSMUSG00000076469	1.13691	2.19816	-0.951176	0.00876363	0.646913	FALSE
ENSMUSG00000026778	32.613	54.5844	-0.743042	0.00882452	0.649089	FALSE
ENSMUSG00000035355	0.552644	0.300462	0.879169	0.00889451	0.650201	FALSE
ENSMUSG00000040694	1.90317	3.72049	-0.96709	0.00890255	0.650201	FALSE
ENSMUSG00000021640	0.440254	0.218514	1.01061	0.00894398	0.650927	FALSE
ENSMUSG00000071716	7.17245	14.9553	-1.06012	0.00908069	0.658557	FALSE
ENSMUSG00000032372	37.9492	25.7203	0.561162	0.00916337	0.66223	FALSE
ENSMUSG00000030165	111.035	213.152	-0.940864	0.00929866	0.665032	FALSE
ENSMUSG00000104069	0.013031	0.043045	-1.72389	0.00924858	0.665032	FALSE
ENSMUSG00000109145	0.109905	0.024626	2.15801	0.0092784	0.665032	FALSE
ENSMUSG00000033533	4.00308	7.41922	-0.890157	0.0093642	0.665931	FALSE
ENSMUSG00000050600	10.0169	16.075	-0.68238	0.00937567	0.665931	FALSE
ENSMUSG00000099241	39.5974	119.731	-1.59632	0.00949959	0.667847	FALSE
ENSMUSG00000108161	0.911179	0.324309	1.49037	0.00947953	0.667847	FALSE
ENSMUSG00000114414	0.09342	0.0211833	2.14081	0.00943601	0.667847	FALSE
ENSMUSG00000043592	0.900194	1.5989	-0.828774	0.00958365	0.671472	FALSE
ENSMUSG00000025461	3.77397	10.1642	-1.42934	0.00965973	0.674517	FALSE
ENSMUSG00000028782	7.18693	4.22071	0.767891	0.00980391	0.68228	FALSE
ENSMUSG00000047507	173.715	269.973	-0.636098	0.00986447	0.683599	FALSE
Novel00231	7.53662	1.73585	2.11827	0.00988902	0.683599	FALSE
ENSMUSG00000001700	32.3744	53.9222	-0.736024	0.00998878	0.684836	FALSE
ENSMUSG00000029477	0.264756	0.480784	-0.860724	0.00996549	0.684836	FALSE
ENSMUSG00000075279	1.373	2.29553	-0.741498	0.0100063	0.684836	FALSE
ENSMUSG00000094194	0.272109	0.824761	-1.59979	0.0100481	0.685425	FALSE
ENSMUSG00000024770	6.34068	1.42238	2.15633	0.0101581	0.688386	FALSE
ENSMUSG00000067006	0.113251	0.0179462	2.65777	0.010158	0.688386	FALSE
ENSMUSG00000048538	1.34984	0.850521	0.666372	0.0102927	0.695227	FALSE
ENSMUSG00000046699	0.848225	0.302333	1.48831	0.010524	0.708533	FALSE
ENSMUSG00000049939	0.90901	0.379693	1.25946	0.0105648	0.708973	FALSE
ENSMUSG00000030263	6.00679	9.27175	-0.626248	0.0106983	0.715611	FALSE
ENSMUSG00000110902	0.156627	0.378104	-1.27145	0.0107925	0.719581	FALSE
ENSMUSG00000076479	0.358898	0.835121	-1.21841	0.0110497	0.733054	FALSE
ENSMUSG00000095682	0.0454138	0.125152	-1.46248	0.0110655	0.733054	FALSE
Novel00381	0.00828731	0.0465192	-2.48885	0.0111407	0.735675	FALSE
ENSMUSG00000097848	2.49225	0.554076	2.1693	0.0112123	0.738048	FALSE
ENSMUSG00000067149	22.4891	49.9497	-1.15125	0.0112798	0.740136	FALSE
ENSMUSG00000085139	4.62174	2.10259	1.13627	0.0113348	0.741387	FALSE
Novel00277	0.653714	1.49396	-1.19241	0.0114784	0.748411	FALSE
ENSMUSG00000002565	0.76722	0.346028	1.14875	0.011534	0.749677	FALSE
ENSMUSG00000097579	1.23948	2.14547	-0.791553	0.0117946	0.764208	FALSE
ENSMUSG00000058216	3.67702	6.1296	-0.737256	0.011973	0.773342	FALSE
ENSMUSG00000020042	2.64731	3.87367	-0.549172	0.0123338	0.78772	FALSE
ENSMUSG00000042357	3.16277	1.58423	0.997407	0.012348	0.78772	FALSE
ENSMUSG00000047586	0.655624	1.55585	-1.24676	0.0122752	0.78772	FALSE
Novel00331	3.28258	1.85792	0.821138	0.0122434	0.78772	FALSE
ENSMUSG00000044042	4.85768	3.14647	0.626536	0.0123923	0.788114	FALSE
ENSMUSG00000034687	9.94933	4.08118	1.28561	0.0125173	0.791603	FALSE
ENSMUSG00000095574	0.2078	0.663861	-1.67569	0.0125238	0.791603	FALSE
ENSMUSG00000025352	24.5161	46.7597	-0.931538	0.0127342	0.793377	FALSE
ENSMUSG00000049410	1.33449	2.87449	-1.10701	0.0127438	0.793377	FALSE
ENSMUSG00000076695	0.563954	1.45707	-1.36942	0.0126862	0.793377	FALSE
ENSMUSG00000087150	22.8677	33.2694	-0.540885	0.0127304	0.793377	FALSE
ENSMUSG00000099876	1.6306	2.73654	-0.74695	0.0126497	0.793377	FALSE
ENSMUSG00000058470	1.25135	2.24706	-0.84455	0.0128072	0.794931	FALSE
ENSMUSG00000000693	13.7421	9.81212	0.485968	0.0128898	0.796976	FALSE
ENSMUSG00000035239	5.73445	3.90305	0.555052	0.0129558	0.796976	FALSE
ENSMUSG00000060206	2.48921	1.75182	0.506832	0.0129243	0.796976	FALSE
ENSMUSG00000019997	78.8831	52.1348	0.59747	0.0130795	0.799451	FALSE
ENSMUSG00000031298	26.5766	16.9739	0.646841	0.0131112	0.799451	FALSE
ENSMUSG00000103632	0.169645	0.342527	-1.0137	0.0131121	0.799451	FALSE
ENSMUSG00000008845	7.27922	3.77345	0.947901	0.0131525	0.799554	FALSE
ENSMUSG00000037681	2.7877	1.52591	0.869402	0.0132505	0.8008	FALSE
ENSMUSG00000085399	0.617855	1.10807	-0.842703	0.0132331	0.8008	FALSE
ENSMUSG00000005465	24.3276	47.1644	-0.955107	0.0134319	0.802711	FALSE
ENSMUSG00000036526	8.19239	11.9836	-0.548706	0.013394	0.802711	FALSE
ENSMUSG00000061132	10.2504	15.6497	-0.610453	0.0135928	0.802711	FALSE
ENSMUSG00000067768	1.25023	2.1029	-0.750187	0.0135795	0.802711	FALSE
ENSMUSG00000073530	2.29468	1.5364	0.578738	0.0134683	0.802711	FALSE
ENSMUSG00000076569	0.160177	0.517021	-1.69056	0.013531	0.802711	FALSE
ENSMUSG00000104212	0.357692	0.982856	-1.45826	0.0135719	0.802711	FALSE
ENSMUSG00000112230	0.0626737	0.198389	-1.6624	0.0135258	0.802711	FALSE
ENSMUSG00000024899	19.1989	14.4484	0.41011	0.0136708	0.802731	FALSE
ENSMUSG00000029847	1.94335	0.885032	1.13474	0.0136532	0.802731	FALSE
ENSMUSG00000024399	409.756	988.287	-1.27016	0.0138197	0.809175	FALSE
ENSMUSG00000008136	7.09084	15.0122	-1.0821	0.014016	0.816485	FALSE
ENSMUSG00000028776	2013.92	1182.8	0.767797	0.014063	0.816485	FALSE
ENSMUSG00000094989	17.492	28.826	-0.72068	0.0140268	0.816485	FALSE
ENSMUSG00000000673	46.4473	79.1595	-0.769167	0.0141377	0.81852	FALSE
ENSMUSG00000037419	226.263	201.712	0.165704	0.0141785	0.81859	FALSE
ENSMUSG00000104213	52.1991	101.602	-0.960825	0.0142451	0.820144	FALSE
ENSMUSG00000015665	4.51601	1.88772	1.2584	0.0143935	0.824096	FALSE
ENSMUSG00000075289	1.48022	2.33521	-0.657741	0.0143753	0.824096	FALSE
ENSMUSG00000020871	0.45539	0.170956	1.41348	0.0145261	0.827105	FALSE
ENSMUSG00000076499	0.0628997	0.184145	-1.54972	0.0144978	0.827105	FALSE
ENSMUSG00000090019	250.412	425.575	-0.76511	0.0146735	0.830921	FALSE
ENSMUSG00000099397	45.6248	28.6808	0.669732	0.0146514	0.830921	FALSE
ENSMUSG00000018451	0.779206	1.53425	-0.97746	0.0148389	0.833561	FALSE
ENSMUSG00000042417	5.22089	11.2757	-1.11086	0.0147668	0.833561	FALSE
ENSMUSG00000090231	20.065	9.47417	1.08261	0.0149133	0.833561	FALSE
ENSMUSG00000097443	0.190918	0.0592358	1.68841	0.0149621	0.833561	FALSE
ENSMUSG00000097767	0.0941335	0.236871	-1.33132	0.0149566	0.833561	FALSE
ENSMUSG00000109115	0.409801	0.177567	1.20656	0.014849	0.833561	FALSE
ENSMUSG00000048087	1.90402	1.39121	0.45271	0.0150427	0.835803	FALSE
ENSMUSG00000020422	2603.1	2087	0.318805	0.0153145	0.840075	FALSE
ENSMUSG00000029570	12.167	17.612	-0.533594	0.0153166	0.840075	FALSE
ENSMUSG00000059495	794.717	522.497	0.605019	0.0152541	0.840075	FALSE
ENSMUSG00000062526	14.8394	19.1715	-0.369526	0.0153635	0.840075	FALSE
ENSMUSG00000072718	0.0832202	0.217914	-1.38875	0.0153476	0.840075	FALSE
ENSMUSG00000086652	0.730741	1.40163	-0.939676	0.0153238	0.840075	FALSE
ENSMUSG00000076489	0.0708964	0.205702	-1.53677	0.0155426	0.847623	FALSE
Novel00700	2.50194	4.72458	-0.917138	0.0156207	0.849641	FALSE
ENSMUSG00000071552	2.32316	4.68708	-1.0126	0.0158233	0.858401	FALSE
ENSMUSG00000100108	0.306881	0.989555	-1.6891	0.0159531	0.863181	FALSE
ENSMUSG00000032311	11.2952	5.18815	1.12242	0.0162667	0.877847	FALSE
ENSMUSG00000032092	8.11152	4.89354	0.729093	0.0163992	0.880401	FALSE
ENSMUSG00000082116	0.345021	0.0885908	1.96145	0.0163889	0.880401	FALSE
ENSMUSG00000039234	61.6074	43.0161	0.518226	0.016448	0.880734	FALSE
ENSMUSG00000038473	0.490458	0.278834	0.814724	0.0165197	0.882286	FALSE
ENSMUSG00000033149	256.01	205.95	0.313905	0.0166192	0.885313	FALSE
ENSMUSG00000086839	0.242509	0.473259	-0.96459	0.0167844	0.891815	FALSE
ENSMUSG00000022013	3.4182	5.32274	-0.63893	0.0168284	0.891864	FALSE
ENSMUSG00000062991	3.96296	2.89176	0.45463	0.0169426	0.89562	FALSE
Novel00285	2.75016	1.24642	1.14173	0.017008	0.89678	FALSE
ENSMUSG00000022246	101.978	88.3845	0.206385	0.0171365	0.898821	FALSE
ENSMUSG00000035107	6.92382	4.79388	0.530374	0.0171172	0.898821	FALSE
ENSMUSG00000049103	49.5627	85.1313	-0.780436	0.0171771	0.898821	FALSE
ENSMUSG00000015653	332.766	220.946	0.590816	0.01749	0.910581	FALSE
ENSMUSG00000054808	135.324	98.9421	0.451766	0.0174601	0.910581	FALSE
ENSMUSG00000031070	1.22354	0.779176	0.651042	0.0176593	0.913559	FALSE
ENSMUSG00000032359	295.741	200.857	0.558162	0.0177682	0.913559	FALSE
ENSMUSG00000076577	2.37455	5.25867	-1.14705	0.0177595	0.913559	FALSE
ENSMUSG00000079852	0.336171	0.689342	-1.03602	0.0176663	0.913559	FALSE
ENSMUSG00000106961	0.328241	0.181478	0.854959	0.0177522	0.913559	FALSE
ENSMUSG00000000817	29.1734	66.0681	-1.1793	0.0179018	0.915215	FALSE
ENSMUSG00000108368	6.25523	3.28666	0.928439	0.0179332	0.915215	FALSE
Novel00283	0.321033	0.818764	-1.35072	0.0179013	0.915215	FALSE
ENSMUSG00000008734	3.46501	2.52713	0.455358	0.0180346	0.918122	FALSE
ENSMUSG00000014782	1.61955	0.517809	1.6451	0.0182135	0.920428	FALSE
ENSMUSG00000026640	79.5997	50.7148	0.650356	0.0181981	0.920428	FALSE
ENSMUSG00000108709	1.00413	0.316357	1.66632	0.0181548	0.920428	FALSE
ENSMUSG00000022306	2.05558	1.16244	0.822387	0.018313	0.923199	FALSE
ENSMUSG00000005800	18.467	6.45033	1.5175	0.0185978	0.926262	FALSE
ENSMUSG00000029121	23.5401	40.0569	-0.76693	0.0184683	0.926262	FALSE
ENSMUSG00000036136	3.74838	2.54754	0.557163	0.0184644	0.926262	FALSE
ENSMUSG00000042717	0.169679	0.096815	0.809504	0.0185953	0.926262	FALSE
ENSMUSG00000047638	6.3189	3.0822	1.03571	0.0185956	0.926262	FALSE
ENSMUSG00000050395	3.29863	1.52525	1.11282	0.0187578	0.931986	FALSE
ENSMUSG00000064065	20.041	35.4263	-0.821864	0.0188355	0.933601	FALSE
ENSMUSG00000007591	0.791467	1.20455	-0.605892	0.019099	0.939228	FALSE
ENSMUSG00000026479	366.577	276.476	0.406962	0.0192774	0.939228	FALSE
ENSMUSG00000027544	9.40731	14.3711	-0.611312	0.0192281	0.939228	FALSE
ENSMUSG00000034648	16.8216	9.29139	0.856352	0.0193389	0.939228	FALSE
ENSMUSG00000037465	654.655	455.614	0.522922	0.0191855	0.939228	FALSE
ENSMUSG00000056025	26.7728	13.4075	0.997722	0.0192189	0.939228	FALSE
ENSMUSG00000067780	4.2181	1.86873	1.17454	0.0192555	0.939228	FALSE
ENSMUSG00000085572	0.0512304	0.0150031	1.77174	0.019358	0.939228	FALSE
Novel00135	0.250708	0.624304	-1.31624	0.0192824	0.939228	FALSE
ENSMUSG00000032420	49.8368	35.5989	0.485379	0.0199685	0.952074	FALSE
ENSMUSG00000033581	43.8868	31.0824	0.497689	0.0198555	0.952074	FALSE
ENSMUSG00000034997	0.551899	0.200764	1.4589	0.0199213	0.952074	FALSE
ENSMUSG00000044949	2.68533	1.94151	0.467925	0.0199913	0.952074	FALSE
ENSMUSG00000048498	3.91511	1.6746	1.22524	0.0197517	0.952074	FALSE
ENSMUSG00000064356	2.90899	1.3435	1.11452	0.0197271	0.952074	FALSE
ENSMUSG00000103175	0.0605771	0.129583	-1.09703	0.0198845	0.952074	FALSE
ENSMUSG00000109325	9.58533	5.40439	0.826696	0.0197991	0.952074	FALSE
ENSMUSG00000004383	11.5054	9.35795	0.298049	0.020148	0.955653	FALSE
ENSMUSG00000023078	15.3624	5.95611	1.36697	0.0202526	0.955653	FALSE
ENSMUSG00000027843	22.2787	38.169	-0.776732	0.0202067	0.955653	FALSE
ENSMUSG00000070823	0.198629	0.46541	-1.22842	0.0202976	0.955653	FALSE
ENSMUSG00000106291	5.70616	2.65983	1.10119	0.020213	0.955653	FALSE
ENSMUSG00000025278	126.348	80.3786	0.65252	0.0204232	0.955901	FALSE
ENSMUSG00000074591	0.251073	0.544962	-1.11805	0.0204879	0.955901	FALSE
ENSMUSG00000095134	3.75123	1.45737	1.364	0.0203724	0.955901	FALSE
ENSMUSG00000096656	0.0680228	0.352665	-2.37421	0.020471	0.955901	FALSE
ENSMUSG00000038600	6.07397	2.55947	1.2468	0.0205383	0.956093	FALSE
ENSMUSG00000066113	6.21567	3.6521	0.767186	0.020682	0.960619	FALSE
ENSMUSG00000000001	52.6398	44.0125	0.258243	0.199343	0.965546	FALSE
ENSMUSG00000000028	3.87348	4.98439	-0.363789	0.402609	0.965546	FALSE
ENSMUSG00000000037	0.695193	0.468219	0.570228	0.2177	0.965546	FALSE
ENSMUSG00000000056	8.76301	7.37489	0.248805	0.181913	0.965546	FALSE
ENSMUSG00000000094	47.9124	42.902	0.159352	0.445105	0.965546	FALSE
ENSMUSG00000000120	2.74464	5.63927	-1.03889	0.0305363	0.965546	FALSE
ENSMUSG00000000127	265.703	238.404	0.156405	0.14717	0.965546	FALSE
ENSMUSG00000000131	22.9417	21.5698	0.0889626	0.464945	0.965546	FALSE
ENSMUSG00000000148	1.48378	1.44331	0.0398946	0.363979	0.965546	FALSE
ENSMUSG00000000149	20.5272	23.6766	-0.205928	0.252368	0.965546	FALSE
ENSMUSG00000000154	3.2646	3.88014	-0.249203	0.448948	0.965546	FALSE
ENSMUSG00000000168	55.8338	51.1042	0.127696	0.0968831	0.965546	FALSE
ENSMUSG00000000184	25.7358	24.3514	0.0797726	0.377059	0.965546	FALSE
ENSMUSG00000000194	96.4989	89.7901	0.103956	0.262379	0.965546	FALSE
ENSMUSG00000000197	0.146068	0.112963	0.370788	0.466072	0.965546	FALSE
ENSMUSG00000000223	4.07821	5.95192	-0.545418	0.186553	0.965546	FALSE
ENSMUSG00000000244	41.9773	54.6859	-0.381561	0.190872	0.965546	FALSE
ENSMUSG00000000248	0.338056	0.166974	1.01764	0.144204	0.965546	FALSE
ENSMUSG00000000253	5.47019	7.33632	-0.423468	0.307217	0.965546	FALSE
ENSMUSG00000000275	169.809	149.972	0.179221	0.257898	0.965546	FALSE
ENSMUSG00000000278	13.0288	11.3194	0.202905	0.273353	0.965546	FALSE
ENSMUSG00000000290	136.959	99.9488	0.454482	0.213804	0.965546	FALSE
ENSMUSG00000000295	2.92097	3.75301	-0.361602	0.271319	0.965546	FALSE
ENSMUSG00000000296	0.178493	0.247322	-0.470522	0.332108	0.965546	FALSE
ENSMUSG00000000303	157.128	147.183	0.0943292	0.399128	0.965546	FALSE
ENSMUSG00000000318	1.27499	2.08343	-0.708472	0.0217582	0.965546	FALSE
ENSMUSG00000000339	4.76404	4.41693	0.109143	0.404489	0.965546	FALSE
ENSMUSG00000000340	30.6673	28.5249	0.104482	0.285012	0.965546	FALSE
ENSMUSG00000000374	16.1733	14.3931	0.168231	0.270452	0.965546	FALSE
ENSMUSG00000000420	227.849	191.82	0.248323	0.1508	0.965546	FALSE
ENSMUSG00000000441	5.62217	4.31225	0.382685	0.119078	0.965546	FALSE
ENSMUSG00000000489	100.722	124.609	-0.30702	0.333609	0.965546	FALSE
ENSMUSG00000000532	189.867	172.482	0.138547	0.316423	0.965546	FALSE
ENSMUSG00000000555	103.055	74.8229	0.461856	0.2122	0.965546	FALSE
ENSMUSG00000000561	59.7561	75.3164	-0.333879	0.181231	0.965546	FALSE
ENSMUSG00000000563	44.4037	52.8685	-0.251729	0.282791	0.965546	FALSE
ENSMUSG00000000567	0.157968	0.124912	0.338726	0.403846	0.965546	FALSE
ENSMUSG00000000579	2.62465	2.95632	-0.171677	0.37481	0.965546	FALSE
ENSMUSG00000000628	731.694	566.751	0.368526	0.269902	0.965546	FALSE
ENSMUSG00000000708	79.4005	71.3161	0.154921	0.193139	0.965546	FALSE
ENSMUSG00000000711	113.566	105.999	0.0994881	0.354682	0.965546	FALSE
ENSMUSG00000000732	66.5814	85.6633	-0.363559	0.199124	0.965546	FALSE
ENSMUSG00000000738	210.965	262.454	-0.31506	0.152154	0.965546	FALSE
ENSMUSG00000000740	354.147	450.849	-0.348297	0.168762	0.965546	FALSE
ENSMUSG00000000753	3.4522	4.24092	-0.296861	0.351132	0.965546	FALSE
ENSMUSG00000000782	112.97	127.183	-0.170969	0.323602	0.965546	FALSE
ENSMUSG00000000787	571.988	481.301	0.249044	0.2244	0.965546	FALSE
ENSMUSG00000000794	3.2803	2.45472	0.418271	0.257429	0.965546	FALSE
ENSMUSG00000000804	1083.09	931.369	0.217728	0.142421	0.965546	FALSE
ENSMUSG00000000805	63.1049	87.6431	-0.47389	0.335112	0.965546	FALSE
ENSMUSG00000000826	636.049	592.953	0.101219	0.358136	0.965546	FALSE
ENSMUSG00000000838	43.1978	36.4601	0.244637	0.149848	0.965546	FALSE
ENSMUSG00000000902	1204.04	1400.59	-0.218153	0.281108	0.965546	FALSE
ENSMUSG00000000903	156.522	281.45	-0.846513	0.107029	0.965546	FALSE
ENSMUSG00000000915	1153.49	1287.96	-0.159085	0.245204	0.965546	FALSE
ENSMUSG00000000948	0.223972	0.14142	0.663334	0.186229	0.965546	FALSE
ENSMUSG00000000957	222.537	174.494	0.350874	0.256421	0.965546	FALSE
ENSMUSG00000000976	27.8791	23.6133	0.239584	0.198753	0.965546	FALSE
ENSMUSG00000001016	55.5372	66.5398	-0.260761	0.273721	0.965546	FALSE
ENSMUSG00000001017	326.662	375.638	-0.201541	0.186313	0.965546	FALSE
ENSMUSG00000001020	0.0410576	0.0955275	-1.21827	0.0653877	0.965546	FALSE
ENSMUSG00000001027	0.201747	0.306966	-0.605533	0.107698	0.965546	FALSE
ENSMUSG00000001029	1385.47	1699.5	-0.29474	0.291022	0.965546	FALSE
ENSMUSG00000001039	88.2117	105.674	-0.260582	0.337131	0.965546	FALSE
ENSMUSG00000001052	762.925	670.44	0.186433	0.184997	0.965546	FALSE
ENSMUSG00000001053	287.095	350.489	-0.287841	0.336667	0.965546	FALSE
ENSMUSG00000001054	238.261	259.973	-0.125815	0.445513	0.965546	FALSE
ENSMUSG00000001056	226.92	301.143	-0.408262	0.344893	0.965546	FALSE
ENSMUSG00000001065	69.3432	62.0238	0.160932	0.310677	0.965546	FALSE
ENSMUSG00000001089	774.193	661.282	0.227428	0.221446	0.965546	FALSE
ENSMUSG00000001098	16.7685	14.6891	0.191012	0.182577	0.965546	FALSE
ENSMUSG00000001119	363.437	282.002	0.366	0.0860709	0.965546	FALSE
ENSMUSG00000001120	23.4412	27.5738	-0.234249	0.430196	0.965546	FALSE
ENSMUSG00000001123	147.736	114.941	0.362127	0.166013	0.965546	FALSE
ENSMUSG00000001127	117.24	130.342	-0.152827	0.399533	0.965546	FALSE
ENSMUSG00000001143	29.7964	33.5832	-0.172601	0.457527	0.965546	FALSE
ENSMUSG00000001158	15.4418	18.4155	-0.254084	0.351874	0.965546	FALSE
ENSMUSG00000001173	375.282	311.663	0.267986	0.126211	0.965546	FALSE
ENSMUSG00000001175	7658.29	6424.2	0.253505	0.187409	0.965546	FALSE
ENSMUSG00000001225	7.05309	4.04819	0.800977	0.289555	0.965546	FALSE
ENSMUSG00000001247	15.1736	12.7297	0.253361	0.127872	0.965546	FALSE
ENSMUSG00000001248	32.829	45.7608	-0.479141	0.106601	0.965546	FALSE
ENSMUSG00000001249	4.70162	5.82967	-0.310256	0.146161	0.965546	FALSE
ENSMUSG00000001270	9.77554	14.8252	-0.600808	0.0592805	0.965546	FALSE
ENSMUSG00000001280	47.2812	45.0118	0.0709641	0.353146	0.965546	FALSE
ENSMUSG00000001281	66.3225	95.0699	-0.519489	0.441867	0.965546	FALSE
ENSMUSG00000001285	57.5533	73.9286	-0.361235	0.152581	0.965546	FALSE
ENSMUSG00000001289	223.547	306.299	-0.454359	0.127857	0.965546	FALSE
ENSMUSG00000001313	27.2315	34.7963	-0.353656	0.281363	0.965546	FALSE
ENSMUSG00000001334	1.76862	3.61036	-1.02952	0.126521	0.965546	FALSE
ENSMUSG00000001349	2.75698	3.96693	-0.524934	0.254267	0.965546	FALSE
ENSMUSG00000001376	245.644	223.273	0.137757	0.197855	0.965546	FALSE
ENSMUSG00000001383	253.266	313.995	-0.310084	0.247613	0.965546	FALSE
ENSMUSG00000001403	74.0663	94.313	-0.348639	0.443266	0.965546	FALSE
ENSMUSG00000001420	2.09385	1.74028	0.266841	0.0290796	0.965546	FALSE
ENSMUSG00000001435	84.8289	73.0582	0.215511	0.35722	0.965546	FALSE
ENSMUSG00000001440	236.861	208.773	0.182107	0.245135	0.965546	FALSE
ENSMUSG00000001441	33.0308	30.5088	0.114586	0.243738	0.965546	FALSE
ENSMUSG00000001473	101.28	74.5478	0.442117	0.246891	0.965546	FALSE
ENSMUSG00000001482	23.8869	21.6278	0.143337	0.339047	0.965546	FALSE
ENSMUSG00000001497	0.236306	0.448913	-0.925781	0.290308	0.965546	FALSE
ENSMUSG00000001506	235.69	198.433	0.24824	0.353851	0.965546	FALSE
ENSMUSG00000001507	67.9703	61.7381	0.138744	0.234091	0.965546	FALSE
ENSMUSG00000001508	0.542528	1.00923	-0.895482	0.0839549	0.965546	FALSE
ENSMUSG00000001524	12.3616	14.3619	-0.216377	0.439222	0.965546	FALSE
ENSMUSG00000001542	65.7174	43.9818	0.579369	0.0919653	0.965546	FALSE
ENSMUSG00000001576	27.3693	23.7882	0.20231	0.129492	0.965546	FALSE
ENSMUSG00000001583	1.68899	1.49305	0.177897	0.387473	0.965546	FALSE
ENSMUSG00000001627	285.63	264.245	0.11227	0.356045	0.965546	FALSE
ENSMUSG00000001632	59.9194	54.1782	0.14531	0.327932	0.965546	FALSE
ENSMUSG00000001642	35.5842	43.6981	-0.296335	0.22565	0.965546	FALSE
ENSMUSG00000001672	10.0169	8.59614	0.220679	0.0801496	0.965546	FALSE
ENSMUSG00000001729	72.1272	65.8353	0.131681	0.168884	0.965546	FALSE
ENSMUSG00000001739	45.0632	31.2472	0.528219	0.28627	0.965546	FALSE
ENSMUSG00000001741	96.0612	124.605	-0.375331	0.159541	0.965546	FALSE
ENSMUSG00000001751	29.9723	26.2741	0.189987	0.197965	0.965546	FALSE
ENSMUSG00000001755	40.1902	45.2577	-0.171318	0.418047	0.965546	FALSE
ENSMUSG00000001761	17.6273	13.8276	0.350256	0.224205	0.965546	FALSE
ENSMUSG00000001768	115.034	86.6563	0.408682	0.153691	0.965546	FALSE
ENSMUSG00000001783	32.285	39.2863	-0.28316	0.222777	0.965546	FALSE
ENSMUSG00000001785	13.8223	12.2951	0.168919	0.27098	0.965546	FALSE
ENSMUSG00000001827	12.4943	5.93119	1.07488	0.0826499	0.965546	FALSE
ENSMUSG00000001833	1765.11	1637.63	0.108153	0.298188	0.965546	FALSE
ENSMUSG00000001844	74.7458	86.5961	-0.21231	0.29366	0.965546	FALSE
ENSMUSG00000001847	176.99	156.097	0.181217	0.156752	0.965546	FALSE
ENSMUSG00000001855	20.8345	17.9597	0.214214	0.153531	0.965546	FALSE
ENSMUSG00000001864	1.01175	1.37659	-0.444248	0.269804	0.965546	FALSE
ENSMUSG00000001870	37.3425	33.216	0.168938	0.318404	0.965546	FALSE
ENSMUSG00000001891	16.9362	15.9732	0.0844624	0.33493	0.965546	FALSE
ENSMUSG00000001901	0.174212	0.280488	-0.687098	0.189311	0.965546	FALSE
ENSMUSG00000001909	106.378	117.577	-0.144404	0.446858	0.965546	FALSE
ENSMUSG00000001910	13.7115	13.0126	0.0754837	0.395503	0.965546	FALSE
ENSMUSG00000001918	323.758	431.566	-0.414666	0.0952768	0.965546	FALSE
ENSMUSG00000001942	48.7337	45.1209	0.111122	0.394468	0.965546	FALSE
ENSMUSG00000001946	164.717	193.887	-0.23523	0.336408	0.965546	FALSE
ENSMUSG00000001948	4.78243	6.31746	-0.401602	0.249732	0.965546	FALSE
ENSMUSG00000001998	20.6447	13.9626	0.564203	0.0580935	0.965546	FALSE
ENSMUSG00000001999	16.2161	15.1027	0.102616	0.386248	0.965546	FALSE
ENSMUSG00000002007	2.163	3.42354	-0.662454	0.17986	0.965546	FALSE
ENSMUSG00000002010	262.383	302.512	-0.205321	0.10364	0.965546	FALSE
ENSMUSG00000002015	388.854	459.157	-0.239757	0.244966	0.965546	FALSE
ENSMUSG00000002017	29.0792	26.4378	0.137385	0.160728	0.965546	FALSE
ENSMUSG00000002031	441.18	496.386	-0.170093	0.438051	0.965546	FALSE
ENSMUSG00000002043	42.9496	50.9468	-0.246345	0.348165	0.965546	FALSE
ENSMUSG00000002064	53.0454	60.5963	-0.192002	0.402713	0.965546	FALSE
ENSMUSG00000002083	21.3006	24.913	-0.226004	0.406781	0.965546	FALSE
ENSMUSG00000002103	22.6217	16.0749	0.492894	0.10952	0.965546	FALSE
ENSMUSG00000002104	5.24531	9.02511	-0.782917	0.0510529	0.965546	FALSE
ENSMUSG00000002107	167.418	155.78	0.103945	0.12833	0.965546	FALSE
ENSMUSG00000002147	97.3475	88.7853	0.132823	0.276706	0.965546	FALSE
ENSMUSG00000002204	615.008	724.687	-0.236752	0.381563	0.965546	FALSE
ENSMUSG00000002205	14.9382	17.5868	-0.23548	0.311136	0.965546	FALSE
ENSMUSG00000002257	20.2867	30.5189	-0.589168	0.0366485	0.965546	FALSE
ENSMUSG00000002266	0.103558	0.0521266	0.990343	0.218531	0.965546	FALSE
ENSMUSG00000002274	0.0578566	0.0799351	-0.466347	0.347449	0.965546	FALSE
ENSMUSG00000002279	7.30187	8.36909	-0.196805	0.416803	0.965546	FALSE
ENSMUSG00000002289	17.9125	13.2279	0.437379	0.322471	0.965546	FALSE
ENSMUSG00000002308	0.514439	0.656524	-0.351847	0.214245	0.965546	FALSE
ENSMUSG00000002320	448.195	401.357	0.159241	0.169523	0.965546	FALSE
ENSMUSG00000002324	57.7322	76.3669	-0.403572	0.318433	0.965546	FALSE
ENSMUSG00000002329	91.4614	129.431	-0.50095	0.0681521	0.965546	FALSE
ENSMUSG00000002342	143.143	158.83	-0.150032	0.384545	0.965546	FALSE
ENSMUSG00000002345	203.599	224.418	-0.140456	0.375386	0.965546	FALSE
ENSMUSG00000002365	631.652	553.662	0.190125	0.155678	0.965546	FALSE
ENSMUSG00000002372	710.902	820.643	-0.207104	0.357362	0.965546	FALSE
ENSMUSG00000002379	135.923	168.658	-0.311312	0.348984	0.965546	FALSE
ENSMUSG00000002384	0.485064	0.199713	1.28025	0.0347809	0.965546	FALSE
ENSMUSG00000002395	12.1391	13.9546	-0.201071	0.375991	0.965546	FALSE
ENSMUSG00000002413	30.0193	24.8139	0.274742	0.112956	0.965546	FALSE
ENSMUSG00000002477	23.0549	29.1366	-0.33776	0.41543	0.965546	FALSE
ENSMUSG00000002486	7.10284	8.22415	-0.21147	0.305112	0.965546	FALSE
ENSMUSG00000002489	10.6606	9.20482	0.211822	0.402527	0.965546	FALSE
ENSMUSG00000002578	4.36914	3.95695	0.14296	0.431401	0.965546	FALSE
ENSMUSG00000002580	5.59704	7.19874	-0.363079	0.34189	0.965546	FALSE
ENSMUSG00000002588	26.1008	50.3876	-0.948974	0.111019	0.965546	FALSE
ENSMUSG00000002617	86.389	77.577	0.155219	0.455989	0.965546	FALSE
ENSMUSG00000002660	14.7634	18.0105	-0.286818	0.269674	0.965546	FALSE
ENSMUSG00000002661	1.43222	1.77658	-0.310847	0.286643	0.965546	FALSE
ENSMUSG00000002664	0.103763	0.145621	-0.488934	0.340216	0.965546	FALSE
ENSMUSG00000002668	19.4897	26.465	-0.441373	0.250358	0.965546	FALSE
ENSMUSG00000002718	187.057	167.324	0.160835	0.242803	0.965546	FALSE
ENSMUSG00000002728	66.9458	63.1239	0.0848068	0.470637	0.965546	FALSE
ENSMUSG00000002733	13.4215	11.173	0.26453	0.0604778	0.965546	FALSE
ENSMUSG00000002763	169.68	230.373	-0.441155	0.112662	0.965546	FALSE
ENSMUSG00000002767	12.2867	15.3027	-0.31668	0.265443	0.965546	FALSE
ENSMUSG00000002769	24.3238	32.8713	-0.434457	0.279119	0.965546	FALSE
ENSMUSG00000002771	60.1093	52.3917	0.198249	0.462623	0.965546	FALSE
ENSMUSG00000002778	1459.96	1697.61	-0.217578	0.230028	0.965546	FALSE
ENSMUSG00000002781	58.9983	69.2894	-0.231962	0.272752	0.965546	FALSE
ENSMUSG00000002803	4.21271	5.28761	-0.327867	0.151129	0.965546	FALSE
ENSMUSG00000002804	205.178	267.914	-0.384893	0.169766	0.965546	FALSE
ENSMUSG00000002812	547.605	512.725	0.09495	0.315437	0.965546	FALSE
ENSMUSG00000002820	84.3889	99.4818	-0.23738	0.213089	0.965546	FALSE
ENSMUSG00000002825	101.013	135.405	-0.422734	0.0630001	0.965546	FALSE
ENSMUSG00000002833	116.79	137.107	-0.231387	0.121769	0.965546	FALSE
ENSMUSG00000002847	27.2948	16.5277	0.723734	0.0611831	0.965546	FALSE
ENSMUSG00000002871	39.3358	50.1062	-0.349147	0.168502	0.965546	FALSE
ENSMUSG00000002881	329.311	268.238	0.295936	0.163067	0.965546	FALSE
ENSMUSG00000002996	14.3156	11.0498	0.373574	0.20132	0.965546	FALSE
ENSMUSG00000003051	317.47	429.794	-0.437026	0.121707	0.965546	FALSE
ENSMUSG00000003068	62.6092	74.5762	-0.252342	0.110026	0.965546	FALSE
ENSMUSG00000003070	0.727484	0.579856	0.327221	0.208431	0.965546	FALSE
ENSMUSG00000003072	217.011	283.581	-0.385997	0.18822	0.965546	FALSE
ENSMUSG00000003119	67.6999	57.2603	0.241618	0.240606	0.965546	FALSE
ENSMUSG00000003123	7.17642	8.45405	-0.236378	0.324908	0.965546	FALSE
ENSMUSG00000003131	1144.94	1083.04	0.0801852	0.226825	0.965546	FALSE
ENSMUSG00000003153	33.203	45.8297	-0.46497	0.0682381	0.965546	FALSE
ENSMUSG00000003166	8.85408	9.71147	-0.133347	0.380666	0.965546	FALSE
ENSMUSG00000003184	53.6521	66.5621	-0.311065	0.107567	0.965546	FALSE
ENSMUSG00000003190	6.13149	7.24536	-0.24082	0.25957	0.965546	FALSE
ENSMUSG00000003199	351.004	453.916	-0.370938	0.157335	0.965546	FALSE
ENSMUSG00000003226	2199.71	1871.76	0.232918	0.141842	0.965546	FALSE
ENSMUSG00000003227	8.81797	13.9772	-0.664558	0.0797487	0.965546	FALSE
ENSMUSG00000003228	972.101	880.7	0.142456	0.470067	0.965546	FALSE
ENSMUSG00000003233	254.053	202.446	0.327596	0.159294	0.965546	FALSE
ENSMUSG00000003269	850.868	990.734	-0.219562	0.143017	0.965546	FALSE
ENSMUSG00000003271	0.501858	0.625324	-0.317324	0.424693	0.965546	FALSE
ENSMUSG00000003282	0.362325	0.24871	0.542819	0.271098	0.965546	FALSE
ENSMUSG00000003283	1799.85	1453.56	0.308282	0.362517	0.965546	FALSE
ENSMUSG00000003299	61.0309	68.7734	-0.172311	0.394051	0.965546	FALSE
ENSMUSG00000003316	25.8245	21.6382	0.255156	0.163345	0.965546	FALSE
ENSMUSG00000003345	114.367	127.775	-0.159944	0.320188	0.965546	FALSE
ENSMUSG00000003346	89.9799	106.521	-0.243468	0.247623	0.965546	FALSE
ENSMUSG00000003348	25.0613	22.0805	0.182686	0.415646	0.965546	FALSE
ENSMUSG00000003354	1.93199	2.57676	-0.415471	0.252368	0.965546	FALSE
ENSMUSG00000003363	29.9524	34.5687	-0.206794	0.304573	0.965546	FALSE
ENSMUSG00000003379	6.20899	11.2769	-0.860939	0.0577725	0.965546	FALSE
ENSMUSG00000003380	142.634	174	-0.286768	0.319761	0.965546	FALSE
ENSMUSG00000003382	16.0964	14.8354	0.117695	0.284872	0.965546	FALSE
ENSMUSG00000003418	2.14816	3.28185	-0.611407	0.266616	0.965546	FALSE
ENSMUSG00000003420	150.446	208.769	-0.472663	0.196197	0.965546	FALSE
ENSMUSG00000003423	16.6675	22.6631	-0.443311	0.117248	0.965546	FALSE
ENSMUSG00000003429	50.3699	68.9463	-0.452913	0.0932222	0.965546	FALSE
ENSMUSG00000003435	205.474	192.829	0.0916353	0.352533	0.965546	FALSE
ENSMUSG00000003437	70.6111	79.3708	-0.168714	0.354998	0.965546	FALSE
ENSMUSG00000003438	20.1253	23.7536	-0.239135	0.428828	0.965546	FALSE
ENSMUSG00000003458	346.337	335.021	0.0479217	0.416116	0.965546	FALSE
ENSMUSG00000003469	3.31279	2.0353	0.702807	0.112676	0.965546	FALSE
ENSMUSG00000003476	0.240803	0.416933	-0.791963	0.328376	0.965546	FALSE
ENSMUSG00000003500	144.775	191.945	-0.406875	0.200224	0.965546	FALSE
ENSMUSG00000003518	227.693	186.464	0.288196	0.153405	0.965546	FALSE
ENSMUSG00000003531	6.78254	8.86046	-0.385556	0.235607	0.965546	FALSE
ENSMUSG00000003534	47.1889	40.9592	0.204261	0.155542	0.965546	FALSE
ENSMUSG00000003541	53.7475	68.4742	-0.349362	0.368087	0.965546	FALSE
ENSMUSG00000003545	3.25936	1.90311	0.776229	0.124575	0.965546	FALSE
ENSMUSG00000003549	19.3678	22.6345	-0.224866	0.208398	0.965546	FALSE
ENSMUSG00000003604	2.07556	2.64651	-0.35059	0.175089	0.965546	FALSE
ENSMUSG00000003644	105.344	122.454	-0.21713	0.287435	0.965546	FALSE
ENSMUSG00000003660	53.6346	49.1698	0.125392	0.258486	0.965546	FALSE
ENSMUSG00000003662	10.9051	12.5873	-0.206959	0.199188	0.965546	FALSE
ENSMUSG00000003665	11.0815	7.51776	0.55978	0.245367	0.965546	FALSE
ENSMUSG00000003721	13.8585	12.8437	0.109705	0.251944	0.965546	FALSE
ENSMUSG00000003731	12.928	12.0295	0.103913	0.302039	0.965546	FALSE
ENSMUSG00000003746	42.5117	31.8208	0.417889	0.0772514	0.965546	FALSE
ENSMUSG00000003752	4.76381	3.65739	0.381299	0.103128	0.965546	FALSE
ENSMUSG00000003779	3.66808	2.77523	0.402417	0.3336	0.965546	FALSE
ENSMUSG00000003809	8.10798	9.05636	-0.159589	0.454919	0.965546	FALSE
ENSMUSG00000003810	14.7302	13.7488	0.0994674	0.212152	0.965546	FALSE
ENSMUSG00000003814	191.485	165.026	0.214534	0.382041	0.965546	FALSE
ENSMUSG00000003847	157.285	136.366	0.205903	0.325392	0.965546	FALSE
ENSMUSG00000003865	159.739	126.796	0.33321	0.136406	0.965546	FALSE
ENSMUSG00000003868	377.886	432.02	-0.193149	0.392852	0.965546	FALSE
ENSMUSG00000003929	6.79027	5.93506	0.194206	0.220841	0.965546	FALSE
ENSMUSG00000003970	4790.51	6663.06	-0.476008	0.103792	0.965546	FALSE
ENSMUSG00000004032	1.23267	1.48781	-0.271404	0.311815	0.965546	FALSE
ENSMUSG00000004035	0.0910628	0.142357	-0.644583	0.0548277	0.965546	FALSE
ENSMUSG00000004044	330.337	396.698	-0.264103	0.45551	0.965546	FALSE
ENSMUSG00000004054	35.0188	39.5508	-0.175579	0.314945	0.965546	FALSE
ENSMUSG00000004056	40.9078	47.9246	-0.228389	0.333094	0.965546	FALSE
ENSMUSG00000004070	14.8153	14.0759	0.0738543	0.419245	0.965546	FALSE
ENSMUSG00000004098	21.3948	17.4512	0.293935	0.262238	0.965546	FALSE
ENSMUSG00000004113	0.718271	0.953546	-0.408774	0.356789	0.965546	FALSE
ENSMUSG00000004263	3.81705	4.82183	-0.337121	0.290393	0.965546	FALSE
ENSMUSG00000004268	17.2934	23.0793	-0.416378	0.17035	0.965546	FALSE
ENSMUSG00000004270	536.029	517.996	0.04937	0.4462	0.965546	FALSE
ENSMUSG00000004285	30.9789	39.8779	-0.364304	0.281065	0.965546	FALSE
ENSMUSG00000004317	16.7792	13.0831	0.358963	0.109725	0.965546	FALSE
ENSMUSG00000004319	37.5101	34.7367	0.110821	0.398828	0.965546	FALSE
ENSMUSG00000004328	16.4958	5.96798	1.46678	0.125895	0.965546	FALSE
ENSMUSG00000004359	10.8975	6.53192	0.738416	0.162364	0.965546	FALSE
ENSMUSG00000004364	171.062	152.69	0.163916	0.274556	0.965546	FALSE
ENSMUSG00000004394	27.2564	30.5521	-0.164678	0.395676	0.965546	FALSE
ENSMUSG00000004451	11.9273	11.0466	0.110665	0.467389	0.965546	FALSE
ENSMUSG00000004455	50.8227	49.6638	0.0332786	0.418548	0.965546	FALSE
ENSMUSG00000004508	17.1247	13.8526	0.305923	0.104893	0.965546	FALSE
ENSMUSG00000004530	32.184	28.3296	0.18403	0.244467	0.965546	FALSE
ENSMUSG00000004535	92.1497	79.7267	0.208918	0.207731	0.965546	FALSE
ENSMUSG00000004558	24.8675	31.4876	-0.340523	0.465186	0.965546	FALSE
ENSMUSG00000004561	6.36476	8.33401	-0.388905	0.0890763	0.965546	FALSE
ENSMUSG00000004591	26.4779	22.0244	0.265688	0.126394	0.965546	FALSE
ENSMUSG00000004610	0.475206	0.727899	-0.615185	0.0624157	0.965546	FALSE
ENSMUSG00000004642	32.4858	39.2365	-0.272386	0.355948	0.965546	FALSE
ENSMUSG00000004667	8.96326	10.9805	-0.292843	0.173776	0.965546	FALSE
ENSMUSG00000004668	0.0707538	0.0463796	0.609318	0.303252	0.965546	FALSE
ENSMUSG00000004677	48.9822	45.805	0.0967537	0.399468	0.965546	FALSE
ENSMUSG00000004698	2.00294	1.77086	0.17767	0.375819	0.965546	FALSE
ENSMUSG00000004748	0.62766	0.845078	-0.429102	0.194901	0.965546	FALSE
ENSMUSG00000004791	28.3112	35.8861	-0.342054	0.433023	0.965546	FALSE
ENSMUSG00000004837	61.568	77.0701	-0.32399	0.321212	0.965546	FALSE
ENSMUSG00000004842	0.207311	0.386753	-0.899616	0.165539	0.965546	FALSE
ENSMUSG00000004843	84.5192	82.8172	0.0293482	0.327719	0.965546	FALSE
ENSMUSG00000004849	15.1711	19.1287	-0.334414	0.333577	0.965546	FALSE
ENSMUSG00000004865	25.3521	29.43	-0.215179	0.234145	0.965546	FALSE
ENSMUSG00000004895	0.961947	1.08903	-0.179014	0.399121	0.965546	FALSE
ENSMUSG00000004897	572.656	685.335	-0.259141	0.262619	0.965546	FALSE
ENSMUSG00000004902	0.409275	0.517595	-0.338752	0.334772	0.965546	FALSE
ENSMUSG00000004931	10.3349	9.29281	0.153341	0.30907	0.965546	FALSE
ENSMUSG00000004933	2.1761	3.32685	-0.612414	0.0412909	0.965546	FALSE
ENSMUSG00000004936	71.5794	61.3257	0.223054	0.307709	0.965546	FALSE
ENSMUSG00000004945	43.1285	48.6974	-0.175206	0.365636	0.965546	FALSE
ENSMUSG00000004947	43.4743	32.0505	0.439818	0.144919	0.965546	FALSE
ENSMUSG00000004951	24.7285	21.6198	0.193822	0.269473	0.965546	FALSE
ENSMUSG00000004952	3.37277	2.54194	0.408005	0.249954	0.965546	FALSE
ENSMUSG00000004961	0.770695	1.11638	-0.534601	0.182481	0.965546	FALSE
ENSMUSG00000004980	1065.89	1267.07	-0.24944	0.235665	0.965546	FALSE
ENSMUSG00000004996	8.69234	9.76557	-0.167959	0.418489	0.965546	FALSE
ENSMUSG00000005034	1193.1	1080.36	0.143204	0.353531	0.965546	FALSE
ENSMUSG00000005054	2270.98	1740.43	0.383866	0.256408	0.965546	FALSE
ENSMUSG00000005057	17.2857	14.0078	0.303346	0.412245	0.965546	FALSE
ENSMUSG00000005089	24.2422	19.5116	0.31319	0.292462	0.965546	FALSE
ENSMUSG00000005102	59.022	53.9616	0.129319	0.270956	0.965546	FALSE
ENSMUSG00000005124	13.205	8.56412	0.624705	0.174855	0.965546	FALSE
ENSMUSG00000005125	8.08767	6.74558	0.261781	0.31116	0.965546	FALSE
ENSMUSG00000005148	6.43216	4.99826	0.363876	0.263537	0.965546	FALSE
ENSMUSG00000005150	25.8832	30.1412	-0.219725	0.367428	0.965546	FALSE
ENSMUSG00000005161	20.0477	25.4766	-0.34574	0.227875	0.965546	FALSE
ENSMUSG00000005225	7.48043	6.66809	0.165846	0.371682	0.965546	FALSE
ENSMUSG00000005268	0.225109	0.145777	0.626868	0.0527807	0.965546	FALSE
ENSMUSG00000005312	40.3179	38.8397	0.0538885	0.382338	0.965546	FALSE
ENSMUSG00000005320	4.98615	8.76078	-0.813133	0.0839995	0.965546	FALSE
ENSMUSG00000005354	241.39	342.812	-0.506051	0.119926	0.965546	FALSE
ENSMUSG00000005397	91.6599	69.5177	0.398909	0.0646783	0.965546	FALSE
ENSMUSG00000005413	283.157	214.537	0.400374	0.276809	0.965546	FALSE
ENSMUSG00000005442	34.0554	32.3759	0.072961	0.313805	0.965546	FALSE
ENSMUSG00000005447	73.1808	96.1344	-0.393587	0.219052	0.965546	FALSE
ENSMUSG00000005483	132.947	123.974	0.100809	0.392359	0.965546	FALSE
ENSMUSG00000005501	232.702	216.841	0.101845	0.265695	0.965546	FALSE
ENSMUSG00000005505	0.575852	0.495742	0.21611	0.323193	0.965546	FALSE
ENSMUSG00000005540	8.91911	12.3539	-0.469993	0.319264	0.965546	FALSE
ENSMUSG00000005547	2.62194	5.9387	-1.17951	0.048307	0.965546	FALSE
ENSMUSG00000005566	96.7131	111.286	-0.202486	0.402827	0.965546	FALSE
ENSMUSG00000005580	61.621	44.2796	0.476781	0.22239	0.965546	FALSE
ENSMUSG00000005610	396.678	370.452	0.0986784	0.315516	0.965546	FALSE
ENSMUSG00000005615	67.3137	57.3224	0.2318	0.0422096	0.965546	FALSE
ENSMUSG00000005621	37.0912	34.6002	0.100296	0.361605	0.965546	FALSE
ENSMUSG00000005628	1.54293	2.0572	-0.415011	0.188336	0.965546	FALSE
ENSMUSG00000005640	0.652207	1.05986	-0.700469	0.180151	0.965546	FALSE
ENSMUSG00000005686	23.5939	16.0333	0.557347	0.0294803	0.965546	FALSE
ENSMUSG00000005687	37.9075	46.9272	-0.30794	0.0600299	0.965546	FALSE
ENSMUSG00000005699	2.9889	3.75541	-0.329357	0.177454	0.965546	FALSE
ENSMUSG00000005763	16.874	33.8242	-1.00326	0.029631	0.965546	FALSE
ENSMUSG00000005802	56.6497	52.0289	0.122756	0.174514	0.965546	FALSE
ENSMUSG00000005824	2.08057	2.86487	-0.461493	0.300688	0.965546	FALSE
ENSMUSG00000005836	11.6575	9.08557	0.359614	0.105318	0.965546	FALSE
ENSMUSG00000005846	330.577	310.236	0.0916219	0.384485	0.965546	FALSE
ENSMUSG00000005871	961.589	889.332	0.112698	0.453027	0.965546	FALSE
ENSMUSG00000005881	1875.15	2240.03	-0.25651	0.280429	0.965546	FALSE
ENSMUSG00000005883	1.89518	3.42501	-0.853777	0.0299314	0.965546	FALSE
ENSMUSG00000005886	380.843	326.639	0.2215	0.24878	0.965546	FALSE
ENSMUSG00000005893	45.2652	35.3242	0.357742	0.320891	0.965546	FALSE
ENSMUSG00000005897	201.761	185.295	0.122827	0.318761	0.965546	FALSE
ENSMUSG00000005907	96.5689	87.0387	0.149902	0.282888	0.965546	FALSE
ENSMUSG00000005917	1.6563	2.49892	-0.593346	0.465037	0.965546	FALSE
ENSMUSG00000005947	5.58947	8.5295	-0.609751	0.059005	0.965546	FALSE
ENSMUSG00000005968	17.9959	14.9328	0.26919	0.104296	0.965546	FALSE
ENSMUSG00000005980	4.34928	3.45255	0.333114	0.199412	0.965546	FALSE
ENSMUSG00000005982	35.2989	33.9861	0.05468	0.422902	0.965546	FALSE
ENSMUSG00000005983	1.49378	1.9527	-0.386506	0.115178	0.965546	FALSE
ENSMUSG00000005986	3.18941	3.76094	-0.237805	0.360657	0.965546	FALSE
ENSMUSG00000006005	25.2304	22.7464	0.149524	0.248091	0.965546	FALSE
ENSMUSG00000006010	530.942	487.947	0.121829	0.343199	0.965546	FALSE
ENSMUSG00000006021	100.908	123.364	-0.289885	0.191847	0.965546	FALSE
ENSMUSG00000006134	9.15135	8.31901	0.137573	0.380521	0.965546	FALSE
ENSMUSG00000006169	17.6627	16.2665	0.118803	0.384617	0.965546	FALSE
ENSMUSG00000006191	12.3804	11.7174	0.0793992	0.467077	0.965546	FALSE
ENSMUSG00000006235	2.01132	3.50429	-0.800978	0.10596	0.965546	FALSE
ENSMUSG00000006269	20.1038	36.2945	-0.852281	0.19227	0.965546	FALSE
ENSMUSG00000006288	26.9066	33.0198	-0.29537	0.128408	0.965546	FALSE
ENSMUSG00000006289	116.552	160.974	-0.465855	0.0902158	0.965546	FALSE
ENSMUSG00000006299	757.571	1023.48	-0.434032	0.12849	0.965546	FALSE
ENSMUSG00000006315	77.3527	95.7427	-0.307711	0.301198	0.965546	FALSE
ENSMUSG00000006333	3538.79	4860.32	-0.457797	0.17143	0.965546	FALSE
ENSMUSG00000006335	189.735	256.954	-0.437524	0.104572	0.965546	FALSE
ENSMUSG00000006345	1.80391	3.00603	-0.736731	0.257361	0.965546	FALSE
ENSMUSG00000006356	1272.85	1754.6	-0.463079	0.235166	0.965546	FALSE
ENSMUSG00000006378	22.1209	35.8128	-0.695062	0.135405	0.965546	FALSE
ENSMUSG00000006390	362.748	440.478	-0.280101	0.389243	0.965546	FALSE
ENSMUSG00000006395	18.5463	24.3387	-0.392124	0.199447	0.965546	FALSE
ENSMUSG00000006403	42.7349	13.4853	1.66403	0.0863089	0.965546	FALSE
ENSMUSG00000006412	73.781	95.5768	-0.37341	0.186231	0.965546	FALSE
ENSMUSG00000006423	72.0261	66.8925	0.106675	0.307691	0.965546	FALSE
ENSMUSG00000006435	7.20691	9.50908	-0.399924	0.308327	0.965546	FALSE
ENSMUSG00000006445	21.7976	18.2512	0.256174	0.0499586	0.965546	FALSE
ENSMUSG00000006457	0.912163	0.526476	0.792923	0.12386	0.965546	FALSE
ENSMUSG00000006463	4.12787	3.66919	0.169937	0.0787433	0.965546	FALSE
ENSMUSG00000006494	361.357	284.398	0.345514	0.118754	0.965546	FALSE
ENSMUSG00000006517	19.7072	16.7019	0.238705	0.466736	0.965546	FALSE
ENSMUSG00000006522	0.189324	0.30776	-0.700947	0.0597147	0.965546	FALSE
ENSMUSG00000006527	45.5453	43.4537	0.0678244	0.326285	0.965546	FALSE
ENSMUSG00000006529	4.27296	5.87748	-0.459961	0.214215	0.965546	FALSE
ENSMUSG00000006567	332.981	251.763	0.403377	0.421644	0.965546	FALSE
ENSMUSG00000006574	0.592003	0.227425	1.38022	0.0339451	0.965546	FALSE
ENSMUSG00000006575	4.46212	5.9793	-0.422246	0.0715079	0.965546	FALSE
ENSMUSG00000006611	48.0949	60.2114	-0.324155	0.191508	0.965546	FALSE
ENSMUSG00000006642	7.47311	4.96592	0.589646	0.449625	0.965546	FALSE
ENSMUSG00000006651	5.49994	3.5385	0.636277	0.116509	0.965546	FALSE
ENSMUSG00000006673	103.759	93.3462	0.152579	0.222628	0.965546	FALSE
ENSMUSG00000006711	0.317832	0.430825	-0.438837	0.421388	0.965546	FALSE
ENSMUSG00000006717	41.0466	52.3896	-0.352019	0.0443991	0.965546	FALSE
ENSMUSG00000006731	562.932	674.206	-0.260229	0.249626	0.965546	FALSE
ENSMUSG00000006736	31.3418	28.1129	0.156856	0.163861	0.965546	FALSE
ENSMUSG00000006740	57.0775	50.7478	0.169577	0.146823	0.965546	FALSE
ENSMUSG00000006782	14.3693	19.5031	-0.440717	0.0571524	0.965546	FALSE
ENSMUSG00000006784	3.39607	4.30469	-0.342046	0.448891	0.965546	FALSE
ENSMUSG00000006800	151.627	106.18	0.514009	0.0539541	0.965546	FALSE
ENSMUSG00000006850	31.9775	37.1365	-0.215781	0.297719	0.965546	FALSE
ENSMUSG00000006930	39.0789	47.5452	-0.28291	0.364783	0.965546	FALSE
ENSMUSG00000006931	27.5793	23.5856	0.225678	0.342706	0.965546	FALSE
ENSMUSG00000006941	80.6443	100.054	-0.31113	0.192706	0.965546	FALSE
ENSMUSG00000006958	6.55904	4.91881	0.415174	0.257906	0.965546	FALSE
ENSMUSG00000007033	0.302471	0.222216	0.444837	0.336821	0.965546	FALSE
ENSMUSG00000007034	10.824	14.9992	-0.470643	0.0715976	0.965546	FALSE
ENSMUSG00000007035	7.82408	9.53539	-0.285371	0.334782	0.965546	FALSE
ENSMUSG00000007039	26.2976	39.859	-0.599972	0.0740827	0.965546	FALSE
ENSMUSG00000007050	44.9756	53.9533	-0.262567	0.464214	0.965546	FALSE
ENSMUSG00000007097	30.6112	46.202	-0.593895	0.187635	0.965546	FALSE
ENSMUSG00000007122	3.82694	5.72545	-0.581197	0.186821	0.965546	FALSE
ENSMUSG00000007207	2.67139	3.26579	-0.289844	0.185781	0.965546	FALSE
ENSMUSG00000007411	102.648	98.0829	0.0656363	0.341924	0.965546	FALSE
ENSMUSG00000007415	110.271	105.137	0.068785	0.251986	0.965546	FALSE
ENSMUSG00000007458	134.167	115.425	0.217081	0.269611	0.965546	FALSE
ENSMUSG00000007476	10.6994	13.0031	-0.281328	0.186164	0.965546	FALSE
ENSMUSG00000007564	141.809	162.468	-0.196203	0.468405	0.965546	FALSE
ENSMUSG00000007570	4.65174	5.35809	-0.203947	0.314688	0.965546	FALSE
ENSMUSG00000007589	369.857	428.233	-0.21143	0.352439	0.965546	FALSE
ENSMUSG00000007603	462.225	551.042	-0.253569	0.135798	0.965546	FALSE
ENSMUSG00000007617	2.85843	2.46665	0.21267	0.34652	0.965546	FALSE
ENSMUSG00000007659	1091.73	975.408	0.162537	0.356106	0.965546	FALSE
ENSMUSG00000007682	20.9507	9.21537	1.18488	0.0622825	0.965546	FALSE
ENSMUSG00000007721	496.386	616.026	-0.311529	0.320585	0.965546	FALSE
ENSMUSG00000007777	5.43117	5.03645	0.108856	0.214424	0.965546	FALSE
ENSMUSG00000007805	1.71943	2.30316	-0.42168	0.38227	0.965546	FALSE
ENSMUSG00000007812	3.58143	3.44112	0.0576588	0.456712	0.965546	FALSE
ENSMUSG00000007815	94.2647	86.8076	0.118897	0.16683	0.965546	FALSE
ENSMUSG00000007817	380.042	303.371	0.325075	0.128873	0.965546	FALSE
ENSMUSG00000007833	6.6594	8.67431	-0.381358	0.102469	0.965546	FALSE
ENSMUSG00000007867	15.4471	18.2625	-0.241543	0.398779	0.965546	FALSE
ENSMUSG00000007872	16.5317	20.5878	-0.316558	0.308291	0.965546	FALSE
ENSMUSG00000007877	6.83231	16.763	-1.29484	0.238604	0.965546	FALSE
ENSMUSG00000007892	73.2553	106.23	-0.536183	0.118073	0.965546	FALSE
ENSMUSG00000007946	0.0777318	0.151043	-0.958379	0.354545	0.965546	FALSE
ENSMUSG00000007950	20.8247	26.7465	-0.361051	0.119914	0.965546	FALSE
ENSMUSG00000008035	45.2244	59.3531	-0.392222	0.3309	0.965546	FALSE
ENSMUSG00000008036	227.238	303.583	-0.417887	0.284138	0.965546	FALSE
ENSMUSG00000008140	54.3681	73.0557	-0.426238	0.0759452	0.965546	FALSE
ENSMUSG00000008153	1.64483	2.23911	-0.444989	0.342809	0.965546	FALSE
ENSMUSG00000008167	21.8885	27.3091	-0.319211	0.131985	0.965546	FALSE
ENSMUSG00000008193	47.5283	72.4045	-0.60729	0.194882	0.965546	FALSE
ENSMUSG00000008301	23.1265	26.1992	-0.179976	0.408381	0.965546	FALSE
ENSMUSG00000008307	2.46256	1.53613	0.680857	0.0263019	0.965546	FALSE
ENSMUSG00000008384	8.93811	11.0108	-0.300883	0.447641	0.965546	FALSE
ENSMUSG00000008429	12.0766	11.1409	0.116348	0.411553	0.965546	FALSE
ENSMUSG00000008438	0.459053	0.794261	-0.790952	0.336179	0.965546	FALSE
ENSMUSG00000008540	195.041	222.228	-0.188265	0.419698	0.965546	FALSE
ENSMUSG00000008601	21.4574	26.8275	-0.322241	0.209295	0.965546	FALSE
ENSMUSG00000008658	0.324167	0.205698	0.656209	0.0470317	0.965546	FALSE
ENSMUSG00000008668	508.096	637.23	-0.326713	0.234207	0.965546	FALSE
ENSMUSG00000008682	523.876	602.495	-0.201724	0.396514	0.965546	FALSE
ENSMUSG00000008683	437.211	580.813	-0.409744	0.161093	0.965546	FALSE
ENSMUSG00000008763	74.6543	66.7991	0.160395	0.200959	0.965546	FALSE
ENSMUSG00000008822	1.27383	1.4588	-0.195612	0.47116	0.965546	FALSE
ENSMUSG00000008932	38.3708	23.0903	0.732719	0.31737	0.965546	FALSE
ENSMUSG00000008976	376.039	347.581	0.113531	0.283405	0.965546	FALSE
ENSMUSG00000009030	26.3217	25.0679	0.0704096	0.346576	0.965546	FALSE
ENSMUSG00000009070	1.28436	1.7554	-0.45075	0.176743	0.965546	FALSE
ENSMUSG00000009076	27.2034	37.6856	-0.470227	0.0660007	0.965546	FALSE
ENSMUSG00000009090	60.697	68.1133	-0.16631	0.201938	0.965546	FALSE
ENSMUSG00000009092	4.11085	5.84185	-0.506991	0.220459	0.965546	FALSE
ENSMUSG00000009093	0.372772	0.784594	-1.07365	0.0642977	0.965546	FALSE
ENSMUSG00000009097	2.30227	3.21262	-0.480693	0.195453	0.965546	FALSE
ENSMUSG00000009112	10.6782	9.13385	0.225372	0.135967	0.965546	FALSE
ENSMUSG00000009145	2.12451	2.46559	-0.214801	0.45736	0.965546	FALSE
ENSMUSG00000009185	0.322716	0.57221	-0.82628	0.192706	0.965546	FALSE
ENSMUSG00000009207	1.75532	1.61652	0.118839	0.323469	0.965546	FALSE
ENSMUSG00000009214	3.74952	5.8579	-0.643677	0.229776	0.965546	FALSE
ENSMUSG00000009216	2.38166	6.52802	-1.45468	0.143627	0.965546	FALSE
ENSMUSG00000009376	61.67	44.2798	0.47792	0.0474142	0.965546	FALSE
ENSMUSG00000009406	22.5266	20.4513	0.139441	0.212027	0.965546	FALSE
ENSMUSG00000009470	335.636	287.819	0.22174	0.131489	0.965546	FALSE
ENSMUSG00000009545	118.891	143.089	-0.267272	0.39441	0.965546	FALSE
ENSMUSG00000009549	405.804	537.415	-0.405254	0.141815	0.965546	FALSE
ENSMUSG00000009555	551.447	724.185	-0.393136	0.0663712	0.965546	FALSE
ENSMUSG00000009563	43.5879	51.3037	-0.235136	0.307961	0.965546	FALSE
ENSMUSG00000009566	9.77572	11.2461	-0.202144	0.403452	0.965546	FALSE
ENSMUSG00000009621	16.2346	13.994	0.214257	0.175481	0.965546	FALSE
ENSMUSG00000009628	4.19558	3.48717	0.266811	0.381798	0.965546	FALSE
ENSMUSG00000009633	18.3973	23.5565	-0.356634	0.187889	0.965546	FALSE
ENSMUSG00000009640	34.3263	39.8859	-0.216568	0.328585	0.965546	FALSE
ENSMUSG00000009654	3.09234	2.67157	0.211011	0.401861	0.965546	FALSE
ENSMUSG00000009670	8.28949	12.4086	-0.581983	0.33083	0.965546	FALSE
ENSMUSG00000009681	59.6251	58.0206	0.0393543	0.427167	0.965546	FALSE
ENSMUSG00000009741	24.053	21.7993	0.141934	0.333282	0.965546	FALSE
ENSMUSG00000009772	43.9027	37.4753	0.22837	0.439621	0.965546	FALSE
ENSMUSG00000009828	38.4351	32.9764	0.22099	0.373609	0.965546	FALSE
ENSMUSG00000009876	55.3027	92.2156	-0.737661	0.178101	0.965546	FALSE
ENSMUSG00000009900	13.8241	17.8756	-0.370811	0.397245	0.965546	FALSE
ENSMUSG00000009907	146.936	130.084	0.175742	0.177872	0.965546	FALSE
ENSMUSG00000009927	952.619	1132.75	-0.24986	0.367927	0.965546	FALSE
ENSMUSG00000010021	4.61782	7.09259	-0.619101	0.0314501	0.965546	FALSE
ENSMUSG00000010025	249.217	219.199	0.185158	0.320621	0.965546	FALSE
ENSMUSG00000010044	12.7697	18.6624	-0.547409	0.195714	0.965546	FALSE
ENSMUSG00000010048	186.218	233.383	-0.325704	0.328552	0.965546	FALSE
ENSMUSG00000010054	11.4056	13.5813	-0.251887	0.235639	0.965546	FALSE
ENSMUSG00000010057	175.566	233.112	-0.40901	0.0421475	0.965546	FALSE
ENSMUSG00000010067	5.68164	5.20327	0.126887	0.344908	0.965546	FALSE
ENSMUSG00000010086	0.120617	0.0742166	0.700619	0.204429	0.965546	FALSE
ENSMUSG00000010097	46.7509	53.7763	-0.201976	0.235147	0.965546	FALSE
ENSMUSG00000010122	0.100128	0.159212	-0.669111	0.288625	0.965546	FALSE
ENSMUSG00000010136	16.3332	23.2012	-0.506394	0.148704	0.965546	FALSE
ENSMUSG00000010142	6.79238	9.4705	-0.479523	0.0549935	0.965546	FALSE
ENSMUSG00000010277	76.2539	70.4334	0.114552	0.224597	0.965546	FALSE
ENSMUSG00000010342	0.164363	0.130369	0.334288	0.383906	0.965546	FALSE
ENSMUSG00000010362	2.86008	4.22022	-0.56126	0.161757	0.965546	FALSE
ENSMUSG00000010376	35.984	45.3117	-0.332529	0.269789	0.965546	FALSE
ENSMUSG00000010492	6.72996	8.70302	-0.370918	0.367653	0.965546	FALSE
ENSMUSG00000010517	475.572	458.061	0.0541222	0.36339	0.965546	FALSE
ENSMUSG00000010529	5.65209	13.7462	-1.28218	0.0597816	0.965546	FALSE
ENSMUSG00000010538	0.107729	0.145203	-0.430663	0.327501	0.965546	FALSE
ENSMUSG00000010601	3.31507	1.91153	0.794315	0.0378076	0.965546	FALSE
ENSMUSG00000010607	6.52643	7.59361	-0.218492	0.404025	0.965546	FALSE
ENSMUSG00000010608	10.9618	10.5073	0.0610991	0.419608	0.965546	FALSE
ENSMUSG00000010721	3.57914	3.10647	0.20434	0.326441	0.965546	FALSE
ENSMUSG00000010797	8.21817	10.4578	-0.347685	0.359576	0.965546	FALSE
ENSMUSG00000010911	9.94433	11.8659	-0.254879	0.226466	0.965546	FALSE
ENSMUSG00000010914	199.94	193.051	0.0505871	0.399168	0.965546	FALSE
ENSMUSG00000011114	63.2978	51.1201	0.308266	0.0555818	0.965546	FALSE
ENSMUSG00000011118	0.0492734	0.0362383	0.443294	0.40796	0.965546	FALSE
ENSMUSG00000011148	16.6585	11.4076	0.546266	0.0856667	0.965546	FALSE
ENSMUSG00000011154	1.44212	2.38899	-0.728215	0.130511	0.965546	FALSE
ENSMUSG00000011158	14.6255	17.1059	-0.226006	0.190154	0.965546	FALSE
ENSMUSG00000011263	0.803636	0.682965	0.234732	0.348731	0.965546	FALSE
ENSMUSG00000011267	1.21602	1.75751	-0.531357	0.260329	0.965546	FALSE
ENSMUSG00000011305	2.82925	3.91685	-0.469274	0.164264	0.965546	FALSE
ENSMUSG00000011427	1.94265	1.84445	0.0748357	0.440097	0.965546	FALSE
ENSMUSG00000011463	0.188641	0.272482	-0.530519	0.327056	0.965546	FALSE
ENSMUSG00000011658	2.68029	3.35274	-0.322949	0.207051	0.965546	FALSE
ENSMUSG00000011752	53.5904	34.6337	0.629796	0.0792732	0.965546	FALSE
ENSMUSG00000011877	66.2274	62.5129	0.0832739	0.393985	0.965546	FALSE
ENSMUSG00000012017	63.0035	76.4531	-0.279144	0.438703	0.965546	FALSE
ENSMUSG00000012114	51.6976	44.8579	0.204735	0.20542	0.965546	FALSE
ENSMUSG00000012123	4.99617	6.54273	-0.389071	0.204612	0.965546	FALSE
ENSMUSG00000012126	17.9864	26.6601	-0.567778	0.0419991	0.965546	FALSE
ENSMUSG00000012350	18.3077	17.3359	0.0786903	0.430872	0.965546	FALSE
ENSMUSG00000012483	4.40099	5.1781	-0.234596	0.330618	0.965546	FALSE
ENSMUSG00000012519	20.303	11.8615	0.775403	0.122621	0.965546	FALSE
ENSMUSG00000012535	10.4217	8.64896	0.268989	0.129241	0.965546	FALSE
ENSMUSG00000012640	249.558	226.464	0.140094	0.456166	0.965546	FALSE
ENSMUSG00000012705	6.66824	17.2634	-1.37234	0.0429927	0.965546	FALSE
ENSMUSG00000012848	3275.03	4165	-0.346805	0.207198	0.965546	FALSE
ENSMUSG00000013033	523.128	619.988	-0.245075	0.462331	0.965546	FALSE
ENSMUSG00000013076	278.766	246.195	0.179248	0.318551	0.965546	FALSE
ENSMUSG00000013091	5.36702	3.69581	0.53823	0.187444	0.965546	FALSE
ENSMUSG00000013150	174.949	209.958	-0.263166	0.288987	0.965546	FALSE
ENSMUSG00000013155	74.1776	90.7969	-0.29166	0.313706	0.965546	FALSE
ENSMUSG00000013236	17.3215	20.9963	-0.277567	0.304408	0.965546	FALSE
ENSMUSG00000013338	1.90197	2.6304	-0.46779	0.368908	0.965546	FALSE
ENSMUSG00000013353	0.570762	0.943833	-0.725643	0.20947	0.965546	FALSE
ENSMUSG00000013415	2.08969	1.60092	0.384388	0.124952	0.965546	FALSE
ENSMUSG00000013465	81.9402	95.1372	-0.215438	0.224153	0.965546	FALSE
ENSMUSG00000013523	19.2179	25.9183	-0.431517	0.380321	0.965546	FALSE
ENSMUSG00000013593	1305.87	1601.55	-0.294462	0.158822	0.965546	FALSE
ENSMUSG00000013622	273.375	323.758	-0.244036	0.304889	0.965546	FALSE
ENSMUSG00000013646	3.52755	3.99056	-0.177926	0.42466	0.965546	FALSE
ENSMUSG00000013662	28.7179	25.7863	0.155344	0.174121	0.965546	FALSE
ENSMUSG00000013663	611.503	564.04	0.116561	0.193112	0.965546	FALSE
ENSMUSG00000013766	0.269545	0.330058	-0.292192	0.455047	0.965546	FALSE
ENSMUSG00000013822	486.987	626.657	-0.363791	0.0819373	0.965546	FALSE
ENSMUSG00000013846	62.9984	52.5299	0.262178	0.164209	0.965546	FALSE
ENSMUSG00000014030	3.63035	6.42223	-0.822966	0.0422767	0.965546	FALSE
ENSMUSG00000014074	21.8402	19.8036	0.141226	0.235052	0.965546	FALSE
ENSMUSG00000014077	244.581	222.666	0.135435	0.287987	0.965546	FALSE
ENSMUSG00000014195	93.8194	113.641	-0.276529	0.144728	0.965546	FALSE
ENSMUSG00000014232	9.68956	12.7557	-0.396638	0.199501	0.965546	FALSE
ENSMUSG00000014294	23.8246	35.2937	-0.566963	0.134321	0.965546	FALSE
ENSMUSG00000014301	2.74719	3.36129	-0.291058	0.336851	0.965546	FALSE
ENSMUSG00000014313	29.7705	37.6667	-0.33941	0.11984	0.965546	FALSE
ENSMUSG00000014353	81.4678	70.7374	0.203756	0.208395	0.965546	FALSE
ENSMUSG00000014355	133.711	113.808	0.232517	0.140549	0.965546	FALSE
ENSMUSG00000014361	23.0119	16.0547	0.519384	0.139797	0.965546	FALSE
ENSMUSG00000014444	30.1422	20.2324	0.575121	0.0332454	0.965546	FALSE
ENSMUSG00000014453	5.16176	9.31967	-0.852416	0.0528887	0.965546	FALSE
ENSMUSG00000014496	280.024	215.477	0.378019	0.0810201	0.965546	FALSE
ENSMUSG00000014498	29.8674	23.828	0.325913	0.178781	0.965546	FALSE
ENSMUSG00000014547	24.5264	21.0218	0.222453	0.206194	0.965546	FALSE
ENSMUSG00000014550	35.4385	31.7123	0.160275	0.200863	0.965546	FALSE
ENSMUSG00000014551	6.0087	7.48226	-0.316421	0.416075	0.965546	FALSE
ENSMUSG00000014554	28.5311	33.2729	-0.221812	0.343879	0.965546	FALSE
ENSMUSG00000014599	119.769	104.842	0.192034	0.409549	0.965546	FALSE
ENSMUSG00000014602	8.65735	6.76482	0.355873	0.132672	0.965546	FALSE
ENSMUSG00000014609	0.210716	0.340133	-0.690804	0.101221	0.965546	FALSE
ENSMUSG00000014633	10.3812	15.7492	-0.601304	0.115988	0.965546	FALSE
ENSMUSG00000014686	1.90428	1.20571	0.65937	0.119166	0.965546	FALSE
ENSMUSG00000014725	12.9746	18.3396	-0.499275	0.223425	0.965546	FALSE
ENSMUSG00000014776	29.0986	38.0194	-0.385787	0.14694	0.965546	FALSE
ENSMUSG00000014813	21.2589	12.8148	0.730255	0.0468569	0.965546	FALSE
ENSMUSG00000014846	293.442	442.379	-0.592211	0.172787	0.965546	FALSE
ENSMUSG00000014856	31.4274	42.7227	-0.44298	0.133178	0.965546	FALSE
ENSMUSG00000014907	78.689	73.0071	0.108126	0.21276	0.965546	FALSE
ENSMUSG00000014956	219.697	210.23	0.063548	0.288121	0.965546	FALSE
ENSMUSG00000014980	2.29296	2.5739	-0.166746	0.461074	0.965546	FALSE
ENSMUSG00000015002	20.352	19.0413	0.0960447	0.326057	0.965546	FALSE
ENSMUSG00000015013	11.5062	15.7221	-0.450376	0.108598	0.965546	FALSE
ENSMUSG00000015016	3.82015	4.60253	-0.268799	0.140368	0.965546	FALSE
ENSMUSG00000015023	39.7283	37.3968	0.087254	0.334247	0.965546	FALSE
ENSMUSG00000015027	4.72439	4.17561	0.178142	0.3019	0.965546	FALSE
ENSMUSG00000015092	85.4636	104.757	-0.293659	0.35634	0.965546	FALSE
ENSMUSG00000015093	15.7318	20.4546	-0.378744	0.332287	0.965546	FALSE
ENSMUSG00000015112	39.4998	31.0687	0.346385	0.113192	0.965546	FALSE
ENSMUSG00000015120	789.894	748.793	0.0770922	0.216974	0.965546	FALSE
ENSMUSG00000015126	73.7841	87.4962	-0.24591	0.24964	0.965546	FALSE
ENSMUSG00000015127	21.1867	17.8539	0.246917	0.277941	0.965546	FALSE
ENSMUSG00000015133	281.247	246.18	0.192122	0.0956561	0.965546	FALSE
ENSMUSG00000015143	42.9587	31.3283	0.455481	0.0352403	0.965546	FALSE
ENSMUSG00000015149	191.292	185.025	0.0480587	0.450418	0.965546	FALSE
ENSMUSG00000015222	1.10737	0.90584	0.289807	0.210715	0.965546	FALSE
ENSMUSG00000015224	8.07347	10.4474	-0.371885	0.330765	0.965546	FALSE
ENSMUSG00000015247	4.09989	3.59896	0.188003	0.233442	0.965546	FALSE
ENSMUSG00000015289	8.05331	9.53631	-0.243849	0.382861	0.965546	FALSE
ENSMUSG00000015291	132.089	150.219	-0.185559	0.256686	0.965546	FALSE
ENSMUSG00000015305	44.4386	36.3724	0.28897	0.276285	0.965546	FALSE
ENSMUSG00000015337	27.1176	37.7448	-0.477048	0.148108	0.965546	FALSE
ENSMUSG00000015340	270.512	207.605	0.381856	0.324605	0.965546	FALSE
ENSMUSG00000015341	42.5329	46.4978	-0.128583	0.427739	0.965546	FALSE
ENSMUSG00000015342	2.37918	2.92481	-0.297876	0.464787	0.965546	FALSE
ENSMUSG00000015357	38.3721	37.2934	0.0411369	0.380024	0.965546	FALSE
ENSMUSG00000015363	1008.92	1158.67	-0.199654	0.411216	0.965546	FALSE
ENSMUSG00000015396	182.272	260.289	-0.514023	0.311477	0.965546	FALSE
ENSMUSG00000015405	11.2345	13.9439	-0.311691	0.397751	0.965546	FALSE
ENSMUSG00000015437	15.8244	33.8135	-1.09545	0.107282	0.965546	FALSE
ENSMUSG00000015451	38.4885	32.9762	0.223003	0.252565	0.965546	FALSE
ENSMUSG00000015452	16023.6	20414.8	-0.349419	0.361229	0.965546	FALSE
ENSMUSG00000015467	10.9969	17.2795	-0.651967	0.0456101	0.965546	FALSE
ENSMUSG00000015476	4.96506	6.96413	-0.488133	0.0360221	0.965546	FALSE
ENSMUSG00000015522	31.7938	28.4133	0.162182	0.109733	0.965546	FALSE
ENSMUSG00000015533	32.4379	25.6155	0.340666	0.196518	0.965546	FALSE
ENSMUSG00000015536	257.358	242.141	0.0879339	0.313547	0.965546	FALSE
ENSMUSG00000015542	109.692	133.123	-0.279308	0.297525	0.965546	FALSE
ENSMUSG00000015568	3822.01	3341.37	0.193889	0.464544	0.965546	FALSE
ENSMUSG00000015619	7.52273	10.3802	-0.464501	0.212137	0.965546	FALSE
ENSMUSG00000015627	14.1425	11.6137	0.284217	0.424334	0.965546	FALSE
ENSMUSG00000015647	5100.48	4282.4	0.252214	0.144688	0.965546	FALSE
ENSMUSG00000015659	45.356	35.745	0.343553	0.194188	0.965546	FALSE
ENSMUSG00000015672	209.21	200.795	0.0592278	0.465977	0.965546	FALSE
ENSMUSG00000015702	33.2167	28.3562	0.228244	0.267783	0.965546	FALSE
ENSMUSG00000015709	0.494352	0.254031	0.960533	0.0512013	0.965546	FALSE
ENSMUSG00000015711	208.876	233.694	-0.161973	0.367747	0.965546	FALSE
ENSMUSG00000015733	739.548	620.408	0.253427	0.250259	0.965546	FALSE
ENSMUSG00000015745	7.77679	9.74288	-0.325173	0.241142	0.965546	FALSE
ENSMUSG00000015749	27.1632	32.5377	-0.260457	0.231611	0.965546	FALSE
ENSMUSG00000015759	128.032	150.635	-0.234561	0.387276	0.965546	FALSE
ENSMUSG00000015766	57.0251	44.9857	0.342131	0.106716	0.965546	FALSE
ENSMUSG00000015790	10.2232	11.914	-0.220815	0.282044	0.965546	FALSE
ENSMUSG00000015804	51.0561	65.7906	-0.365796	0.221482	0.965546	FALSE
ENSMUSG00000015806	1.12926	1.36485	-0.273369	0.268815	0.965546	FALSE
ENSMUSG00000015829	0.260898	0.153972	0.760821	0.0769916	0.965546	FALSE
ENSMUSG00000015839	303.303	282.976	0.100082	0.442159	0.965546	FALSE
ENSMUSG00000015850	1003.5	891.95	0.170012	0.397547	0.965546	FALSE
ENSMUSG00000015852	15.3206	25.1803	-0.716828	0.35595	0.965546	FALSE
ENSMUSG00000015879	0.068517	0.111022	-0.696312	0.213951	0.965546	FALSE
ENSMUSG00000015882	12.2802	9.78891	0.327114	0.139389	0.965546	FALSE
ENSMUSG00000015932	332.321	320.173	0.0537241	0.467878	0.965546	FALSE
ENSMUSG00000015937	30.67	39.3681	-0.360199	0.224766	0.965546	FALSE
ENSMUSG00000015943	7.18236	8.76607	-0.287472	0.329973	0.965546	FALSE
ENSMUSG00000015947	49.8029	30.5663	0.704286	0.19184	0.965546	FALSE
ENSMUSG00000015957	14.6337	17.5651	-0.26341	0.41876	0.965546	FALSE
ENSMUSG00000015968	53.1141	46.1222	0.203634	0.441204	0.965546	FALSE
ENSMUSG00000015980	17.0165	14.9738	0.184496	0.214806	0.965546	FALSE
ENSMUSG00000015981	1.89874	3.15987	-0.73482	0.0326306	0.965546	FALSE
ENSMUSG00000016018	75.957	69.1522	0.135407	0.243955	0.965546	FALSE
ENSMUSG00000016024	93.1933	87.3075	0.0941213	0.43245	0.965546	FALSE
ENSMUSG00000016239	12.4472	8.55529	0.540932	0.0665807	0.965546	FALSE
ENSMUSG00000016252	56.73	77.4685	-0.449497	0.18654	0.965546	FALSE
ENSMUSG00000016253	81.4141	90.173	-0.147416	0.365549	0.965546	FALSE
ENSMUSG00000016255	29.4938	20.4556	0.527916	0.432113	0.965546	FALSE
ENSMUSG00000016319	260.438	243.098	0.0993984	0.446846	0.965546	FALSE
ENSMUSG00000016344	43.5784	58.8438	-0.433277	0.135151	0.965546	FALSE
ENSMUSG00000016382	324.091	265.261	0.288991	0.0465679	0.965546	FALSE
ENSMUSG00000016386	7.05061	9.42054	-0.418061	0.286778	0.965546	FALSE
ENSMUSG00000016427	318.941	394.738	-0.307605	0.289028	0.965546	FALSE
ENSMUSG00000016487	2023.25	1689.12	0.260402	0.192846	0.965546	FALSE
ENSMUSG00000016494	85.3816	76.3037	0.162172	0.373136	0.965546	FALSE
ENSMUSG00000016496	516.065	294.53	0.809139	0.306431	0.965546	FALSE
ENSMUSG00000016520	9.34444	8.65203	0.111069	0.448417	0.965546	FALSE
ENSMUSG00000016529	0.605181	0.358656	0.754764	0.283907	0.965546	FALSE
ENSMUSG00000016534	87.1485	75.0813	0.215022	0.0947917	0.965546	FALSE
ENSMUSG00000016552	12.3385	7.57825	0.703229	0.0468495	0.965546	FALSE
ENSMUSG00000016624	7.3343	8.47739	-0.208961	0.463613	0.965546	FALSE
ENSMUSG00000016637	45.1519	58.6274	-0.376786	0.0614679	0.965546	FALSE
ENSMUSG00000016664	1649.87	1418.4	0.218084	0.0697508	0.965546	FALSE
ENSMUSG00000016756	15.4561	13.0481	0.244333	0.43605	0.965546	FALSE
ENSMUSG00000016918	75.9955	40.6958	0.901034	0.0289912	0.965546	FALSE
ENSMUSG00000016921	134.553	156.05	-0.213836	0.093876	0.965546	FALSE
ENSMUSG00000016933	204.711	242.702	-0.2456	0.409616	0.965546	FALSE
ENSMUSG00000016940	16.3468	21.2062	-0.375481	0.143229	0.965546	FALSE
ENSMUSG00000016995	39.1918	51.8628	-0.404146	0.390677	0.965546	FALSE
ENSMUSG00000017002	765.306	578.391	0.40399	0.171098	0.965546	FALSE
ENSMUSG00000017009	3550.03	2972.45	0.256177	0.384605	0.965546	FALSE
ENSMUSG00000017057	110.883	85.5437	0.37431	0.225422	0.965546	FALSE
ENSMUSG00000017144	25.1772	20.9459	0.265456	0.308549	0.965546	FALSE
ENSMUSG00000017176	50.6452	58.0927	-0.197932	0.319991	0.965546	FALSE
ENSMUSG00000017188	60.6281	84.5797	-0.480325	0.112931	0.965546	FALSE
ENSMUSG00000017195	0.0207072	0.0409592	-0.984058	0.138972	0.965546	FALSE
ENSMUSG00000017210	19.2638	21.8704	-0.183085	0.337638	0.965546	FALSE
ENSMUSG00000017286	35.2446	39.9538	-0.180931	0.289784	0.965546	FALSE
ENSMUSG00000017291	103.637	91.0861	0.186232	0.198009	0.965546	FALSE
ENSMUSG00000017344	15.7934	21.9159	-0.472653	0.463332	0.965546	FALSE
ENSMUSG00000017386	43.4097	51.898	-0.257661	0.279829	0.965546	FALSE
ENSMUSG00000017390	4.28562	3.69933	0.21224	0.335435	0.965546	FALSE
ENSMUSG00000017412	0.679628	0.873633	-0.362282	0.398797	0.965546	FALSE
ENSMUSG00000017417	2.54577	3.21839	-0.338238	0.397389	0.965546	FALSE
ENSMUSG00000017418	98.3043	83.894	0.228686	0.171678	0.965546	FALSE
ENSMUSG00000017421	342.426	325.371	0.0737094	0.36213	0.965546	FALSE
ENSMUSG00000017428	354.298	303.803	0.221827	0.199893	0.965546	FALSE
ENSMUSG00000017491	2.43247	1.79604	0.4376	0.391781	0.965546	FALSE
ENSMUSG00000017493	86.3415	111.409	-0.367741	0.168776	0.965546	FALSE
ENSMUSG00000017615	190.194	179.997	0.0795057	0.284352	0.965546	FALSE
ENSMUSG00000017631	336.807	260.105	0.372825	0.210618	0.965546	FALSE
ENSMUSG00000017664	65.1783	82.3762	-0.337835	0.229465	0.965546	FALSE
ENSMUSG00000017670	11.0689	10.2587	0.109656	0.141872	0.965546	FALSE
ENSMUSG00000017686	16.8066	15.6406	0.103727	0.225917	0.965546	FALSE
ENSMUSG00000017697	1.24601	1.15659	0.107439	0.469148	0.965546	FALSE
ENSMUSG00000017707	766.75	650.358	0.237522	0.403964	0.965546	FALSE
ENSMUSG00000017713	8.25744	11.0828	-0.42456	0.194187	0.965546	FALSE
ENSMUSG00000017716	4.52698	6.18026	-0.449118	0.341215	0.965546	FALSE
ENSMUSG00000017718	1.03818	1.38651	-0.417393	0.107795	0.965546	FALSE
ENSMUSG00000017720	0.301461	0.452865	-0.587106	0.465907	0.965546	FALSE
ENSMUSG00000017721	329.922	393.786	-0.255286	0.227629	0.965546	FALSE
ENSMUSG00000017723	252.811	376.54	-0.574745	0.0789883	0.965546	FALSE
ENSMUSG00000017740	1.04345	1.28826	-0.304065	0.29322	0.965546	FALSE
ENSMUSG00000017754	64.7162	87.0619	-0.427915	0.2697	0.965546	FALSE
ENSMUSG00000017756	176.301	212.033	-0.266244	0.123503	0.965546	FALSE
ENSMUSG00000017764	2.3113	2.21295	0.0627309	0.355869	0.965546	FALSE
ENSMUSG00000017765	27.8538	25.3632	0.135138	0.161639	0.965546	FALSE
ENSMUSG00000017767	0.186195	0.259841	-0.480817	0.425575	0.965546	FALSE
ENSMUSG00000017774	120.926	109.572	0.142254	0.116541	0.965546	FALSE
ENSMUSG00000017776	39.6886	35.1997	0.173164	0.198943	0.965546	FALSE
ENSMUSG00000017801	8.51938	7.67932	0.14977	0.255704	0.965546	FALSE
ENSMUSG00000017817	3.86725	5.69437	-0.55823	0.14021	0.965546	FALSE
ENSMUSG00000017831	21.5045	17.1202	0.328934	0.108901	0.965546	FALSE
ENSMUSG00000017832	2.36397	1.41779	0.737568	0.0435507	0.965546	FALSE
ENSMUSG00000017837	18.2742	16.9236	0.110777	0.233723	0.965546	FALSE
ENSMUSG00000017929	1075.06	821.55	0.387992	0.210441	0.965546	FALSE
ENSMUSG00000017943	2.0039	3.04283	-0.602604	0.393599	0.965546	FALSE
ENSMUSG00000018012	31.3207	39.6855	-0.341496	0.397539	0.965546	FALSE
ENSMUSG00000018068	11.2204	8.79594	0.351219	0.159143	0.965546	FALSE
ENSMUSG00000018076	27.9248	22.4769	0.313105	0.129782	0.965546	FALSE
ENSMUSG00000018143	67.0169	57.7317	0.215161	0.219986	0.965546	FALSE
ENSMUSG00000018169	20.0461	27.6498	-0.463947	0.0984352	0.965546	FALSE
ENSMUSG00000018196	10.2353	11.497	-0.167693	0.428105	0.965546	FALSE
ENSMUSG00000018199	325.247	281.714	0.207305	0.337658	0.965546	FALSE
ENSMUSG00000018209	432.693	483.163	-0.159164	0.378488	0.965546	FALSE
ENSMUSG00000018238	0.209693	0.30767	-0.553107	0.236993	0.965546	FALSE
ENSMUSG00000018287	12.4516	16.3219	-0.390478	0.0640583	0.965546	FALSE
ENSMUSG00000018322	5.95411	7.93402	-0.414166	0.0939111	0.965546	FALSE
ENSMUSG00000018334	7.65027	9.43304	-0.302213	0.147161	0.965546	FALSE
ENSMUSG00000018340	222.572	297.205	-0.417184	0.0256203	0.965546	FALSE
ENSMUSG00000018363	24.4377	21.7478	0.168237	0.443061	0.965546	FALSE
ENSMUSG00000018378	11.8996	14.7166	-0.306533	0.312415	0.965546	FALSE
ENSMUSG00000018381	3.77007	3.04346	0.308879	0.116207	0.965546	FALSE
ENSMUSG00000018395	9.76693	11.0658	-0.180134	0.38775	0.965546	FALSE
ENSMUSG00000018401	15.3673	13.8356	0.151482	0.179507	0.965546	FALSE
ENSMUSG00000018412	22.5669	20.0941	0.16744	0.32503	0.965546	FALSE
ENSMUSG00000018425	37.2304	32.5072	0.195721	0.135382	0.965546	FALSE
ENSMUSG00000018433	10.6792	9.91789	0.106703	0.360515	0.965546	FALSE
ENSMUSG00000018449	40.9096	49.867	-0.285647	0.113223	0.965546	FALSE
ENSMUSG00000018481	854.334	727.609	0.231637	0.0481316	0.965546	FALSE
ENSMUSG00000018501	1718.21	1533.73	0.16386	0.245618	0.965546	FALSE
ENSMUSG00000018509	1.9504	2.7201	-0.479892	0.178524	0.965546	FALSE
ENSMUSG00000018554	4.1091	5.56672	-0.438004	0.397323	0.965546	FALSE
ENSMUSG00000018566	3.53269	5.46199	-0.628661	0.241904	0.965546	FALSE
ENSMUSG00000018574	25.5207	23.8043	0.100443	0.390421	0.965546	FALSE
ENSMUSG00000018581	48.8851	64.9616	-0.410193	0.454046	0.965546	FALSE
ENSMUSG00000018593	532.152	445.978	0.254868	0.215812	0.965546	FALSE
ENSMUSG00000018599	24.8172	28.2693	-0.187895	0.427824	0.965546	FALSE
ENSMUSG00000018651	25.2579	30.7177	-0.282338	0.262706	0.965546	FALSE
ENSMUSG00000018659	16.3044	21.1482	-0.375272	0.190335	0.965546	FALSE
ENSMUSG00000018661	76.8715	75.1529	0.0326195	0.450195	0.965546	FALSE
ENSMUSG00000018669	127.092	155.817	-0.293988	0.131781	0.965546	FALSE
ENSMUSG00000018672	8.2949	9.93514	-0.260315	0.352968	0.965546	FALSE
ENSMUSG00000018678	6.72877	5.91094	0.186954	0.137625	0.965546	FALSE
ENSMUSG00000018707	136.318	121.283	0.168597	0.151553	0.965546	FALSE
ENSMUSG00000018727	0.996902	1.18136	-0.244926	0.437969	0.965546	FALSE
ENSMUSG00000018733	8.3934	7.78724	0.108142	0.242102	0.965546	FALSE
ENSMUSG00000018736	23.0479	19.9312	0.209606	0.159944	0.965546	FALSE
ENSMUSG00000018740	36.0464	43.6084	-0.274751	0.113415	0.965546	FALSE
ENSMUSG00000018752	0.947601	0.781029	0.278904	0.410127	0.965546	FALSE
ENSMUSG00000018761	77.0367	89.9694	-0.223889	0.353166	0.965546	FALSE
ENSMUSG00000018774	315.506	251.933	0.324626	0.218051	0.965546	FALSE
ENSMUSG00000018776	10.6558	21.3055	-0.999589	0.0862667	0.965546	FALSE
ENSMUSG00000018796	59.6094	44.8591	0.41014	0.223397	0.965546	FALSE
ENSMUSG00000018800	15.8831	12.8472	0.306034	0.418254	0.965546	FALSE
ENSMUSG00000018809	2.46439	2.24427	0.134986	0.4134	0.965546	FALSE
ENSMUSG00000018819	37.0258	53.6364	-0.534681	0.271351	0.965546	FALSE
ENSMUSG00000018821	19.1639	25.3166	-0.401696	0.0963741	0.965546	FALSE
ENSMUSG00000018846	675.914	561.96	0.266373	0.0778652	0.965546	FALSE
ENSMUSG00000018858	4.45003	5.81521	-0.386018	0.116777	0.965546	FALSE
ENSMUSG00000018861	1.56319	1.9026	-0.283486	0.20309	0.965546	FALSE
ENSMUSG00000018906	44.7018	39.4601	0.179937	0.346794	0.965546	FALSE
ENSMUSG00000018931	6.19727	5.34211	0.214221	0.221052	0.965546	FALSE
ENSMUSG00000018983	79.8056	97.9683	-0.295825	0.157445	0.965546	FALSE
ENSMUSG00000018986	1.54044	0.794678	0.954903	0.02402	0.965546	FALSE
ENSMUSG00000018999	104.983	100.425	0.0640247	0.404295	0.965546	FALSE
ENSMUSG00000019027	2.82739	3.87828	-0.455945	0.274683	0.965546	FALSE
ENSMUSG00000019039	12.9804	14.5376	-0.163448	0.428573	0.965546	FALSE
ENSMUSG00000019054	23.3615	32.5211	-0.47724	0.137492	0.965546	FALSE
ENSMUSG00000019055	33.6575	32.2626	0.061066	0.401024	0.965546	FALSE
ENSMUSG00000019080	1.8111	2.37753	-0.392598	0.111271	0.965546	FALSE
ENSMUSG00000019102	8.96902	14.3322	-0.67624	0.164035	0.965546	FALSE
ENSMUSG00000019132	66.5435	58.0983	0.195803	0.166725	0.965546	FALSE
ENSMUSG00000019158	282.04	387.802	-0.459424	0.158915	0.965546	FALSE
ENSMUSG00000019173	2838.58	2380.9	0.253663	0.198945	0.965546	FALSE
ENSMUSG00000019235	26.949	35.6264	-0.402713	0.187167	0.965546	FALSE
ENSMUSG00000019261	6.06629	6.85122	-0.175548	0.380656	0.965546	FALSE
ENSMUSG00000019295	6.79921	6.57624	0.048103	0.43037	0.965546	FALSE
ENSMUSG00000019338	13.0817	11.4177	0.196274	0.0690568	0.965546	FALSE
ENSMUSG00000019359	13.604	6.00555	1.17966	0.0496755	0.965546	FALSE
ENSMUSG00000019362	51.1613	65.7852	-0.362709	0.244519	0.965546	FALSE
ENSMUSG00000019373	33.5966	29.5831	0.183542	0.205847	0.965546	FALSE
ENSMUSG00000019428	95.7808	116.017	-0.276528	0.263735	0.965546	FALSE
ENSMUSG00000019432	70.1703	84.0471	-0.260337	0.124655	0.965546	FALSE
ENSMUSG00000019461	24.0858	30.1101	-0.322062	0.150583	0.965546	FALSE
ENSMUSG00000019467	279.383	348.333	-0.318223	0.255609	0.965546	FALSE
ENSMUSG00000019470	25.9502	28.9301	-0.156823	0.419353	0.965546	FALSE
ENSMUSG00000019471	1157.54	1333.43	-0.204073	0.307069	0.965546	FALSE
ENSMUSG00000019478	4.45206	5.21082	-0.227035	0.419581	0.965546	FALSE
ENSMUSG00000019539	356.537	457.716	-0.360402	0.284338	0.965546	FALSE
ENSMUSG00000019558	202.628	180.587	0.166142	0.272652	0.965546	FALSE
ENSMUSG00000019564	251.192	209.318	0.263098	0.346662	0.965546	FALSE
ENSMUSG00000019577	81.0121	31.5613	1.35998	0.0596903	0.965546	FALSE
ENSMUSG00000019578	856.746	983.887	-0.199626	0.27826	0.965546	FALSE
ENSMUSG00000019579	22.4683	27.3585	-0.284098	0.414762	0.965546	FALSE
ENSMUSG00000019590	1697.87	2042.9	-0.266893	0.137863	0.965546	FALSE
ENSMUSG00000019659	893.816	1177.24	-0.397358	0.198667	0.965546	FALSE
ENSMUSG00000019699	1216.42	1001.67	0.280243	0.156429	0.965546	FALSE
ENSMUSG00000019710	376.027	454.152	-0.27234	0.0341892	0.965546	FALSE
ENSMUSG00000019726	36.4033	29.9915	0.279516	0.269652	0.965546	FALSE
ENSMUSG00000019731	499.48	471.419	0.0834162	0.442169	0.965546	FALSE
ENSMUSG00000019734	21.2037	20.1388	0.0743383	0.442281	0.965546	FALSE
ENSMUSG00000019737	1.90116	2.31087	-0.281559	0.38398	0.965546	FALSE
ENSMUSG00000019738	73.774	95.423	-0.371224	0.141499	0.965546	FALSE
ENSMUSG00000019763	8.46327	7.81125	0.115662	0.356083	0.965546	FALSE
ENSMUSG00000019768	0.641327	0.546242	0.231518	0.373716	0.965546	FALSE
ENSMUSG00000019774	3.30874	3.69248	-0.158309	0.41809	0.965546	FALSE
ENSMUSG00000019775	0.237104	0.161798	0.551329	0.0738479	0.965546	FALSE
ENSMUSG00000019777	151.592	171.823	-0.180734	0.356556	0.965546	FALSE
ENSMUSG00000019779	2.7877	2.26059	0.302374	0.160541	0.965546	FALSE
ENSMUSG00000019787	1.52724	2.90603	-0.928125	0.281541	0.965546	FALSE
ENSMUSG00000019789	30.1251	26.2706	0.197514	0.351733	0.965546	FALSE
ENSMUSG00000019790	385.802	264.033	0.547143	0.0784549	0.965546	FALSE
ENSMUSG00000019791	16.5992	15.8433	0.0672395	0.430628	0.965546	FALSE
ENSMUSG00000019795	394.129	438.441	-0.153715	0.269754	0.965546	FALSE
ENSMUSG00000019797	4.3261	5.38545	-0.316001	0.219984	0.965546	FALSE
ENSMUSG00000019802	317.8	291.334	0.125446	0.128138	0.965546	FALSE
ENSMUSG00000019820	85.6095	76.2432	0.167162	0.445665	0.965546	FALSE
ENSMUSG00000019822	24.7777	28.8799	-0.221022	0.391691	0.965546	FALSE
ENSMUSG00000019826	3.50411	3.92889	-0.165075	0.364431	0.965546	FALSE
ENSMUSG00000019831	0.274317	0.203107	0.433599	0.0790131	0.965546	FALSE
ENSMUSG00000019832	111.065	85.8748	0.3711	0.334582	0.965546	FALSE
ENSMUSG00000019838	21.9272	15.1214	0.536125	0.119636	0.965546	FALSE
ENSMUSG00000019841	396.864	337.558	0.233507	0.312042	0.965546	FALSE
ENSMUSG00000019842	156.892	126.69	0.308472	0.091445	0.965546	FALSE
ENSMUSG00000019843	563.964	726.602	-0.365561	0.0552698	0.965546	FALSE
ENSMUSG00000019846	69.9737	61.4163	0.188192	0.210801	0.965546	FALSE
ENSMUSG00000019848	108.997	93.9816	0.21384	0.247242	0.965546	FALSE
ENSMUSG00000019849	134.745	122.631	0.135907	0.308712	0.965546	FALSE
ENSMUSG00000019850	43.0241	33.754	0.350085	0.41668	0.965546	FALSE
ENSMUSG00000019852	4.20288	3.40821	0.302366	0.204468	0.965546	FALSE
ENSMUSG00000019856	6.71996	5.48913	0.291874	0.409405	0.965546	FALSE
ENSMUSG00000019861	412.832	358.179	0.204873	0.101668	0.965546	FALSE
ENSMUSG00000019864	13.3206	16.6495	-0.32182	0.231192	0.965546	FALSE
ENSMUSG00000019866	33.2027	28.1645	0.237423	0.39976	0.965546	FALSE
ENSMUSG00000019872	357.849	316.666	0.17639	0.245529	0.965546	FALSE
ENSMUSG00000019873	37.3276	33.2704	0.166005	0.300761	0.965546	FALSE
ENSMUSG00000019877	371.163	304.93	0.283575	0.1681	0.965546	FALSE
ENSMUSG00000019880	0.847599	0.431276	0.97477	0.0793426	0.965546	FALSE
ENSMUSG00000019883	0.124912	0.0950415	0.394287	0.162011	0.965546	FALSE
ENSMUSG00000019889	37.2217	30.8873	0.269133	0.0440611	0.965546	FALSE
ENSMUSG00000019909	7.02111	9.92095	-0.498778	0.33494	0.965546	FALSE
ENSMUSG00000019916	177.771	150.001	0.245049	0.204623	0.965546	FALSE
ENSMUSG00000019917	52.6099	45.4438	0.211251	0.0831968	0.965546	FALSE
ENSMUSG00000019920	108.288	88.4353	0.292174	0.0843872	0.965546	FALSE
ENSMUSG00000019923	58.5315	52.668	0.152285	0.248025	0.965546	FALSE
ENSMUSG00000019933	0.0514366	0.0781103	-0.602719	0.296353	0.965546	FALSE
ENSMUSG00000019943	136.508	121.924	0.163006	0.416151	0.965546	FALSE
ENSMUSG00000019944	10.8022	9.16695	0.236811	0.289767	0.965546	FALSE
ENSMUSG00000019945	3.21717	4.44565	-0.466602	0.195264	0.965546	FALSE
ENSMUSG00000019948	14.9144	16.9484	-0.18444	0.36816	0.965546	FALSE
ENSMUSG00000019951	93.6299	79.0738	0.24377	0.0995476	0.965546	FALSE
ENSMUSG00000019961	160.568	153.451	0.0654051	0.458882	0.965546	FALSE
ENSMUSG00000019969	15.3538	14.0918	0.123742	0.41595	0.965546	FALSE
ENSMUSG00000019970	2140.95	1837.81	0.220262	0.326209	0.965546	FALSE
ENSMUSG00000019971	4.18025	3.27181	0.353498	0.0830772	0.965546	FALSE
ENSMUSG00000019977	18.0273	20.6409	-0.195325	0.317549	0.965546	FALSE
ENSMUSG00000019979	544.693	488.669	0.156586	0.390346	0.965546	FALSE
ENSMUSG00000019982	12.6788	20.4595	-0.69035	0.0885002	0.965546	FALSE
ENSMUSG00000019984	9.60765	8.82147	0.123164	0.305904	0.965546	FALSE
ENSMUSG00000019987	21.359	10.8347	0.979181	0.111438	0.965546	FALSE
ENSMUSG00000019988	179.829	163.226	0.139753	0.202385	0.965546	FALSE
ENSMUSG00000019998	53.9111	48.776	0.144412	0.123753	0.965546	FALSE
ENSMUSG00000020000	0.113158	0.245234	-1.11582	0.164613	0.965546	FALSE
ENSMUSG00000020009	39.1751	45.4667	-0.214872	0.365225	0.965546	FALSE
ENSMUSG00000020010	21.1409	25.7336	-0.283615	0.426817	0.965546	FALSE
ENSMUSG00000020014	2.17975	3.1133	-0.514283	0.262685	0.965546	FALSE
ENSMUSG00000020021	30.066	24.2547	0.309867	0.0498244	0.965546	FALSE
ENSMUSG00000020022	12.9965	15.7248	-0.274914	0.370327	0.965546	FALSE
ENSMUSG00000020024	15.5543	14.3717	0.114081	0.401069	0.965546	FALSE
ENSMUSG00000020032	4.76576	5.89727	-0.30734	0.271695	0.965546	FALSE
ENSMUSG00000020038	5.31479	4.03594	0.397108	0.111359	0.965546	FALSE
ENSMUSG00000020044	436.777	253.241	0.786384	0.0626413	0.965546	FALSE
ENSMUSG00000020052	0.730317	1.57984	-1.11319	0.0264503	0.965546	FALSE
ENSMUSG00000020059	2.525	2.10977	0.259196	0.418603	0.965546	FALSE
ENSMUSG00000020069	31.8679	37.9137	-0.250615	0.250733	0.965546	FALSE
ENSMUSG00000020070	57.1285	52.4551	0.123129	0.385894	0.965546	FALSE
ENSMUSG00000020074	50.9954	46.7761	0.124595	0.321013	0.965546	FALSE
ENSMUSG00000020075	207.702	180.763	0.200417	0.304547	0.965546	FALSE
ENSMUSG00000020077	349.713	294.936	0.245769	0.399267	0.965546	FALSE
ENSMUSG00000020078	183.136	162.871	0.169179	0.217001	0.965546	FALSE
ENSMUSG00000020081	0.249689	0.0925415	1.43196	0.0582138	0.965546	FALSE
ENSMUSG00000020085	419.698	381.853	0.136336	0.259242	0.965546	FALSE
ENSMUSG00000020092	120.294	141.731	-0.236591	0.359278	0.965546	FALSE
ENSMUSG00000020098	5.57844	7.46056	-0.419423	0.214887	0.965546	FALSE
ENSMUSG00000020109	97.4548	89.9721	0.115255	0.173209	0.965546	FALSE
ENSMUSG00000020115	757.118	598.154	0.340002	0.184826	0.965546	FALSE
ENSMUSG00000020116	263.893	222.648	0.245187	0.2545	0.965546	FALSE
ENSMUSG00000020120	4546.23	3462.28	0.392948	0.333614	0.965546	FALSE
ENSMUSG00000020123	0.0973477	0.0452946	1.10381	0.0575849	0.965546	FALSE
ENSMUSG00000020124	16.6161	14.894	0.157851	0.211927	0.965546	FALSE
ENSMUSG00000020128	45.2305	41.437	0.126377	0.379653	0.965546	FALSE
ENSMUSG00000020130	752.23	629	0.258114	0.138805	0.965546	FALSE
ENSMUSG00000020132	1385.69	1305.25	0.0862762	0.227465	0.965546	FALSE
ENSMUSG00000020134	710.568	621.694	0.192769	0.301529	0.965546	FALSE
ENSMUSG00000020137	3.61126	3.28412	0.136994	0.235268	0.965546	FALSE
ENSMUSG00000020142	8.50088	10.1853	-0.260806	0.364587	0.965546	FALSE
ENSMUSG00000020149	263.255	242.266	0.11987	0.239239	0.965546	FALSE
ENSMUSG00000020150	26.231	35.8061	-0.448931	0.213338	0.965546	FALSE
ENSMUSG00000020152	126.804	116.74	0.119292	0.45415	0.965546	FALSE
ENSMUSG00000020153	76.3593	105.226	-0.462612	0.0861917	0.965546	FALSE
ENSMUSG00000020155	1.23164	1.76781	-0.521382	0.121841	0.965546	FALSE
ENSMUSG00000020156	219.654	255.868	-0.220166	0.329591	0.965546	FALSE
ENSMUSG00000020159	508.304	830.299	-0.70794	0.0300109	0.965546	FALSE
ENSMUSG00000020163	58.5696	77.3655	-0.40154	0.174156	0.965546	FALSE
ENSMUSG00000020167	144.378	165.328	-0.195477	0.187059	0.965546	FALSE
ENSMUSG00000020170	85.2535	74.1036	0.202215	0.228547	0.965546	FALSE
ENSMUSG00000020171	81.0113	106.74	-0.397906	0.075248	0.965546	FALSE
ENSMUSG00000020173	100.408	78.5069	0.354981	0.177984	0.965546	FALSE
ENSMUSG00000020175	8.10189	9.87008	-0.284804	0.356325	0.965546	FALSE
ENSMUSG00000020177	1.34557	2.0587	-0.613518	0.219881	0.965546	FALSE
ENSMUSG00000020180	22.9854	29.1257	-0.341578	0.355417	0.965546	FALSE
ENSMUSG00000020181	0.569084	0.433685	0.391995	0.210707	0.965546	FALSE
ENSMUSG00000020184	263.19	241.545	0.123812	0.435463	0.965546	FALSE
ENSMUSG00000020189	132.901	119.603	0.152098	0.280172	0.965546	FALSE
ENSMUSG00000020196	113.561	124.997	-0.13842	0.460188	0.965546	FALSE
ENSMUSG00000020218	15.8272	21.7132	-0.456168	0.347431	0.965546	FALSE
ENSMUSG00000020219	262.693	359.989	-0.454578	0.185485	0.965546	FALSE
ENSMUSG00000020220	614.409	571.51	0.10442	0.428346	0.965546	FALSE
ENSMUSG00000020224	519.362	602.133	-0.21334	0.457551	0.965546	FALSE
ENSMUSG00000020227	809.612	609.352	0.409956	0.336575	0.965546	FALSE
ENSMUSG00000020231	10.9575	9.84868	0.15392	0.356977	0.965546	FALSE
ENSMUSG00000020234	0.307499	0.427172	-0.474235	0.195712	0.965546	FALSE
ENSMUSG00000020241	111.666	98.6462	0.178856	0.44181	0.965546	FALSE
ENSMUSG00000020250	245.108	211.116	0.215385	0.338762	0.965546	FALSE
ENSMUSG00000020253	76.6768	89.8919	-0.2294	0.280205	0.965546	FALSE
ENSMUSG00000020255	18.5085	17.5043	0.080472	0.351601	0.965546	FALSE
ENSMUSG00000020256	2.61615	2.14384	0.287248	0.387666	0.965546	FALSE
ENSMUSG00000020257	20.3651	22.9061	-0.16963	0.356626	0.965546	FALSE
ENSMUSG00000020260	35.6949	33.1169	0.108153	0.290854	0.965546	FALSE
ENSMUSG00000020261	905.476	793.143	0.191096	0.344423	0.965546	FALSE
ENSMUSG00000020277	313.919	258.471	0.28039	0.332371	0.965546	FALSE
ENSMUSG00000020280	92.6623	86.5875	0.0978226	0.392504	0.965546	FALSE
ENSMUSG00000020283	44.1469	40.7534	0.115391	0.17946	0.965546	FALSE
ENSMUSG00000020287	5.33418	4.90459	0.121132	0.362126	0.965546	FALSE
ENSMUSG00000020288	5.82924	5.46083	0.0941866	0.295873	0.965546	FALSE
ENSMUSG00000020290	153.678	134.746	0.189664	0.242582	0.965546	FALSE
ENSMUSG00000020297	11.4597	17.0641	-0.574391	0.163989	0.965546	FALSE
ENSMUSG00000020300	156.424	115.573	0.436658	0.0987255	0.965546	FALSE
ENSMUSG00000020303	7.49359	5.98581	0.324112	0.110181	0.965546	FALSE
ENSMUSG00000020305	4.36637	4.91794	-0.171619	0.34849	0.965546	FALSE
ENSMUSG00000020307	24.7594	30.0961	-0.281596	0.385146	0.965546	FALSE
ENSMUSG00000020308	50.6654	63.2126	-0.319212	0.167575	0.965546	FALSE
ENSMUSG00000020309	17.4173	13.9162	0.323756	0.0715642	0.965546	FALSE
ENSMUSG00000020311	118.636	112.972	0.0705781	0.377905	0.965546	FALSE
ENSMUSG00000020312	5.33618	6.50426	-0.285576	0.404589	0.965546	FALSE
ENSMUSG00000020323	0.137342	0.289548	-1.07603	0.215223	0.965546	FALSE
ENSMUSG00000020325	3.86535	2.86444	0.432349	0.0632828	0.965546	FALSE
ENSMUSG00000020326	66.2353	59.0294	0.166167	0.14631	0.965546	FALSE
ENSMUSG00000020329	42.7247	51.2173	-0.261562	0.0546021	0.965546	FALSE
ENSMUSG00000020333	0.309393	0.113483	1.44696	0.0343977	0.965546	FALSE
ENSMUSG00000020334	1.13898	0.767958	0.568641	0.1386	0.965546	FALSE
ENSMUSG00000020346	177.834	195.128	-0.133892	0.456113	0.965546	FALSE
ENSMUSG00000020349	2705.44	2468.59	0.132173	0.256287	0.965546	FALSE
ENSMUSG00000020357	35.2092	31.0552	0.181119	0.401676	0.965546	FALSE
ENSMUSG00000020362	218.365	194.602	0.166212	0.195459	0.965546	FALSE
ENSMUSG00000020363	40.3994	26.6537	0.599995	0.0281938	0.965546	FALSE
ENSMUSG00000020366	9.02358	8.429	0.0983394	0.165449	0.965546	FALSE
ENSMUSG00000020368	796.774	740.948	0.104797	0.40144	0.965546	FALSE
ENSMUSG00000020372	1087.14	1293.12	-0.250324	0.364181	0.965546	FALSE
ENSMUSG00000020386	56.6671	51.8656	0.127734	0.169467	0.965546	FALSE
ENSMUSG00000020387	25.9116	22.1371	0.227133	0.251732	0.965546	FALSE
ENSMUSG00000020400	42.2161	30.1697	0.484694	0.260856	0.965546	FALSE
ENSMUSG00000020401	0.23489	0.485717	-1.04813	0.039138	0.965546	FALSE
ENSMUSG00000020402	87.6078	85.142	0.041189	0.432905	0.965546	FALSE
ENSMUSG00000020407	31.6453	20.7197	0.610983	0.289573	0.965546	FALSE
ENSMUSG00000020412	418.203	465.711	-0.15523	0.337804	0.965546	FALSE
ENSMUSG00000020413	50.6952	46.4715	0.125502	0.326879	0.965546	FALSE
ENSMUSG00000020415	154.923	211.09	-0.446311	0.100364	0.965546	FALSE
ENSMUSG00000020420	80.0913	71.8458	0.156743	0.166183	0.965546	FALSE
ENSMUSG00000020427	99.4589	67.5091	0.559018	0.0452883	0.965546	FALSE
ENSMUSG00000020434	0.312159	0.406347	-0.380429	0.359123	0.965546	FALSE
ENSMUSG00000020439	22.9728	25.7708	-0.165814	0.470121	0.965546	FALSE
ENSMUSG00000020440	19.6393	26.5054	-0.432541	0.23277	0.965546	FALSE
ENSMUSG00000020441	16.9531	20.1782	-0.251245	0.404738	0.965546	FALSE
ENSMUSG00000020444	96.0505	133.959	-0.479922	0.0932656	0.965546	FALSE
ENSMUSG00000020448	27.3579	25.647	0.0931698	0.204589	0.965546	FALSE
ENSMUSG00000020454	26.8735	25.1737	0.0942666	0.265142	0.965546	FALSE
ENSMUSG00000020456	168.426	184.095	-0.128337	0.404173	0.965546	FALSE
ENSMUSG00000020458	82.3328	75.1118	0.132428	0.307816	0.965546	FALSE
ENSMUSG00000020460	2282.75	3049.33	-0.417722	0.195068	0.965546	FALSE
ENSMUSG00000020463	24.0882	21.9984	0.130928	0.302802	0.965546	FALSE
ENSMUSG00000020464	7.73126	7.04856	0.133375	0.333377	0.965546	FALSE
ENSMUSG00000020467	318.613	203.756	0.644967	0.151142	0.965546	FALSE
ENSMUSG00000020469	6.41469	15.0819	-1.23337	0.217017	0.965546	FALSE
ENSMUSG00000020473	197.87	164.597	0.265613	0.168798	0.965546	FALSE
ENSMUSG00000020475	29.5577	36.9266	-0.321123	0.379711	0.965546	FALSE
ENSMUSG00000020477	6.58797	7.81081	-0.245637	0.311524	0.965546	FALSE
ENSMUSG00000020483	83.8946	96.8846	-0.207689	0.434308	0.965546	FALSE
ENSMUSG00000020485	56.6161	71.571	-0.338163	0.0317398	0.965546	FALSE
ENSMUSG00000020486	44.026	61.4438	-0.480914	0.153501	0.965546	FALSE
ENSMUSG00000020491	9.72934	8.88616	0.130783	0.445353	0.965546	FALSE
ENSMUSG00000020495	19.1484	16.2678	0.235204	0.215368	0.965546	FALSE
ENSMUSG00000020496	99.9422	121.376	-0.280318	0.158013	0.965546	FALSE
ENSMUSG00000020514	26.694	32.5917	-0.287988	0.27878	0.965546	FALSE
ENSMUSG00000020515	99.1947	116.824	-0.236003	0.140168	0.965546	FALSE
ENSMUSG00000020519	86.7457	101.298	-0.223742	0.223167	0.965546	FALSE
ENSMUSG00000020521	95.1941	79.8212	0.2541	0.113278	0.965546	FALSE
ENSMUSG00000020522	23.6772	19.4515	0.283614	0.104865	0.965546	FALSE
ENSMUSG00000020525	6.8431	7.76194	-0.181766	0.428107	0.965546	FALSE
ENSMUSG00000020527	33.2594	27.4469	0.277121	0.145214	0.965546	FALSE
ENSMUSG00000020528	7.41642	8.29382	-0.161315	0.40711	0.965546	FALSE
ENSMUSG00000020532	28.2442	24.7219	0.192164	0.156633	0.965546	FALSE
ENSMUSG00000020534	30.5131	34.7521	-0.18767	0.435741	0.965546	FALSE
ENSMUSG00000020536	27.6174	27.1262	0.025894	0.438398	0.965546	FALSE
ENSMUSG00000020541	7.14744	6.0039	0.251528	0.198241	0.965546	FALSE
ENSMUSG00000020547	2.53648	3.12473	-0.300905	0.19244	0.965546	FALSE
ENSMUSG00000020562	0.929437	1.36923	-0.558935	0.241274	0.965546	FALSE
ENSMUSG00000020564	13.4345	11.2452	0.256632	0.206456	0.965546	FALSE
ENSMUSG00000020566	9.18809	12.0192	-0.3875	0.353296	0.965546	FALSE
ENSMUSG00000020570	100.977	92.7543	0.122541	0.368995	0.965546	FALSE
ENSMUSG00000020576	6.43578	5.87383	0.131815	0.246169	0.965546	FALSE
ENSMUSG00000020577	11.2278	14.2948	-0.348414	0.360647	0.965546	FALSE
ENSMUSG00000020580	75.5181	67.7195	0.157251	0.126203	0.965546	FALSE
ENSMUSG00000020581	16.805	27.2447	-0.697081	0.30099	0.965546	FALSE
ENSMUSG00000020585	4578.95	4252.89	0.106576	0.238591	0.965546	FALSE
ENSMUSG00000020589	149.89	118.584	0.337996	0.0543179	0.965546	FALSE
ENSMUSG00000020590	70.7697	60.3441	0.22992	0.2814	0.965546	FALSE
ENSMUSG00000020591	1.37215	0.800799	0.776927	0.335947	0.965546	FALSE
ENSMUSG00000020598	39.6573	25.5582	0.633801	0.0715029	0.965546	FALSE
ENSMUSG00000020609	0.188486	0.110196	0.77439	0.153286	0.965546	FALSE
ENSMUSG00000020610	31.3129	35.8523	-0.19531	0.175106	0.965546	FALSE
ENSMUSG00000020611	72.7193	56.7762	0.357052	0.18922	0.965546	FALSE
ENSMUSG00000020622	0.145582	0.0966513	0.590972	0.266066	0.965546	FALSE
ENSMUSG00000020623	3.27369	4.27943	-0.386499	0.162587	0.965546	FALSE
ENSMUSG00000020627	1.04702	0.717233	0.545776	0.0921726	0.965546	FALSE
ENSMUSG00000020634	30.1465	22.8231	0.401498	0.165256	0.965546	FALSE
ENSMUSG00000020635	1.37321	1.23176	0.156832	0.371025	0.965546	FALSE
ENSMUSG00000020638	118.423	69.0528	0.77818	0.111267	0.965546	FALSE
ENSMUSG00000020640	38.0198	34.4811	0.140945	0.297746	0.965546	FALSE
ENSMUSG00000020642	47.5377	57.5633	-0.276077	0.364368	0.965546	FALSE
ENSMUSG00000020647	12.4109	10.0057	0.310783	0.184413	0.965546	FALSE
ENSMUSG00000020648	1.20946	1.37913	-0.189396	0.359994	0.965546	FALSE
ENSMUSG00000020654	23.4668	19.484	0.268329	0.344634	0.965546	FALSE
ENSMUSG00000020656	1.0285	0.928149	0.14811	0.363806	0.965546	FALSE
ENSMUSG00000020658	2.13265	1.91347	0.156457	0.410722	0.965546	FALSE
ENSMUSG00000020660	0.0429591	0.0927398	-1.11022	0.0246308	0.965546	FALSE
ENSMUSG00000020664	17.5518	15.6951	0.161301	0.239027	0.965546	FALSE
ENSMUSG00000020668	12.7264	10.6172	0.261428	0.102309	0.965546	FALSE
ENSMUSG00000020671	353.448	273.871	0.367999	0.043851	0.965546	FALSE
ENSMUSG00000020680	15.0094	19.3888	-0.369361	0.142359	0.965546	FALSE
ENSMUSG00000020684	2.42121	1.49663	0.694006	0.121321	0.965546	FALSE
ENSMUSG00000020686	0.646285	0.989147	-0.614015	0.112134	0.965546	FALSE
ENSMUSG00000020687	8.62728	7.49092	0.203763	0.155182	0.965546	FALSE
ENSMUSG00000020689	16.282	13.0766	0.316291	0.123808	0.965546	FALSE
ENSMUSG00000020695	15.9995	19.3345	-0.273148	0.39647	0.965546	FALSE
ENSMUSG00000020696	35.454	28.6214	0.308853	0.244717	0.965546	FALSE
ENSMUSG00000020697	4.73942	4.09531	0.210738	0.199968	0.965546	FALSE
ENSMUSG00000020700	92.6993	76.6294	0.27466	0.238675	0.965546	FALSE
ENSMUSG00000020709	41.8121	27.277	0.616234	0.160823	0.965546	FALSE
ENSMUSG00000020712	0.178708	0.0948648	0.913663	0.156192	0.965546	FALSE
ENSMUSG00000020715	43.3762	39.9123	0.12007	0.266268	0.965546	FALSE
ENSMUSG00000020716	214.639	188.546	0.186997	0.196401	0.965546	FALSE
ENSMUSG00000020718	2.73804	3.18347	-0.217458	0.245671	0.965546	FALSE
ENSMUSG00000020720	11.8629	10.4026	0.189515	0.249144	0.965546	FALSE
ENSMUSG00000020734	0.164369	0.107733	0.609475	0.293721	0.965546	FALSE
ENSMUSG00000020739	431.172	504.857	-0.227611	0.32394	0.965546	FALSE
ENSMUSG00000020741	317.463	301.83	0.0728519	0.259613	0.965546	FALSE
ENSMUSG00000020744	2.70455	3.14601	-0.218137	0.299235	0.965546	FALSE
ENSMUSG00000020745	109.444	103.283	0.0835911	0.233628	0.965546	FALSE
ENSMUSG00000020766	29.1225	33.8007	-0.214919	0.438294	0.965546	FALSE
ENSMUSG00000020774	1.74326	2.2785	-0.386294	0.397989	0.965546	FALSE
ENSMUSG00000020775	13.206	15.3576	-0.217758	0.421675	0.965546	FALSE
ENSMUSG00000020777	200.269	181.869	0.139035	0.361044	0.965546	FALSE
ENSMUSG00000020778	3.65325	5.10156	-0.481758	0.100577	0.965546	FALSE
ENSMUSG00000020781	113.274	140.514	-0.310905	0.101875	0.965546	FALSE
ENSMUSG00000020782	24.2203	23.228	0.0603505	0.287652	0.965546	FALSE
ENSMUSG00000020787	27.7761	21.7806	0.3508	0.320718	0.965546	FALSE
ENSMUSG00000020788	38.8922	49.4155	-0.345482	0.44104	0.965546	FALSE
ENSMUSG00000020790	89.3813	80.6257	0.148735	0.356985	0.965546	FALSE
ENSMUSG00000020794	20.324	18.5465	0.132037	0.249284	0.965546	FALSE
ENSMUSG00000020799	91.1131	134.851	-0.565632	0.140503	0.965546	FALSE
ENSMUSG00000020801	1.92757	2.37935	-0.303785	0.156574	0.965546	FALSE
ENSMUSG00000020802	8.1407	7.37927	0.141673	0.278588	0.965546	FALSE
ENSMUSG00000020810	8.67494	11.1676	-0.36439	0.354598	0.965546	FALSE
ENSMUSG00000020811	11.5484	15.6618	-0.439559	0.354062	0.965546	FALSE
ENSMUSG00000020812	1.02562	1.28545	-0.325782	0.259536	0.965546	FALSE
ENSMUSG00000020814	12.7877	15.5985	-0.286653	0.395699	0.965546	FALSE
ENSMUSG00000020821	505.849	473.692	0.0947575	0.240148	0.965546	FALSE
ENSMUSG00000020829	20.1939	25.4957	-0.336332	0.320711	0.965546	FALSE
ENSMUSG00000020832	36.0409	41.7461	-0.212009	0.278717	0.965546	FALSE
ENSMUSG00000020834	1.95872	2.38228	-0.282433	0.449858	0.965546	FALSE
ENSMUSG00000020838	1.1243	0.774267	0.53813	0.375196	0.965546	FALSE
ENSMUSG00000020840	403.264	470.578	-0.22271	0.431846	0.965546	FALSE
ENSMUSG00000020841	5569.25	4672.23	0.253372	0.259399	0.965546	FALSE
ENSMUSG00000020843	4.18344	4.90941	-0.23086	0.420637	0.965546	FALSE
ENSMUSG00000020846	55.8001	50.2955	0.149837	0.437433	0.965546	FALSE
ENSMUSG00000020850	1778.23	1632.22	0.123611	0.284201	0.965546	FALSE
ENSMUSG00000020859	3297.5	2796.49	0.237757	0.270166	0.965546	FALSE
ENSMUSG00000020868	29.5734	33.4782	-0.178921	0.336836	0.965546	FALSE
ENSMUSG00000020869	624.804	459.79	0.44243	0.0986844	0.965546	FALSE
ENSMUSG00000020877	11.4191	15.5261	-0.44325	0.185532	0.965546	FALSE
ENSMUSG00000020878	4.09146	5.24454	-0.358201	0.41047	0.965546	FALSE
ENSMUSG00000020882	18.3662	22.1371	-0.26941	0.297122	0.965546	FALSE
ENSMUSG00000020884	0.103449	0.309729	-1.58209	0.0421727	0.965546	FALSE
ENSMUSG00000020886	38.0949	35.4772	0.102705	0.35495	0.965546	FALSE
ENSMUSG00000020889	68.7248	107.033	-0.639147	0.204614	0.965546	FALSE
ENSMUSG00000020894	47.2476	58.0637	-0.297394	0.234413	0.965546	FALSE
ENSMUSG00000020895	2.58454	3.78265	-0.549492	0.0895936	0.965546	FALSE
ENSMUSG00000020898	29.5872	34.5557	-0.223952	0.257813	0.965546	FALSE
ENSMUSG00000020904	16.1075	24.3561	-0.596554	0.137509	0.965546	FALSE
ENSMUSG00000020905	3.80583	4.58926	-0.270049	0.185261	0.965546	FALSE
ENSMUSG00000020910	8.3547	9.90567	-0.245667	0.120031	0.965546	FALSE
ENSMUSG00000020911	253.243	218.169	0.215074	0.277683	0.965546	FALSE
ENSMUSG00000020921	2.06286	2.44002	-0.242247	0.247669	0.965546	FALSE
ENSMUSG00000020923	36.1985	41.7938	-0.207358	0.214147	0.965546	FALSE
ENSMUSG00000020928	5.41341	8.44597	-0.641725	0.35607	0.965546	FALSE
ENSMUSG00000020930	17.2741	26.1009	-0.595494	0.101978	0.965546	FALSE
ENSMUSG00000020936	139.878	130.823	0.096553	0.365796	0.965546	FALSE
ENSMUSG00000020946	205.043	199.313	0.0408889	0.441842	0.965546	FALSE
ENSMUSG00000020948	82.1786	74.4094	0.143278	0.21147	0.965546	FALSE
ENSMUSG00000020952	203.228	173.964	0.224311	0.18418	0.965546	FALSE
ENSMUSG00000020953	0.148844	0.0774325	0.94279	0.202075	0.965546	FALSE
ENSMUSG00000020954	64.1112	54.0462	0.246384	0.246563	0.965546	FALSE
ENSMUSG00000020955	3.23022	3.98242	-0.302011	0.208498	0.965546	FALSE
ENSMUSG00000020964	430.423	383.968	0.164769	0.125842	0.965546	FALSE
ENSMUSG00000020978	268.51	258.864	0.0527813	0.369528	0.965546	FALSE
ENSMUSG00000020982	222.103	203.863	0.123633	0.255851	0.965546	FALSE
ENSMUSG00000020986	97.9622	79.5341	0.300653	0.0519171	0.965546	FALSE
ENSMUSG00000020988	25.5439	22.6852	0.171226	0.218594	0.965546	FALSE
ENSMUSG00000020992	4.01952	1.98782	1.01584	0.0847211	0.965546	FALSE
ENSMUSG00000020994	31.2229	33.829	-0.115655	0.449573	0.965546	FALSE
ENSMUSG00000021000	19.6362	18.7247	0.0685742	0.350829	0.965546	FALSE
ENSMUSG00000021003	46.0168	52.1027	-0.1792	0.45162	0.965546	FALSE
ENSMUSG00000021009	44.8842	38.0365	0.238825	0.132535	0.965546	FALSE
ENSMUSG00000021012	29.0085	26.7792	0.115367	0.251018	0.965546	FALSE
ENSMUSG00000021018	3.35978	4.33098	-0.366327	0.363265	0.965546	FALSE
ENSMUSG00000021022	254.874	237.861	0.0996654	0.298452	0.965546	FALSE
ENSMUSG00000021027	23.9392	22.4869	0.0902875	0.449643	0.965546	FALSE
ENSMUSG00000021032	2.46565	3.96844	-0.686608	0.31104	0.965546	FALSE
ENSMUSG00000021036	45.6752	44.3776	0.0415794	0.429459	0.965546	FALSE
ENSMUSG00000021038	27.7024	25.8916	0.0975258	0.330517	0.965546	FALSE
ENSMUSG00000021039	73.1115	62.5616	0.22482	0.126726	0.965546	FALSE
ENSMUSG00000021044	11.9662	14.3712	-0.264219	0.284683	0.965546	FALSE
ENSMUSG00000021051	64.7503	60.4145	0.0999931	0.351494	0.965546	FALSE
ENSMUSG00000021062	5.3295	4.51695	0.238651	0.0848359	0.965546	FALSE
ENSMUSG00000021065	65.14	58.6874	0.150493	0.432524	0.965546	FALSE
ENSMUSG00000021067	172.242	137.883	0.320996	0.165034	0.965546	FALSE
ENSMUSG00000021068	52.9414	49.2706	0.10367	0.408241	0.965546	FALSE
ENSMUSG00000021072	87.1234	80.53	0.113533	0.191041	0.965546	FALSE
ENSMUSG00000021079	5.65549	6.56376	-0.214871	0.345257	0.965546	FALSE
ENSMUSG00000021087	4.77944	4.17561	0.194854	0.365816	0.965546	FALSE
ENSMUSG00000021091	399.939	329.784	0.278257	0.289204	0.965546	FALSE
ENSMUSG00000021094	28.7615	35.7207	-0.312622	0.10312	0.965546	FALSE
ENSMUSG00000021096	199.443	188.845	0.0787719	0.4668	0.965546	FALSE
ENSMUSG00000021102	22.797	32.7495	-0.52263	0.0817515	0.965546	FALSE
ENSMUSG00000021109	28.9174	19.4244	0.574067	0.147126	0.965546	FALSE
ENSMUSG00000021111	99.5142	88.7328	0.165434	0.231853	0.965546	FALSE
ENSMUSG00000021112	164.059	139.164	0.237425	0.437309	0.965546	FALSE
ENSMUSG00000021115	78.9559	91.8604	-0.218395	0.326428	0.965546	FALSE
ENSMUSG00000021116	118.435	100.698	0.234072	0.29708	0.965546	FALSE
ENSMUSG00000021120	14.7173	13.1327	0.164344	0.457753	0.965546	FALSE
ENSMUSG00000021123	6.87966	4.70537	0.54803	0.170825	0.965546	FALSE
ENSMUSG00000021125	38.5471	32.6095	0.241328	0.376549	0.965546	FALSE
ENSMUSG00000021127	67.2274	54.2566	0.309251	0.102645	0.965546	FALSE
ENSMUSG00000021130	3.47843	2.49428	0.479816	0.0950882	0.965546	FALSE
ENSMUSG00000021133	335.993	308.458	0.123355	0.433734	0.965546	FALSE
ENSMUSG00000021136	3.77962	5.92604	-0.648825	0.0459903	0.965546	FALSE
ENSMUSG00000021140	57.1919	48.662	0.233014	0.345634	0.965546	FALSE
ENSMUSG00000021143	30.1749	26.3151	0.197457	0.181971	0.965546	FALSE
ENSMUSG00000021147	18.762	17.8305	0.0734675	0.441813	0.965546	FALSE
ENSMUSG00000021179	41.3884	49.0536	-0.245132	0.190818	0.965546	FALSE
ENSMUSG00000021182	21.9793	28.5411	-0.376898	0.0855857	0.965546	FALSE
ENSMUSG00000021187	110.74	102.358	0.113555	0.442085	0.965546	FALSE
ENSMUSG00000021188	16.2212	14.3955	0.172262	0.269949	0.965546	FALSE
ENSMUSG00000021190	52.7123	61.8953	-0.23169	0.275487	0.965546	FALSE
ENSMUSG00000021193	10.9238	9.96436	0.132623	0.2495	0.965546	FALSE
ENSMUSG00000021196	32.5975	29.4206	0.147939	0.470187	0.965546	FALSE
ENSMUSG00000021198	5.06934	10.3647	-1.03181	0.153309	0.965546	FALSE
ENSMUSG00000021200	1.5726	2.62069	-0.736792	0.0609344	0.965546	FALSE
ENSMUSG00000021208	7.9794	3.81922	1.063	0.0781303	0.965546	FALSE
ENSMUSG00000021211	12.2997	9.94757	0.306209	0.156957	0.965546	FALSE
ENSMUSG00000021217	89.8416	72.6562	0.306297	0.0926822	0.965546	FALSE
ENSMUSG00000021222	8.65883	9.94744	-0.200152	0.352067	0.965546	FALSE
ENSMUSG00000021223	10.7138	6.63012	0.692368	0.143609	0.965546	FALSE
ENSMUSG00000021224	1008.14	901.565	0.161192	0.444306	0.965546	FALSE
ENSMUSG00000021226	77.43	60.885	0.346805	0.327452	0.965546	FALSE
ENSMUSG00000021234	2.34153	2.93157	-0.324224	0.341541	0.965546	FALSE
ENSMUSG00000021245	5.71983	5.35788	0.0943116	0.397168	0.965546	FALSE
ENSMUSG00000021248	181.736	164.519	0.143592	0.163147	0.965546	FALSE
ENSMUSG00000021250	47.9217	38.2987	0.323383	0.213212	0.965546	FALSE
ENSMUSG00000021253	13.7696	11.4872	0.261466	0.371406	0.965546	FALSE
ENSMUSG00000021254	13.547	10.2141	0.407409	0.0689846	0.965546	FALSE
ENSMUSG00000021256	6.84993	4.93423	0.473265	0.133294	0.965546	FALSE
ENSMUSG00000021264	284.361	267.966	0.0856748	0.38204	0.965546	FALSE
ENSMUSG00000021268	3.10055	4.62916	-0.578225	0.112491	0.965546	FALSE
ENSMUSG00000021275	175.139	145.479	0.26769	0.202537	0.965546	FALSE
ENSMUSG00000021278	2.91822	4.37411	-0.583901	0.371733	0.965546	FALSE
ENSMUSG00000021279	1098.35	874.105	0.329461	0.205398	0.965546	FALSE
ENSMUSG00000021282	440.207	398.68	0.142952	0.272934	0.965546	FALSE
ENSMUSG00000021302	48.3559	43.1358	0.164806	0.215022	0.965546	FALSE
ENSMUSG00000021303	0.746175	0.516183	0.531632	0.141108	0.965546	FALSE
ENSMUSG00000021314	4.70768	5.55109	-0.237756	0.446081	0.965546	FALSE
ENSMUSG00000021318	20.5542	17.9524	0.195257	0.362525	0.965546	FALSE
ENSMUSG00000021319	0.293311	0.54032	-0.881381	0.0296524	0.965546	FALSE
ENSMUSG00000021322	31.8039	17.634	0.850847	0.0959917	0.965546	FALSE
ENSMUSG00000021326	7.73749	10.1993	-0.398539	0.105139	0.965546	FALSE
ENSMUSG00000021338	39.8331	28.8712	0.46434	0.104425	0.965546	FALSE
ENSMUSG00000021356	3.12075	4.65374	-0.576497	0.0910552	0.965546	FALSE
ENSMUSG00000021357	8.5618	7.861	0.123202	0.306605	0.965546	FALSE
ENSMUSG00000021360	15.6222	14.0999	0.147908	0.186576	0.965546	FALSE
ENSMUSG00000021363	6.62954	8.3002	-0.324238	0.386597	0.965546	FALSE
ENSMUSG00000021366	182.938	143.997	0.345315	0.0793318	0.965546	FALSE
ENSMUSG00000021367	23.7448	16.7382	0.504468	0.16131	0.965546	FALSE
ENSMUSG00000021371	56.5041	55.0029	0.0388486	0.462748	0.965546	FALSE
ENSMUSG00000021373	4.18647	5.38333	-0.362764	0.177647	0.965546	FALSE
ENSMUSG00000021374	317.446	277.365	0.194725	0.259549	0.965546	FALSE
ENSMUSG00000021376	33.9775	28.8721	0.234903	0.211801	0.965546	FALSE
ENSMUSG00000021377	619.039	526.113	0.234659	0.205631	0.965546	FALSE
ENSMUSG00000021379	39.9424	51.502	-0.366708	0.341099	0.965546	FALSE
ENSMUSG00000021384	18.9739	24.7807	-0.385198	0.150739	0.965546	FALSE
ENSMUSG00000021395	191.894	179.077	0.0997265	0.212525	0.965546	FALSE
ENSMUSG00000021396	0.610042	0.400988	0.605352	0.0512822	0.965546	FALSE
ENSMUSG00000021400	6.33528	7.15259	-0.175059	0.338086	0.965546	FALSE
ENSMUSG00000021403	2.0841	1.42084	0.552684	0.160871	0.965546	FALSE
ENSMUSG00000021408	11.5	9.65185	0.252754	0.28984	0.965546	FALSE
ENSMUSG00000021431	367.676	402.386	-0.130144	0.447805	0.965546	FALSE
ENSMUSG00000021458	55.6252	70.18	-0.335321	0.10354	0.965546	FALSE
ENSMUSG00000021461	14.9979	19.9055	-0.408404	0.135151	0.965546	FALSE
ENSMUSG00000021464	2.90932	2.4558	0.244492	0.327335	0.965546	FALSE
ENSMUSG00000021470	37.4563	34.3348	0.125537	0.374865	0.965546	FALSE
ENSMUSG00000021476	68.0366	79.5342	-0.225264	0.423748	0.965546	FALSE
ENSMUSG00000021481	9.93321	12.5428	-0.33653	0.130194	0.965546	FALSE
ENSMUSG00000021488	49.1621	47.3106	0.0553816	0.470662	0.965546	FALSE
ENSMUSG00000021492	0.157239	0.335078	-1.09154	0.156001	0.965546	FALSE
ENSMUSG00000021495	10.4904	12.3496	-0.235393	0.33912	0.965546	FALSE
ENSMUSG00000021496	0.562586	0.686611	-0.287419	0.408241	0.965546	FALSE
ENSMUSG00000021504	4.09228	4.95859	-0.277028	0.210594	0.965546	FALSE
ENSMUSG00000021510	10.9807	8.96903	0.291941	0.0763001	0.965546	FALSE
ENSMUSG00000021514	2.76334	3.1651	-0.195841	0.392802	0.965546	FALSE
ENSMUSG00000021532	7.98446	8.8831	-0.153869	0.412027	0.965546	FALSE
ENSMUSG00000021534	1.87788	2.91116	-0.632493	0.0798556	0.965546	FALSE
ENSMUSG00000021536	52.1529	59.8175	-0.197819	0.448316	0.965546	FALSE
ENSMUSG00000021549	21.6492	18.9437	0.192595	0.330238	0.965546	FALSE
ENSMUSG00000021553	0.255008	0.425723	-0.739368	0.202359	0.965546	FALSE
ENSMUSG00000021556	6.35093	4.6937	0.436244	0.0690243	0.965546	FALSE
ENSMUSG00000021575	0.141	0.11782	0.259113	0.436515	0.965546	FALSE
ENSMUSG00000021577	80.2544	87.7731	-0.129199	0.339304	0.965546	FALSE
ENSMUSG00000021583	26.0494	20.9965	0.311101	0.21154	0.965546	FALSE
ENSMUSG00000021585	213.03	166.562	0.354999	0.0638793	0.965546	FALSE
ENSMUSG00000021587	1.3106	2.17609	-0.731509	0.307869	0.965546	FALSE
ENSMUSG00000021591	396.861	225.615	0.814771	0.0861441	0.965546	FALSE
ENSMUSG00000021592	3.53983	3.16543	0.161279	0.366827	0.965546	FALSE
ENSMUSG00000021596	45.8834	36.1124	0.345476	0.377343	0.965546	FALSE
ENSMUSG00000021606	26.0065	34.5942	-0.411658	0.217877	0.965546	FALSE
ENSMUSG00000021611	1.06379	0.927017	0.198541	0.431996	0.965546	FALSE
ENSMUSG00000021614	67.815	34.4765	0.975993	0.0711703	0.965546	FALSE
ENSMUSG00000021615	129.133	112.903	0.193773	0.176556	0.965546	FALSE
ENSMUSG00000021624	3.2985	1.73173	0.929599	0.0674226	0.965546	FALSE
ENSMUSG00000021629	26.7305	25.6619	0.0588577	0.300806	0.965546	FALSE
ENSMUSG00000021635	17.1923	15.7739	0.124226	0.177248	0.965546	FALSE
ENSMUSG00000021660	32.0171	40.8331	-0.350897	0.227838	0.965546	FALSE
ENSMUSG00000021665	28.4546	23.5514	0.272848	0.339835	0.965546	FALSE
ENSMUSG00000021668	14.2507	11.9854	0.24975	0.168271	0.965546	FALSE
ENSMUSG00000021669	61.9323	55.7541	0.151614	0.324296	0.965546	FALSE
ENSMUSG00000021675	1.95464	2.94354	-0.590652	0.127977	0.965546	FALSE
ENSMUSG00000021681	5.87391	5.74161	0.0328639	0.425801	0.965546	FALSE
ENSMUSG00000021686	18.5072	16.2621	0.186566	0.150513	0.965546	FALSE
ENSMUSG00000021692	17.8297	15.5891	0.19374	0.170139	0.965546	FALSE
ENSMUSG00000021696	1.78726	1.68498	0.0850153	0.352275	0.965546	FALSE
ENSMUSG00000021697	0.662623	1.04558	-0.658038	0.164954	0.965546	FALSE
ENSMUSG00000021702	0.684472	0.338376	1.01636	0.224355	0.965546	FALSE
ENSMUSG00000021703	45.5563	41.1723	0.145977	0.467003	0.965546	FALSE
ENSMUSG00000021706	5.92756	4.90599	0.272894	0.112758	0.965546	FALSE
ENSMUSG00000021709	22.5571	19.0383	0.244678	0.223965	0.965546	FALSE
ENSMUSG00000021710	6.28481	5.82156	0.110464	0.280306	0.965546	FALSE
ENSMUSG00000021711	27.7785	24.2897	0.193628	0.114444	0.965546	FALSE
ENSMUSG00000021712	186.131	167.956	0.148237	0.361013	0.965546	FALSE
ENSMUSG00000021713	25.7571	24.4536	0.0749208	0.424419	0.965546	FALSE
ENSMUSG00000021716	6.37899	7.07351	-0.149099	0.434807	0.965546	FALSE
ENSMUSG00000021720	10.0372	13.0195	-0.375318	0.272046	0.965546	FALSE
ENSMUSG00000021725	43.5603	34.8998	0.319796	0.189362	0.965546	FALSE
ENSMUSG00000021728	82.1203	72.3179	0.183386	0.30492	0.965546	FALSE
ENSMUSG00000021731	118.204	139.14	-0.235252	0.307658	0.965546	FALSE
ENSMUSG00000021733	259.759	225.748	0.202459	0.345477	0.965546	FALSE
ENSMUSG00000021737	31.8431	29.9099	0.0903596	0.464438	0.965546	FALSE
ENSMUSG00000021738	86.4988	80.775	0.0987714	0.42707	0.965546	FALSE
ENSMUSG00000021745	63.671	52.0425	0.290948	0.434471	0.965546	FALSE
ENSMUSG00000021748	112.602	127.161	-0.175425	0.370356	0.965546	FALSE
ENSMUSG00000021749	1.23396	2.50738	-1.02288	0.116564	0.965546	FALSE
ENSMUSG00000021751	8.6791	11.746	-0.436553	0.242878	0.965546	FALSE
ENSMUSG00000021756	44.7594	41.6805	0.10282	0.238865	0.965546	FALSE
ENSMUSG00000021759	12.4486	9.55972	0.380946	0.207203	0.965546	FALSE
ENSMUSG00000021765	22.029	8.26811	1.41377	0.0275699	0.965546	FALSE
ENSMUSG00000021767	62.4001	47.6184	0.390029	0.174412	0.965546	FALSE
ENSMUSG00000021770	21.2427	18.2406	0.21982	0.17886	0.965546	FALSE
ENSMUSG00000021773	0.199443	0.245534	-0.299946	0.359471	0.965546	FALSE
ENSMUSG00000021774	102.093	84.5872	0.271379	0.0398276	0.965546	FALSE
ENSMUSG00000021775	47.5676	59.5829	-0.324918	0.448055	0.965546	FALSE
ENSMUSG00000021782	92.485	77.0937	0.262607	0.251952	0.965546	FALSE
ENSMUSG00000021786	92.3106	82.3575	0.164597	0.183752	0.965546	FALSE
ENSMUSG00000021794	653.028	633.795	0.0431286	0.358458	0.965546	FALSE
ENSMUSG00000021795	4867.18	5544.5	-0.18797	0.415013	0.965546	FALSE
ENSMUSG00000021796	93.0813	77.6173	0.262114	0.137869	0.965546	FALSE
ENSMUSG00000021798	29.329	42.9224	-0.549405	0.324447	0.965546	FALSE
ENSMUSG00000021806	17.8374	9.32288	0.936057	0.0329933	0.965546	FALSE
ENSMUSG00000021810	39.3861	36.9101	0.0936721	0.34252	0.965546	FALSE
ENSMUSG00000021811	288.106	359.659	-0.320033	0.210964	0.965546	FALSE
ENSMUSG00000021815	3.03612	3.70611	-0.287677	0.439668	0.965546	FALSE
ENSMUSG00000021823	33.0811	21.7956	0.601969	0.0784865	0.965546	FALSE
ENSMUSG00000021824	82.0222	71.3436	0.20123	0.127821	0.965546	FALSE
ENSMUSG00000021831	36.8213	29.7559	0.307366	0.130651	0.965546	FALSE
ENSMUSG00000021832	324.736	285.752	0.1845	0.200542	0.965546	FALSE
ENSMUSG00000021835	6.22486	8.02365	-0.366218	0.312577	0.965546	FALSE
ENSMUSG00000021843	56.8772	52.295	0.121178	0.218044	0.965546	FALSE
ENSMUSG00000021866	6.97071	5.84595	0.253866	0.161993	0.965546	FALSE
ENSMUSG00000021870	44.7657	41.0686	0.124359	0.284524	0.965546	FALSE
ENSMUSG00000021871	51.8206	43.6975	0.245973	0.430064	0.965546	FALSE
ENSMUSG00000021874	1.01665	0.818779	0.312281	0.35704	0.965546	FALSE
ENSMUSG00000021877	809.748	746.596	0.117146	0.362091	0.965546	FALSE
ENSMUSG00000021890	132.176	120.087	0.138377	0.274563	0.965546	FALSE
ENSMUSG00000021892	20.0528	18.5108	0.115433	0.341171	0.965546	FALSE
ENSMUSG00000021893	463.851	427.72	0.116994	0.24705	0.965546	FALSE
ENSMUSG00000021903	70.9154	45.5829	0.637607	0.322841	0.965546	FALSE
ENSMUSG00000021904	42.949	57.1024	-0.410927	0.358998	0.965546	FALSE
ENSMUSG00000021906	9.28504	8.76185	0.0836725	0.330954	0.965546	FALSE
ENSMUSG00000021908	150.08	104.13	0.527357	0.0902869	0.965546	FALSE
ENSMUSG00000021913	0.0560565	0.0736986	-0.394756	0.373955	0.965546	FALSE
ENSMUSG00000021916	14.2395	15.8018	-0.150191	0.421949	0.965546	FALSE
ENSMUSG00000021918	1.62517	1.36435	0.252381	0.21892	0.965546	FALSE
ENSMUSG00000021922	359.111	560.959	-0.643463	0.160031	0.965546	FALSE
ENSMUSG00000021928	7.8987	11.5587	-0.549291	0.105089	0.965546	FALSE
ENSMUSG00000021929	9.49427	8.3658	0.182553	0.305208	0.965546	FALSE
ENSMUSG00000021930	29.3343	27.7187	0.0817305	0.407452	0.965546	FALSE
ENSMUSG00000021944	1.20418	0.678197	0.828272	0.0239514	0.965546	FALSE
ENSMUSG00000021950	8.30529	6.54229	0.344235	0.248837	0.965546	FALSE
ENSMUSG00000021951	40.944	54.0139	-0.399679	0.152245	0.965546	FALSE
ENSMUSG00000021952	54.2347	48.4179	0.163677	0.247144	0.965546	FALSE
ENSMUSG00000021962	184.431	152.64	0.272947	0.13535	0.965546	FALSE
ENSMUSG00000021963	19.2006	22.0165	-0.197432	0.377654	0.965546	FALSE
ENSMUSG00000021967	4.35151	5.43937	-0.321924	0.225908	0.965546	FALSE
ENSMUSG00000021974	2.42686	1.57355	0.625062	0.323719	0.965546	FALSE
ENSMUSG00000021975	41.3244	37.226	0.150685	0.135171	0.965546	FALSE
ENSMUSG00000021978	99.7504	94.0625	0.0847027	0.344123	0.965546	FALSE
ENSMUSG00000021983	1.08949	1.59456	-0.549507	0.213064	0.965546	FALSE
ENSMUSG00000021986	4.56779	6.72988	-0.559086	0.0898218	0.965546	FALSE
ENSMUSG00000021987	234.302	196.343	0.254989	0.187056	0.965546	FALSE
ENSMUSG00000021991	0.295854	0.174242	0.763792	0.23646	0.965546	FALSE
ENSMUSG00000021996	779.857	587.417	0.408824	0.206807	0.965546	FALSE
ENSMUSG00000022000	685.684	656.169	0.0634756	0.436489	0.965546	FALSE
ENSMUSG00000022003	17.5257	13.1353	0.41602	0.141933	0.965546	FALSE
ENSMUSG00000022008	9.88161	8.77692	0.171031	0.192596	0.965546	FALSE
ENSMUSG00000022012	1.45459	1.19321	0.285766	0.408774	0.965546	FALSE
ENSMUSG00000022014	29.5336	49.9233	-0.757357	0.105791	0.965546	FALSE
ENSMUSG00000022016	238.679	216.37	0.141567	0.399022	0.965546	FALSE
ENSMUSG00000022021	5.18506	4.14581	0.322706	0.289519	0.965546	FALSE
ENSMUSG00000022022	0.377145	0.344998	0.128529	0.250813	0.965546	FALSE
ENSMUSG00000022023	15.0895	14.5687	0.0506729	0.250393	0.965546	FALSE
ENSMUSG00000022043	974.28	1143.03	-0.23045	0.153783	0.965546	FALSE
ENSMUSG00000022048	86.6827	128.1	-0.563451	0.0758164	0.965546	FALSE
ENSMUSG00000022051	339.001	316.2	0.100455	0.424787	0.965546	FALSE
ENSMUSG00000022052	160.103	151.079	0.0836939	0.289333	0.965546	FALSE
ENSMUSG00000022057	21.1242	32.4216	-0.618058	0.0995505	0.965546	FALSE
ENSMUSG00000022064	122.445	118.096	0.0521742	0.468381	0.965546	FALSE
ENSMUSG00000022066	2.11674	1.45919	0.536679	0.125813	0.965546	FALSE
ENSMUSG00000022075	4.24221	4.82812	-0.186643	0.282402	0.965546	FALSE
ENSMUSG00000022092	5.60672	6.56304	-0.227206	0.373776	0.965546	FALSE
ENSMUSG00000022094	41.1128	27.417	0.584519	0.184245	0.965546	FALSE
ENSMUSG00000022095	33.3939	39.0111	-0.224303	0.129335	0.965546	FALSE
ENSMUSG00000022098	115.377	106.236	0.11909	0.420298	0.965546	FALSE
ENSMUSG00000022099	4.84915	6.21131	-0.357166	0.180874	0.965546	FALSE
ENSMUSG00000022100	82.3832	77.4465	0.0891497	0.196812	0.965546	FALSE
ENSMUSG00000022102	158.465	204.738	-0.369618	0.469212	0.965546	FALSE
ENSMUSG00000022103	87.9086	107.25	-0.286894	0.325445	0.965546	FALSE
ENSMUSG00000022105	351.76	305.736	0.202304	0.236462	0.965546	FALSE
ENSMUSG00000022106	106.306	121.029	-0.187135	0.254763	0.965546	FALSE
ENSMUSG00000022109	8.18723	9.12093	-0.155807	0.448216	0.965546	FALSE
ENSMUSG00000022114	23.6946	21.728	0.125005	0.210807	0.965546	FALSE
ENSMUSG00000022119	34.1844	31.2699	0.128565	0.229168	0.965546	FALSE
ENSMUSG00000022123	46.9563	31.0407	0.597157	0.118968	0.965546	FALSE
ENSMUSG00000022125	266.934	207.802	0.361273	0.101318	0.965546	FALSE
ENSMUSG00000022126	480.733	235.152	1.03164	0.27052	0.965546	FALSE
ENSMUSG00000022136	2156.91	1881.36	0.197194	0.0358285	0.965546	FALSE
ENSMUSG00000022139	2223.43	1693.84	0.392486	0.0513283	0.965546	FALSE
ENSMUSG00000022141	126.857	110.507	0.199065	0.285368	0.965546	FALSE
ENSMUSG00000022142	232.137	193.999	0.258927	0.107617	0.965546	FALSE
ENSMUSG00000022146	1959.18	1693.81	0.209974	0.376743	0.965546	FALSE
ENSMUSG00000022148	37.2026	26.7493	0.475902	0.249129	0.965546	FALSE
ENSMUSG00000022150	2865.05	2430.34	0.237399	0.255146	0.965546	FALSE
ENSMUSG00000022151	60.8118	70.42	-0.211634	0.28277	0.965546	FALSE
ENSMUSG00000022159	14.6635	11.0416	0.409274	0.327875	0.965546	FALSE
ENSMUSG00000022174	159.025	195.287	-0.296347	0.310656	0.965546	FALSE
ENSMUSG00000022176	16.3525	20.6238	-0.334805	0.465547	0.965546	FALSE
ENSMUSG00000022177	90.9953	126.201	-0.471862	0.034154	0.965546	FALSE
ENSMUSG00000022180	788.019	454.553	0.793782	0.117479	0.965546	FALSE
ENSMUSG00000022185	187.462	206.45	-0.139196	0.418316	0.965546	FALSE
ENSMUSG00000022186	21.7178	25.6067	-0.237643	0.461309	0.965546	FALSE
ENSMUSG00000022191	103.058	101.331	0.0243831	0.425296	0.965546	FALSE
ENSMUSG00000022194	30.2778	35.583	-0.232931	0.314949	0.965546	FALSE
ENSMUSG00000022200	282.939	237.491	0.252619	0.0889233	0.965546	FALSE
ENSMUSG00000022201	145.627	118.187	0.30121	0.0320161	0.965546	FALSE
ENSMUSG00000022203	16.8207	13.5272	0.314371	0.26608	0.965546	FALSE
ENSMUSG00000022204	98.8718	129.186	-0.385821	0.244208	0.965546	FALSE
ENSMUSG00000022205	162.666	204.411	-0.32956	0.18182	0.965546	FALSE
ENSMUSG00000022208	0.11779	0.0753848	0.643869	0.308562	0.965546	FALSE
ENSMUSG00000022210	71.7255	82.9984	-0.210596	0.365609	0.965546	FALSE
ENSMUSG00000022214	35.021	38.7128	-0.14459	0.438582	0.965546	FALSE
ENSMUSG00000022215	0.408877	0.721439	-0.819209	0.238419	0.965546	FALSE
ENSMUSG00000022217	3.13916	3.83133	-0.287466	0.415847	0.965546	FALSE
ENSMUSG00000022220	44.0053	50.7099	-0.204589	0.407391	0.965546	FALSE
ENSMUSG00000022221	111.744	86.9921	0.361239	0.26449	0.965546	FALSE
ENSMUSG00000022223	31.9905	41.4215	-0.372739	0.0616273	0.965546	FALSE
ENSMUSG00000022225	0.266717	0.555637	-1.05884	0.12213	0.965546	FALSE
ENSMUSG00000022227	0.0971651	0.2723	-1.48669	0.0567479	0.965546	FALSE
ENSMUSG00000022231	31.1885	23.0567	0.43583	0.10137	0.965546	FALSE
ENSMUSG00000022235	16.4574	20.6659	-0.328519	0.358115	0.965546	FALSE
ENSMUSG00000022236	3.42086	4.34133	-0.343781	0.353449	0.965546	FALSE
ENSMUSG00000022248	41.7627	48.8922	-0.227389	0.221275	0.965546	FALSE
ENSMUSG00000022255	270.81	219.28	0.304506	0.136056	0.965546	FALSE
ENSMUSG00000022257	207.146	192.917	0.102665	0.410296	0.965546	FALSE
ENSMUSG00000022262	80.0114	133.319	-0.73661	0.113844	0.965546	FALSE
ENSMUSG00000022263	121.436	108.845	0.15792	0.268821	0.965546	FALSE
ENSMUSG00000022270	51.7766	47.3077	0.130224	0.25897	0.965546	FALSE
ENSMUSG00000022272	26.505	23.9653	0.145314	0.309413	0.965546	FALSE
ENSMUSG00000022280	29.7461	24.2422	0.295182	0.0451319	0.965546	FALSE
ENSMUSG00000022283	205.142	173.508	0.241626	0.167797	0.965546	FALSE
ENSMUSG00000022292	26.1926	21.3488	0.295006	0.252592	0.965546	FALSE
ENSMUSG00000022299	4.82717	4.1782	0.208296	0.210583	0.965546	FALSE
ENSMUSG00000022303	0.17573	0.277719	-0.660262	0.323528	0.965546	FALSE
ENSMUSG00000022312	120.284	117.208	0.0373742	0.413913	0.965546	FALSE
ENSMUSG00000022323	75.8979	91.1108	-0.263562	0.361429	0.965546	FALSE
ENSMUSG00000022324	3.6061	2.81868	0.355422	0.106012	0.965546	FALSE
ENSMUSG00000022329	544.484	478.925	0.185091	0.139719	0.965546	FALSE
ENSMUSG00000022339	32.0066	30.6161	0.0640797	0.470367	0.965546	FALSE
ENSMUSG00000022346	21.3662	17.3026	0.304341	0.333816	0.965546	FALSE
ENSMUSG00000022350	23.159	20.7132	0.161024	0.213494	0.965546	FALSE
ENSMUSG00000022354	62.4926	77.8196	-0.316447	0.30083	0.965546	FALSE
ENSMUSG00000022357	0.451807	0.621189	-0.459325	0.335958	0.965546	FALSE
ENSMUSG00000022361	124.257	113.714	0.127918	0.358347	0.965546	FALSE
ENSMUSG00000022366	0.195309	0.120054	0.702081	0.194595	0.965546	FALSE
ENSMUSG00000022367	3.08517	1.6673	0.887835	0.255657	0.965546	FALSE
ENSMUSG00000022370	5.67046	6.84629	-0.271855	0.427618	0.965546	FALSE
ENSMUSG00000022371	59.6411	45.8551	0.379224	0.427394	0.965546	FALSE
ENSMUSG00000022372	57.4525	51.3926	0.160809	0.444838	0.965546	FALSE
ENSMUSG00000022375	4.91419	7.37009	-0.58473	0.136556	0.965546	FALSE
ENSMUSG00000022377	38.9938	35.578	0.13226	0.239027	0.965546	FALSE
ENSMUSG00000022378	67.2787	57.5436	0.225494	0.431032	0.965546	FALSE
ENSMUSG00000022394	20.5336	23.8458	-0.215749	0.259801	0.965546	FALSE
ENSMUSG00000022400	61.3048	79.9391	-0.382901	0.148667	0.965546	FALSE
ENSMUSG00000022401	90.8129	79.8249	0.186058	0.239111	0.965546	FALSE
ENSMUSG00000022403	224.476	206.281	0.12195	0.337269	0.965546	FALSE
ENSMUSG00000022407	20.9106	19.9808	0.0656187	0.38745	0.965546	FALSE
ENSMUSG00000022412	35.0203	39.6319	-0.178469	0.41078	0.965546	FALSE
ENSMUSG00000022414	47.7448	55.4761	-0.216522	0.217827	0.965546	FALSE
ENSMUSG00000022416	2.49894	4.02523	-0.687754	0.0748573	0.965546	FALSE
ENSMUSG00000022426	7.37267	7.16096	0.042035	0.421343	0.965546	FALSE
ENSMUSG00000022427	70.2946	84.9339	-0.272925	0.310371	0.965546	FALSE
ENSMUSG00000022435	0.16238	0.452903	-1.47983	0.0940775	0.965546	FALSE
ENSMUSG00000022440	28.1794	25.417	0.148849	0.413051	0.965546	FALSE
ENSMUSG00000022441	0.737967	1.22149	-0.727015	0.0752091	0.965546	FALSE
ENSMUSG00000022450	7.44128	8.59529	-0.207995	0.320906	0.965546	FALSE
ENSMUSG00000022451	118.157	108.924	0.117377	0.248352	0.965546	FALSE
ENSMUSG00000022452	20.2949	28.1789	-0.473498	0.110942	0.965546	FALSE
ENSMUSG00000022462	67.1763	60.2371	0.157301	0.381382	0.965546	FALSE
ENSMUSG00000022464	12.2562	9.34122	0.391831	0.408185	0.965546	FALSE
ENSMUSG00000022472	75.9896	69.2037	0.134954	0.417232	0.965546	FALSE
ENSMUSG00000022474	11.2438	14.5282	-0.369722	0.144212	0.965546	FALSE
ENSMUSG00000022475	376.284	428.717	-0.188207	0.429009	0.965546	FALSE
ENSMUSG00000022485	1.26227	0.474409	1.41182	0.0794021	0.965546	FALSE
ENSMUSG00000022488	64.1376	55.0313	0.220917	0.415645	0.965546	FALSE
ENSMUSG00000022489	40.904	33.8102	0.274783	0.375215	0.965546	FALSE
ENSMUSG00000022490	0.214807	0.283737	-0.401515	0.428612	0.965546	FALSE
ENSMUSG00000022498	11.9182	10.769	0.146283	0.253051	0.965546	FALSE
ENSMUSG00000022501	0.456124	0.268082	0.766753	0.460491	0.965546	FALSE
ENSMUSG00000022508	111.229	93.9639	0.24335	0.238612	0.965546	FALSE
ENSMUSG00000022510	5.88707	4.26261	0.465813	0.225828	0.965546	FALSE
ENSMUSG00000022512	16.6473	11.1578	0.577243	0.0744637	0.965546	FALSE
ENSMUSG00000022514	7.67245	6.25452	0.29479	0.156884	0.965546	FALSE
ENSMUSG00000022516	7.50017	10.0306	-0.419413	0.140402	0.965546	FALSE
ENSMUSG00000022517	348.559	314.361	0.14898	0.179706	0.965546	FALSE
ENSMUSG00000022518	17.1394	21.88	-0.352296	0.388428	0.965546	FALSE
ENSMUSG00000022519	8.65617	13.2013	-0.608875	0.229754	0.965546	FALSE
ENSMUSG00000022523	0.110925	0.192336	-0.794042	0.262724	0.965546	FALSE
ENSMUSG00000022528	16.8225	20.1715	-0.261928	0.426576	0.965546	FALSE
ENSMUSG00000022534	1102.4	859.089	0.359767	0.461355	0.965546	FALSE
ENSMUSG00000022536	64.1069	58.8675	0.123009	0.288755	0.965546	FALSE
ENSMUSG00000022538	6.01184	5.7052	0.0755287	0.414162	0.965546	FALSE
ENSMUSG00000022540	10.5035	13.976	-0.412082	0.11356	0.965546	FALSE
ENSMUSG00000022543	9.64727	11.7284	-0.281812	0.420828	0.965546	FALSE
ENSMUSG00000022550	6.09165	7.37134	-0.275094	0.231404	0.965546	FALSE
ENSMUSG00000022553	47.4474	57.0155	-0.265024	0.207442	0.965546	FALSE
ENSMUSG00000022554	5.05509	6.22671	-0.300732	0.316133	0.965546	FALSE
ENSMUSG00000022555	487.696	687.545	-0.495473	0.237604	0.965546	FALSE
ENSMUSG00000022556	11.988	13.5334	-0.174933	0.330053	0.965546	FALSE
ENSMUSG00000022558	117.947	107.067	0.139623	0.278762	0.965546	FALSE
ENSMUSG00000022559	31.4686	38.1887	-0.279234	0.0729513	0.965546	FALSE
ENSMUSG00000022561	118.98	150.568	-0.339703	0.144335	0.965546	FALSE
ENSMUSG00000022565	362.455	324.339	0.160302	0.173156	0.965546	FALSE
ENSMUSG00000022570	33.0235	30.7825	0.101381	0.331267	0.965546	FALSE
ENSMUSG00000022571	42.8452	50.6873	-0.242492	0.372338	0.965546	FALSE
ENSMUSG00000022574	13.4399	17.6405	-0.392367	0.188044	0.965546	FALSE
ENSMUSG00000022579	32.2195	46.4675	-0.528287	0.29461	0.965546	FALSE
ENSMUSG00000022580	3.70198	4.80578	-0.376473	0.363303	0.965546	FALSE
ENSMUSG00000022582	0.90487	0.479012	0.917648	0.202305	0.965546	FALSE
ENSMUSG00000022595	0.958792	1.93179	-1.01065	0.0360316	0.965546	FALSE
ENSMUSG00000022604	2.86058	3.62733	-0.342602	0.136782	0.965546	FALSE
ENSMUSG00000022607	39.8273	46.7319	-0.230648	0.386141	0.965546	FALSE
ENSMUSG00000022610	8.29603	10.857	-0.388137	0.219866	0.965546	FALSE
ENSMUSG00000022614	69.2175	79.8739	-0.206588	0.157996	0.965546	FALSE
ENSMUSG00000022615	3.66683	4.63151	-0.336949	0.417718	0.965546	FALSE
ENSMUSG00000022617	15.2667	18.311	-0.262319	0.123633	0.965546	FALSE
ENSMUSG00000022629	19.1312	25.2014	-0.39758	0.229751	0.965546	FALSE
ENSMUSG00000022634	32.5313	28.9948	0.166036	0.155549	0.965546	FALSE
ENSMUSG00000022635	121.296	138.395	-0.190257	0.418488	0.965546	FALSE
ENSMUSG00000022636	723.093	619.769	0.222449	0.281121	0.965546	FALSE
ENSMUSG00000022637	33.7659	25.3143	0.415615	0.123931	0.965546	FALSE
ENSMUSG00000022641	17.9176	14.2354	0.331898	0.0760442	0.965546	FALSE
ENSMUSG00000022658	0.854306	1.0814	-0.340075	0.434982	0.965546	FALSE
[truncated: 26,799 more rows]

## Sheet: LPS vs MNFPX+LPS
Gene_id	LPS+MNFPX	LPS	log2FoldChange	pvalue	FDR	significant
ENSMUSG00000083087	17.7227	46.5181	-1.39219	1.61e-09	5.32e-05	Down
ENSMUSG00000004473	1.09161	2.14392	-0.973797	1.98e-06	0.0280949	Down
ENSMUSG00000064356	5.807	1.3435	2.1118	2.55e-06	0.0280949	Up
Novel00368	0.866781	0.287688	1.59116	8.2e-06	0.0678865	FALSE
ENSMUSG00000030111	1.39426	4.29956	-1.62468	1.73e-05	0.11222	FALSE
ENSMUSG00000064357	12639.6	4135.45	1.61183	2.03e-05	0.11222	FALSE
ENSMUSG00000065947	12.3737	3.33372	1.89207	0.000111099	0.525611	FALSE
ENSMUSG00000006574	1.31227	0.227425	2.52861	0.000165633	0.668522	FALSE
ENSMUSG00000020627	1.52978	0.717233	1.09281	0.00018168	0.668522	FALSE
ENSMUSG00000004098	11.0398	17.4512	-0.660612	0.000257465	0.673252	FALSE
ENSMUSG00000024481	3.24576	1.40253	1.21053	0.00027505	0.673252	FALSE
ENSMUSG00000025270	16.1229	5.587	1.52897	0.00027404	0.673252	FALSE
ENSMUSG00000026525	1.12024	2.06428	-0.88183	0.000230723	0.673252	FALSE
ENSMUSG00000032715	2.2429	3.32519	-0.568069	0.000284613	0.673252	FALSE
ENSMUSG00000026458	27.2283	42.514	-0.642832	0.000311016	0.679928	FALSE
ENSMUSG00000030946	9.46799	15.5184	-0.712851	0.000328497	0.679928	FALSE
ENSMUSG00000003812	10.7446	13.7028	-0.350865	0.00035552	0.687836	FALSE
ENSMUSG00000060882	4.37285	1.41082	1.63204	0.000373858	0.687836	FALSE
ENSMUSG00000032492	0.791004	1.26271	-0.674764	0.000423851	0.738772	FALSE
ENSMUSG00000005864	5.23818	1.53905	1.76702	0.000642612	0.749056	FALSE
ENSMUSG00000020898	28.5344	34.5557	-0.276223	0.000532766	0.749056	FALSE
ENSMUSG00000022359	52.2679	76.621	-0.551816	0.000464239	0.749056	FALSE
ENSMUSG00000029843	0.942798	0.279164	1.75584	0.000576648	0.749056	FALSE
ENSMUSG00000030546	0.145467	0.473364	-1.70226	0.000549096	0.749056	FALSE
ENSMUSG00000037938	12.629	17.3818	-0.460829	0.000677347	0.749056	FALSE
ENSMUSG00000068697	0.141867	0.427239	-1.5905	0.000670873	0.749056	FALSE
ENSMUSG00000079511	0.630613	0.285718	1.14216	0.000701172	0.749056	FALSE
ENSMUSG00000084941	0.127429	0.0687653	0.889944	0.000692061	0.749056	FALSE
ENSMUSG00000090394	29.9852	22.2577	0.429949	0.000480255	0.749056	FALSE
ENSMUSG00000091957	22.8435	39.0278	-0.772717	0.00056132	0.749056	FALSE
ENSMUSG00000109282	0.276294	0.0515189	2.42303	0.000687594	0.749056	FALSE
ENSMUSG00000037759	19.9763	35.1751	-0.816268	0.000738597	0.764378	FALSE
ENSMUSG00000031723	4.77076	6.89765	-0.531888	0.000803451	0.778322	FALSE
ENSMUSG00000092920	28.7082	72.0789	-1.32812	0.000892974	0.778322	FALSE
ENSMUSG00000096696	1.43582	0.837954	0.776931	0.000870972	0.778322	FALSE
ENSMUSG00000098144	0.0295333	0.0786036	-1.41225	0.000777509	0.778322	FALSE
ENSMUSG00000109564	40.2467	17.1082	1.23418	0.000839184	0.778322	FALSE
ENSMUSG00000113877	0.0131297	0.195185	-3.89394	0.000893084	0.778322	FALSE
ENSMUSG00000003452	13.1003	8.00465	0.710695	0.00110526	0.832503	FALSE
ENSMUSG00000033967	3.01269	1.62799	0.887964	0.00110913	0.832503	FALSE
ENSMUSG00000035916	1.38098	0.48671	1.50456	0.00114407	0.832503	FALSE
ENSMUSG00000082087	2.96945	4.48831	-0.595976	0.00103477	0.832503	FALSE
ENSMUSG00000082585	1.93286	2.56832	-0.410089	0.000997772	0.832503	FALSE
ENSMUSG00000087541	6.82496	4.28374	0.671949	0.00107345	0.832503	FALSE
ENSMUSG00000095427	4.09186	7.97131	-0.962061	0.00115636	0.832503	FALSE
ENSMUSG00000100807	0.00804785	0.148505	-4.20577	0.0010089	0.832503	FALSE
ENSMUSG00000000028	3.17034	4.98439	-0.652782	0.0724634	0.837602	FALSE
ENSMUSG00000000037	0.366324	0.468219	-0.354065	0.206656	0.837602	FALSE
ENSMUSG00000000056	8.35843	7.37489	0.18061	0.357407	0.837602	FALSE
ENSMUSG00000000058	118.892	81.6489	0.542142	0.0774961	0.837602	FALSE
ENSMUSG00000000088	7.20016	8.59478	-0.255432	0.293426	0.837602	FALSE
ENSMUSG00000000093	112.492	95.999	0.228737	0.36629	0.837602	FALSE
ENSMUSG00000000094	57.0063	42.902	0.410075	0.105243	0.837602	FALSE
ENSMUSG00000000126	179.728	139.379	0.3668	0.105988	0.837602	FALSE
ENSMUSG00000000134	1094.86	1388.9	-0.343201	0.0465501	0.837602	FALSE
ENSMUSG00000000142	4.2553	3.37153	0.33586	0.0868364	0.837602	FALSE
ENSMUSG00000000149	22.7408	23.6766	-0.0581795	0.400901	0.837602	FALSE
ENSMUSG00000000154	3.26753	3.88014	-0.247909	0.238226	0.837602	FALSE
ENSMUSG00000000157	1.43178	1.19843	0.256658	0.330237	0.837602	FALSE
ENSMUSG00000000168	55.3972	51.1042	0.116371	0.35587	0.837602	FALSE
ENSMUSG00000000171	18.1668	22.0801	-0.281446	0.0404703	0.837602	FALSE
ENSMUSG00000000197	0.198036	0.112963	0.809911	0.153982	0.837602	FALSE
ENSMUSG00000000204	129.434	248.753	-0.942494	0.249751	0.837602	FALSE

## Sheet: LPS vs HNFPX+LPS
Gene_id	LPS+HNFPX	LPS	log2FoldChange	pvalue	FDR	significant
ENSMUSG00000094102	0.617429	12.9754	-4.39336	4.18e-40	9.28e-36	Down
ENSMUSG00000076586	0.0543297	1.05856	-4.28421	3.04e-29	3.38e-25	Down
ENSMUSG00000095351	0.202355	1.95098	-3.26924	2.55e-28	1.88e-24	Down
ENSMUSG00000076666	0.636438	17.677	-4.79571	4.18e-28	2.32e-24	Down
ENSMUSG00000094006	0.393642	10.112	-4.68304	3e-24	1.33e-20	Down
ENSMUSG00000103254	0.191143	2.42299	-3.66406	8.14e-23	3.01e-19	Down
ENSMUSG00000094075	0.919032	7.59043	-3.04599	4.91e-20	1.56e-16	Down
ENSMUSG00000096670	0.156933	1.62883	-3.37562	5.61e-20	1.56e-16	Down
ENSMUSG00000076473	0.243917	2.55352	-3.38802	8.6e-18	2.12e-14	Down
ENSMUSG00000095571	0.68104	5.97465	-3.13304	8.92e-17	1.98e-13	Down
ENSMUSG00000076934	0.413304	2.46193	-2.57451	9.14e-16	1.85e-12	Down
ENSMUSG00000076655	0.070919	1.02829	-3.85793	2.76e-15	5.11e-12	Down
ENSMUSG00000095630	1.78581	7.15599	-2.00257	2.04e-14	3.49e-11	Down
ENSMUSG00000095079	53.0144	417.805	-2.97838	1.1e-13	1.64e-10	Down
ENSMUSG00000018925	2.66846	13.0937	-2.2948	1.78e-13	2.47e-10	Down
ENSMUSG00000076523	0.137102	1.43295	-3.38566	1.9e-12	2.48e-09	Down
ENSMUSG00000056290	16.3791	78.597	-2.26262	2.12e-12	2.61e-09	Down
ENSMUSG00000096805	0.0161879	0.201629	-3.63872	3.03e-12	3.54e-09	Down
ENSMUSG00000026012	1.2625	5.18972	-2.03937	3.31e-12	3.68e-09	Down
ENSMUSG00000095335	0.0343737	0.504322	-3.87497	7.12e-12	7.53e-09	Down
ENSMUSG00000079543	0.109229	0.994674	-3.18687	1.14e-11	1.15e-08	Down
ENSMUSG00000076569	0.0965069	0.517021	-2.42152	1.3e-11	1.26e-08	Down
ENSMUSG00000067149	8.63662	49.9497	-2.53194	2.61e-11	2.26e-08	Down
ENSMUSG00000095127	1.31717	13.6512	-3.37351	2.65e-11	2.26e-08	Down
ENSMUSG00000108289	0.0934667	1.03439	-3.46818	2.6e-11	2.26e-08	Down
ENSMUSG00000076695	0.27094	1.45707	-2.42703	3.33e-11	2.74e-08	Down
ENSMUSG00000049109	1.10894	7.45947	-2.74989	4.18e-11	3.2e-08	Down
ENSMUSG00000020401	0.0637185	0.485717	-2.93033	4.63e-11	3.43e-08	Down
ENSMUSG00000076596	0.236506	1.3996	-2.56507	5.65e-11	4.05e-08	Down
ENSMUSG00000050232	3.93304	28.1071	-2.83722	9.12e-11	6.33e-08	Down
ENSMUSG00000096632	0.996244	7.81403	-2.9715	1.17e-10	7.86e-08	Down
ENSMUSG00000094525	0.141436	1.06074	-2.90685	1.2e-10	7.86e-08	Down
ENSMUSG00000076576	0.473363	2.39537	-2.33923	1.34e-10	8.52e-08	Down
ENSMUSG00000028255	0.153004	3.01241	-4.29928	2.51e-10	1.55e-07	Down
ENSMUSG00000020732	0.586999	1.5502	-1.40102	3.05e-10	1.83e-07	Down
ENSMUSG00000076514	2.16139	8.94227	-2.04868	4.69e-10	2.74e-07	Down
ENSMUSG00000032446	3.36556	11.3365	-1.75206	6.14e-10	3.5e-07	Down
ENSMUSG00000071552	1.03118	4.68708	-2.18439	7.52e-10	4.17e-07	Down
ENSMUSG00000076508	0.140456	0.511896	-1.86573	1.06e-09	5.71e-07	Down
ENSMUSG00000096833	0.252854	1.32599	-2.3907	1.56e-09	8.27e-07	Down
ENSMUSG00000105906	0.584389	1.87955	-1.68539	2.85e-09	1.47e-06	Down
ENSMUSG00000025422	11.2464	32.2466	-1.51969	3.02e-09	1.53e-06	Down
ENSMUSG00000094088	0.0961913	0.430876	-2.16329	3.51e-09	1.73e-06	Down
ENSMUSG00000049871	8.24848	20.5659	-1.31806	3.86e-09	1.86e-06	Down
ENSMUSG00000050592	5.77685	15.9541	-1.46557	4.54e-09	2.15e-06	Down
ENSMUSG00000076677	0.0397654	0.206127	-2.37395	4.73e-09	2.19e-06	Down
ENSMUSG00000094124	0.17257	1.59135	-3.205	5.22e-09	2.37e-06	Down
ENSMUSG00000094433	0.0819692	0.400062	-2.28707	8.48e-09	3.69e-06	Down
ENSMUSG00000039621	17.3295	34.4314	-0.990492	1.03e-08	4.38e-06	Down
ENSMUSG00000053044	9.43982	64.6989	-2.77691	1.23e-08	5.01e-06	Down
ENSMUSG00000111283	0.0389833	0.394954	-3.34076	1.27e-08	5.06e-06	Down
ENSMUSG00000096490	0.200172	0.988256	-2.30365	1.33e-08	5.19e-06	Down
ENSMUSG00000076526	0.0445651	0.312667	-2.81064	1.52e-08	5.82e-06	Down
ENSMUSG00000049410	0.364087	2.87449	-2.98095	1.62e-08	6.09e-06	Down
ENSMUSG00000095204	0.224527	1.26775	-2.49731	1.9e-08	6.9e-06	Down
ENSMUSG00000053977	2.4592	18.7539	-2.93093	2.25e-08	8.04e-06	Down
ENSMUSG00000018168	8.34861	26.3849	-1.6601	2.38e-08	8.35e-06	Down
ENSMUSG00000111203	0.0322763	0.261343	-3.0174	2.41e-08	8.35e-06	Down
ENSMUSG00000048251	27.3669	99.0633	-1.85592	2.46e-08	8.41e-06	Down
ENSMUSG00000076532	0.128825	0.572075	-2.15079	3.14e-08	1.01e-05	Down
ENSMUSG00000094198	2.10853	16.0488	-2.92815	3.12e-08	1.01e-05	Down
ENSMUSG00000096422	1.38085	6.92573	-2.32641	4.16e-08	1.32e-05	Down
ENSMUSG00000076609	30.1542	145.419	-2.26979	4.71e-08	1.47e-05	Down
ENSMUSG00000095416	0.165833	1.23277	-2.89411	4.88e-08	1.5e-05	Down
ENSMUSG00000094502	0.617684	3.56292	-2.52812	5.51e-08	1.68e-05	Down
ENSMUSG00000096020	0.134429	0.940666	-2.80684	5.83e-08	1.73e-05	Down
ENSMUSG00000096459	11.4886	41.3529	-1.84778	5.91e-08	1.73e-05	Down
Novel00692	14.046	47.1457	-1.74697	5.76e-08	1.73e-05	Down
ENSMUSG00000006587	0.354453	0.767316	-1.11423	6.38e-08	1.83e-05	Down
ENSMUSG00000104452	2.4115	16.2542	-2.7528	6.42e-08	1.83e-05	Down
ENSMUSG00000026919	0.0880947	0.556543	-2.65936	6.99e-08	1.97e-05	Down
ENSMUSG00000094420	0.836274	3.79874	-2.18347	9.03e-08	2.48e-05	Down
ENSMUSG00000024677	23.1833	65.2377	-1.49262	9.63e-08	2.61e-05	Down
ENSMUSG00000058470	0.856803	2.24706	-1.39101	9.9e-08	2.65e-05	Down
ENSMUSG00000099398	15.4854	61.6849	-1.99401	1.06e-07	2.79e-05	Down
ENSMUSG00000063779	0.0196045	0.559191	-4.83409	1.1e-07	2.87e-05	Down
ENSMUSG00000005947	4.018	8.5295	-1.08598	1.16e-07	2.99e-05	Down
ENSMUSG00000041642	15.1553	32.0693	-1.08137	1.35e-07	3.33e-05	Down
ENSMUSG00000032021	1.0883	3.8959	-1.83988	1.44e-07	3.51e-05	Down
ENSMUSG00000030336	1.6829	5.17067	-1.61941	1.77e-07	4.27e-05	Down
ENSMUSG00000049744	27.3066	52.3374	-0.938593	2.71e-07	6.47e-05	Down
ENSMUSG00000095583	0.0795742	0.514635	-2.69318	2.79e-07	6.59e-05	Down
ENSMUSG00000027009	11.631	28.3021	-1.28293	2.94e-07	6.86e-05	Down
ENSMUSG00000038304	0.96723	4.26789	-2.14159	3.15e-07	7.29e-05	Down
ENSMUSG00000076469	0.663478	2.19816	-1.72818	3.38e-07	7.75e-05	Down
ENSMUSG00000071716	2.97679	14.9553	-2.32883	3.48e-07	7.9e-05	Down
ENSMUSG00000042385	0.973288	12.0404	-3.62887	3.79e-07	8.51e-05	Down
ENSMUSG00000094087	0.0642082	0.508035	-2.9841	3.85e-07	8.56e-05	Down
Novel00422	2.90464	10.9231	-1.91095	4.31e-07	9.47e-05	Down
ENSMUSG00000042351	57.7118	152.652	-1.4033	4.36e-07	9.48e-05	Down
ENSMUSG00000076613	1.33474	6.96886	-2.38436	4.65e-07	9.93e-05	Down
ENSMUSG00000111758	0.0422541	0.353543	-3.06472	5.25e-07	0.000110045	Down
ENSMUSG00000042345	26.0213	123.505	-2.24681	5.48e-07	0.000113691	Down
ENSMUSG00000076577	2.09785	5.25867	-1.32578	5.7e-07	0.000117131	Down
ENSMUSG00000038973	0.501903	1.85244	-1.88395	6.24e-07	0.00012723	Down
ENSMUSG00000076587	0.00903547	0.116804	-3.69235	6.69e-07	0.000134988	Down
ENSMUSG00000031833	34.3646	44.4728	-0.371998	7.61e-07	0.000152166	Down
ENSMUSG00000094694	2.01132	8.37152	-2.05734	8.93e-07	0.000177005	Down
ENSMUSG00000076549	4.9076	19.3468	-1.979	9.04e-07	0.000177733	Down
ENSMUSG00000094689	0.0896188	0.522242	-2.54284	9.38e-07	0.000182702	Down
ENSMUSG00000055413	52.5941	96.7536	-0.879415	1.03e-06	0.000198162	Down
ENSMUSG00000110815	0.0739384	0.610893	-3.04652	1.13e-06	0.000215533	Down
ENSMUSG00000056069	11.2292	17.0593	-0.603306	1.15e-06	0.000218144	Down
ENSMUSG00000000486	22.6399	67.8867	-1.58426	1.51e-06	0.00028327	Down
ENSMUSG00000035697	115.281	207.076	-0.845009	1.57e-06	0.00029235	Down
ENSMUSG00000095130	0.234444	1.06368	-2.18175	1.68e-06	0.000310752	Down
ENSMUSG00000025163	23.5412	77.7869	-1.72434	1.7e-06	0.000311557	Down
ENSMUSG00000040229	0.5344	1.5649	-1.55008	1.82e-06	0.000330513	Down
ENSMUSG00000027843	13.6422	38.169	-1.48432	1.85e-06	0.000331853	Down
ENSMUSG00000073008	14.9155	44.8024	-1.58677	1.94e-06	0.000344729	Down
ENSMUSG00000022657	3.35526	12.6962	-1.9199	2.17e-06	0.000379399	Down
ENSMUSG00000020395	1.83017	7.7398	-2.08032	2.31e-06	0.000399253	Down
ENSMUSG00000074071	23.2433	59.9659	-1.36733	2.32e-06	0.000399253	Down
ENSMUSG00000076463	0.443282	1.81284	-2.03195	2.34e-06	0.000399253	Down
ENSMUSG00000048521	2.9216	19.1168	-2.71001	2.54e-06	0.0004271	Down
ENSMUSG00000096326	3.93251	20.4677	-2.37983	2.54e-06	0.0004271	Down
ENSMUSG00000076525	0.0104645	0.395977	-5.24184	2.68e-06	0.000448279	Down
ENSMUSG00000000817	14.4369	66.0681	-2.19419	2.82e-06	0.000463242	Down
ENSMUSG00000076547	1.18117	8.15025	-2.78663	2.82e-06	0.000463242	Down
ENSMUSG00000076562	0.791172	4.58971	-2.53634	3.11e-06	0.000507389	Down
ENSMUSG00000051998	3.36132	12.4	-1.88324	3.27e-06	0.000529779	Down
ENSMUSG00000051354	16.1854	44.9405	-1.47332	3.48e-06	0.000560697	Down
ENSMUSG00000035042	83.9048	286.239	-1.7704	3.84e-06	0.000612933	Down
ENSMUSG00000040247	6.7442	20.531	-1.60608	3.97e-06	0.000629758	Down
ENSMUSG00000020042	2.23445	3.87367	-0.793781	4.09e-06	0.000638371	Down
ENSMUSG00000050357	6.7629	17.009	-1.33059	4.11e-06	0.000638371	Down
ENSMUSG00000039145	25.7879	47.8894	-0.893009	4.18e-06	0.0006443	Down
ENSMUSG00000022696	2.59961	5.97451	-1.20052	4.92e-06	0.000752836	Down
ENSMUSG00000024672	9.17309	35.5223	-1.95325	5.06e-06	0.000768998	Down
ENSMUSG00000024910	12.7025	68.7168	-2.43555	5.27e-06	0.000790292	Down
ENSMUSG00000098814	0.112808	0.394882	-1.80755	5.24e-06	0.000790292	Down
ENSMUSG00000004612	18.2201	89.0099	-2.28843	5.44e-06	0.000810776	Down
ENSMUSG00000086652	0.400864	1.40163	-1.80592	5.48e-06	0.000811321	Down
ENSMUSG00000076479	0.16146	0.835121	-2.37081	5.52e-06	0.000811822	Down
ENSMUSG00000068252	2.16858	13.2897	-2.61548	5.78e-06	0.000845029	Down
ENSMUSG00000076583	0.0366755	0.177262	-2.27299	6.45e-06	0.000930737	Down
ENSMUSG00000060550	928.709	2038.79	-1.13442	6.66e-06	0.000954708	Down
Novel00163	9.2431	23.8395	-1.3669	6.86e-06	0.000976714	Down
ENSMUSG00000030167	1.4175	4.62509	-1.70613	7.03e-06	0.000993727	Down
ENSMUSG00000029530	0.340292	0.76745	-1.1733	7.22e-06	0.00100962	Down
ENSMUSG00000076580	1.13163	3.74842	-1.72788	7.23e-06	0.00100962	Down
ENSMUSG00000036526	6.23673	11.9836	-0.9422	7.72e-06	0.00106493	Down
ENSMUSG00000070501	1.88009	6.78372	-1.85128	8.29e-06	0.00113682	Down
ENSMUSG00000002985	65.2607	158.048	-1.27607	8.38e-06	0.00114214	Down
ENSMUSG00000076928	3.82426	16.6484	-2.12214	8.46e-06	0.00114562	Down
ENSMUSG00000095682	0.0164303	0.125152	-2.92925	8.62e-06	0.00116052	Down
ENSMUSG00000027544	5.83007	14.3711	-1.30158	8.81e-06	0.00117801	Down
ENSMUSG00000108132	0.0520035	0.242245	-2.21979	8.89e-06	0.00118258	Down
ENSMUSG00000031389	145.629	328.188	-1.17222	9.01e-06	0.00119015	Down
ENSMUSG00000039153	1.7934	3.45447	-0.945763	9.06e-06	0.00119015	Down
Novel00149	1.44768	4.55395	-1.65337	9.23e-06	0.00120595	Down
ENSMUSG00000031137	0.278474	0.829899	-1.5754	9.37e-06	0.0012166	Down
ENSMUSG00000032281	1.54078	5.25018	-1.7687	9.58e-06	0.00123726	Down
ENSMUSG00000076540	0.761423	5.7615	-2.91967	9.71e-06	0.00124639	Down
ENSMUSG00000064065	12.6675	35.4263	-1.48369	9.79e-06	0.00124906	Down
ENSMUSG00000067577	1.72689	7.10398	-2.04045	1.03e-05	0.00130415	Down
ENSMUSG00000076731	0.117981	0.502807	-2.09145	1.03e-05	0.00130415	Down
ENSMUSG00000032094	16.7028	92.1498	-2.46389	1.07e-05	0.00133683	Down
ENSMUSG00000070390	5.8533	14.2786	-1.28653	1.09e-05	0.00135838	Down
ENSMUSG00000094930	0.16939	0.947185	-2.4833	1.13e-05	0.00140549	Down
ENSMUSG00000095794	0.321363	0.920007	-1.51744	1.19e-05	0.00146219	Down
ENSMUSG00000099757	7.37693	17.82	-1.2724	1.2e-05	0.00146804	Down
ENSMUSG00000107622	0.572954	2.56684	-2.1635	1.23e-05	0.0014965	Down
ENSMUSG00000075415	12.112	18.102	-0.579708	1.31e-05	0.00158404	Down
ENSMUSG00000114033	0.328877	1.38074	-2.06983	1.35e-05	0.00162611	Down
ENSMUSG00000028460	0.294456	1.13451	-1.94594	1.47e-05	0.00175665	Down
ENSMUSG00000096715	0.131506	0.444498	-1.75705	1.46e-05	0.00175665	Down
ENSMUSG00000085887	21.5736	66.8669	-1.63202	1.49e-05	0.00176861	Down
ENSMUSG00000030365	2.65381	5.25293	-0.985059	1.56e-05	0.00183616	Down
ENSMUSG00000050967	3.12105	10.0266	-1.68373	1.57e-05	0.00183616	Down
ENSMUSG00000095497	0.0182155	0.19366	-3.41029	1.57e-05	0.00183616	Down
ENSMUSG00000024670	4.04151	13.6108	-1.75178	1.59e-05	0.00185322	Down
ENSMUSG00000028927	3.65517	9.64028	-1.39914	1.64e-05	0.00189417	Down
ENSMUSG00000025154	10.1738	17.4915	-0.7818	1.67e-05	0.00191194	Down
ENSMUSG00000076538	0.010633	0.0491421	-2.20841	1.67e-05	0.00191194	Down
ENSMUSG00000095771	0.139763	0.422556	-1.59615	1.75e-05	0.00199767	Down
ENSMUSG00000049608	0.496103	1.61416	-1.70207	1.78e-05	0.0020154	Down
ENSMUSG00000105606	0.456288	3.72666	-3.02986	1.79e-05	0.0020154	Down
ENSMUSG00000076490	7.85287	30.8448	-1.97374	1.92e-05	0.0021588	Down
ENSMUSG00000044867	4.33755	12.9854	-1.58194	2.04e-05	0.00227619	Down
ENSMUSG00000021676	5.81103	11.4639	-0.980232	2.12e-05	0.00235608	Down
ENSMUSG00000096464	0.0717818	0.337403	-2.23278	2.14e-05	0.00236456	Down
ENSMUSG00000093861	1.61077	4.16358	-1.37008	2.24e-05	0.00246304	Down
ENSMUSG00000002033	3.32478	14.6386	-2.13845	2.32e-05	0.0025338	Down
ENSMUSG00000032093	0.798322	3.26892	-2.03377	2.4e-05	0.00260727	Down
ENSMUSG00000043931	8.18353	45.4175	-2.47245	2.41e-05	0.00260982	Down
ENSMUSG00000095200	0.0331159	0.284528	-3.10298	2.43e-05	0.00262403	Down
ENSMUSG00000038128	4.34199	13.1428	-1.59785	2.48e-05	0.00265881	Down
ENSMUSG00000037318	2.37638	5.71472	-1.26592	2.78e-05	0.00296383	Down
ENSMUSG00000000409	34.5362	158.724	-2.20034	2.8e-05	0.00297474	Down
ENSMUSG00000037033	0.959399	12.2158	-3.67048	2.83e-05	0.00299274	Down
ENSMUSG00000100150	0.132351	0.500112	-1.91789	2.98e-05	0.00313133	Down
ENSMUSG00000022014	16.0961	49.9233	-1.633	3.03e-05	0.00317753	Down
ENSMUSG00000029658	0.427775	1.09156	-1.35147	3.2e-05	0.00330719	Down
ENSMUSG00000001700	23.9661	53.9222	-1.16988	3.24e-05	0.00331986	Down
ENSMUSG00000020396	0.139487	0.455439	-1.70713	3.24e-05	0.00331986	Down
ENSMUSG00000076652	0.0215656	0.118095	-2.45315	3.42e-05	0.00345593	Down
ENSMUSG00000076672	0.233724	0.718816	-1.62082	3.41e-05	0.00345593	Down
ENSMUSG00000038179	10.0581	36.9269	-1.87631	3.52e-05	0.00353851	Down
ENSMUSG00000052142	41.2489	131.11	-1.66835	3.72e-05	0.00371779	Down
ENSMUSG00000076462	0.717799	3.09103	-2.10643	3.81e-05	0.00379612	Down
ENSMUSG00000095642	0.0480544	0.216729	-2.17315	3.94e-05	0.00386861	Down
ENSMUSG00000026117	65.0532	179.733	-1.46616	3.99e-05	0.0038781	Down
ENSMUSG00000031132	0.597226	1.96795	-1.72035	4e-05	0.0038781	Down
ENSMUSG00000110235	0.315153	1.12296	-1.83319	4.27e-05	0.00409128	Down
ENSMUSG00000076550	0.0265252	0.199508	-2.91101	4.45e-05	0.00418416	Down
ENSMUSG00000107761	1.72778	5.22176	-1.59562	4.44e-05	0.00418416	Down
ENSMUSG00000030114	23.5542	103.535	-2.13607	4.48e-05	0.004197	Down
ENSMUSG00000076498	17.6978	74.7395	-2.0783	4.71e-05	0.00439494	Down
ENSMUSG00000030154	0.226	0.483688	-1.09775	4.86e-05	0.00445275	Down
ENSMUSG00000030263	4.57903	9.27175	-1.0178	4.89e-05	0.00445275	Down
ENSMUSG00000041831	0.942933	2.62435	-1.47673	4.86e-05	0.00445275	Down
ENSMUSG00000076612	16.4117	69.3234	-2.07862	4.86e-05	0.00445275	Down
ENSMUSG00000060509	0.565141	2.70461	-2.25874	5.02e-05	0.00454314	Down
ENSMUSG00000073409	2041.35	4313.01	-1.07917	5.03e-05	0.00454314	Down
ENSMUSG00000098715	2.18151	6.52592	-1.58086	5.19e-05	0.00466561	Down
ENSMUSG00000043592	0.61523	1.5989	-1.37788	5.32e-05	0.00472621	Down
ENSMUSG00000111229	3.33415	20.5412	-2.62313	5.32e-05	0.00472621	Down
ENSMUSG00000049719	0.131186	1.01029	-2.94509	5.47e-05	0.00484239	Down
ENSMUSG00000095737	0.0535675	0.631644	-3.55968	5.51e-05	0.00485975	Down
ENSMUSG00000076470	0.142928	0.467155	-1.70861	5.99e-05	0.00526016	Down
ENSMUSG00000050379	5.40803	11.2617	-1.05825	6.04e-05	0.00527817	Down
ENSMUSG00000029602	0.288032	0.891415	-1.62987	6.12e-05	0.00528727	Down
ENSMUSG00000114937	0.178503	0.482446	-1.43442	6.09e-05	0.00528727	Down
ENSMUSG00000095574	0.108786	0.663861	-2.60938	6.19e-05	0.00532544	Down
ENSMUSG00000021384	12.6712	24.7807	-0.967667	6.34e-05	0.0054219	Down
ENSMUSG00000096672	0.015821	0.138255	-3.12742	6.35e-05	0.0054219	Down
ENSMUSG00000096515	0.128265	1.1296	-3.13861	6.43e-05	0.00547389	Down
ENSMUSG00000076556	0.216333	0.672484	-1.63625	6.54e-05	0.00554466	Down
ENSMUSG00000039264	13.0142	41.5314	-1.67411	6.87e-05	0.00580501	Down
ENSMUSG00000025352	14.2853	46.7597	-1.71073	7.16e-05	0.00602273	Down
Novel00048	0.733127	2.14226	-1.547	7.25e-05	0.00607268	Down
ENSMUSG00000026358	2.21525	7.29279	-1.719	7.31e-05	0.00610246	Down
ENSMUSG00000031129	31.3694	49.2204	-0.649897	7.35e-05	0.00611417	Down
ENSMUSG00000018341	0.111356	0.398541	-1.83954	7.78e-05	0.00637385	Down
ENSMUSG00000051457	54.4569	116.115	-1.09236	7.84e-05	0.00639933	Down
ENSMUSG00000076674	0.0370054	0.322735	-3.12454	8.56e-05	0.00691211	Down
ENSMUSG00000031101	32.0451	83.4597	-1.38098	8.79e-05	0.00707004	Down
ENSMUSG00000030651	0.346324	2.14597	-2.63143	9.28e-05	0.00733397	Down
ENSMUSG00000076822	0.0141618	0.121347	-3.09906	9.26e-05	0.00733397	Down
ENSMUSG00000095589	0.329832	1.04659	-1.66589	9.39e-05	0.00739466	Down
ENSMUSG00000005142	230.649	315.867	-0.453621	9.46e-05	0.00741986	Down
ENSMUSG00000108348	0.0405179	0.171475	-2.08137	9.85e-05	0.00770236	Down
ENSMUSG00000047507	157.249	269.973	-0.779767	0.000100137	0.00780294	Down
ENSMUSG00000040345	14.5105	33.6298	-1.21264	0.000102017	0.00792167	Down
ENSMUSG00000005696	0.857911	3.70271	-2.10968	0.000103847	0.00803565	Down
ENSMUSG00000032589	3.53538	6.70159	-0.922637	0.00010457	0.00806351	Down
ENSMUSG00000029822	34.1973	52.2173	-0.610648	0.000104992	0.00806801	Down
ENSMUSG00000052336	212.376	506.236	-1.25319	0.000105866	0.00810713	Down
ENSMUSG00000092517	3.19927	8.65741	-1.43619	0.000107419	0.00819779	Down
ENSMUSG00000086150	1.23585	3.92965	-1.66889	0.00011639	0.00879181	Down
ENSMUSG00000103126	0.171466	0.637638	-1.89482	0.000116057	0.00879181	Down
ENSMUSG00000005763	10.2365	33.8242	-1.72433	0.000121737	0.00916454	Down
ENSMUSG00000059336	0.28271	0.603135	-1.09316	0.000125102	0.00938605	Down
ENSMUSG00000017639	6.24669	10.9529	-0.810153	0.00012774	0.00954217	Down
ENSMUSG00000028071	97.9675	357.225	-1.86646	0.000128458	0.00954217	Down
ENSMUSG00000031453	15.9811	21.4318	-0.42339	0.000128472	0.00954217	Down
Novel00140	2.67626	5.12046	-0.936055	0.00012894	0.00954497	Down
ENSMUSG00000062044	2.35718	4.76699	-1.01602	0.000130936	0.00962859	Down
ENSMUSG00000027863	7.70585	21.4887	-1.47955	0.000133832	0.00980904	Down
ENSMUSG00000001444	2.02525	8.79913	-2.11926	0.000141041	0.0103004	Down
ENSMUSG00000095429	0.235352	0.955284	-2.02111	0.000142046	0.010309	Down
ENSMUSG00000027347	20.251	57.0832	-1.49508	0.00014337	0.0103691	Down
ENSMUSG00000055865	1.04574	2.36464	-1.17709	0.000143808	0.0103691	Down
ENSMUSG00000039637	40.7246	54.1481	-0.411011	0.000150908	0.0108459	Down
ENSMUSG00000026458	22.618	42.514	-0.910471	0.000151754	0.0108715	Down
ENSMUSG00000010307	4.88446	8.89313	-0.864493	0.000155539	0.0110712	Down
ENSMUSG00000104835	2.80472	6.36734	-1.18283	0.000156731	0.0111204	Down
ENSMUSG00000095565	0.0371976	0.294632	-2.98563	0.000162232	0.0114376	Down
ENSMUSG00000030117	0.00840964	0.0632977	-2.91204	0.000163347	0.0114436	Down
ENSMUSG00000075217	0.35791	0.982714	-1.45718	0.000163292	0.0114436	Down
ENSMUSG00000032011	66.2608	246.464	-1.89515	0.000165376	0.0115493	Down
ENSMUSG00000070000	0.599869	1.55898	-1.37789	0.000166038	0.0115592	Down
ENSMUSG00000076472	0.568856	2.30512	-2.0187	0.000168663	0.0116688	Down
ENSMUSG00000015355	24.4458	60.8234	-1.31504	0.00017416	0.0120116	Down
ENSMUSG00000052760	82.0173	156.704	-0.934047	0.000175191	0.0120453	Down
ENSMUSG00000030283	0.522265	1.04662	-1.00288	0.000181191	0.0124194	Down
ENSMUSG00000111913	0.0278215	0.264176	-3.24723	0.000188866	0.0128661	Down
ENSMUSG00000090665	0.683527	1.89292	-1.46955	0.000191626	0.0130142	Down
ENSMUSG00000030047	6.62614	10.4881	-0.662506	0.000197122	0.0133466	Down
ENSMUSG00000095007	0.0537722	0.190671	-1.82615	0.000199148	0.0133872	Down
ENSMUSG00000033767	41.924	58.0208	-0.468792	0.000202873	0.0135298	Down
ENSMUSG00000033446	37.9702	57.4876	-0.598384	0.000214685	0.0142747	Down
Novel00577	4.93327	16.0604	-1.70289	0.000215608	0.0142932	Down
ENSMUSG00000026655	62.1835	92.8329	-0.578105	0.00021819	0.0144213	Down
ENSMUSG00000076680	0.0913247	0.32421	-1.82785	0.000219463	0.0144624	Down
ENSMUSG00000003882	14.2949	25.7243	-0.847629	0.000221395	0.0145466	Down
ENSMUSG00000023274	39.9586	120.246	-1.58941	0.000226291	0.0148244	Down
ENSMUSG00000040613	26.8073	48.4342	-0.853399	0.000231117	0.015096	Down
ENSMUSG00000095197	0.0299708	0.209645	-2.80632	0.00024448	0.0158755	Down
ENSMUSG00000095753	0.28754	1.23456	-2.10216	0.000248787	0.0161081	Down
ENSMUSG00000054435	81.2168	146.618	-0.85221	0.000253368	0.0163327	Down
Novel00269	3.58155	11.0533	-1.62582	0.000255281	0.0163611	Down
ENSMUSG00000026430	9.26077	14.6045	-0.657212	0.000260718	0.016638	Down
ENSMUSG00000019876	48.7129	87.3682	-0.842803	0.00026211	0.0166789	Down
ENSMUSG00000040061	7.39951	10.0943	-0.448034	0.000265584	0.0168517	Down
ENSMUSG00000021624	0.880083	1.73173	-0.976499	0.000267311	0.0169129	Down
ENSMUSG00000057058	1.86676	5.23438	-1.48749	0.000269963	0.016984	Down
ENSMUSG00000099474	0.187482	0.670792	-1.83912	0.000270751	0.0169854	Down
Novel00578	2.56555	6.36052	-1.30987	0.000291342	0.0181745	Down
ENSMUSG00000084826	7.19894	23.9334	-1.73317	0.000299015	0.0184973	Down
ENSMUSG00000097579	1.15767	2.14547	-0.890063	0.000302407	0.0186551	Down
ENSMUSG00000110656	3.89685	5.91204	-0.601345	0.000307962	0.0189452	Down
ENSMUSG00000015437	10.106	33.8135	-1.74238	0.000311337	0.0190473	Down
ENSMUSG00000079227	46.8421	151.214	-1.69072	0.000312368	0.0190579	Down
ENSMUSG00000070873	0.767315	1.3164	-0.778706	0.000319446	0.0194363	Down
ENSMUSG00000018654	65.5879	139.847	-1.09235	0.000323779	0.0196461	Down
ENSMUSG00000055629	0.962446	3.93865	-2.03292	0.000326133	0.0196814	Down
ENSMUSG00000032657	20.057	30.9209	-0.624476	0.000330292	0.0198784	Down
Novel00423	23.592	54.4654	-1.20704	0.000333202	0.0199993	Down
ENSMUSG00000100985	0.0804092	0.554492	-2.78574	0.00033606	0.0200624	Down
ENSMUSG00000036766	0.0453087	0.13981	-1.6256	0.000338798	0.0201717	Down
ENSMUSG00000001588	19.3011	52.6659	-1.44818	0.000343991	0.0203262	Down
ENSMUSG00000029919	0.639456	1.4054	-1.13606	0.000343364	0.0203262	Down
ENSMUSG00000034028	0.931808	2.38077	-1.35332	0.00034414	0.0203262	Down
ENSMUSG00000004707	3.49448	8.83495	-1.33814	0.000351726	0.0206405	Down
ENSMUSG00000049866	47.2718	72.2098	-0.611216	0.000352249	0.0206405	Down
ENSMUSG00000108090	0.414384	1.7696	-2.09438	0.000361555	0.0210746	Down
ENSMUSG00000030165	90.6436	213.152	-1.2336	0.000362774	0.0210903	Down
ENSMUSG00000001741	76.4606	124.605	-0.704567	0.00037977	0.0218496	Down
ENSMUSG00000075289	1.35368	2.33521	-0.786665	0.000389467	0.0223496	Down
ENSMUSG00000026395	140.392	317.127	-1.1756	0.000393755	0.0225374	Down
ENSMUSG00000032528	3.81164	5.9357	-0.639008	0.00040547	0.0231483	Down
ENSMUSG00000076467	0.0668656	0.251325	-1.91022	0.000407824	0.023223	Down
ENSMUSG00000098112	19.1672	35.9032	-0.905472	0.000414821	0.0235087	Down
ENSMUSG00000107985	0.0991384	0.555752	-2.48693	0.00041496	0.0235087	Down
ENSMUSG00000056888	5.60715	11.793	-1.07259	0.000416267	0.0235228	Down
ENSMUSG00000026094	420.425	765.046	-0.863698	0.000426116	0.0239574	Down
ENSMUSG00000039158	108.435	180.61	-0.736043	0.000428465	0.0240287	Down
ENSMUSG00000024818	193.7	271.674	-0.488052	0.000432524	0.0241952	Down
ENSMUSG00000039623	5.11245	6.29888	-0.301081	0.000435144	0.0242806	Down
ENSMUSG00000024353	8.50903	20.9185	-1.29771	0.00044733	0.0248358	Down
ENSMUSG00000024696	2.73146	6.13727	-1.16793	0.000450007	0.0249221	Down
ENSMUSG00000092528	1.75802	5.82947	-1.72941	0.000451633	0.0249499	Down
ENSMUSG00000025359	2.05732	3.44693	-0.744545	0.000456602	0.0250376	Down
ENSMUSG00000094094	0.0338825	0.178553	-2.39774	0.000455046	0.0250376	Down
ENSMUSG00000110350	0.240566	0.715367	-1.57225	0.00045644	0.0250376	Down
Novel00346	0.134653	0.396372	-1.5576	0.000460567	0.02512	Down
ENSMUSG00000097705	2.08154	4.12462	-0.98661	0.00046765	0.0253926	Down
ENSMUSG00000027636	5.35025	16.5035	-1.6251	0.000472547	0.0255959	Down
ENSMUSG00000044811	8.11593	18.2702	-1.17066	0.000473912	0.0256074	Down
ENSMUSG00000076926	0.00608536	0.0734667	-3.59368	0.000478737	0.0258053	Down
ENSMUSG00000047415	1.36616	4.4256	-1.69575	0.000487171	0.0261331	Down
ENSMUSG00000096499	0.0723139	0.382141	-2.40176	0.000497922	0.0266454	Down
ENSMUSG00000026068	10.8281	26.6502	-1.29937	0.000503295	0.0268682	Down
ENSMUSG00000079563	0.654791	1.8992	-1.53629	0.000517097	0.0274074	Down
ENSMUSG00000094787	0.0863815	0.507618	-2.55495	0.000521653	0.027583	Down
ENSMUSG00000040829	43.4283	73.4281	-0.757696	0.000525675	0.0276894	Down
ENSMUSG00000060131	2.39794	5.56745	-1.21522	0.000526159	0.0276894	Down
ENSMUSG00000027985	49.311	99.1433	-1.00761	0.000535184	0.0280315	Down
ENSMUSG00000070369	0.0957505	0.376085	-1.97371	0.000534363	0.0280315	Down
ENSMUSG00000061232	21587.9	41765	-0.95207	0.000542103	0.0283271	Down
ENSMUSG00000076564	0.842249	3.46091	-2.03883	0.000548053	0.0285039	Down
ENSMUSG00000040751	1.64849	3.42718	-1.05588	0.000570501	0.0296021	Down
ENSMUSG00000026829	2.4919	5.33588	-1.09848	0.000575076	0.0297699	Down
ENSMUSG00000029468	13.6715	19.8694	-0.539379	0.000580466	0.0298403	Down
ENSMUSG00000045826	4.52278	15.3437	-1.76236	0.000604169	0.0309156	Down
ENSMUSG00000110206	5.3009	7.35795	-0.473068	0.000608052	0.0310428	Down
ENSMUSG00000040552	5.37373	15.1773	-1.49792	0.000624083	0.0317881	Down
ENSMUSG00000031709	3.56801	5.46141	-0.614153	0.000629467	0.031989	Down
ENSMUSG00000100744	0.0296873	0.140963	-2.24739	0.000639154	0.0323906	Down
ENSMUSG00000030742	167.043	565.258	-1.75869	0.000675812	0.0338791	Down
ENSMUSG00000020644	24.0974	44.0383	-0.869882	0.000686535	0.0343391	Down
ENSMUSG00000081723	390.673	789.826	-1.01557	0.000691623	0.0345159	Down
ENSMUSG00000026009	2.60328	9.28103	-1.83396	0.000709472	0.0352378	Down
ENSMUSG00000052013	6.93686	11.0882	-0.676675	0.000710848	0.0352378	Down
ENSMUSG00000037535	0.0446498	0.6256	-3.80851	0.000721303	0.0355971	Down
ENSMUSG00000037661	2.82116	4.32197	-0.615399	0.000767546	0.0377116	Down
ENSMUSG00000087473	1.48552	4.2273	-1.50877	0.000771038	0.0377996	Down
ENSMUSG00000033016	95.3874	123.215	-0.369308	0.000787507	0.0383628	Down
ENSMUSG00000063611	0.110967	0.248873	-1.16528	0.000787925	0.0383628	Down
ENSMUSG00000081809	0.267544	1.90485	-2.83183	0.000801822	0.0387949	Down
ENSMUSG00000097471	5.41942	12.9612	-1.25798	0.000809677	0.0390898	Down
ENSMUSG00000079419	10.3372	20.2321	-0.9688	0.000818166	0.0393287	Down
ENSMUSG00000002668	12.2588	26.465	-1.11027	0.000827163	0.0396753	Down
ENSMUSG00000027525	0.0571942	0.170093	-1.57238	0.000832504	0.0398454	Down
ENSMUSG00000030924	5.76964	8.30819	-0.526052	0.000856442	0.0408152	Down
ENSMUSG00000048865	180.126	371.392	-1.04393	0.000861223	0.0409551	Down
ENSMUSG00000096336	12.3223	36.1982	-1.55464	0.000865167	0.0410548	Down
ENSMUSG00000033470	1.47712	3.15196	-1.09346	0.000871259	0.0412557	Down
ENSMUSG00000024669	7.98228	26.64	-1.73872	0.000883736	0.0416688	Down
ENSMUSG00000049103	36.6347	85.1313	-1.21648	0.000882762	0.0416688	Down
ENSMUSG00000103175	0.0459991	0.129583	-1.4942	0.000887749	0.0417693	Down
ENSMUSG00000031362	3.71547	9.20995	-1.30965	0.000893266	0.0419122	Down
ENSMUSG00000062082	4.91383	11.2134	-1.1903	0.00089456	0.0419122	Down
ENSMUSG00000020143	15.8412	34.2061	-1.11057	0.000902778	0.0421195	Down
ENSMUSG00000078502	8.56362	16.8158	-0.973523	0.000921941	0.0428336	Down
ENSMUSG00000058446	490.104	621.648	-0.34301	0.00092911	0.0430709	Down
ENSMUSG00000068227	27.8217	72.6357	-1.38447	0.000938962	0.0433523	Down
ENSMUSG00000042613	52.57	62.5854	-0.251587	0.000958963	0.0441198	Down
ENSMUSG00000051506	12.4152	21.0611	-0.762467	0.000959558	0.0441198	Down
ENSMUSG00000040990	47.3761	70.9543	-0.582732	0.000989119	0.0453087	Down
ENSMUSG00000051735	26.4278	61.6668	-1.22244	0.000992696	0.0453087	Down
ENSMUSG00000086481	0.412348	0.810465	-0.974887	0.00099112	0.0453087	Down
ENSMUSG00000096498	0.309884	2.70767	-3.12726	0.000993575	0.0453087	Down
ENSMUSG00000111147	0.106318	0.250296	-1.23525	0.00101433	0.0460658	Down
ENSMUSG00000020573	7.56447	17.0877	-1.17564	0.00101757	0.0461189	Down
ENSMUSG00000097767	0.108904	0.236871	-1.12104	0.0010231	0.0461809	Down
ENSMUSG00000024621	869.919	1648.75	-0.922417	0.00102715	0.0462698	Down
ENSMUSG00000096965	0.0345525	0.0921918	-1.41585	0.00103988	0.0466537	Down
ENSMUSG00000060989	3.05591	12.9365	-2.08177	0.00106169	0.0475364	Down
ENSMUSG00000071724	3.62451	5.9928	-0.725445	0.0010754	0.0480535	Down
ENSMUSG00000090339	0.497781	1.32566	-1.41313	0.00112024	0.0496571	Down
ENSMUSG00000006014	21.0445	7.33918	1.51975	3.22e-14	5.11e-11	Up
ENSMUSG00000032584	28.2347	17.9292	0.655161	4.1e-11	3.2e-08	Up
ENSMUSG00000003469	5.57574	2.0353	1.45392	7.79e-09	3.46e-06	Up
ENSMUSG00000003452	17.3751	8.00465	1.11811	1.18e-08	4.92e-06	Up
Novel00026	46.8224	23.8301	0.974415	1.24e-08	5.01e-06	Up
ENSMUSG00000038725	250.449	89.7105	1.48117	1.72e-08	6.36e-06	Up
ENSMUSG00000044646	7.62921	4.09944	0.896107	2.98e-08	9.9e-06	Up
Novel00397	1.0774	0.419096	1.3622	7.79e-08	2.16e-05	Up
ENSMUSG00000084897	1.08952	0.230602	2.24022	1.19e-07	3.05e-05	Up
Novel00402	140.182	50.0017	1.48726	1.21e-07	3.06e-05	Up
Novel00399	62.5211	25.5493	1.29106	1.25e-07	3.13e-05	Up
ENSMUSG00000043110	534.379	226.24	1.24001	4.42e-07	9.52e-05	Up
Novel00505	14.0323	6.20831	1.17648	5.02e-07	0.00010621	Up
ENSMUSG00000031070	1.41871	0.779176	0.864555	1.83e-06	0.000330678	Up
ENSMUSG00000085139	6.53623	2.10259	1.63629	2.04e-06	0.000359713	Up
Novel00512	9.23015	4.89462	0.915157	4.1e-06	0.000638371	Up
ENSMUSG00000109564	42.3048	17.1082	1.30613	7.69e-06	0.00106493	Up
ENSMUSG00000039058	1.83318	0.728313	1.33172	3.07e-05	0.0032033	Up
Novel00368	0.870209	0.287688	1.59686	3.17e-05	0.00328608	Up
ENSMUSG00000020160	101.219	61.7819	0.712231	3.34e-05	0.00340243	Up
ENSMUSG00000022894	256.249	152.377	0.7499	3.88e-05	0.00384346	Up
ENSMUSG00000097183	4.49971	2.79047	0.689327	3.94e-05	0.00386861	Up
ENSMUSG00000040612	7.07782	3.5127	1.01072	4e-05	0.0038781	Up
Novel00191	23.2396	11.1091	1.06485	4.07e-05	0.00392853	Up
ENSMUSG00000035403	2.95826	1.37364	1.10675	4.21e-05	0.00404605	Up
ENSMUSG00000040254	4.95573	2.3953	1.04889	4.31e-05	0.00410522	Up
ENSMUSG00000035916	1.87912	0.48671	1.94892	4.34e-05	0.00411725	Up
ENSMUSG00000061048	36.3859	14.9439	1.28382	4.88e-05	0.00445275	Up
ENSMUSG00000073400	0.199179	0.0256609	2.95642	4.87e-05	0.00445275	Up
ENSMUSG00000071036	4.67707	1.5175	1.62391	5.22e-05	0.00467477	Up
Novel00331	4.02907	1.85792	1.11675	6.1e-05	0.00528727	Up
ENSMUSG00000025105	8.84344	3.77938	1.22646	7.38e-05	0.00611417	Up
ENSMUSG00000060212	3.27564	1.38819	1.23857	7.46e-05	0.00616105	Up
ENSMUSG00000031284	10.4458	3.82016	1.45122	7.78e-05	0.00637385	Up
ENSMUSG00000060882	5.07539	1.41082	1.84698	7.99e-05	0.00649615	Up
ENSMUSG00000066113	6.82012	3.6521	0.901071	8.07e-05	0.00653792	Up
ENSMUSG00000047414	246.45	141.953	0.795885	8.84e-05	0.00708592	Up
ENSMUSG00000059743	0.466783	0.237949	0.972098	8.91e-05	0.00712075	Up
ENSMUSG00000034923	0.229085	0.0238739	3.26237	9.14e-05	0.00727709	Up
ENSMUSG00000031517	85.4671	46.4993	0.878158	0.000110978	0.00844044	Up
Novel00100	4.2829	2.58179	0.730217	0.000130312	0.00961451	Up
ENSMUSG00000108218	5.45194	3.2694	0.737744	0.000141464	0.0103004	Up
ENSMUSG00000024481	3.32898	1.40253	1.24705	0.000152809	0.0109119	Up
ENSMUSG00000031906	23.7931	10.2559	1.21409	0.000160688	0.0113648	Up
ENSMUSG00000020902	62.6569	48.5187	0.368933	0.000167529	0.0116265	Up
ENSMUSG00000045294	33.6621	23.4477	0.521678	0.000186121	0.0127181	Up
ENSMUSG00000022661	61.3428	46.7283	0.3926	0.000197732	0.0133472	Up
ENSMUSG00000020473	230.802	164.597	0.487718	0.00019953	0.0133872	Up
ENSMUSG00000019929	74.2461	39.4463	0.912425	0.000202578	0.0135298	Up
ENSMUSG00000058488	0.510833	0.165859	1.6229	0.000233865	0.0152307	Up
ENSMUSG00000046056	232.046	111.944	1.05164	0.000253727	0.0163327	Up
ENSMUSG00000022366	0.418361	0.120054	1.80107	0.000255642	0.0163611	Up
Novel00641	22.1412	10.4843	1.07851	0.00026871	0.0169532	Up
ENSMUSG00000101625	2.19452	0.693877	1.66116	0.0002764	0.0172909	Up
ENSMUSG00000028011	4.29761	1.62538	1.40276	0.000295522	0.0183323	Up
Novel00510	1.25537	0.375233	1.74225	0.000294888	0.0183323	Up
ENSMUSG00000061665	611.144	405.481	0.591879	0.00030964	0.0189958	Up
ENSMUSG00000050164	10.2054	4.07716	1.3237	0.000325983	0.0196814	Up
ENSMUSG00000049436	7.96988	3.94737	1.01367	0.000335086	0.0200582	Up
ENSMUSG00000013415	2.48662	1.60092	0.635286	0.00034728	0.0204573	Up
ENSMUSG00000031980	36.6401	8.30261	2.14178	0.00035936	0.0210017	Up
Novel00021	38.0943	13.2366	1.52505	0.000374917	0.0217393	Up
ENSMUSG00000014329	90.0598	59.9946	0.586052	0.000377774	0.0217976	Up
ENSMUSG00000055137	23.2303	13.7927	0.752104	0.000377886	0.0217976	Up
ENSMUSG00000032289	9.75936	5.86783	0.733959	0.000419623	0.0236523	Up
ENSMUSG00000028970	10.3835	6.3398	0.711783	0.000444657	0.0247492	Up
ENSMUSG00000032419	4.21548	2.03729	1.04904	0.000461499	0.02512	Up
ENSMUSG00000047250	115.545	85.3477	0.437025	0.000460875	0.02512	Up
ENSMUSG00000031561	3.261	1.75248	0.895913	0.00048001	0.0258113	Up
ENSMUSG00000016458	208.069	94.1193	1.1445	0.000511034	0.0272159	Up
ENSMUSG00000031877	309.859	187.731	0.72295	0.000515037	0.0273635	Up
ENSMUSG00000078350	79.441	47.4149	0.744543	0.000547688	0.0285039	Up
Novel00257	26.5015	13.8038	0.941011	0.000576433	0.0297707	Up
ENSMUSG00000071656	2.74943	1.47132	0.902019	0.000578602	0.0298134	Up
ENSMUSG00000027131	51.4235	42.3668	0.279494	0.000586107	0.0300606	Up
ENSMUSG00000020684	3.17155	1.49663	1.08347	0.000641745	0.0323906	Up
Novel00690	21.1618	9.19125	1.20313	0.000641295	0.0323906	Up
ENSMUSG00000031586	2967.36	2316.8	0.357047	0.000670616	0.0337711	Up
ENSMUSG00000027293	3215.03	1974.9	0.703053	0.000673162	0.0338226	Up
ENSMUSG00000028444	4.64778	1.89164	1.29691	0.000706403	0.0351744	Up
ENSMUSG00000025885	26.9878	17.3058	0.64105	0.000720664	0.0355971	Up
ENSMUSG00000090877	9.32993	6.01147	0.634148	0.000766982	0.0377116	Up
ENSMUSG00000033105	13.781	9.66167	0.512337	0.000778047	0.0380592	Up
ENSMUSG00000005864	5.63355	1.53905	1.872	0.000789436	0.0383628	Up
ENSMUSG00000087684	0.392187	0.199495	0.975187	0.000794449	0.0385221	Up
ENSMUSG00000024998	67.9219	42.6466	0.671444	0.000813673	0.0391975	Up
Novel00712	3.89307	2.5835	0.591585	0.000850537	0.0406209	Up
ENSMUSG00000027996	107.519	47.7101	1.17223	0.000899404	0.0420505	Up
ENSMUSG00000020627	1.43778	0.717233	1.00333	0.000910444	0.0423881	Up
ENSMUSG00000112742	0.880465	0.0961013	3.19564	0.000930926	0.0430709	Up
ENSMUSG00000025170	1.82184	1.11956	0.702463	0.00101254	0.0460658	Up
ENSMUSG00000091971	1.87231	1.14603	0.708173	0.0010203	0.0461481	Up
ENSMUSG00000097260	0.224675	0.023958	3.22926	0.00103677	0.0466086	Up
ENSMUSG00000029372	624.054	131.99	2.24125	0.00110227	0.0490862	Up
ENSMUSG00000046699	1.10811	0.302333	1.87389	0.00110294	0.0490862	Up
ENSMUSG00000089991	1.64027	0.874624	0.907199	0.00111441	0.0494978	Up
ENSMUSG00000031966	2.78161	0.967282	1.52391	0.0011331	0.0501271	FALSE
ENSMUSG00000040712	82.6596	99.0082	-0.260366	0.00115259	0.0508881	FALSE
ENSMUSG00000079339	1.88319	3.30558	-0.811726	0.00117594	0.0518162	FALSE
ENSMUSG00000096900	0.00340549	0.0213386	-2.64753	0.00118164	0.0519639	FALSE
ENSMUSG00000019843	540.92	726.602	-0.425748	0.00122909	0.0539438	FALSE
ENSMUSG00000030149	2.35193	5.17011	-1.13635	0.00124325	0.0544576	FALSE
ENSMUSG00000072721	0.202123	0.446977	-1.14496	0.00126428	0.05527	FALSE
ENSMUSG00000087113	0.439858	1.35669	-1.62498	0.00130958	0.0571378	FALSE
ENSMUSG00000089651	0.0126889	0.0637522	-2.3289	0.00132663	0.0577684	FALSE
ENSMUSG00000017446	4.51174	3.19437	0.498151	0.00133185	0.057882	FALSE
ENSMUSG00000046805	1218.11	2698.83	-1.14769	0.00133753	0.0580154	FALSE
ENSMUSG00000031165	133.871	271.319	-1.01915	0.00134866	0.0583841	FALSE
ENSMUSG00000030494	21.2447	14.7442	0.526955	0.0013689	0.0590776	FALSE
ENSMUSG00000112766	0.316735	1.20265	-1.92487	0.00137	0.0590776	FALSE
ENSMUSG00000008136	7.11912	15.0122	-1.07636	0.00137585	0.0592148	FALSE
ENSMUSG00000038600	4.76545	2.55947	0.896769	0.00139453	0.059903	FALSE
ENSMUSG00000005268	0.364338	0.145777	1.32152	0.00140313	0.0601559	FALSE
ENSMUSG00000020340	386.162	785.568	-1.02453	0.00142956	0.0611706	FALSE
ENSMUSG00000067768	1.03141	2.1029	-1.02776	0.00144225	0.061595	FALSE
ENSMUSG00000064109	4.04407	10.3702	-1.35856	0.00145589	0.0620585	FALSE
ENSMUSG00000047898	4.68944	1.50727	1.63748	0.00146894	0.0624949	FALSE
ENSMUSG00000032053	15.2683	30.0375	-0.976219	0.00148558	0.0630817	FALSE
ENSMUSG00000034796	0.163747	0.29476	-0.848075	0.0015059	0.0638225	FALSE
ENSMUSG00000038209	0.803532	4.91402	-2.61248	0.00151273	0.0639898	FALSE
ENSMUSG00000051839	0.36766	0.0319111	3.52624	0.00152267	0.0642881	FALSE
ENSMUSG00000026778	33.158	54.5844	-0.719131	0.00154498	0.065106	FALSE
ENSMUSG00000070691	6.50848	19.433	-1.57811	0.00157566	0.066273	FALSE
ENSMUSG00000095210	0.180267	0.908324	-2.33307	0.00159467	0.0669459	FALSE
ENSMUSG00000027219	3.10973	7.522	-1.27433	0.00161311	0.0674652	FALSE
ENSMUSG00000076476	1.72473	4.48543	-1.37888	0.0016129	0.0674652	FALSE
ENSMUSG00000029603	93.2001	196.265	-1.0744	0.00162459	0.0678174	FALSE
ENSMUSG00000018451	0.863241	1.53425	-0.829702	0.0016352	0.0680049	FALSE
ENSMUSG00000030124	2.12029	5.26989	-1.31351	0.00163389	0.0680049	FALSE
ENSMUSG00000045382	29.034	58.3754	-1.00762	0.00164171	0.0681478	FALSE
ENSMUSG00000073125	11.358	3.42432	1.72982	0.00164725	0.0682501	FALSE
ENSMUSG00000062939	2.08059	5.18297	-1.31679	0.00166242	0.0687504	FALSE
ENSMUSG00000022489	20.0218	33.8102	-0.755889	0.0016691	0.0688986	FALSE
ENSMUSG00000098322	0.0565416	0.178622	-1.65953	0.00167461	0.0689491	FALSE
ENSMUSG00000103261	0.0759556	0.299854	-1.98103	0.00167654	0.0689491	FALSE
ENSMUSG00000006542	0.962542	0.448949	1.1003	0.00168136	0.0690195	FALSE
ENSMUSG00000022416	2.11866	4.02523	-0.925924	0.0016962	0.0693723	FALSE
ENSMUSG00000041540	3.79823	2.35882	0.687258	0.00169614	0.0693723	FALSE
ENSMUSG00000094117	0.0475677	0.187255	-1.97695	0.00170213	0.0694869	FALSE
ENSMUSG00000074361	26.7998	47.5956	-0.828606	0.00170984	0.0696736	FALSE
ENSMUSG00000006574	2.65839	0.227425	3.5471	0.00171769	0.0698179	FALSE
ENSMUSG00000036854	32.0384	23.9941	0.417119	0.00171967	0.0698179	FALSE
ENSMUSG00000094509	0.0111251	0.0805997	-2.85696	0.00174311	0.0706407	FALSE
ENSMUSG00000038642	50.9716	114.204	-1.16385	0.00174634	0.0706424	FALSE
ENSMUSG00000076487	0.115555	0.365458	-1.66113	0.00175881	0.0710176	FALSE
ENSMUSG00000020467	318.322	203.756	0.643648	0.00177119	0.0712792	FALSE
ENSMUSG00000028528	1.97551	1.0289	0.941118	0.00177171	0.0712792	FALSE
ENSMUSG00000031608	4.4955	7.06579	-0.652368	0.00178684	0.0717551	FALSE
ENSMUSG00000043932	1.35174	2.47326	-0.871599	0.00179	0.0717551	FALSE
ENSMUSG00000104069	0.0114415	0.043045	-1.91157	0.00184725	0.0739165	FALSE
ENSMUSG00000046456	0.54105	0.963349	-0.832297	0.00187136	0.0747467	FALSE
ENSMUSG00000021356	2.66686	4.65374	-0.803246	0.00189871	0.0755673	FALSE
ENSMUSG00000097103	3.12196	1.65744	0.91349	0.00189547	0.0755673	FALSE
ENSMUSG00000111840	0.152459	0.0338206	2.17245	0.00190895	0.0758274	FALSE
Novel00571	1.08599	0.552997	0.973669	0.00191208	0.0758274	FALSE
ENSMUSG00000038608	53.921	98.316	-0.86658	0.00191599	0.0758284	FALSE
ENSMUSG00000052736	7.53495	14.9404	-0.987549	0.00191893	0.0758284	FALSE
ENSMUSG00000029275	0.668951	1.89427	-1.50167	0.00193625	0.0763771	FALSE
ENSMUSG00000030830	28.7175	65.7365	-1.19476	0.00194554	0.0765004	FALSE
ENSMUSG00000032531	499.056	312.159	0.676918	0.00194639	0.0765004	FALSE
ENSMUSG00000075270	0.114997	0.367541	-1.67631	0.00195068	0.0765004	FALSE
ENSMUSG00000079455	0.698409	1.58384	-1.18128	0.00195316	0.0765004	FALSE
ENSMUSG00000022488	28.1892	55.0313	-0.965111	0.0019711	0.0767966	FALSE
ENSMUSG00000022584	96.3158	292.647	-1.60332	0.00196494	0.0767966	FALSE
ENSMUSG00000026980	6.24253	10.0297	-0.684079	0.00197801	0.0767966	FALSE
ENSMUSG00000040640	5.53438	3.09255	0.839627	0.00197635	0.0767966	FALSE
ENSMUSG00000044827	1.20177	2.55429	-1.08776	0.00197212	0.0767966	FALSE
ENSMUSG00000071856	80.8548	55.863	0.533441	0.00198768	0.0768528	FALSE
ENSMUSG00000074622	138.644	247.054	-0.833448	0.00198984	0.0768528	FALSE
ENSMUSG00000100301	1.35366	0.546883	1.30756	0.0019867	0.0768528	FALSE
ENSMUSG00000111637	0.0137455	0.0837121	-2.60648	0.00200588	0.0773379	FALSE
ENSMUSG00000070823	0.177554	0.46541	-1.39025	0.00202313	0.0778676	FALSE
ENSMUSG00000034792	1.70271	3.27374	-0.943107	0.002028	0.0779201	FALSE
ENSMUSG00000006345	1.27325	3.00603	-1.23934	0.00203657	0.0781143	FALSE
ENSMUSG00000097925	0.18547	0.0372943	2.31416	0.00205689	0.0787574	FALSE
ENSMUSG00000052949	3.2234	4.88174	-0.598814	0.00206794	0.0790444	FALSE
ENSMUSG00000018796	26.8844	44.8591	-0.738631	0.00207354	0.0791223	FALSE
ENSMUSG00000026080	0.774084	1.74488	-1.17257	0.00208869	0.0794704	FALSE
ENSMUSG00000060802	279.797	422.605	-0.59493	0.00208982	0.0794704	FALSE
ENSMUSG00000026365	604.065	337.502	0.839808	0.00210398	0.0797938	FALSE
ENSMUSG00000037860	15.2511	32.3642	-1.08549	0.00210551	0.0797938	FALSE
ENSMUSG00000076855	0.0313872	0.131292	-2.06453	0.00212934	0.0805595	FALSE
ENSMUSG00000042515	1.03117	0.578159	0.83475	0.00213446	0.080616	FALSE
ENSMUSG00000043807	0.902423	1.52434	-0.756306	0.00217155	0.0818773	FALSE
ENSMUSG00000094951	0.255988	0.866624	-1.75933	0.00218055	0.0820773	FALSE
ENSMUSG00000037681	2.59281	1.52591	0.764844	0.00220114	0.0824333	FALSE
ENSMUSG00000062309	0.619878	0.237387	1.38475	0.00219912	0.0824333	FALSE
ENSMUSG00000084796	0.776599	1.89785	-1.28912	0.00219547	0.0824333	FALSE
ENSMUSG00000031093	45.2851	74.9931	-0.727721	0.00223449	0.0835413	FALSE
ENSMUSG00000041235	3.35022	4.72967	-0.497485	0.00224337	0.0837324	FALSE
ENSMUSG00000036158	201.97	100.484	1.00717	0.00225137	0.0838899	FALSE
ENSMUSG00000067714	0.768593	1.66116	-1.1119	0.00225593	0.0839192	FALSE
ENSMUSG00000006931	31.726	23.5856	0.427759	0.00229627	0.0847185	FALSE
ENSMUSG00000038910	3.37464	7.33567	-1.1202	0.0022856	0.0847185	FALSE
ENSMUSG00000039701	6.80511	3.77562	0.849903	0.00229094	0.0847185	FALSE
ENSMUSG00000044017	17.3374	9.75337	0.829917	0.00228456	0.0847185	FALSE
ENSMUSG00000044716	0.410634	0.154835	1.40712	0.00230031	0.0847185	FALSE
ENSMUSG00000060988	8.30423	3.05405	1.44312	0.00229754	0.0847185	FALSE
ENSMUSG00000028459	1.52245	3.82378	-1.3286	0.00232305	0.0849678	FALSE
ENSMUSG00000034833	0.372299	0.762521	-1.03431	0.00232034	0.0849678	FALSE
ENSMUSG00000076615	0.693948	2.32221	-1.7426	0.00231901	0.0849678	FALSE
ENSMUSG00000076937	25.3492	60.2206	-1.24832	0.00232621	0.0849678	FALSE
ENSMUSG00000083170	0.19021	0.0464391	2.03418	0.00231266	0.0849678	FALSE
ENSMUSG00000097415	323.798	455.753	-0.493155	0.00233657	0.0852062	FALSE
ENSMUSG00000079852	0.354432	0.689342	-0.959713	0.0023858	0.0865749	FALSE
ENSMUSG00000095174	0.0508342	0.19322	-1.92637	0.00238199	0.0865749	FALSE
ENSMUSG00000105774	0.0130281	0.0757019	-2.5387	0.00238366	0.0865749	FALSE
ENSMUSG00000002257	14.2709	30.5189	-1.09663	0.00243334	0.0881558	FALSE
ENSMUSG00000039155	0.127776	0.285491	-1.15983	0.00244676	0.0883538	FALSE
Novel00535	2.1745	7.08625	-1.70434	0.00244333	0.0883538	FALSE
ENSMUSG00000020122	16.8059	12.2422	0.457112	0.00246069	0.0887128	FALSE
ENSMUSG00000044708	0.355019	0.643839	-0.858804	0.00247528	0.0890941	FALSE
ENSMUSG00000075284	588.755	839.516	-0.511891	0.0024833	0.0892382	FALSE
ENSMUSG00000113737	0.28525	0.0813085	1.81075	0.00249119	0.0893769	FALSE
ENSMUSG00000035929	234.298	401.988	-0.778812	0.00250471	0.0897172	FALSE
ENSMUSG00000015314	1.51569	3.18506	-1.07134	0.00254642	0.0910642	FALSE
Novel00503	13.3816	6.66693	1.00516	0.00256823	0.0916965	FALSE
ENSMUSG00000094194	0.198947	0.824761	-2.05159	0.00258258	0.0920607	FALSE
ENSMUSG00000030671	15.6786	23.2758	-0.570032	0.00262425	0.0933962	FALSE
ENSMUSG00000109713	0.102919	0.331225	-1.6863	0.0026377	0.0937249	FALSE
ENSMUSG00000021087	5.73587	4.17561	0.458027	0.00264306	0.0937652	FALSE
ENSMUSG00000095889	0.0155191	0.141573	-3.18943	0.00265167	0.0939209	FALSE
ENSMUSG00000076563	0.450671	1.53353	-1.76671	0.00269636	0.0953517	FALSE
ENSMUSG00000035930	11.302	6.10647	0.888173	0.00270688	0.0954195	FALSE
ENSMUSG00000051228	0.360362	0.13228	1.44585	0.00270673	0.0954195	FALSE
ENSMUSG00000111792	11.1394	30.4273	-1.4497	0.00271411	0.0955228	FALSE
ENSMUSG00000004552	0.426321	0.783564	-0.87811	0.00273726	0.0959401	FALSE
ENSMUSG00000031298	33.2993	16.9739	0.972177	0.00273893	0.0959401	FALSE
ENSMUSG00000034687	7.08212	4.08118	0.795194	0.00273352	0.0959401	FALSE
ENSMUSG00000049537	3.9766	1.16262	1.77416	0.00276086	0.096556	FALSE
ENSMUSG00000093896	0.277106	1.81166	-2.7088	0.00276562	0.0965707	FALSE
ENSMUSG00000038530	155.158	94.0664	0.721983	0.00277312	0.0966803	FALSE
ENSMUSG00000016087	14.1483	19.3558	-0.452142	0.00279037	0.0971293	FALSE
ENSMUSG00000091844	1.1244	3.22212	-1.51885	0.00280366	0.0974391	FALSE
ENSMUSG00000055717	3.47485	5.07237	-0.545709	0.0028231	0.0978167	FALSE
ENSMUSG00000070531	0.506249	0.190021	1.41369	0.00282333	0.0978167	FALSE
ENSMUSG00000021286	34.4027	22.525	0.610994	0.00284622	0.098456	FALSE
ENSMUSG00000076541	0.153999	1.2532	-3.02463	0.0028749	0.0992936	FALSE
ENSMUSG00000028557	16.5388	14.0005	0.240373	0.00288349	0.0994356	FALSE
ENSMUSG00000032802	543.586	452.308	0.265203	0.00290315	0.0999585	FALSE
ENSMUSG00000071203	46.8095	72.6732	-0.634623	0.00290788	0.0999664	FALSE
ENSMUSG00000042895	14.5255	6.10369	1.25084	0.00291917	0.100045	FALSE
ENSMUSG00000056145	2.04209	2.89561	-0.503821	0.00291915	0.100045	FALSE
ENSMUSG00000032125	25.2502	19.7309	0.355837	0.00295861	0.10124	FALSE
ENSMUSG00000085289	0.555709	0.297824	0.89987	0.00296322	0.101242	FALSE
ENSMUSG00000020787	50.2867	21.7806	1.20713	0.00301185	0.102745	FALSE
ENSMUSG00000004730	7.22835	16.8215	-1.21857	0.00301951	0.10275	FALSE
ENSMUSG00000022425	12.2842	7.89461	0.637868	0.00302124	0.10275	FALSE
ENSMUSG00000010142	5.15452	9.4705	-0.877603	0.0030301	0.102894	FALSE
ENSMUSG00000050075	0.588543	1.79363	-1.60766	0.00307177	0.104149	FALSE
ENSMUSG00000030317	11.2608	6.27503	0.843621	0.00307891	0.104232	FALSE
ENSMUSG00000076607	0.0977368	0.248851	-1.34831	0.00312957	0.105786	FALSE
ENSMUSG00000022408	0.64161	1.26717	-0.981842	0.00313751	0.105793	FALSE
ENSMUSG00000032122	15.4227	35.2345	-1.19193	0.00314407	0.105793	FALSE
Novel00012	1.65737	0.328199	2.33625	0.00314177	0.105793	FALSE
Novel00242	49.0312	81.6947	-0.736542	0.00316553	0.106354	FALSE
ENSMUSG00000022439	31.2749	65.1124	-1.05793	0.00317619	0.106551	FALSE
ENSMUSG00000085282	7.74124	4.62534	0.743005	0.00318176	0.106577	FALSE
ENSMUSG00000022106	92.3368	121.029	-0.390377	0.00318865	0.106647	FALSE
ENSMUSG00000001281	36.4367	95.0699	-1.3836	0.00321134	0.107083	FALSE
ENSMUSG00000062345	11.2194	4.39492	1.35209	0.00321048	0.107083	FALSE
ENSMUSG00000107318	0.498154	0.147545	1.75544	0.00322195	0.107276	FALSE
ENSMUSG00000030091	24.265	40.1915	-0.728013	0.00324883	0.108009	FALSE
ENSMUSG00000029254	1.0121	1.97812	-0.966777	0.00327005	0.108552	FALSE
ENSMUSG00000062168	0.0820053	0.00673594	3.60577	0.00328761	0.108889	FALSE
ENSMUSG00000104324	4.40668	2.24897	0.97043	0.00329001	0.108889	FALSE
ENSMUSG00000095865	4.74821	18.2701	-1.94403	0.00330038	0.10907	FALSE
ENSMUSG00000024776	22.3092	30.5587	-0.453944	0.00332789	0.109405	FALSE
ENSMUSG00000031162	0.999873	0.275284	1.86083	0.00332307	0.109405	FALSE
ENSMUSG00000048538	1.39084	0.850521	0.70954	0.00331558	0.109405	FALSE
ENSMUSG00000068373	0.637883	1.52799	-1.26027	0.00333024	0.109405	FALSE
ENSMUSG00000017774	138.935	109.572	0.342531	0.00334331	0.109424	FALSE
ENSMUSG00000031506	37.7232	86.0557	-1.18982	0.00335053	0.109424	FALSE
ENSMUSG00000034457	7.40689	4.23352	0.80701	0.00335052	0.109424	FALSE
ENSMUSG00000054003	0.852296	0.226664	1.9108	0.00334078	0.109424	FALSE
ENSMUSG00000034145	0.441508	0.18571	1.24939	0.00336116	0.10961	FALSE
ENSMUSG00000051022	20.4022	11.5773	0.817425	0.00340326	0.110821	FALSE
ENSMUSG00000037224	0.442441	0.789147	-0.834809	0.00341476	0.111032	FALSE
ENSMUSG00000000861	8.74879	17.5628	-1.00537	0.00344488	0.111848	FALSE
ENSMUSG00000048534	2.12518	4.22906	-0.992751	0.00345063	0.111871	FALSE
ENSMUSG00000032702	19.9988	13.7073	0.544968	0.00350638	0.11328	FALSE
ENSMUSG00000096078	0.144542	0.949624	-2.71587	0.00350941	0.11328	FALSE
ENSMUSG00000103364	2.77749	8.65997	-1.64058	0.00350721	0.11328	FALSE
ENSMUSG00000094335	1.81503	4.62366	-1.34905	0.00352086	0.113485	FALSE
ENSMUSG00000050106	12.049	17.9287	-0.573355	0.00353469	0.113766	FALSE
ENSMUSG00000046080	444.505	243.526	0.868125	0.00353982	0.113766	FALSE
ENSMUSG00000028370	1.47812	0.55066	1.42453	0.00355491	0.113921	FALSE
ENSMUSG00000036136	4.36583	2.54754	0.777154	0.00355485	0.113921	FALSE
ENSMUSG00000010086	0.197975	0.0742166	1.41551	0.00356922	0.114215	FALSE
ENSMUSG00000020100	43.11	60.9525	-0.499665	0.0035833	0.114232	FALSE
ENSMUSG00000020848	5.80371	1.26928	2.19297	0.00358489	0.114232	FALSE
ENSMUSG00000029343	0.389032	1.32179	-1.76453	0.00359032	0.114232	FALSE
ENSMUSG00000098055	0.0883331	0.170283	-0.946908	0.00358845	0.114232	FALSE
ENSMUSG00000040701	37.5191	47.9371	-0.353518	0.00361807	0.114922	FALSE
ENSMUSG00000052684	645.164	445.5	0.534241	0.00362236	0.114922	FALSE
ENSMUSG00000045392	2.83267	1.66543	0.766264	0.00363911	0.115289	FALSE
ENSMUSG00000039601	77.5701	48.7602	0.669798	0.0036713	0.115977	FALSE
ENSMUSG00000073405	0.162585	0.38954	-1.26058	0.00366899	0.115977	FALSE
ENSMUSG00000040694	2.04286	3.72049	-0.864903	0.00372023	0.117356	FALSE
ENSMUSG00000024013	6.30634	9.74784	-0.62828	0.00373528	0.117497	FALSE
ENSMUSG00000073492	0.363416	0.76037	-1.06508	0.00373375	0.117497	FALSE
ENSMUSG00000011256	120.625	155.593	-0.367249	0.0037952	0.118263	FALSE
ENSMUSG00000024912	31.6923	22.9711	0.464311	0.00376936	0.118263	FALSE
ENSMUSG00000025058	3.02988	6.47207	-1.09497	0.00377689	0.118263	FALSE
ENSMUSG00000041920	13.9766	25.4988	-0.867414	0.00379136	0.118263	FALSE
ENSMUSG00000058966	10.049	5.00462	1.00572	0.00377806	0.118263	FALSE
ENSMUSG00000074497	0.42593	0.847806	-0.993119	0.0037953	0.118263	FALSE
ENSMUSG00000110279	0.932796	1.77948	-0.931819	0.00379688	0.118263	FALSE
ENSMUSG00000033174	58.3097	38.9964	0.580397	0.0038209	0.118844	FALSE
ENSMUSG00000087626	26.2634	15.2259	0.786531	0.00383111	0.118995	FALSE
ENSMUSG00000021262	274.87	455.431	-0.728482	0.00384342	0.11921	FALSE
ENSMUSG00000101389	5.56044	10.7152	-0.946386	0.00385017	0.119253	FALSE
ENSMUSG00000029334	7.50197	3.47688	1.10948	0.00388562	0.120184	FALSE
ENSMUSG00000039239	15.5218	12.0037	0.370816	0.00389528	0.120289	FALSE
ENSMUSG00000089727	17.8666	39.3017	-1.13733	0.00389987	0.120289	FALSE
ENSMUSG00000052372	0.124889	0.0180543	2.79023	0.00390982	0.120429	FALSE
ENSMUSG00000078439	0.53527	1.17415	-1.13328	0.00394011	0.121194	FALSE
ENSMUSG00000021756	49.4597	41.6805	0.246881	0.00394949	0.121314	FALSE
ENSMUSG00000031642	37.74	28.4899	0.405641	0.00396707	0.121686	FALSE
ENSMUSG00000063646	4.03903	10.9951	-1.44479	0.00400843	0.122616	FALSE
Novel00671	1.0884	0.644927	0.754998	0.00400378	0.122616	FALSE
ENSMUSG00000045165	33.3745	56.6195	-0.762552	0.00401886	0.122766	FALSE
ENSMUSG00000081665	0.482261	0.933378	-0.952646	0.00410037	0.125084	FALSE
ENSMUSG00000034391	0.82145	0.470416	0.804237	0.0041095	0.12519	FALSE
ENSMUSG00000002228	3.67751	7.05717	-0.940359	0.00412401	0.12546	FALSE
ENSMUSG00000076475	0.626711	1.61035	-1.3615	0.00413599	0.125653	FALSE
ENSMUSG00000029765	4.22995	2.74647	0.623062	0.00415054	0.125922	FALSE
ENSMUSG00000022053	0.755879	0.157349	2.26419	0.00416705	0.126179	FALSE
ENSMUSG00000083950	0.313531	2.03313	-2.69702	0.00417035	0.126179	FALSE
ENSMUSG00000043102	7.71448	14.3045	-0.890831	0.00417855	0.126255	FALSE
ENSMUSG00000012889	5.72265	15.5774	-1.4447	0.00420838	0.126983	FALSE
ENSMUSG00000021260	82.4487	51.1595	0.688494	0.00423834	0.127196	FALSE
ENSMUSG00000021567	20.4063	8.33276	1.29214	0.00423829	0.127196	FALSE
ENSMUSG00000027368	2.52506	8.7383	-1.79103	0.00423354	0.127196	FALSE
ENSMUSG00000073063	0.125043	0.018853	2.72956	0.00422182	0.127196	FALSE
Novel00247	0.865526	0.364437	1.24791	0.004248	0.127314	FALSE
ENSMUSG00000038147	15.6512	28.1774	-0.848261	0.00427925	0.127391	FALSE
ENSMUSG00000038388	9.76595	6.89699	0.501793	0.00427677	0.127391	FALSE
ENSMUSG00000045817	311.928	431.9	-0.469483	0.00427066	0.127391	FALSE
ENSMUSG00000049625	3.3851	5.88747	-0.798449	0.0042666	0.127391	FALSE
ENSMUSG00000113346	0.929136	0.429306	1.11388	0.00426122	0.127391	FALSE
ENSMUSG00000020427	199.971	67.5091	1.56664	0.00430793	0.128073	FALSE
ENSMUSG00000039109	31.0028	48.7846	-0.65403	0.00434026	0.128534	FALSE
ENSMUSG00000041737	0.106216	0.403572	-1.92582	0.00433128	0.128534	FALSE
ENSMUSG00000086050	0.443634	0.16168	1.45623	0.0043408	0.128534	FALSE
ENSMUSG00000024330	0.456456	0.762005	-0.739323	0.00435095	0.128663	FALSE
ENSMUSG00000023927	3.4509	6.04225	-0.808111	0.0043692	0.129031	FALSE
ENSMUSG00000031351	62.4186	38.1112	0.71176	0.00437597	0.129059	FALSE
ENSMUSG00000039760	2.68161	0.681375	1.97658	0.00441097	0.129919	FALSE
ENSMUSG00000025036	9.43988	7.12193	0.406499	0.0044404	0.130612	FALSE
ENSMUSG00000013707	112.582	222.388	-0.982111	0.00446764	0.13124	FALSE
ENSMUSG00000036362	3.96422	7.41745	-0.903887	0.00449592	0.13182	FALSE
ENSMUSG00000043162	3.28495	2.4557	0.419735	0.00449927	0.13182	FALSE
ENSMUSG00000035699	0.11108	0.0108239	3.35931	0.0045279	0.13231	FALSE
ENSMUSG00000078866	80.4068	53.8293	0.578925	0.00452729	0.13231	FALSE
ENSMUSG00000005611	16.5669	9.85279	0.749702	0.00455944	0.132645	FALSE
ENSMUSG00000025936	83.6164	34.7836	1.26538	0.00455453	0.132645	FALSE
ENSMUSG00000032496	14.2876	46.9248	-1.71558	0.00456923	0.132645	FALSE
ENSMUSG00000051124	17.1412	29.654	-0.790756	0.00456918	0.132645	FALSE
ENSMUSG00000055102	0.355225	0.91044	-1.35783	0.00455572	0.132645	FALSE
ENSMUSG00000050600	8.67736	16.075	-0.889487	0.00460031	0.133373	FALSE
ENSMUSG00000040606	41.376	32.1615	0.363457	0.00461415	0.1336	FALSE
ENSMUSG00000032066	0.147967	0.263529	-0.832684	0.00462041	0.133607	FALSE
ENSMUSG00000013584	341.352	172.239	0.986849	0.00464215	0.133887	FALSE
ENSMUSG00000045322	1.32469	3.02797	-1.1927	0.00463979	0.133887	FALSE
ENSMUSG00000027800	333.588	255.383	0.385408	0.00464909	0.133913	FALSE
ENSMUSG00000021986	2.86157	6.72988	-1.23377	0.00466857	0.134141	FALSE
ENSMUSG00000056900	0.913013	0.665237	0.456767	0.00466939	0.134141	FALSE
ENSMUSG00000076489	0.0598957	0.205702	-1.78003	0.00467513	0.134141	FALSE
ENSMUSG00000021069	448.895	723.904	-0.689419	0.00469699	0.134421	FALSE
ENSMUSG00000112129	0.670109	0.247919	1.43453	0.00469238	0.134421	FALSE
ENSMUSG00000032322	7.56246	18.3272	-1.27706	0.0047288	0.135157	FALSE
ENSMUSG00000068957	0.253522	1.81925	-2.84316	0.00478914	0.136706	FALSE
ENSMUSG00000058216	3.6965	6.1296	-0.729631	0.00482388	0.137317	FALSE
ENSMUSG00000099413	0.633534	0.239315	1.40451	0.00482911	0.137317	FALSE
Novel00507	1.4541	0.684674	1.08663	0.00482269	0.137317	FALSE
ENSMUSG00000020399	1.2685	2.64071	-1.0578	0.00486978	0.137944	FALSE
ENSMUSG00000060441	55.559	77.8321	-0.486343	0.0048621	0.137944	FALSE
ENSMUSG00000108760	0.0205186	0.0706323	-1.7834	0.00486618	0.137944	FALSE
ENSMUSG00000026621	0.191134	0.0565722	1.75642	0.00488784	0.138279	FALSE
ENSMUSG00000068129	20.4002	59.4339	-1.5427	0.00489519	0.138311	FALSE
ENSMUSG00000022018	56.2855	31.7922	0.824093	0.00492981	0.139112	FALSE
ENSMUSG00000022623	354.17	260.256	0.444509	0.00495458	0.139633	FALSE
ENSMUSG00000027827	0.444888	0.227086	0.970205	0.00496648	0.139786	FALSE
ENSMUSG00000039835	8.83676	5.73546	0.623609	0.00497258	0.139786	FALSE
ENSMUSG00000024851	43.7021	59.0637	-0.43457	0.0049883	0.140051	FALSE
ENSMUSG00000035713	148.012	189.787	-0.358663	0.00500343	0.140298	FALSE
Novel00523	0.866524	0.404574	1.09884	0.00503581	0.141028	FALSE
ENSMUSG00000059401	4.77941	3.34051	0.516766	0.00505395	0.141358	FALSE
ENSMUSG00000073538	2.21344	4.27083	-0.948222	0.00507263	0.141548	FALSE
ENSMUSG00000106633	3.06697	0.227637	3.75201	0.00507351	0.141548	FALSE
ENSMUSG00000091679	0.0304502	0.131444	-2.10993	0.00509342	0.141926	FALSE
ENSMUSG00000093765	6.51525	16.0554	-1.30117	0.00513162	0.142811	FALSE
ENSMUSG00000001323	19.9018	13.9414	0.513519	0.00516792	0.143149	FALSE
ENSMUSG00000030220	46.8071	82.8549	-0.823858	0.00516175	0.143149	FALSE
ENSMUSG00000034781	34.9747	26.8635	0.380665	0.00517599	0.143149	FALSE
ENSMUSG00000037780	2.53046	1.65137	0.615737	0.00517299	0.143149	FALSE
ENSMUSG00000092550	0.0876697	0.272412	-1.63564	0.00515614	0.143149	FALSE
ENSMUSG00000113536	3.02918	2.14574	0.497448	0.00518692	0.143273	FALSE
ENSMUSG00000004952	1.75089	2.54194	-0.537845	0.00521073	0.143395	FALSE
ENSMUSG00000022843	24.5878	17.1361	0.520905	0.00520212	0.143395	FALSE
ENSMUSG00000034648	19.0095	9.29139	1.03275	0.00520639	0.143395	FALSE
ENSMUSG00000031343	10.959	6.85579	0.676725	0.00522678	0.143425	FALSE
ENSMUSG00000085915	0.0152234	0.0748517	-2.29774	0.00522232	0.143425	FALSE
Novel00042	1.49593	0.64087	1.22294	0.00523118	0.143425	FALSE
ENSMUSG00000006389	1.35284	0.413216	1.71102	0.00525748	0.143968	FALSE
ENSMUSG00000076471	0.0945369	0.372748	-1.97925	0.00530193	0.144933	FALSE
ENSMUSG00000112762	0.210791	0.52977	-1.32955	0.00530576	0.144933	FALSE
ENSMUSG00000100108	0.260068	0.989555	-1.92789	0.00532598	0.145306	FALSE
ENSMUSG00000027896	2.13064	1.56857	0.441839	0.00536775	0.146266	FALSE
ENSMUSG00000027423	177.628	246.467	-0.47254	0.00538475	0.14655	FALSE
ENSMUSG00000094164	0.0497854	0.238918	-2.26272	0.00539812	0.146734	FALSE
ENSMUSG00000014782	0.288036	0.517809	-0.84617	0.00542938	0.146924	FALSE
ENSMUSG00000031451	1180.79	676.809	0.802929	0.00543416	0.146924	FALSE
ENSMUSG00000031659	69.3082	92.3507	-0.414098	0.0054461	0.146924	FALSE
ENSMUSG00000051969	0.0795563	0.224267	-1.49517	0.00543473	0.146924	FALSE
ENSMUSG00000053182	0.847857	0.232191	1.86851	0.00545803	0.146924	FALSE
ENSMUSG00000053897	169.739	111.056	0.612034	0.0054526	0.146924	FALSE
ENSMUSG00000079355	2.25553	1.5146	0.574531	0.00544534	0.146924	FALSE
ENSMUSG00000100281	1.15507	0.551308	1.06704	0.00543816	0.146924	FALSE
ENSMUSG00000028931	4.96923	9.59075	-0.948621	0.00549164	0.147649	FALSE
ENSMUSG00000027520	0.882728	0.53785	0.714767	0.0055014	0.147733	FALSE
ENSMUSG00000030178	4.0096	9.1229	-1.18603	0.00554286	0.148666	FALSE
ENSMUSG00000038421	1.37476	2.45556	-0.836878	0.00561246	0.150352	FALSE
ENSMUSG00000041062	0.835053	0.363411	1.20027	0.00562689	0.150557	FALSE
ENSMUSG00000039936	19.3326	38.7252	-1.00224	0.00570038	0.152156	FALSE
ENSMUSG00000112095	0.718899	1.43478	-0.996972	0.00569976	0.152156	FALSE
ENSMUSG00000044770	11.1665	19.0024	-0.767	0.00573595	0.152922	FALSE
ENSMUSG00000023169	7.20803	11.7547	-0.705559	0.00577393	0.153575	FALSE
ENSMUSG00000059639	0.0277835	0.0733057	-1.3997	0.00577427	0.153575	FALSE
ENSMUSG00000079414	1.28898	1.97529	-0.615835	0.0057959	0.153791	FALSE
ENSMUSG00000095105	1.18291	2.07366	-0.809834	0.00579623	0.153791	FALSE
ENSMUSG00000021944	1.18203	0.678197	0.801491	0.00581507	0.154106	FALSE
ENSMUSG00000018845	41.1351	27.0851	0.602871	0.00585013	0.154851	FALSE
ENSMUSG00000054206	0.867952	1.56623	-0.851613	0.00586021	0.154933	FALSE
ENSMUSG00000076598	0.0468412	0.108897	-1.21712	0.00588314	0.155354	FALSE
ENSMUSG00000113587	0.0521086	0.202419	-1.95775	0.00589548	0.155495	FALSE
ENSMUSG00000060739	30.0496	35.346	-0.234202	0.00592806	0.156169	FALSE
ENSMUSG00000039193	0.599182	1.31142	-1.13006	0.00597503	0.156848	FALSE
ENSMUSG00000041361	130.34	72.4213	0.847793	0.00596346	0.156848	FALSE
ENSMUSG00000078486	1.17379	1.67654	-0.51431	0.00597396	0.156848	FALSE
ENSMUSG00000052921	2147.02	1487.67	0.529277	0.00599766	0.157256	FALSE
ENSMUSG00000025092	16.1793	10.8075	0.58212	0.0060433	0.157929	FALSE
ENSMUSG00000030158	153.803	72.2954	1.08911	0.00603272	0.157929	FALSE
ENSMUSG00000034613	139.849	196.293	-0.489142	0.00606599	0.157929	FALSE
ENSMUSG00000052102	293.515	480.985	-0.712557	0.0060657	0.157929	FALSE
ENSMUSG00000066543	2.48616	5.68817	-1.19405	0.00605145	0.157929	FALSE
ENSMUSG00000085603	4.18285	8.27262	-0.983857	0.00605323	0.157929	FALSE
ENSMUSG00000049807	13.9435	9.95473	0.48614	0.00608724	0.158112	FALSE
Novel00567	0.170119	0.452608	-1.41172	0.00608166	0.158112	FALSE
ENSMUSG00000029843	0.835791	0.279164	1.58203	0.00614341	0.159198	FALSE
ENSMUSG00000052889	9.41657	19.8258	-1.07411	0.00613921	0.159198	FALSE
ENSMUSG00000029321	58.4003	35.477	0.719094	0.0061771	0.159885	FALSE
ENSMUSG00000036006	302.689	545.503	-0.849752	0.0061874	0.159965	FALSE
ENSMUSG00000095612	0.483259	1.70966	-1.82284	0.00621142	0.160399	FALSE
ENSMUSG00000016918	60.5935	40.6958	0.574283	0.00623343	0.1605	FALSE
ENSMUSG00000032028	2.95135	1.3666	1.11078	0.00622424	0.1605	FALSE
ENSMUSG00000070504	0.0772527	0.384237	-2.31434	0.00623701	0.1605	FALSE
ENSMUSG00000031078	51.142	44.628	0.19656	0.00625589	0.160614	FALSE
ENSMUSG00000076839	0.0624398	0.448014	-2.84301	0.00625377	0.160614	FALSE
ENSMUSG00000033373	8.69393	5.91734	0.555061	0.0062849	0.161172	FALSE
ENSMUSG00000006281	61.7226	80.4872	-0.38296	0.00630217	0.161428	FALSE
ENSMUSG00000042708	0.339872	0.684912	-1.01093	0.0063191	0.161676	FALSE
ENSMUSG00000089764	2.89803	4.08298	-0.494548	0.00635382	0.162377	FALSE
ENSMUSG00000108354	0.22914	0.770051	-1.74873	0.00637294	0.162678	FALSE
ENSMUSG00000051351	346.095	237.554	0.542914	0.00638594	0.162823	FALSE
ENSMUSG00000037138	9.53136	5.3143	0.842802	0.00644627	0.163985	FALSE
ENSMUSG00000049439	12.7715	10.5438	0.276522	0.00644484	0.163985	FALSE
ENSMUSG00000096150	0.0658341	0.226499	-1.7826	0.00646777	0.164344	FALSE
ENSMUSG00000094652	0.023992	0.0852897	-1.82982	0.00648433	0.164576	FALSE
ENSMUSG00000037106	0.295984	1.23174	-2.0571	0.00649976	0.164779	FALSE
ENSMUSG00000046798	10.2759	8.47257	0.278392	0.00651775	0.165047	FALSE
ENSMUSG00000024268	9.73487	5.25072	0.890647	0.00654644	0.165585	FALSE
ENSMUSG00000036896	17.6052	36.774	-1.06268	0.00655487	0.165609	FALSE
ENSMUSG00000112532	1.09491	0.672588	0.703021	0.00657514	0.165744	FALSE
ENSMUSG00000114470	0.519635	0.287593	0.853468	0.00657444	0.165744	FALSE
ENSMUSG00000041309	1.48371	0.574221	1.36953	0.00658435	0.165788	FALSE
ENSMUSG00000051212	2.52066	5.74716	-1.18905	0.00659396	0.165842	FALSE
ENSMUSG00000087070	0.0382847	0.0105012	1.86622	0.00660422	0.165912	FALSE
ENSMUSG00000000320	4.13246	1.58273	1.38458	0.00662505	0.166248	FALSE
ENSMUSG00000041132	23.4312	30.5277	-0.381688	0.00665842	0.166896	FALSE
ENSMUSG00000097577	36.5778	27.1788	0.428486	0.0066749	0.167121	FALSE
ENSMUSG00000028581	131.037	256.469	-0.968816	0.00669485	0.167253	FALSE
ENSMUSG00000074892	0.009577	0.0319777	-1.73942	0.00669524	0.167253	FALSE
ENSMUSG00000060974	0.0250253	0.123828	-2.30688	0.00670806	0.167385	FALSE
ENSMUSG00000032640	31.878	41.8424	-0.392405	0.00673241	0.167428	FALSE
ENSMUSG00000052160	9.67397	17.8435	-0.883217	0.00673189	0.167428	FALSE
ENSMUSG00000055675	121.665	163.443	-0.425875	0.00671965	0.167428	FALSE
ENSMUSG00000035239	5.33447	3.90305	0.450743	0.00675751	0.167864	FALSE
ENSMUSG00000112230	0.0426411	0.198389	-2.21801	0.00677093	0.16801	FALSE
ENSMUSG00000052087	3.56326	6.86523	-0.946109	0.0067954	0.168429	FALSE
ENSMUSG00000039457	59.8719	30.4571	0.975099	0.00681103	0.16844	FALSE
ENSMUSG00000076555	0.0895147	0.252165	-1.49417	0.00680872	0.16844	FALSE
ENSMUSG00000030610	16.2345	22.2824	-0.456838	0.00684187	0.168453	FALSE
ENSMUSG00000033581	41.3719	31.0824	0.412555	0.00682711	0.168453	FALSE
ENSMUSG00000042817	7.40166	12.4684	-0.75236	0.0068206	0.168453	FALSE
ENSMUSG00000056427	73.9376	50.2738	0.556502	0.00684162	0.168453	FALSE
ENSMUSG00000015854	9.02165	2.457	1.87649	0.00685046	0.168477	FALSE
ENSMUSG00000014905	14.6454	11.2391	0.381913	0.00687688	0.16894	FALSE
ENSMUSG00000112895	0.579463	1.28342	-1.14721	0.00688561	0.168968	FALSE
ENSMUSG00000024168	67.703	41.9391	0.690923	0.00690522	0.169083	FALSE
ENSMUSG00000033082	49.7202	23.4346	1.08519	0.00691314	0.169083	FALSE
ENSMUSG00000042717	0.176289	0.096815	0.864636	0.00691297	0.169083	FALSE
ENSMUSG00000037974	1.6668	5.77822	-1.79355	0.00693782	0.169313	FALSE
ENSMUSG00000038963	14.2338	28.1864	-0.985681	0.00693305	0.169313	FALSE
ENSMUSG00000039740	91.1179	78.9183	0.207375	0.00697752	0.170095	FALSE
ENSMUSG00000022895	2826.66	2248.32	0.330249	0.00699388	0.170307	FALSE
ENSMUSG00000023992	24.5809	47.5683	-0.952465	0.00700187	0.170315	FALSE
ENSMUSG00000055541	6.97336	14.4412	-1.05027	0.00702697	0.170738	FALSE
ENSMUSG00000031066	30.6941	39.0366	-0.346865	0.00714621	0.173446	FALSE
ENSMUSG00000074758	0.0727743	0.362927	-2.31818	0.00716195	0.173638	FALSE
Novel00553	6.16471	2.91467	1.0807	0.00720372	0.174397	FALSE
Novel00702	1.31135	0.768756	0.770458	0.00720894	0.174397	FALSE
ENSMUSG00000020437	19.0444	33.3073	-0.806469	0.00722939	0.174701	FALSE
ENSMUSG00000019647	197.113	141.172	0.481568	0.00723767	0.174711	FALSE
ENSMUSG00000102202	10.0688	16.178	-0.68415	0.00727185	0.175345	FALSE
ENSMUSG00000075588	1.41984	0.745842	0.928786	0.00728764	0.175536	FALSE
ENSMUSG00000020286	0.180747	0.0648849	1.47802	0.00730525	0.175692	FALSE
ENSMUSG00000100106	9.12425	3.29662	1.46872	0.00730996	0.175692	FALSE
ENSMUSG00000042292	20.7957	24.9926	-0.265212	0.00733809	0.176178	FALSE
ENSMUSG00000035283	25.9479	18.7886	0.465755	0.00735964	0.176431	FALSE
ENSMUSG00000048721	3.4001	9.63154	-1.50219	0.00736454	0.176431	FALSE
ENSMUSG00000083715	1.819	0.716065	1.34498	0.00738528	0.176737	FALSE
ENSMUSG00000004359	3.47096	6.53192	-0.912171	0.00742797	0.177568	FALSE
ENSMUSG00000023913	358.906	743.459	-1.05065	0.00744372	0.177679	FALSE
Novel00620	13.8547	4.5621	1.60261	0.00744861	0.177679	FALSE
ENSMUSG00000017969	359.913	266.595	0.432998	0.00751021	0.177724	FALSE
ENSMUSG00000021219	2.06013	1.36097	0.598098	0.0074934	0.177724	FALSE
ENSMUSG00000021629	29.4894	25.6619	0.200569	0.00749186	0.177724	FALSE
ENSMUSG00000022148	12.3732	26.7493	-1.11229	0.00751454	0.177724	FALSE
ENSMUSG00000022496	0.0281454	0.0897467	-1.67296	0.00747699	0.177724	FALSE
ENSMUSG00000043873	0.176293	0.492389	-1.48182	0.0075136	0.177724	FALSE
ENSMUSG00000097149	0.165435	0.526094	-1.66906	0.00750202	0.177724	FALSE
ENSMUSG00000105547	0.221636	0.464761	-1.0683	0.00746887	0.177724	FALSE
ENSMUSG00000020173	107.92	78.5069	0.459072	0.0075405	0.178148	FALSE
ENSMUSG00000087059	4.04405	0.960643	2.07373	0.00756329	0.178307	FALSE
ENSMUSG00000097745	0.0584913	0.0170823	1.77572	0.00756173	0.178307	FALSE
ENSMUSG00000022548	16.0348	5.44369	1.55855	0.00758394	0.178416	FALSE
ENSMUSG00000037370	18.7928	26.536	-0.497768	0.00758292	0.178416	FALSE
ENSMUSG00000043008	29.0407	53.5848	-0.883745	0.00761421	0.178938	FALSE
ENSMUSG00000026814	335.837	222.543	0.593676	0.00762459	0.178993	FALSE
ENSMUSG00000030798	91.4076	182.638	-0.998603	0.00772298	0.181111	FALSE
ENSMUSG00000010803	0.0633467	0.016185	1.96861	0.00776293	0.181856	FALSE
ENSMUSG00000003526	63.8326	44.2598	0.528298	0.00779881	0.182504	FALSE
ENSMUSG00000105826	0.0637504	0.122277	-0.939651	0.00782913	0.182828	FALSE
ENSMUSG00000107838	31.4566	21.468	0.551177	0.00782502	0.182828	FALSE
ENSMUSG00000094322	0.0174252	0.0993249	-2.51098	0.00784407	0.182984	FALSE
ENSMUSG00000031613	1312.27	646.732	1.02082	0.00785627	0.183077	FALSE
ENSMUSG00000015316	0.78193	1.60186	-1.03464	0.00788564	0.183376	FALSE
ENSMUSG00000059301	0.049822	0.235827	-2.24288	0.00787756	0.183376	FALSE
ENSMUSG00000113998	30.6478	10.6773	1.52123	0.00797001	0.185144	FALSE
ENSMUSG00000030223	26.9346	52.3751	-0.959419	0.00800936	0.185864	FALSE
ENSMUSG00000024965	373.12	571.176	-0.614295	0.00804005	0.186365	FALSE
ENSMUSG00000050761	3.95483	1.49558	1.40291	0.00804811	0.186365	FALSE
ENSMUSG00000076543	1.34807	9.04912	-2.74688	0.00805612	0.186365	FALSE
ENSMUSG00000097168	2.57857	6.02299	-1.22391	0.0081067	0.18734	FALSE
Novel00150	10.3829	3.8113	1.44586	0.00813018	0.187687	FALSE
ENSMUSG00000031955	36.5184	30.4706	0.261205	0.00815921	0.187772	FALSE
ENSMUSG00000043168	0.947187	2.35259	-1.31253	0.00815623	0.187772	FALSE
ENSMUSG00000097336	678.93	506.838	0.421736	0.0081541	0.187772	FALSE
ENSMUSG00000094872	1.89344	3.6896	-0.962459	0.00818622	0.188198	FALSE
ENSMUSG00000039004	72.1382	39.426	0.871615	0.00820134	0.188351	FALSE
ENSMUSG00000060586	91.5519	193.97	-1.08317	0.00825575	0.189405	FALSE
ENSMUSG00000029126	8.46205	6.26167	0.434459	0.00826991	0.189534	FALSE
ENSMUSG00000059994	3.67548	6.29012	-0.775156	0.00828217	0.189619	FALSE
ENSMUSG00000070661	14.1561	19.5381	-0.46486	0.00832676	0.190248	FALSE
ENSMUSG00000073980	4.08587	7.07376	-0.791833	0.00832624	0.190248	FALSE
ENSMUSG00000000278	8.67256	11.3194	-0.384269	0.00841841	0.190382	FALSE
ENSMUSG00000027217	26.428	13.9343	0.923432	0.00843085	0.190382	FALSE
ENSMUSG00000027883	3.12443	4.5148	-0.531069	0.00842197	0.190382	FALSE
ENSMUSG00000029101	39.8508	20.737	0.942399	0.00836316	0.190382	FALSE
ENSMUSG00000031841	5.95867	3.05894	0.961958	0.00839235	0.190382	FALSE
ENSMUSG00000037202	2.60931	5.50821	-1.07792	0.00842065	0.190382	FALSE
ENSMUSG00000043157	3.14605	6.07811	-0.950082	0.00839214	0.190382	FALSE
ENSMUSG00000050064	274.391	171.546	0.677634	0.00843315	0.190382	FALSE
ENSMUSG00000050248	244.866	190.259	0.364029	0.00839111	0.190382	FALSE
ENSMUSG00000062545	2.9121	6.55177	-1.16982	0.00840114	0.190382	FALSE
ENSMUSG00000073902	18.3077	42.4491	-1.21329	0.00843552	0.190382	FALSE
ENSMUSG00000095711	0.0825256	0.347618	-2.07459	0.0083531	0.190382	FALSE
ENSMUSG00000017132	216.576	251.499	-0.215677	0.00846991	0.190964	FALSE
ENSMUSG00000087322	0.0725048	0.0102693	2.81974	0.00849333	0.191298	FALSE
ENSMUSG00000036534	5.02783	6.30129	-0.325712	0.00852959	0.191338	FALSE
ENSMUSG00000061577	7.39152	14.9111	-1.01244	0.00852143	0.191338	FALSE
ENSMUSG00000074677	4.84432	8.75297	-0.853478	0.00851907	0.191338	FALSE
ENSMUSG00000086125	0.368293	0.0922479	1.99727	0.00850907	0.191338	FALSE
ENSMUSG00000054717	139.597	263.604	-0.917103	0.00854283	0.191442	FALSE
ENSMUSG00000000791	4.71713	12.2319	-1.37467	0.00859858	0.192101	FALSE
ENSMUSG00000028657	24.3494	30.8613	-0.341913	0.0086328	0.192101	FALSE
ENSMUSG00000040272	7.70379	9.35487	-0.280149	0.00860784	0.192101	FALSE
ENSMUSG00000073411	19376.2	29250.4	-0.594168	0.00859768	0.192101	FALSE
ENSMUSG00000094017	0.59437	1.3874	-1.22296	0.00863197	0.192101	FALSE
ENSMUSG00000108883	0.425176	0.251238	0.759005	0.0086256	0.192101	FALSE
ENSMUSG00000112290	0.0519949	0.173374	-1.73745	0.00860196	0.192101	FALSE
ENSMUSG00000022438	70.6474	50.746	0.477344	0.00865919	0.192496	FALSE
ENSMUSG00000032372	45.2754	25.7203	0.815821	0.00866998	0.192543	FALSE
ENSMUSG00000030770	2302.83	1897.74	0.279124	0.00870024	0.193022	FALSE
Novel00561	18.5091	7.25246	1.35169	0.00873198	0.193533	FALSE
ENSMUSG00000035735	6.68264	4.9922	0.420741	0.00874494	0.193627	FALSE
ENSMUSG00000018008	24.2504	47.6692	-0.975048	0.00879321	0.194502	FALSE
ENSMUSG00000019528	1432.35	2075.38	-0.53499	0.00882221	0.194949	FALSE
ENSMUSG00000019966	131.215	94.5115	0.473366	0.00883295	0.194989	FALSE
ENSMUSG00000073758	42.8627	21.505	0.995053	0.00884158	0.194989	FALSE
ENSMUSG00000006958	7.27972	4.91881	0.565573	0.0088525	0.195036	FALSE
ENSMUSG00000009073	174.928	143.664	0.284066	0.00886186	0.195049	FALSE
ENSMUSG00000038352	13.8727	30.2731	-1.12579	0.00888288	0.195318	FALSE
ENSMUSG00000114566	0.789268	0.464388	0.765184	0.00891738	0.195875	FALSE
Novel00472	67.6491	42.7736	0.661349	0.00892586	0.195875	FALSE
ENSMUSG00000020086	2.87353	2.35423	0.287571	0.00900933	0.197512	FALSE
ENSMUSG00000100658	1.44764	2.41463	-0.738101	0.00903411	0.19786	FALSE
ENSMUSG00000059974	0.0685478	0.0214503	1.67612	0.00907465	0.198161	FALSE
ENSMUSG00000060216	26.2571	45.4453	-0.791425	0.00907049	0.198161	FALSE
ENSMUSG00000102286	0.032867	0.114994	-1.80685	0.00907442	0.198161	FALSE
ENSMUSG00000079491	5.2688	9.3771	-0.831666	0.00914156	0.199426	FALSE
ENSMUSG00000045545	51.8381	11.4794	2.17496	0.0091695	0.199839	FALSE
ENSMUSG00000034903	12.6665	8.22461	0.623002	0.00919501	0.200199	FALSE
ENSMUSG00000024812	132.561	106.91	0.310265	0.00924422	0.200637	FALSE
ENSMUSG00000030577	17.9668	30.6845	-0.772175	0.00925267	0.200637	FALSE
ENSMUSG00000032754	54.1819	74.792	-0.465075	0.00923607	0.200637	FALSE
ENSMUSG00000103865	15.1972	27.3103	-0.845646	0.00923626	0.200637	FALSE
Novel00085	0.277812	0.798849	-1.52381	0.00926032	0.200637	FALSE
ENSMUSG00000050350	1.09587	3.45109	-1.65498	0.00927872	0.20084	FALSE
ENSMUSG00000023132	95.6182	215.834	-1.17456	0.00930215	0.201151	FALSE
ENSMUSG00000001773	0.228457	0.0700316	1.70584	0.00933591	0.201489	FALSE
ENSMUSG00000054892	2.07655	3.97469	-0.936655	0.00933285	0.201489	FALSE
ENSMUSG00000019564	142.536	209.318	-0.554371	0.00934863	0.201567	FALSE
ENSMUSG00000059851	39.4077	47.8243	-0.279267	0.00955819	0.205886	FALSE
ENSMUSG00000000244	33.8869	54.6859	-0.690442	0.00958776	0.206323	FALSE
ENSMUSG00000093510	0.258018	0.104717	1.30098	0.00961575	0.206725	FALSE
ENSMUSG00000085936	3.9154	2.43763	0.683677	0.00963055	0.206843	FALSE
Novel00675	13.9182	29.8197	-1.0993	0.00964842	0.207026	FALSE
ENSMUSG00000046623	0.985954	0.281557	1.80809	0.00966857	0.207258	FALSE
ENSMUSG00000004951	29.7036	21.6198	0.458286	0.00972431	0.208252	FALSE
ENSMUSG00000038486	4.86217	3.27222	0.571331	0.00974661	0.208529	FALSE
ENSMUSG00000049562	2.33307	3.28606	-0.49413	0.00977047	0.208838	FALSE
ENSMUSG00000030468	5.0651	8.20219	-0.695418	0.00983748	0.209441	FALSE
ENSMUSG00000039899	86.872	154.105	-0.826952	0.00985527	0.209441	FALSE
ENSMUSG00000061972	0.187717	0.372863	-0.990087	0.00985252	0.209441	FALSE
ENSMUSG00000073415	0.954732	0.351298	1.4424	0.00981904	0.209441	FALSE
ENSMUSG00000110902	0.181277	0.378104	-1.06059	0.00982174	0.209441	FALSE
Novel00160	1.79313	3.7085	-1.04835	0.00982995	0.209441	FALSE
ENSMUSG00000031344	0.665158	0.390647	0.767832	0.00990409	0.210277	FALSE
ENSMUSG00000070056	26.7003	19.4341	0.458264	0.00991684	0.210347	FALSE
ENSMUSG00000027199	2.6677	7.29996	-1.45229	0.0100158	0.21223	FALSE
ENSMUSG00000074194	5.8057	3.8484	0.59321	0.0100248	0.21223	FALSE
Novel00360	1.44118	1.05821	0.44562	0.0101208	0.21406	FALSE
ENSMUSG00000028683	135.706	109.29	0.312327	0.0101778	0.214856	FALSE
ENSMUSG00000030844	8.84273	14.0288	-0.665831	0.0101752	0.214856	FALSE
ENSMUSG00000024663	2.17592	3.65054	-0.746481	0.0102302	0.215757	FALSE
ENSMUSG00000112971	0.218377	0.436925	-1.00056	0.0102471	0.215908	FALSE
ENSMUSG00000032870	669.915	920.861	-0.459005	0.0102674	0.215926	FALSE
ENSMUSG00000074591	0.262436	0.544962	-1.05419	0.0102615	0.215926	FALSE
ENSMUSG00000057219	2.5798	4.77981	-0.889695	0.0103051	0.216514	FALSE
ENSMUSG00000030159	249.498	119.441	1.06274	0.0103384	0.216947	FALSE
ENSMUSG00000032591	2.72332	4.5949	-0.754666	0.0103452	0.216947	FALSE
ENSMUSG00000091648	0.0971969	0.0351487	1.46744	0.0103685	0.217025	FALSE
Novel00619	5.06363	11.1896	-1.14391	0.0103614	0.217025	FALSE
ENSMUSG00000027445	2.93962	1.11568	1.3977	0.0103921	0.217109	FALSE
ENSMUSG00000043501	12.2293	6.36173	0.94285	0.0103876	0.217109	FALSE
ENSMUSG00000029287	126.323	74.0974	0.769618	0.0104077	0.217231	FALSE
ENSMUSG00000020599	6.40186	4.24165	0.593867	0.0104298	0.217283	FALSE
ENSMUSG00000021720	7.70963	13.0195	-0.755943	0.0104281	0.217283	FALSE
ENSMUSG00000024006	261.65	309.264	-0.241201	0.0104639	0.217789	FALSE
ENSMUSG00000021749	0.920913	2.50738	-1.44504	0.0105508	0.219385	FALSE
ENSMUSG00000111334	1.91767	1.29179	0.569985	0.0105603	0.219385	FALSE
ENSMUSG00000029847	1.68674	0.885032	0.930437	0.0105875	0.219746	FALSE
ENSMUSG00000020431	0.268852	0.116715	1.20382	0.0106587	0.220603	FALSE
ENSMUSG00000045725	32.8356	17.7537	0.887139	0.0106539	0.220603	FALSE
ENSMUSG00000099767	0.0994722	0.328893	-1.72525	0.0106432	0.220603	FALSE
ENSMUSG00000001240	74.6699	49.2249	0.601139	0.0107372	0.220676	FALSE
ENSMUSG00000027200	31.459	23.7101	0.407972	0.0107502	0.220676	FALSE
ENSMUSG00000028943	3.94732	2.50629	0.655322	0.0107539	0.220676	FALSE
ENSMUSG00000030674	0.307326	0.622032	-1.01722	0.0107251	0.220676	FALSE
ENSMUSG00000031749	11.7289	9.81946	0.256358	0.0107346	0.220676	FALSE
ENSMUSG00000032051	104.419	76.3519	0.451648	0.0107425	0.220676	FALSE
ENSMUSG00000035021	11.1866	15.7873	-0.496993	0.0106834	0.220676	FALSE
ENSMUSG00000060206	2.81619	1.75182	0.684887	0.0107288	0.220676	FALSE
ENSMUSG00000086264	0.0500022	0.22138	-2.14646	0.010751	0.220676	FALSE
ENSMUSG00000104413	0.211541	0.587754	-1.47427	0.0107615	0.220676	FALSE
ENSMUSG00000034107	1.5122	3.63574	-1.2656	0.0108354	0.221845	FALSE
ENSMUSG00000066178	0.309853	0.182392	0.76454	0.0108385	0.221845	FALSE
ENSMUSG00000030657	2.74639	5.25874	-0.937178	0.0108838	0.222363	FALSE
Novel00165	945.348	499.118	0.921464	0.0108755	0.222363	FALSE
ENSMUSG00000023965	35.4136	30.3251	0.223792	0.0109444	0.223394	FALSE
ENSMUSG00000021573	6.01202	3.61755	0.732839	0.0110089	0.224298	FALSE
ENSMUSG00000112433	2.29197	1.47672	0.634191	0.011002	0.224298	FALSE
ENSMUSG00000036098	185.495	136.179	0.445877	0.0110283	0.224489	FALSE
ENSMUSG00000050921	6.80161	12.8432	-0.917056	0.0110418	0.224557	FALSE
ENSMUSG00000050578	1.11769	2.76867	-1.30867	0.0110917	0.225229	FALSE
ENSMUSG00000090925	11.4356	7.10083	0.687469	0.0110951	0.225229	FALSE
ENSMUSG00000082319	4.60629	6.8342	-0.569167	0.0111714	0.22657	FALSE
ENSMUSG00000027961	1.10449	0.611051	0.85402	0.0112868	0.228677	FALSE
ENSMUSG00000034438	8.74736	23.1818	-1.40607	0.0112959	0.228677	FALSE
ENSMUSG00000028327	13.8866	29.7091	-1.09721	0.0113148	0.228851	FALSE
ENSMUSG00000035873	9.9741	7.27544	0.455153	0.011332	0.228991	FALSE
ENSMUSG00000023809	90.9231	76.5621	0.248016	0.0114241	0.229806	FALSE
ENSMUSG00000036867	64.622	38.0067	0.765773	0.0114129	0.229806	FALSE
ENSMUSG00000037337	4.5594	9.87643	-1.11514	0.0113938	0.229806	FALSE
ENSMUSG00000090061	1.64295	3.01081	-0.873865	0.011424	0.229806	FALSE
ENSMUSG00000112716	0.154878	0.613618	-1.98621	0.0114162	0.229806	FALSE
ENSMUSG00000033510	0.471106	0.146959	1.68064	0.0114371	0.22986	FALSE
ENSMUSG00000040430	105.515	83.4854	0.337854	0.0115244	0.231405	FALSE
ENSMUSG00000022013	3.17458	5.32274	-0.745602	0.0115476	0.231662	FALSE
ENSMUSG00000014609	0.159283	0.340133	-1.09451	0.0115727	0.231744	FALSE
ENSMUSG00000026288	729.734	931.231	-0.35177	0.0115935	0.231744	FALSE
ENSMUSG00000030905	0.69645	0.465867	0.580104	0.0115925	0.231744	FALSE
ENSMUSG00000097610	0.381885	0.198575	0.943455	0.011576	0.231744	FALSE
ENSMUSG00000059495	860.967	522.497	0.720535	0.0116362	0.232389	FALSE
ENSMUSG00000001300	190.866	140.78	0.439121	0.0117419	0.232787	FALSE
ENSMUSG00000003418	1.52577	3.28185	-1.10497	0.0117441	0.232787	FALSE
ENSMUSG00000024300	5.78407	12.4172	-1.10218	0.0117233	0.232787	FALSE
ENSMUSG00000024798	0.707857	2.32426	-1.71524	0.0117542	0.232787	FALSE
ENSMUSG00000028487	0.978532	0.570352	0.778766	0.0117714	0.232787	FALSE
ENSMUSG00000036887	721.49	1510.27	-1.06576	0.0117707	0.232787	FALSE
ENSMUSG00000044583	5.31672	9.11261	-0.777329	0.0117477	0.232787	FALSE
ENSMUSG00000054850	0.281038	0.154189	0.866064	0.011731	0.232787	FALSE
ENSMUSG00000104213	54.1076	101.602	-0.90902	0.0117382	0.232787	FALSE
ENSMUSG00000110706	0.336938	0.141695	1.24969	0.0116754	0.232787	FALSE
ENSMUSG00000110824	0.145937	0.0570383	1.35534	0.0117595	0.232787	FALSE
ENSMUSG00000026509	1555.76	1124.15	0.46879	0.0118031	0.233205	FALSE
ENSMUSG00000037849	9.50882	18.505	-0.960577	0.011844	0.233805	FALSE
ENSMUSG00000006463	4.51011	3.66919	0.297701	0.0120383	0.235289	FALSE
ENSMUSG00000021061	14.9479	8.11828	0.880698	0.0119406	0.235289	FALSE
ENSMUSG00000026979	14.01	27.467	-0.971239	0.0120077	0.235289	FALSE
ENSMUSG00000036594	47.5359	92.8872	-0.966464	0.01201	0.235289	FALSE
ENSMUSG00000042978	4.73009	5.94137	-0.328927	0.0120246	0.235289	FALSE
ENSMUSG00000043822	17.4823	12.9465	0.433329	0.0120373	0.235289	FALSE
ENSMUSG00000061126	35.8163	58.3202	-0.703376	0.0119834	0.235289	FALSE
ENSMUSG00000066108	276.012	877.957	-1.66942	0.0120463	0.235289	FALSE
ENSMUSG00000066760	0.272307	0.0425198	2.67902	0.0119502	0.235289	FALSE
ENSMUSG00000070034	15.9769	26.8087	-0.746715	0.0120424	0.235289	FALSE
ENSMUSG00000085977	0.269225	0.941008	-1.8054	0.0119833	0.235289	FALSE
ENSMUSG00000096594	0.155567	0.547359	-1.81495	0.0120455	0.235289	FALSE
ENSMUSG00000096606	2.88757	1.68864	0.773991	0.012068	0.235507	FALSE
ENSMUSG00000031216	210.936	132.905	0.666414	0.0120931	0.235788	FALSE
ENSMUSG00000063060	33.9455	17.8341	0.928585	0.0121162	0.236033	FALSE
ENSMUSG00000024558	2.51619	1.39566	0.850287	0.0121388	0.236263	FALSE
ENSMUSG00000033361	1269.44	817.938	0.634132	0.01216	0.236263	FALSE
ENSMUSG00000039981	14.5532	30.0292	-1.04503	0.0121546	0.236263	FALSE
ENSMUSG00000053641	120.534	169.723	-0.493747	0.0121781	0.236408	FALSE
ENSMUSG00000035172	16.2077	12.9434	0.324461	0.0121958	0.236545	FALSE
ENSMUSG00000066009	0.0108299	0.047879	-2.14438	0.0122091	0.236596	FALSE
ENSMUSG00000030145	9.90304	7.06056	0.488089	0.0122593	0.236969	FALSE
ENSMUSG00000040687	33.8015	40.3492	-0.255454	0.0122603	0.236969	FALSE
Novel00634	14.5478	5.7811	1.33139	0.0122476	0.236969	FALSE
ENSMUSG00000036251	1.66896	0.641951	1.37842	0.0123053	0.237529	FALSE
ENSMUSG00000036885	917.708	593.736	0.628214	0.0123155	0.237529	FALSE
Novel00417	6.30728	2.34365	1.42826	0.0123214	0.237529	FALSE
ENSMUSG00000025608	3461.17	2520.31	0.457659	0.0123336	0.237559	FALSE
ENSMUSG00000038244	30.6289	21.8821	0.485146	0.0123448	0.237568	FALSE
Novel00554	0.275986	0.614067	-1.1538	0.012375	0.237944	FALSE
ENSMUSG00000040289	11.4466	8.04358	0.509015	0.0123985	0.238189	FALSE
ENSMUSG00000079511	0.518406	0.285718	0.859487	0.0124174	0.238346	FALSE
ENSMUSG00000078722	0.103682	0.0367584	1.49602	0.0125002	0.239727	FALSE
ENSMUSG00000021391	2.02867	4.23127	-1.06055	0.0125175	0.239852	FALSE
ENSMUSG00000022469	573.328	405.797	0.498601	0.0125634	0.240523	FALSE
ENSMUSG00000057766	29.8907	16.1842	0.885108	0.0125851	0.240731	FALSE
ENSMUSG00000014303	21.3559	15.8421	0.43087	0.0126082	0.240966	FALSE
ENSMUSG00000017667	5.17579	4.27697	0.27519	0.0126373	0.241263	FALSE
ENSMUSG00000075254	276.063	214.691	0.362739	0.0126455	0.241263	FALSE
ENSMUSG00000026228	6.01811	13.7807	-1.19526	0.01275	0.24228	FALSE
ENSMUSG00000026670	269.785	230.424	0.227517	0.0127415	0.24228	FALSE
ENSMUSG00000028494	242.709	395.656	-0.705019	0.0127533	0.24228	FALSE
ENSMUSG00000030057	290.818	255.832	0.184919	0.0127204	0.24228	FALSE
ENSMUSG00000037341	0.965175	1.54305	-0.676923	0.0127529	0.24228	FALSE
ENSMUSG00000025909	0.793127	0.191441	2.05065	0.0128095	0.242615	FALSE
ENSMUSG00000033220	60.6106	140.986	-1.21792	0.0127967	0.242615	FALSE
ENSMUSG00000057967	1.71301	0.983086	0.801145	0.0128146	0.242615	FALSE
ENSMUSG00000091825	0.0461926	0.150135	-1.70053	0.0127825	0.242615	FALSE
ENSMUSG00000079450	6.35591	3.64116	0.803699	0.0128349	0.242791	FALSE
ENSMUSG00000082419	2.46406	3.74202	-0.602783	0.0129276	0.244336	FALSE
ENSMUSG00000024883	96.0622	69.5125	0.466696	0.0129654	0.244538	FALSE
ENSMUSG00000027075	1.18471	0.873486	0.439671	0.0129713	0.244538	FALSE
ENSMUSG00000049037	3.85578	7.6899	-0.995942	0.0129595	0.244538	FALSE
ENSMUSG00000004677	39.3801	45.805	-0.218035	0.012994	0.244591	FALSE
ENSMUSG00000030707	157.774	331.147	-1.06961	0.0129961	0.244591	FALSE
ENSMUSG00000029570	11.3361	17.612	-0.635639	0.0130663	0.245356	FALSE
ENSMUSG00000046768	34.2019	25.2991	0.434989	0.0130563	0.245356	FALSE
ENSMUSG00000100170	0.0524589	0.264021	-2.33139	0.0130699	0.245356	FALSE
ENSMUSG00000113909	11.7361	3.6752	1.67506	0.013139	0.246445	FALSE
Novel00648	0.431091	0.237823	0.858107	0.0131576	0.246586	FALSE
ENSMUSG00000076545	1.331	2.91572	-1.13135	0.0131797	0.246791	FALSE
ENSMUSG00000038135	0.120537	0.0580356	1.05446	0.0132171	0.247076	FALSE
Novel00236	4.26421	1.68259	1.34159	0.0132112	0.247076	FALSE
ENSMUSG00000042129	25.3421	42.5267	-0.746835	0.0132368	0.247236	FALSE
ENSMUSG00000034919	2.37629	1.79454	0.405097	0.0132497	0.247269	FALSE
ENSMUSG00000018846	758.256	561.96	0.432218	0.013329	0.247803	FALSE
ENSMUSG00000026600	50.1882	64.6087	-0.364381	0.0133038	0.247803	FALSE
ENSMUSG00000027339	20.1798	26.7031	-0.404098	0.0133187	0.247803	FALSE
ENSMUSG00000029102	2.44318	1.70129	0.522133	0.0133015	0.247803	FALSE
ENSMUSG00000044641	59.5489	35.5469	0.744352	0.0133453	0.247803	FALSE
ENSMUSG00000100392	0.752942	2.1724	-1.52868	0.0133446	0.247803	FALSE
ENSMUSG00000046101	0.141308	0.308027	-1.12421	0.0133737	0.248122	FALSE
ENSMUSG00000076497	0.0212121	0.0981476	-2.21007	0.0133935	0.248282	FALSE
ENSMUSG00000030352	125.97	100.875	0.320507	0.0134065	0.248316	FALSE
ENSMUSG00000025086	89.7984	71.0565	0.337723	0.0134415	0.248758	FALSE
ENSMUSG00000112265	0.0152613	0.0360685	-1.24087	0.0134698	0.249074	FALSE
ENSMUSG00000036905	34.6623	75.97	-1.13206	0.0135093	0.249597	FALSE
ENSMUSG00000022938	0.171709	0.086248	0.993402	0.0135612	0.249725	FALSE
ENSMUSG00000030745	11.5227	30.9309	-1.42457	0.0135421	0.249725	FALSE
ENSMUSG00000057880	55.6262	35.9349	0.63038	0.0135439	0.249725	FALSE
Novel00207	13.7858	4.06485	1.76191	0.013556	0.249725	FALSE
ENSMUSG00000046318	66.6614	41.2043	0.694058	0.0135737	0.249748	FALSE
ENSMUSG00000025037	80.21	59.906	0.421082	0.0136076	0.250164	FALSE
ENSMUSG00000022901	13.3476	29.5662	-1.14737	0.0136769	0.250932	FALSE
ENSMUSG00000024048	990.428	798.856	0.310117	0.013677	0.250932	FALSE
ENSMUSG00000043263	29.335	56.6448	-0.94932	0.0136833	0.250932	FALSE
ENSMUSG00000029299	3.66432	5.11932	-0.482407	0.0137311	0.251601	FALSE
ENSMUSG00000037999	40.3554	23.2746	0.794008	0.0137498	0.251697	FALSE
ENSMUSG00000061451	363.404	220.1	0.723415	0.013759	0.251697	FALSE
ENSMUSG00000109282	0.188417	0.0515189	1.87075	0.013782	0.251911	FALSE
ENSMUSG00000024726	32.7174	24.9182	0.392857	0.0138048	0.251912	FALSE
ENSMUSG00000036246	119.179	184.413	-0.629815	0.0138029	0.251912	FALSE
ENSMUSG00000070354	8.18952	15.4278	-0.913686	0.0138563	0.25223	FALSE
ENSMUSG00000101615	0.106961	0.369816	-1.78973	0.0138442	0.25223	FALSE
Novel00400	47.8875	26.7147	0.842014	0.0138453	0.25223	FALSE
ENSMUSG00000018800	23.0689	12.8472	0.844495	0.0138988	0.252709	FALSE
Novel00573	4.90304	2.59054	0.920424	0.0139054	0.252709	FALSE
ENSMUSG00000033542	93.0819	75.2384	0.307031	0.0139885	0.253769	FALSE
ENSMUSG00000039831	144.583	85.8572	0.751883	0.0139819	0.253769	FALSE
ENSMUSG00000056758	0.130132	0.0219846	2.56541	0.013998	0.253769	FALSE
ENSMUSG00000021259	0.906559	0.632605	0.519096	0.0140262	0.254074	FALSE
ENSMUSG00000110569	0.113148	0.299584	-1.40475	0.0140685	0.254631	FALSE
ENSMUSG00000067599	5.48536	12.2588	-1.16016	0.0141177	0.255313	FALSE
ENSMUSG00000053617	1168.15	818.793	0.512652	0.0141331	0.255385	FALSE
ENSMUSG00000035914	22.5545	30.0296	-0.412966	0.0141798	0.25602	FALSE
ENSMUSG00000101279	0.0457028	0.092153	-1.01175	0.0142357	0.256821	FALSE
Novel00282	4.25814	2.50419	0.765881	0.0142962	0.257703	FALSE
ENSMUSG00000032175	11.166	13.7655	-0.301939	0.0143614	0.258097	FALSE
ENSMUSG00000053198	240.72	159.723	0.591788	0.0143477	0.258097	FALSE
ENSMUSG00000059456	427.253	698.029	-0.708196	0.0143514	0.258097	FALSE
ENSMUSG00000076608	0.0549245	0.124768	-1.18373	0.0143646	0.258097	FALSE
ENSMUSG00000038816	198.885	134.505	0.564272	0.0144889	0.26012	FALSE
ENSMUSG00000029641	3.01413	2.0292	0.570833	0.0145139	0.260149	FALSE
ENSMUSG00000111116	0.725517	1.9258	-1.40837	0.0145077	0.260149	FALSE
ENSMUSG00000018604	28.7827	17.8332	0.690634	0.0145425	0.260241	FALSE
ENSMUSG00000020524	19.7619	6.95937	1.50569	0.0145377	0.260241	FALSE
ENSMUSG00000030965	10.8183	12.4825	-0.206425	0.0145722	0.260564	FALSE
ENSMUSG00000030111	2.02221	4.29956	-1.08826	0.0145911	0.26062	FALSE
ENSMUSG00000046561	0.429009	0.245635	0.804495	0.0145989	0.26062	FALSE
ENSMUSG00000081455	2.17369	1.38306	0.652276	0.0146167	0.260728	FALSE
Novel00498	0.729581	1.48943	-1.02962	0.014644	0.261006	FALSE
ENSMUSG00000082101	1.36445	0.31028	2.13668	0.0146944	0.261486	FALSE
Novel00225	0.308828	0.701401	-1.18344	0.014683	0.261486	FALSE
Novel00557	0.516809	1.13076	-1.12959	0.0147192	0.261716	FALSE
ENSMUSG00000068877	6.19048	2.27356	1.4451	0.0147553	0.261977	FALSE
ENSMUSG00000109021	0.0864556	0.0424126	1.02747	0.0147574	0.261977	FALSE
ENSMUSG00000076617	12.8081	22.9339	-0.840431	0.014814	0.26277	FALSE
ENSMUSG00000019359	18.8408	6.00555	1.64949	0.014835	0.262934	FALSE
ENSMUSG00000031553	1.44954	0.732065	0.985553	0.0148721	0.262961	FALSE
ENSMUSG00000031824	1541.39	1011.68	0.607485	0.0148699	0.262961	FALSE
ENSMUSG00000105646	0.47779	0.993798	-1.05658	0.0148643	0.262961	FALSE
ENSMUSG00000063929	0.912879	0.393414	1.21438	0.0148848	0.262977	FALSE
ENSMUSG00000027931	223.595	162.764	0.458103	0.0149	0.263036	FALSE
ENSMUSG00000027499	192.217	139.873	0.458618	0.0149665	0.264	FALSE
ENSMUSG00000005986	2.63457	3.76094	-0.513524	0.0149952	0.264087	FALSE
ENSMUSG00000021666	9.77428	11.1215	-0.186285	0.0149852	0.264087	FALSE
ENSMUSG00000015879	0.0447435	0.111022	-1.3111	0.0150193	0.264277	FALSE
ENSMUSG00000030219	1.22505	2.11153	-0.78545	0.0150298	0.264277	FALSE
ENSMUSG00000018507	5.68106	9.92952	-0.805564	0.0151102	0.264434	FALSE
ENSMUSG00000023795	7.27206	5.54661	0.390757	0.0150643	0.264434	FALSE
ENSMUSG00000029923	111.747	157.383	-0.494041	0.0150621	0.264434	FALSE
ENSMUSG00000052415	4.89335	3.45841	0.500713	0.0150984	0.264434	FALSE
ENSMUSG00000086536	13.83	9.85737	0.488532	0.0151009	0.264434	FALSE
Novel00357	4.96465	2.31272	1.1021	0.0150948	0.264434	FALSE
ENSMUSG00000086335	0.117238	0.375381	-1.67891	0.0151271	0.264522	FALSE
ENSMUSG00000046415	0.0956788	0.17283	-0.853084	0.0151623	0.26472	FALSE
ENSMUSG00000055373	0.137558	0.464144	-1.75453	0.0151521	0.26472	FALSE
Novel00355	1.16974	2.46146	-1.07333	0.0152054	0.265265	FALSE
ENSMUSG00000028862	34.7412	16.7301	1.05421	0.0152296	0.265478	FALSE
ENSMUSG00000075286	0.168202	0.0606342	1.47199	0.0152465	0.265564	FALSE
ENSMUSG00000096696	1.30989	0.837954	0.6445	0.0152856	0.266036	FALSE
ENSMUSG00000005917	1.07474	2.49892	-1.21732	0.0153101	0.266254	FALSE
ENSMUSG00000047462	0.605651	1.13468	-0.905734	0.0153867	0.267378	FALSE
ENSMUSG00000023886	66.862	37.0947	0.849972	0.0154422	0.267713	FALSE
ENSMUSG00000027956	15.1764	10.997	0.464719	0.015433	0.267713	FALSE
Novel00447	0.909201	1.75185	-0.946209	0.0154405	0.267713	FALSE
ENSMUSG00000022436	17.0622	23.8753	-0.484718	0.0154698	0.267749	FALSE
ENSMUSG00000085303	2.10906	0.49061	2.10395	0.0154759	0.267749	FALSE
ENSMUSG00000095981	0.0393252	0.109452	-1.47677	0.0154805	0.267749	FALSE
ENSMUSG00000040181	45533.5	27233	0.741572	0.0155206	0.268234	FALSE
ENSMUSG00000032186	12.5297	7.70935	0.700667	0.015549	0.268516	FALSE
ENSMUSG00000022114	27.45	21.728	0.337251	0.0156064	0.26888	FALSE
ENSMUSG00000025762	14.778	12.167	0.280482	0.0156036	0.26888	FALSE
ENSMUSG00000071540	5.23233	3.44701	0.602108	0.0155909	0.26888	FALSE
ENSMUSG00000016024	111.444	87.3075	0.352137	0.0156811	0.269331	FALSE
ENSMUSG00000048163	253.844	500.87	-0.980497	0.0156704	0.269331	FALSE
ENSMUSG00000055805	22.9032	43.3099	-0.919149	0.0156743	0.269331	FALSE
ENSMUSG00000067356	0.155144	0.0461659	1.74871	0.0156711	0.269331	FALSE
ENSMUSG00000041771	46.6593	26.6865	0.806055	0.0157548	0.270389	FALSE
ENSMUSG00000045930	168.962	93.0109	0.861229	0.0158039	0.271022	FALSE
ENSMUSG00000062960	107.108	77.6417	0.464159	0.0158258	0.271188	FALSE
ENSMUSG00000044471	0.211912	0.0943919	1.16673	0.0159022	0.272077	FALSE
ENSMUSG00000068923	65.8723	77.7524	-0.239215	0.0158921	0.272077	FALSE
ENSMUSG00000033060	1141.51	637.345	0.840797	0.015928	0.2721	FALSE
ENSMUSG00000098120	0.104737	0.299055	-1.51364	0.0159163	0.2721	FALSE
ENSMUSG00000062007	2.26963	3.48891	-0.620318	0.0159845	0.272636	FALSE
ENSMUSG00000064147	4.5537	7.38076	-0.696731	0.0159963	0.272636	FALSE
ENSMUSG00000091575	3.06326	4.32488	-0.497592	0.0159797	0.272636	FALSE
ENSMUSG00000021182	23.2661	28.5411	-0.29481	0.0160384	0.273145	FALSE
ENSMUSG00000026678	16.8307	7.93174	1.08539	0.0160657	0.273361	FALSE
ENSMUSG00000053522	1.20922	0.398885	1.60004	0.016088	0.273361	FALSE
ENSMUSG00000108688	0.260574	0.85528	-1.71471	0.0160786	0.273361	FALSE
ENSMUSG00000090272	477.037	773.861	-0.697973	0.0161093	0.273514	FALSE
ENSMUSG00000076618	0.0201395	0.0559751	-1.47476	0.0161267	0.2736	FALSE
ENSMUSG00000020181	0.25018	0.433685	-0.793681	0.0162215	0.274998	FALSE
ENSMUSG00000032006	61.9201	41.2551	0.585836	0.0162379	0.275065	FALSE
ENSMUSG00000039043	51.9227	43.9302	0.241153	0.0162698	0.275187	FALSE
ENSMUSG00000054342	18.3148	41.8651	-1.19274	0.0162619	0.275187	FALSE
ENSMUSG00000008734	3.58766	2.52713	0.50554	0.0162956	0.275413	FALSE
ENSMUSG00000021423	64.6092	139.512	-1.11058	0.0163177	0.275577	FALSE
ENSMUSG00000000673	46.3644	79.1595	-0.771744	0.0163469	0.275684	FALSE
ENSMUSG00000020901	68.1716	134.837	-0.983973	0.0163489	0.275684	FALSE
ENSMUSG00000018042	188.449	147.074	0.357634	0.0164393	0.276569	FALSE
ENSMUSG00000020836	51.8548	17.781	1.54414	0.0164517	0.276569	FALSE
ENSMUSG00000028262	0.109775	0.0310127	1.82362	0.0164251	0.276569	FALSE
ENSMUSG00000041616	0.594643	2.80243	-2.23659	0.0164636	0.276569	FALSE
ENSMUSG00000078771	96.1709	159.441	-0.729347	0.0164559	0.276569	FALSE
ENSMUSG00000004207	1687.06	2686.25	-0.671083	0.0165803	0.277266	FALSE
ENSMUSG00000022485	1.3213	0.474409	1.47775	0.0165886	0.277266	FALSE
ENSMUSG00000044788	9.06841	6.05523	0.582667	0.0165925	0.277266	FALSE
ENSMUSG00000045876	0.886799	0.504825	0.812824	0.0165843	0.277266	FALSE
ENSMUSG00000056824	0.399489	0.183199	1.12474	0.0165203	0.277266	FALSE
ENSMUSG00000080601	0.461786	0.169316	1.44751	0.0165499	0.277266	FALSE
ENSMUSG00000112195	0.91147	0.388895	1.22881	0.0165461	0.277266	FALSE
ENSMUSG00000053063	114.047	253.774	-1.15391	0.0166163	0.277455	FALSE
ENSMUSG00000085563	0.0519463	0.0205053	1.34103	0.0166617	0.278003	FALSE
ENSMUSG00000050957	0.167016	0.441069	-1.40102	0.0166914	0.27829	FALSE
ENSMUSG00000035473	3.86034	5.10707	-0.403768	0.0167883	0.279696	FALSE
ENSMUSG00000080942	0.852144	0.277801	1.61704	0.0168196	0.280008	FALSE
ENSMUSG00000043088	338.968	246.208	0.46127	0.0168639	0.280534	FALSE
ENSMUSG00000080485	0.101102	0.331988	-1.71532	0.0169222	0.281084	FALSE
ENSMUSG00000112765	0.120431	0.251066	-1.05986	0.0169126	0.281084	FALSE
ENSMUSG00000007415	120.622	105.137	0.198223	0.016938	0.281135	FALSE
ENSMUSG00000041912	2.88655	2.13271	0.43666	0.0169536	0.281183	FALSE
ENSMUSG00000001036	1406.58	978.123	0.524109	0.0169997	0.281439	FALSE
ENSMUSG00000036833	11.494	17.6883	-0.621907	0.0169973	0.281439	FALSE
ENSMUSG00000072825	147.558	113.463	0.379051	0.017007	0.281439	FALSE
ENSMUSG00000053166	1.29988	2.06755	-0.669549	0.0170391	0.281716	FALSE
ENSMUSG00000078945	20.9102	39.739	-0.926348	0.0170491	0.281716	FALSE
ENSMUSG00000098123	0.0132172	0.0577816	-2.1282	0.0171284	0.282816	FALSE
ENSMUSG00000025477	34.8635	26.4037	0.400975	0.0171774	0.282994	FALSE
ENSMUSG00000097405	0.109308	0.0523948	1.0609	0.017177	0.282994	FALSE
Novel00114	1.6415	2.45322	-0.579656	0.0171619	0.282994	FALSE
ENSMUSG00000046093	0.783492	0.481106	0.703563	0.017239	0.283798	FALSE
ENSMUSG00000031661	48.0375	34.4204	0.480895	0.0173362	0.284345	FALSE
ENSMUSG00000034652	534.737	987.826	-0.885427	0.0173259	0.284345	FALSE
ENSMUSG00000038765	0.42887	1.28078	-1.57842	0.0173141	0.284345	FALSE
ENSMUSG00000067336	141.609	82.6847	0.776222	0.0172922	0.284345	FALSE
ENSMUSG00000067399	0.421172	0.170587	1.3039	0.0173362	0.284345	FALSE
ENSMUSG00000000682	561.261	1298.61	-1.21023	0.0174517	0.285357	FALSE
ENSMUSG00000001497	0.150467	0.448913	-1.57699	0.0174707	0.285357	FALSE
ENSMUSG00000021396	0.800148	0.400988	0.996709	0.017465	0.285357	FALSE
ENSMUSG00000066361	8.84989	6.41	0.465335	0.0174879	0.285357	FALSE
ENSMUSG00000076522	0.151032	0.356121	-1.23751	0.0174868	0.285357	FALSE
ENSMUSG00000105769	0.421517	1.64125	-1.96113	0.0174853	0.285357	FALSE
ENSMUSG00000112442	0.0499682	0.124253	-1.3142	0.0174464	0.285357	FALSE
ENSMUSG00000021265	88.8046	63.6992	0.47936	0.0175474	0.285908	FALSE
ENSMUSG00000028121	37.9286	26.3389	0.526091	0.0175603	0.285908	FALSE
ENSMUSG00000082152	0.464662	0.241042	0.946894	0.0175568	0.285908	FALSE
ENSMUSG00000021886	1.72952	4.03564	-1.22242	0.0175956	0.286274	FALSE
ENSMUSG00000049107	1.2377	0.709336	0.803117	0.0176253	0.28629	FALSE
ENSMUSG00000094212	0.156472	0.707213	-2.17624	0.0176197	0.28629	FALSE
Novel00087	3.23998	2.10288	0.623621	0.0176353	0.28629	FALSE
ENSMUSG00000031554	0.251601	0.568342	-1.17562	0.0176713	0.286455	FALSE
ENSMUSG00000050860	0.331169	0.176549	0.907496	0.0176601	0.286455	FALSE
ENSMUSG00000084941	0.117839	0.0687653	0.777059	0.0177226	0.286869	FALSE
ENSMUSG00000095633	0.107626	0.633799	-2.558	0.0177218	0.286869	FALSE
ENSMUSG00000031390	7.34497	15.7618	-1.1016	0.0177694	0.287333	FALSE
ENSMUSG00000037351	126.442	115.602	0.129309	0.0177772	0.287333	FALSE
ENSMUSG00000111129	0.0283811	0.12376	-2.12454	0.0178086	0.287631	FALSE
ENSMUSG00000025871	61.5373	52.3951	0.232031	0.0178331	0.287818	FALSE
ENSMUSG00000041079	1.67493	2.18033	-0.380449	0.0178503	0.287887	FALSE
ENSMUSG00000045629	55.1813	40.9356	0.430822	0.017882	0.288189	FALSE
ENSMUSG00000097016	0.412433	0.19104	1.11029	0.0179156	0.28852	FALSE
ENSMUSG00000063160	13.6688	11.5655	0.241058	0.0179353	0.288628	FALSE
ENSMUSG00000032243	1.25454	0.758352	0.726225	0.0179549	0.288735	FALSE
ENSMUSG00000006800	132.506	106.18	0.319543	0.0179789	0.288756	FALSE
ENSMUSG00000029757	0.129822	0.0710883	0.868852	0.0179823	0.288756	FALSE
ENSMUSG00000105419	0.539174	0.356766	0.595775	0.0180196	0.289147	FALSE
ENSMUSG00000022261	141.423	122.041	0.212644	0.018122	0.289534	FALSE
ENSMUSG00000026110	70.9514	104.058	-0.55249	0.0180941	0.289534	FALSE
ENSMUSG00000028099	76.121	88.4105	-0.215922	0.0180991	0.289534	FALSE
ENSMUSG00000055320	85.0368	53.7339	0.662254	0.0180932	0.289534	FALSE
ENSMUSG00000063535	2.32598	3.36278	-0.531811	0.0181175	0.289534	FALSE
ENSMUSG00000076518	0.0424883	0.154822	-1.86548	0.0180779	0.289534	FALSE
ENSMUSG00000030720	151.806	225.295	-0.569588	0.0181484	0.28954	FALSE
ENSMUSG00000109206	0.254529	0.0775768	1.71414	0.0181465	0.28954	FALSE
ENSMUSG00000034664	67.4118	28.2728	1.25359	0.0181841	0.289782	FALSE
ENSMUSG00000064936	0.333231	0.715474	-1.10238	0.0181896	0.289782	FALSE
ENSMUSG00000042195	5.96301	10.6106	-0.831396	0.0182181	0.290028	FALSE
ENSMUSG00000039062	65.7861	108.572	-0.722797	0.0182809	0.290194	FALSE
ENSMUSG00000048285	110.038	67.9088	0.696331	0.0182735	0.290194	FALSE
ENSMUSG00000053141	3.78142	1.58843	1.25133	0.0182751	0.290194	FALSE
ENSMUSG00000079304	0.00784733	0.0272972	-1.79848	0.0182614	0.290194	FALSE
Novel00271	1.8043	0.900494	1.00265	0.0182968	0.29024	FALSE
ENSMUSG00000028076	8.64777	15.7083	-0.86113	0.0183315	0.290565	FALSE
ENSMUSG00000092622	0.134076	0.268716	-1.00303	0.0183435	0.290565	FALSE
ENSMUSG00000036636	47.7363	66.9393	-0.487769	0.0183639	0.290682	FALSE
ENSMUSG00000049653	3.76034	6.75786	-0.845701	0.0184423	0.291714	FALSE
ENSMUSG00000000318	1.1742	2.08343	-0.827279	0.018461	0.291802	FALSE
ENSMUSG00000008496	6.03036	11.5523	-0.937857	0.0185271	0.29243	FALSE
ENSMUSG00000035107	6.6364	4.79388	0.469206	0.0185259	0.29243	FALSE
ENSMUSG00000028776	1769.24	1182.8	0.580918	0.0185688	0.29288	FALSE
ENSMUSG00000044453	0.458262	0.957929	-1.06375	0.0186526	0.293876	FALSE
ENSMUSG00000048087	1.84682	1.39121	0.408704	0.0186609	0.293876	FALSE
ENSMUSG00000058254	997.107	665.998	0.58223	0.0186716	0.293876	FALSE
ENSMUSG00000021185	5.38551	7.43924	-0.466072	0.0187035	0.293962	FALSE
ENSMUSG00000050141	8.1485	2.32165	1.81138	0.0186942	0.293962	FALSE
ENSMUSG00000032352	5.90277	4.49093	0.394378	0.0187589	0.293969	FALSE
ENSMUSG00000053101	4.56589	8.80551	-0.947509	0.0187242	0.293969	FALSE
ENSMUSG00000072762	2.40214	1.74386	0.462035	0.0187312	0.293969	FALSE
ENSMUSG00000114759	0.681142	0.938759	-0.462799	0.0187834	0.293969	FALSE
Novel00245	1.64051	0.736388	1.1556	0.0187758	0.293969	FALSE
Novel00682	2.05606	1.31559	0.644176	0.0187553	0.293969	FALSE
ENSMUSG00000043468	0.03482	0.120151	-1.78686	0.0188082	0.29415	FALSE
ENSMUSG00000025738	6.1665	4.02425	0.615731	0.0188292	0.29427	FALSE
ENSMUSG00000026181	242.337	184.309	0.394882	0.0188809	0.294726	FALSE
ENSMUSG00000047767	2.88226	3.82559	-0.408481	0.0188848	0.294726	FALSE
ENSMUSG00000113175	0.277482	0.0986695	1.49172	0.0189013	0.294775	FALSE
ENSMUSG00000041734	695.665	537.622	0.371802	0.0189733	0.295483	FALSE
ENSMUSG00000051392	2.15881	0.719793	1.58458	0.0189687	0.295483	FALSE
Novel00232	9.13397	16.5504	-0.85755	0.0190632	0.296676	FALSE
ENSMUSG00000059248	284.131	375.244	-0.40127	0.0191467	0.297765	FALSE
ENSMUSG00000014470	107.873	134.147	-0.314488	0.0191702	0.297922	FALSE
Novel00572	5.70279	3.20747	0.830233	0.0191992	0.298165	FALSE
ENSMUSG00000006522	0.193989	0.30776	-0.665836	0.0192768	0.299117	FALSE
ENSMUSG00000081884	0.0694647	0.0323262	1.10358	0.0192875	0.299117	FALSE
ENSMUSG00000003949	37.0654	22.9218	0.693355	0.0193598	0.299187	FALSE
ENSMUSG00000019487	50.196	40.2649	0.318048	0.0195006	0.299187	FALSE
ENSMUSG00000020376	124.326	151.071	-0.281105	0.019521	0.299187	FALSE
ENSMUSG00000020485	56.983	71.571	-0.328844	0.0194728	0.299187	FALSE
ENSMUSG00000021759	17.3806	9.55972	0.862435	0.0195142	0.299187	FALSE
ENSMUSG00000022231	36.3231	23.0567	0.655704	0.0195166	0.299187	FALSE
ENSMUSG00000022449	1.54719	0.795464	0.959784	0.0194487	0.299187	FALSE
ENSMUSG00000027002	93.2589	73.4533	0.344413	0.0193808	0.299187	FALSE
ENSMUSG00000032547	728.393	617.925	0.237285	0.0194461	0.299187	FALSE
ENSMUSG00000036580	17.6163	12.6212	0.481066	0.0194888	0.299187	FALSE
ENSMUSG00000043505	43.5711	64.0135	-0.555004	0.0194217	0.299187	FALSE
ENSMUSG00000045658	358.826	552.74	-0.623318	0.0193749	0.299187	FALSE
ENSMUSG00000068876	74.3374	58.8039	0.338175	0.0195169	0.299187	FALSE
ENSMUSG00000089704	1.91305	0.665641	1.52306	0.0193462	0.299187	FALSE
ENSMUSG00000097039	0.48389	0.849235	-0.811485	0.0194268	0.299187	FALSE
ENSMUSG00000101223	0.033162	0.101388	-1.61228	0.0194231	0.299187	FALSE
ENSMUSG00000102099	0.497705	1.61391	-1.6972	0.0194735	0.299187	FALSE
ENSMUSG00000032548	12568.5	8819.68	0.51102	0.0195715	0.299755	FALSE
ENSMUSG00000034330	10.0932	17.1375	-0.763781	0.0195878	0.299798	FALSE
ENSMUSG00000054885	0.685872	0.309787	1.14666	0.0196302	0.29986	FALSE
ENSMUSG00000084033	0.763305	0.370143	1.04418	0.0196324	0.29986	FALSE
ENSMUSG00000105746	9.37111	4.67193	1.0042	0.0196291	0.29986	FALSE
ENSMUSG00000026737	67.1301	91.7201	-0.450279	0.0196565	0.299977	FALSE
ENSMUSG00000097773	0.174619	0.57953	-1.73067	0.0196671	0.299977	FALSE
ENSMUSG00000060675	65.6408	96.0403	-0.549047	0.0196833	0.300019	FALSE
ENSMUSG00000006019	21.9993	26.2011	-0.252166	0.0198076	0.300367	FALSE
ENSMUSG00000006731	472.455	674.206	-0.513013	0.0197357	0.300367	FALSE
ENSMUSG00000020261	601.081	793.143	-0.400021	0.0198044	0.300367	FALSE
ENSMUSG00000020532	30.6482	24.7219	0.310011	0.0198665	0.300367	FALSE
ENSMUSG00000028717	51.702	37.6831	0.4563	0.0197676	0.300367	FALSE
ENSMUSG00000037913	32.6596	45.702	-0.484752	0.0198528	0.300367	FALSE
ENSMUSG00000039735	406.67	251.868	0.691192	0.0197958	0.300367	FALSE
ENSMUSG00000039747	15.7321	23.985	-0.60842	0.0198336	0.300367	FALSE
ENSMUSG00000040405	0.0276289	0.101906	-1.883	0.019827	0.300367	FALSE
ENSMUSG00000042250	0.0165779	0.0600944	-1.85797	0.0198285	0.300367	FALSE
ENSMUSG00000053208	0.107329	0.0309649	1.79333	0.0197977	0.300367	FALSE
Novel00606	1.939	4.0728	-1.07071	0.0198685	0.300367	FALSE
ENSMUSG00000047181	4.10021	3.24315	0.338299	0.0199131	0.300599	FALSE
ENSMUSG00000059479	3.09997	5.16327	-0.736031	0.0199244	0.300599	FALSE
ENSMUSG00000085143	0.363717	0.778934	-1.09868	0.019902	0.300599	FALSE
ENSMUSG00000031442	42.1912	25.1813	0.744591	0.0199554	0.300861	FALSE
ENSMUSG00000022092	5.30146	6.56304	-0.307974	0.0200158	0.301151	FALSE
ENSMUSG00000022305	22.2231	33.5601	-0.594683	0.0200288	0.301151	FALSE
ENSMUSG00000031983	1751.93	1278.35	0.454667	0.0200094	0.301151	FALSE
ENSMUSG00000085526	1.20479	0.607641	0.987488	0.0200041	0.301151	FALSE
ENSMUSG00000063286	147.216	304.653	-1.04924	0.0200537	0.301322	FALSE
ENSMUSG00000018995	3.30652	2.68435	0.300743	0.0200692	0.30135	FALSE
ENSMUSG00000029403	2.21419	1.78153	0.313668	0.0201347	0.302008	FALSE
ENSMUSG00000078137	4.95317	2.3202	1.09411	0.0201402	0.302008	FALSE
ENSMUSG00000023460	56.9676	46.5287	0.292021	0.0201772	0.302116	FALSE
ENSMUSG00000049858	16.4433	12.2138	0.428992	0.0201691	0.302116	FALSE
ENSMUSG00000086330	1.91785	1.03033	0.896377	0.0201888	0.302116	FALSE
ENSMUSG00000114150	0.125012	0.043833	1.51197	0.0202018	0.302116	FALSE
ENSMUSG00000039084	21.2285	44.6871	-1.07386	0.02025	0.302633	FALSE
ENSMUSG00000053907	743.155	591.302	0.329768	0.020323	0.303519	FALSE
ENSMUSG00000038775	238.532	326.169	-0.451442	0.0204074	0.304202	FALSE
ENSMUSG00000097318	2.12722	1.41754	0.585582	0.020391	0.304202	FALSE
ENSMUSG00000110935	0.477971	0.248054	0.946267	0.0204098	0.304202	FALSE
ENSMUSG00000004113	0.497447	0.953546	-0.93876	0.020481	0.30438	FALSE
ENSMUSG00000025964	14.1768	6.37132	1.15386	0.0205001	0.30438	FALSE
ENSMUSG00000027489	2.94574	1.79524	0.714452	0.020504	0.30438	FALSE
ENSMUSG00000028879	63.9662	56.3757	0.182238	0.020472	0.30438	FALSE
ENSMUSG00000030237	0.914965	0.145438	2.65331	0.0204563	0.30438	FALSE
ENSMUSG00000067341	1.04135	2.06225	-0.985769	0.0204993	0.30438	FALSE
ENSMUSG00000096630	0.590562	0.177698	1.73267	0.0205422	0.304744	FALSE
ENSMUSG00000025666	8.07211	6.25244	0.368527	0.0205845	0.305168	FALSE
ENSMUSG00000034382	188.434	136.799	0.462001	0.020603	0.305238	FALSE
ENSMUSG00000036908	9.7387	17.6091	-0.854517	0.0206616	0.305541	FALSE
ENSMUSG00000043518	4.82826	3.05874	0.658564	0.0206483	0.305541	FALSE
ENSMUSG00000085531	0.154549	0.382701	-1.30815	0.0206648	0.305541	FALSE
ENSMUSG00000037902	215.503	401.774	-0.898673	0.0206804	0.305569	FALSE
ENSMUSG00000021806	15.1082	9.32288	0.696487	0.0207452	0.306323	FALSE
ENSMUSG00000046916	62.2655	47.4445	0.392193	0.0207827	0.306672	FALSE
ENSMUSG00000017309	5.96906	3.90799	0.611075	0.0208492	0.307449	FALSE
Novel00650	830.678	549.434	0.596343	0.0209167	0.308241	FALSE
ENSMUSG00000078942	1.7488	2.51008	-0.521366	0.021021	0.309571	FALSE
ENSMUSG00000024274	4.1055	2.5735	0.673827	0.0210443	0.30971	FALSE
ENSMUSG00000021990	110.695	202.512	-0.871422	0.0210918	0.309792	FALSE
ENSMUSG00000024395	43.7041	27.2013	0.68409	0.0210657	0.309792	FALSE
ENSMUSG00000062585	1.76255	2.64649	-0.58642	0.0210805	0.309792	FALSE
ENSMUSG00000073974	0.498459	1.84222	-1.88589	0.0211626	0.310012	FALSE
ENSMUSG00000086049	0.483212	0.156249	1.62881	0.0211252	0.310012	FALSE
ENSMUSG00000090958	13.3435	8.43079	0.662396	0.0211383	0.310012	FALSE
Novel00680	16.73	27.719	-0.728441	0.0211522	0.310012	FALSE
ENSMUSG00000023964	1.32913	0.70696	0.910781	0.0211994	0.310334	FALSE
ENSMUSG00000024858	84.4454	123.045	-0.543099	0.0212245	0.310334	FALSE
ENSMUSG00000030325	1.32126	2.04648	-0.631228	0.0212285	0.310334	FALSE
ENSMUSG00000037605	124.499	51.8378	1.26406	0.0212404	0.310334	FALSE
ENSMUSG00000026656	89.9131	210.142	-1.22476	0.0213724	0.310723	FALSE
ENSMUSG00000028078	73.649	100.092	-0.442595	0.0212938	0.310723	FALSE
ENSMUSG00000033740	1.74416	6.04405	-1.79298	0.0213748	0.310723	FALSE
ENSMUSG00000039197	90.3145	68.6253	0.396218	0.0213181	0.310723	FALSE
ENSMUSG00000050765	0.152116	0.296268	-0.961731	0.0213599	0.310723	FALSE
ENSMUSG00000062929	240.071	191.611	0.325284	0.0213625	0.310723	FALSE
ENSMUSG00000069873	0.42413	1.27249	-1.58507	0.0213341	0.310723	FALSE
ENSMUSG00000087004	0.192154	0.579375	-1.59224	0.021379	0.310723	FALSE
ENSMUSG00000001552	741.06	569.927	0.378814	0.0214686	0.311601	FALSE
ENSMUSG00000024302	10.7635	6.12938	0.812341	0.02146	0.311601	FALSE
ENSMUSG00000044477	171.128	152.084	0.170204	0.0214937	0.311601	FALSE
ENSMUSG00000082163	0.88773	1.32812	-0.581195	0.0215095	0.311601	FALSE
Novel00387	0.602584	1.1914	-0.983428	0.0214964	0.311601	FALSE
ENSMUSG00000005836	13.8451	9.08557	0.60773	0.0215257	0.311632	FALSE
ENSMUSG00000027999	83.6316	63.5155	0.396939	0.0215554	0.311694	FALSE
ENSMUSG00000028145	2.18841	1.71229	0.353959	0.0215581	0.311694	FALSE
ENSMUSG00000093479	5.21425	2.04484	1.35047	0.0216282	0.312505	FALSE
ENSMUSG00000024066	484.346	335.203	0.531003	0.0217387	0.313766	FALSE
ENSMUSG00000033022	73.3819	44.2869	0.728544	0.0217438	0.313766	FALSE
ENSMUSG00000033192	9.06466	19.1216	-1.07688	0.0217658	0.31388	FALSE
ENSMUSG00000020978	311.232	258.864	0.265794	0.0218308	0.314001	FALSE
ENSMUSG00000040747	25.9907	52.0677	-1.00239	0.0218278	0.314001	FALSE
ENSMUSG00000043832	8.80909	13.0624	-0.56835	0.021796	0.314001	FALSE
ENSMUSG00000044456	85.6115	67.8122	0.336259	0.0218157	0.314001	FALSE
ENSMUSG00000024899	18.986	14.4484	0.394027	0.0219304	0.315229	FALSE
ENSMUSG00000034832	74.6019	84.7158	-0.183419	0.0219488	0.31529	FALSE
ENSMUSG00000006445	21.9878	18.2512	0.268707	0.0219992	0.315332	FALSE
ENSMUSG00000008489	0.109102	0.0333821	1.70853	0.021987	0.315332	FALSE
ENSMUSG00000025078	17.3619	12.9543	0.422492	0.0219706	0.315332	FALSE
ENSMUSG00000090200	0.122909	0.533214	-2.11712	0.0220227	0.315332	FALSE
Novel00369	4.4233	2.77847	0.670832	0.0220208	0.315332	FALSE
ENSMUSG00000049791	461.299	317.226	0.540189	0.0220585	0.315642	FALSE
ENSMUSG00000049362	0.737718	1.32654	-0.84653	0.022081	0.31576	FALSE
ENSMUSG00000043068	45.2963	32.1688	0.493729	0.0221384	0.316377	FALSE
ENSMUSG00000018906	52.6207	39.4601	0.415234	0.0221701	0.316422	FALSE
ENSMUSG00000019124	11.2072	7.98782	0.488558	0.0221619	0.316422	FALSE
ENSMUSG00000096126	0.0438851	0.0184644	1.24899	0.0222004	0.316652	FALSE
ENSMUSG00000042286	172.4	267.762	-0.635192	0.0222271	0.316829	FALSE
ENSMUSG00000051910	9.10551	6.33644	0.523067	0.022288	0.317494	FALSE
ENSMUSG00000020159	526.514	830.299	-0.657159	0.022328	0.317788	FALSE
ENSMUSG00000028328	394.503	197.649	0.997094	0.0223623	0.317788	FALSE
ENSMUSG00000046207	8.27133	12.4174	-0.586173	0.0223409	0.317788	FALSE
ENSMUSG00000094546	14.9241	28.6538	-0.941088	0.0223659	0.317788	FALSE
ENSMUSG00000094092	0.463302	0.161657	1.51902	0.0223859	0.317868	FALSE
ENSMUSG00000020101	375.956	510.578	-0.441567	0.0224101	0.318008	FALSE
ENSMUSG00000097139	4.17665	8.39416	-1.00704	0.022436	0.318173	FALSE
ENSMUSG00000005628	1.41195	2.0572	-0.542996	0.0225492	0.318533	FALSE
ENSMUSG00000017195	0.0158129	0.0409592	-1.37309	0.0225618	0.318533	FALSE
ENSMUSG00000022456	0.196899	0.447883	-1.18566	0.0224939	0.318533	FALSE
ENSMUSG00000030020	31.7586	17.8877	0.828183	0.0224954	0.318533	FALSE
ENSMUSG00000033565	110.3	86.6962	0.347395	0.0225554	0.318533	FALSE
ENSMUSG00000035561	0.7929	1.14724	-0.532957	0.0225299	0.318533	FALSE
ENSMUSG00000055633	5.6108	4.18977	0.421337	0.0225379	0.318533	FALSE
ENSMUSG00000020357	40.3384	31.0552	0.377319	0.0226792	0.319987	FALSE
ENSMUSG00000018339	534.546	378.05	0.499737	0.0228871	0.321898	FALSE
ENSMUSG00000033777	23.1049	41.6344	-0.849581	0.0228787	0.321898	FALSE
ENSMUSG00000037548	62.6679	129.543	-1.04763	0.0228791	0.321898	FALSE
ENSMUSG00000064023	2.66187	3.41729	-0.360412	0.0228637	0.321898	FALSE
ENSMUSG00000074649	35.4239	30.0282	0.238406	0.0228349	0.321898	FALSE
ENSMUSG00000021319	0.29584	0.54032	-0.868997	0.0229616	0.322333	FALSE
ENSMUSG00000093336	0.581232	0.231691	1.32692	0.0229549	0.322333	FALSE
ENSMUSG00000103529	0.153508	0.029706	2.36949	0.0229399	0.322333	FALSE
ENSMUSG00000019802	353.075	291.334	0.277304	0.0229994	0.32266	FALSE
ENSMUSG00000025372	890.987	666.201	0.419447	0.0230178	0.322715	FALSE
ENSMUSG00000033849	4.11438	10.5395	-1.35705	0.0230588	0.32299	FALSE
ENSMUSG00000037242	490.577	367.25	0.417718	0.0230665	0.32299	FALSE
ENSMUSG00000018819	28.0022	53.6364	-0.937671	0.0231217	0.323558	FALSE
ENSMUSG00000058690	34.5124	26.2566	0.394434	0.0231703	0.324033	FALSE
ENSMUSG00000024210	3.01135	1.831	0.717778	0.023254	0.324343	FALSE
ENSMUSG00000031748	19.8383	12.6239	0.652122	0.0232517	0.324343	FALSE
ENSMUSG00000034786	5.09899	8.01123	-0.651812	0.0232654	0.324343	FALSE
ENSMUSG00000037103	67.4483	94.6568	-0.488923	0.0232649	0.324343	FALSE
ENSMUSG00000045954	444.688	279.112	0.671952	0.0232505	0.324343	FALSE
ENSMUSG00000031570	16.6284	14.1405	0.233815	0.0234345	0.326486	FALSE
ENSMUSG00000111970	0.350595	0.207833	0.754382	0.0234486	0.326486	FALSE
ENSMUSG00000030982	707.251	817.584	-0.209145	0.0234884	0.326539	FALSE
ENSMUSG00000096656	0.0853475	0.352665	-2.04688	0.0234784	0.326539	FALSE
ENSMUSG00000102692	1.08561	0.447755	1.27773	0.0234964	0.326539	FALSE
ENSMUSG00000040627	0.0737041	0.154802	-1.07061	0.0235185	0.326642	FALSE
ENSMUSG00000031024	188.201	130.612	0.526987	0.0235634	0.32706	FALSE
ENSMUSG00000059498	82.9936	171.968	-1.05107	0.0236237	0.327284	FALSE
ENSMUSG00000061132	8.12803	15.6497	-0.945156	0.0236137	0.327284	FALSE
ENSMUSG00000104097	0.405654	0.27247	0.574154	0.0235972	0.327284	FALSE
ENSMUSG00000003500	269.453	191.945	0.489339	0.0237243	0.327981	FALSE
ENSMUSG00000004865	24.0789	29.43	-0.289518	0.0237443	0.327981	FALSE
ENSMUSG00000027993	588.063	433.111	0.441234	0.0237479	0.327981	FALSE
ENSMUSG00000057614	8.02226	6.31004	0.34636	0.0237253	0.327981	FALSE
ENSMUSG00000106862	0.300255	0.170626	0.815356	0.0236894	0.327981	FALSE
ENSMUSG00000082088	4.72201	6.59376	-0.481699	0.0238272	0.328868	FALSE
ENSMUSG00000097564	0.267386	0.135154	0.984322	0.0238417	0.328868	FALSE
ENSMUSG00000031217	177.481	120.241	0.56173	0.0238821	0.32922	FALSE
ENSMUSG00000031340	26.7074	14.8778	0.844076	0.0239544	0.330013	FALSE
ENSMUSG00000075028	120.56	84.4164	0.51415	0.0240041	0.330287	FALSE
ENSMUSG00000101655	0.401102	0.639218	-0.672339	0.0239992	0.330287	FALSE
ENSMUSG00000030711	30.6927	14.1349	1.11863	0.02402	0.330301	FALSE
ENSMUSG00000042524	83.5094	105.036	-0.330879	0.0240963	0.331145	FALSE
ENSMUSG00000041538	7.64052	13.5842	-0.83019	0.0241621	0.331626	FALSE
ENSMUSG00000065513	0.249309	0.0771019	1.6931	0.0241689	0.331626	FALSE
ENSMUSG00000106205	1.49101	0.908038	0.71547	0.0241761	0.331626	FALSE
ENSMUSG00000029086	215.177	339.348	-0.657243	0.0242364	0.332048	FALSE
ENSMUSG00000036894	2.59839	3.70499	-0.511848	0.0242368	0.332048	FALSE
ENSMUSG00000089735	0.32497	0.0578804	2.48916	0.0242933	0.332618	FALSE
ENSMUSG00000055538	271.916	219.004	0.312207	0.0243564	0.333276	FALSE
ENSMUSG00000000782	107.33	127.183	-0.244853	0.0244551	0.333649	FALSE
ENSMUSG00000026786	50.5588	86.3093	-0.771553	0.0244738	0.333649	FALSE
ENSMUSG00000034248	20.5107	33.6088	-0.712463	0.024454	0.333649	FALSE
ENSMUSG00000035711	4.34588	7.23889	-0.736122	0.0244301	0.333649	FALSE
ENSMUSG00000056367	5.84007	3.91381	0.577411	0.0244381	0.333649	FALSE
ENSMUSG00000095646	0.298304	1.22694	-2.04022	0.0244628	0.333649	FALSE
ENSMUSG00000038160	3.12931	3.78391	-0.274032	0.0245543	0.334205	FALSE
ENSMUSG00000084950	2.98701	4.8053	-0.685923	0.0245488	0.334205	FALSE
ENSMUSG00000086564	6.11444	13.1767	-1.1077	0.0245598	0.334205	FALSE
ENSMUSG00000057191	14.618	26.6122	-0.864341	0.0245897	0.334408	FALSE
ENSMUSG00000097855	1.95089	3.27119	-0.745687	0.024638	0.334859	FALSE
ENSMUSG00000005465	21.8285	47.1644	-1.11148	0.0246618	0.334978	FALSE
ENSMUSG00000096299	0.259321	0.0829109	1.64511	0.0247743	0.3363	FALSE
ENSMUSG00000038296	52.5214	37.5502	0.484086	0.0248095	0.336573	FALSE
ENSMUSG00000102697	54.4303	20.5789	1.40324	0.0248404	0.336786	FALSE
ENSMUSG00000052125	44.8566	64.4147	-0.52207	0.0249173	0.337623	FALSE
ENSMUSG00000072763	0.91181	0.695161	0.391387	0.0249418	0.337655	FALSE
ENSMUSG00000087141	13.9178	20.2924	-0.544011	0.0249501	0.337655	FALSE
ENSMUSG00000019856	8.02224	5.48913	0.547429	0.0249721	0.337747	FALSE
ENSMUSG00000023078	12.3822	5.95611	1.05583	0.0250501	0.338539	FALSE
ENSMUSG00000027330	9.62534	12.06	-0.325316	0.0250669	0.338539	FALSE
ENSMUSG00000091144	2.08397	2.83299	-0.442992	0.0250764	0.338539	FALSE
ENSMUSG00000014030	3.88042	6.42223	-0.726859	0.0250987	0.338634	FALSE
ENSMUSG00000030782	939.702	768.417	0.290315	0.025126	0.338796	FALSE
ENSMUSG00000005883	1.62695	3.42501	-1.07394	0.0252208	0.338839	FALSE
ENSMUSG00000014907	85.1609	73.0071	0.222155	0.0251751	0.338839	FALSE
ENSMUSG00000027583	18.7563	14.0156	0.420341	0.0251852	0.338839	FALSE
ENSMUSG00000030724	7.21795	13.6024	-0.9142	0.025254	0.338839	FALSE
ENSMUSG00000040732	30.1566	19.4324	0.634012	0.0251858	0.338839	FALSE
ENSMUSG00000062078	7959.85	5453.93	0.545446	0.025246	0.338839	FALSE
ENSMUSG00000074874	0.0344187	0.0790258	-1.19913	0.0252664	0.338839	FALSE
ENSMUSG00000083257	1.04602	2.10845	-1.01127	0.0252408	0.338839	FALSE
ENSMUSG00000111656	0.722001	1.08218	-0.583871	0.0252269	0.338839	FALSE
ENSMUSG00000027359	1.75342	3.52352	-1.00685	0.0252923	0.338981	FALSE
ENSMUSG00000086199	0.450254	0.180321	1.32017	0.0253382	0.339391	FALSE
ENSMUSG00000067158	84.7735	46.1879	0.876098	0.0254015	0.339829	FALSE
ENSMUSG00000087516	27.411	11.4185	1.26338	0.0253949	0.339829	FALSE
ENSMUSG00000029875	37.7816	21.8044	0.793061	0.0254194	0.339864	FALSE
ENSMUSG00000031434	0.800958	0.60327	0.408921	0.0255681	0.34144	FALSE
ENSMUSG00000040170	4344.21	1934.81	1.1669	0.0255616	0.34144	FALSE
ENSMUSG00000022180	203.685	454.553	-1.15811	0.0256169	0.341713	FALSE
ENSMUSG00000030672	1.78684	2.65392	-0.570718	0.0256192	0.341713	FALSE
ENSMUSG00000033715	454.539	194.927	1.22147	0.0256537	0.341761	FALSE
ENSMUSG00000042357	3.40176	1.58423	1.1025	0.0256465	0.341761	FALSE
ENSMUSG00000029168	4.61089	2.59869	0.827263	0.025703	0.341786	FALSE
ENSMUSG00000033032	63.622	44.5093	0.515421	0.0257171	0.341786	FALSE
ENSMUSG00000034041	15.0856	20.456	-0.439358	0.0257039	0.341786	FALSE
ENSMUSG00000078861	0.821122	0.627043	0.389033	0.025678	0.341786	FALSE
ENSMUSG00000036943	50.2158	70.7803	-0.495205	0.0257823	0.342049	FALSE
ENSMUSG00000058070	616.007	435.58	0.500007	0.0257591	0.342049	FALSE
ENSMUSG00000110682	0.322835	0.512115	-0.66567	0.025783	0.342049	FALSE
ENSMUSG00000087248	0.780743	0.353207	1.14434	0.0258217	0.342153	FALSE
ENSMUSG00000109222	48.1044	37.8997	0.343982	0.0258116	0.342153	FALSE
ENSMUSG00000024679	62.5012	129.546	-1.05151	0.0258641	0.342243	FALSE
ENSMUSG00000029723	190.465	243.744	-0.355837	0.0258624	0.342243	FALSE
ENSMUSG00000085852	11.3123	16.4144	-0.537072	0.0258747	0.342243	FALSE
ENSMUSG00000029516	6.17465	8.98773	-0.5416	0.0259263	0.342722	FALSE
ENSMUSG00000022338	66.3577	55.5306	0.256982	0.0259846	0.343287	FALSE
ENSMUSG00000022246	103.222	88.3845	0.223878	0.0260731	0.344252	FALSE
ENSMUSG00000087129	0.126267	0.0383031	1.72095	0.0260927	0.344306	FALSE
ENSMUSG00000045733	0.0422481	0.168915	-1.99934	0.0261519	0.344883	FALSE
ENSMUSG00000019590	2436.72	2042.9	0.254322	0.0262837	0.344981	FALSE
ENSMUSG00000020717	733.795	540.891	0.440039	0.0262495	0.344981	FALSE
ENSMUSG00000022136	2287.36	1881.36	0.281914	0.0262536	0.344981	FALSE
ENSMUSG00000032280	45.1192	69.2084	-0.617204	0.026223	0.344981	FALSE
ENSMUSG00000039943	29.1261	15.628	0.898177	0.0262463	0.344981	FALSE
ENSMUSG00000056917	43.7386	53.1543	-0.281278	0.0262186	0.344981	FALSE
ENSMUSG00000060034	0.0958788	0.042015	1.19031	0.0262209	0.344981	FALSE
ENSMUSG00000086503	0.154664	0.0737513	1.0684	0.0262828	0.344981	FALSE
ENSMUSG00000109498	0.608847	1.07668	-0.822438	0.0263114	0.345141	FALSE
ENSMUSG00000015053	87.5727	55.742	0.651717	0.0263326	0.34517	FALSE
ENSMUSG00000029192	5.8386	6.95396	-0.252214	0.0263603	0.34517	FALSE
ENSMUSG00000112808	6.40386	11.1458	-0.79948	0.0263526	0.34517	FALSE
ENSMUSG00000084274	0.163388	0.348439	-1.0926	0.0263891	0.345345	FALSE
ENSMUSG00000005089	12.3917	19.5116	-0.654961	0.0264314	0.345642	FALSE
ENSMUSG00000055653	148.884	99.7947	0.577157	0.026443	0.345642	FALSE
ENSMUSG00000024397	141.261	333.71	-1.24023	0.0265071	0.345703	FALSE
ENSMUSG00000025934	130.289	73.9684	0.816731	0.0265099	0.345703	FALSE
ENSMUSG00000030207	16.3531	20.7309	-0.342212	0.0264886	0.345703	FALSE
ENSMUSG00000097974	7.22384	3.9353	0.876293	0.0264908	0.345703	FALSE
ENSMUSG00000036469	3.72263	6.09204	-0.710604	0.0265262	0.345712	FALSE
ENSMUSG00000016206	72.6334	107.748	-0.568961	0.0265656	0.346022	FALSE
ENSMUSG00000100367	0.0162057	0.0573198	-1.82253	0.0266247	0.346589	FALSE
ENSMUSG00000025279	3.1609	8.02865	-1.34482	0.0267151	0.347562	FALSE
ENSMUSG00000114573	0.717049	0.242635	1.56328	0.0267375	0.347651	FALSE
ENSMUSG00000025366	437.08	527.385	-0.270959	0.0267572	0.347703	FALSE
ENSMUSG00000010660	7.51356	6.2729	0.260364	0.0269388	0.347837	FALSE
ENSMUSG00000021803	0.122838	0.291712	-1.24779	0.0269591	0.347837	FALSE
ENSMUSG00000024074	1255.87	892.765	0.492335	0.0268613	0.347837	FALSE
ENSMUSG00000025221	15.9822	22.8888	-0.518177	0.0268876	0.347837	FALSE
ENSMUSG00000032436	29.2658	53.0309	-0.857619	0.0268679	0.347837	FALSE
ENSMUSG00000034310	0.916036	0.58592	0.644702	0.026841	0.347837	FALSE
ENSMUSG00000037872	1.76302	3.69535	-1.06766	0.0268427	0.347837	FALSE
ENSMUSG00000052632	134.524	87.9901	0.612455	0.0269823	0.347837	FALSE
ENSMUSG00000081822	0.174282	0.0120906	3.84947	0.026972	0.347837	FALSE
ENSMUSG00000083732	0.589644	0.256016	1.20361	0.0268594	0.347837	FALSE
ENSMUSG00000085028	2.1785	3.42237	-0.651658	0.0268977	0.347837	FALSE
ENSMUSG00000085976	0.456996	0.2398	0.930348	0.0268451	0.347837	FALSE
ENSMUSG00000097019	0.0583748	0.0144069	2.01859	0.0269868	0.347837	FALSE
Novel00273	0.0393194	0.101046	-1.36169	0.0269668	0.347837	FALSE
ENSMUSG00000045625	0.612111	0.996755	-0.703445	0.0270156	0.348006	FALSE
ENSMUSG00000041429	7.38849	5.14108	0.523208	0.0271144	0.349077	FALSE
ENSMUSG00000001761	17.5212	13.8276	0.341546	0.0271998	0.34977	FALSE
ENSMUSG00000015340	96.7781	207.605	-1.10109	0.0271938	0.34977	FALSE
ENSMUSG00000023959	1040.46	597.684	0.799764	0.0272814	0.349959	FALSE
ENSMUSG00000037031	33.7049	22.7665	0.56605	0.0272933	0.349959	FALSE
ENSMUSG00000053541	1.36879	3.44873	-1.33317	0.0272898	0.349959	FALSE
ENSMUSG00000108010	1.69603	1.01252	0.74422	0.0272806	0.349959	FALSE
Novel00027	26.7766	67.1617	-1.32667	0.0272562	0.349959	FALSE
ENSMUSG00000016283	5.37233	11.1782	-1.05706	0.0273582	0.349983	FALSE
ENSMUSG00000021998	466.405	876.553	-0.910257	0.0273518	0.349983	FALSE
ENSMUSG00000026437	41.4349	31.0269	0.417326	0.027331	0.349983	FALSE
ENSMUSG00000062470	1.23709	0.90958	0.443684	0.027311	0.349983	FALSE
ENSMUSG00000032776	29.0147	39.8536	-0.457923	0.0274389	0.350734	FALSE
ENSMUSG00000059005	64.2305	52.5355	0.289964	0.0274485	0.350734	FALSE
ENSMUSG00000029217	1.69307	2.56401	-0.598761	0.0275233	0.351285	FALSE
ENSMUSG00000043795	5.36873	7.90458	-0.558107	0.0275118	0.351285	FALSE
ENSMUSG00000030546	0.209094	0.473364	-1.1788	0.0275429	0.351334	FALSE
ENSMUSG00000020577	17.3249	14.2948	0.27736	0.0275884	0.351712	FALSE
ENSMUSG00000002565	0.789608	0.346028	1.19025	0.0278661	0.351878	FALSE
ENSMUSG00000013766	0.195592	0.330058	-0.754873	0.0278234	0.351878	FALSE
ENSMUSG00000018427	6.8371	5.35597	0.352236	0.0277219	0.351878	FALSE
ENSMUSG00000019889	41.884	30.8873	0.439385	0.0278645	0.351878	FALSE
ENSMUSG00000022667	0.92209	1.60809	-0.802367	0.0277893	0.351878	FALSE
ENSMUSG00000025701	92.118	132.416	-0.523527	0.0276945	0.351878	FALSE
ENSMUSG00000034593	98.1744	148.333	-0.595421	0.027649	0.351878	FALSE
ENSMUSG00000034959	0.483395	0.776552	-0.683879	0.0277864	0.351878	FALSE
ENSMUSG00000038276	0.560691	0.268716	1.06112	0.0277354	0.351878	FALSE
ENSMUSG00000040264	0.569609	1.52673	-1.4224	0.0278541	0.351878	FALSE
ENSMUSG00000040276	0.678988	1.37973	-1.02293	0.0278708	0.351878	FALSE
ENSMUSG00000046157	11.6852	19.7183	-0.75486	0.0276887	0.351878	FALSE
ENSMUSG00000048763	5.64674	3.04816	0.889478	0.0278549	0.351878	FALSE
ENSMUSG00000049225	9.1106	6.23556	0.547027	0.02763	0.351878	FALSE
ENSMUSG00000090707	7.98647	2.58145	1.62938	0.0278634	0.351878	FALSE
ENSMUSG00000094491	0.110368	0.379382	-1.78133	0.0276626	0.351878	FALSE
ENSMUSG00000094622	9.32924	5.49989	0.762356	0.0278132	0.351878	FALSE
ENSMUSG00000045065	0.14367	0.30225	-1.07298	0.0279586	0.351939	FALSE
ENSMUSG00000051177	26.2468	17.9252	0.550156	0.0279707	0.351939	FALSE
ENSMUSG00000073414	119.025	55.61	1.09784	0.0278928	0.351939	FALSE
ENSMUSG00000103114	12.6915	7.46082	0.766455	0.0279411	0.351939	FALSE
Novel00647	0.0635958	0.159526	-1.32679	0.0279561	0.351939	FALSE
Novel00716	4.75898	2.93167	0.698929	0.0279685	0.351939	FALSE
ENSMUSG00000022353	74.577	63.4988	0.232002	0.0280094	0.352027	FALSE
ENSMUSG00000037012	853.059	981.657	-0.202574	0.0280015	0.352027	FALSE
Novel00376	7.27354	4.78632	0.603741	0.0280812	0.352731	FALSE
ENSMUSG00000034557	23.5329	17.838	0.399723	0.0281363	0.352824	FALSE
ENSMUSG00000047604	2.24302	2.95493	-0.397683	0.0281059	0.352824	FALSE
ENSMUSG00000106290	11.7506	9.27955	0.34061	0.0281338	0.352824	FALSE
ENSMUSG00000022656	482.386	344.249	0.486734	0.0281533	0.35283	FALSE
ENSMUSG00000030148	5.46978	9.4196	-0.784181	0.0281686	0.35283	FALSE
ENSMUSG00000004085	9.07571	7.27765	0.318538	0.0281906	0.352847	FALSE
ENSMUSG00000030353	43.1897	30.9433	0.481059	0.0282176	0.352847	FALSE
ENSMUSG00000030409	18.9374	14.5929	0.375971	0.0282173	0.352847	FALSE
ENSMUSG00000113877	0.0527876	0.195185	-1.88657	0.0282364	0.352883	FALSE
ENSMUSG00000021322	7.57585	17.634	-1.21888	0.0282682	0.353082	FALSE
ENSMUSG00000109556	0.0595013	0.148326	-1.31777	0.028317	0.353294	FALSE
Novel00607	90.3392	61.1659	0.562624	0.0283048	0.353294	FALSE
ENSMUSG00000037815	378.02	306.051	0.30469	0.0283786	0.353467	FALSE
ENSMUSG00000038155	1.01721	0.670034	0.602317	0.0283495	0.353467	FALSE
ENSMUSG00000094958	0.111972	0.0448241	1.32079	0.0283725	0.353467	FALSE
ENSMUSG00000030087	38.333	20.3968	0.910241	0.028449	0.354145	FALSE
ENSMUSG00000009292	13.205	27.8513	-1.07666	0.0285151	0.354721	FALSE
ENSMUSG00000056492	314.286	185.043	0.764215	0.0285272	0.354721	FALSE
ENSMUSG00000022504	33.4933	64.5599	-0.946768	0.0286002	0.355033	FALSE
ENSMUSG00000029832	3.14397	2.14221	0.553488	0.0285776	0.355033	FALSE
ENSMUSG00000036395	56.4538	30.1461	0.905098	0.0285979	0.355033	FALSE
ENSMUSG00000087362	0.0600062	0.117444	-0.968793	0.0286736	0.35555	FALSE
ENSMUSG00000110720	0.0459563	0.144121	-1.64895	0.0286739	0.35555	FALSE
ENSMUSG00000021903	112.853	45.5829	1.30789	0.0287503	0.356299	FALSE
ENSMUSG00000019823	14.3606	17.0383	-0.246664	0.0287858	0.356539	FALSE
ENSMUSG00000037992	40.0045	47.5786	-0.25015	0.0288179	0.356738	FALSE
ENSMUSG00000032812	111.685	151.333	-0.438283	0.0288411	0.356826	FALSE
ENSMUSG00000041729	11.3006	7.83405	0.528569	0.0288946	0.357061	FALSE
ENSMUSG00000049047	28.3249	24.0963	0.233259	0.0289083	0.357061	FALSE
ENSMUSG00000055240	8.57153	5.89011	0.541258	0.0289013	0.357061	FALSE
ENSMUSG00000031089	58.7172	40.3354	0.541735	0.0289534	0.35722	FALSE
ENSMUSG00000036875	108.817	171.115	-0.653067	0.0289398	0.35722	FALSE
ENSMUSG00000094463	0.218551	0.420076	-0.942683	0.0289962	0.35755	FALSE
ENSMUSG00000000126	187.597	139.379	0.428626	0.029065	0.357821	FALSE
ENSMUSG00000002205	14.2055	17.5868	-0.308038	0.0291833	0.357821	FALSE
ENSMUSG00000020702	0.0105056	0.0521673	-2.31199	0.029193	0.357821	FALSE
ENSMUSG00000031827	35.6619	66.5544	-0.900151	0.029067	0.357821	FALSE
ENSMUSG00000036242	4.72018	3.34486	0.496895	0.0291585	0.357821	FALSE
ENSMUSG00000038738	0.266867	0.408841	-0.615419	0.0291344	0.357821	FALSE
ENSMUSG00000060480	0.697882	1.11999	-0.682431	0.029112	0.357821	FALSE
ENSMUSG00000061969	0.0225013	0.0808966	-1.84607	0.0291954	0.357821	FALSE
ENSMUSG00000066364	0.412076	0.0446157	3.20729	0.029101	0.357821	FALSE
ENSMUSG00000085611	2.45408	3.36681	-0.456196	0.0291504	0.357821	FALSE
ENSMUSG00000085645	0.0345205	0.06007	-0.799194	0.0291597	0.357821	FALSE
ENSMUSG00000035969	295.501	199.414	0.567392	0.0292194	0.35788	FALSE
ENSMUSG00000078606	42.1845	88.0533	-1.06166	0.0292324	0.35788	FALSE
ENSMUSG00000027246	0.1429	0.0448572	1.6716	0.0292621	0.357966	FALSE
Novel00167	2.52158	1.17563	1.10089	0.0292718	0.357966	FALSE
ENSMUSG00000049690	362.629	251.101	0.530229	0.0293184	0.358142	FALSE
Novel00689	4.13159	3.17698	0.379039	0.029315	0.358142	FALSE
ENSMUSG00000083748	0.496663	0.268819	0.885629	0.0293387	0.358194	FALSE
ENSMUSG00000028909	77.0649	52.5698	0.551839	0.0294517	0.358588	FALSE
ENSMUSG00000031283	106.056	60.4211	0.811704	0.0294397	0.358588	FALSE
ENSMUSG00000036377	6.58089	4.28901	0.617637	0.0294507	0.358588	FALSE
ENSMUSG00000056025	24.0395	13.4075	0.842363	0.0294209	0.358588	FALSE
ENSMUSG00000071379	1179.81	981.164	0.265988	0.0294453	0.358588	FALSE
ENSMUSG00000031428	0.634973	1.07243	-0.756124	0.0295002	0.358982	FALSE
ENSMUSG00000056130	3.28344	5.93409	-0.853816	0.0295296	0.359143	FALSE
ENSMUSG00000021003	41.9512	52.1027	-0.312647	0.0296442	0.360142	FALSE
ENSMUSG00000084806	0.161516	0.532046	-1.71987	0.0296304	0.360142	FALSE
ENSMUSG00000015829	0.397103	0.153972	1.36685	0.0296828	0.360413	FALSE
ENSMUSG00000054400	45.9305	63.216	-0.460838	0.0297216	0.360614	FALSE
ENSMUSG00000086862	1.27454	0.524505	1.28095	0.0297318	0.360614	FALSE
ENSMUSG00000024228	1.19684	0.79616	0.588099	0.0298202	0.361488	FALSE
ENSMUSG00000048307	103.701	88.5287	0.228214	0.029872	0.361919	FALSE
ENSMUSG00000024485	0.295923	0.116458	1.34541	0.0299633	0.362827	FALSE
ENSMUSG00000024399	373.075	988.287	-1.40547	0.0300346	0.362897	FALSE
ENSMUSG00000026991	301.857	246.081	0.294734	0.0300508	0.362897	FALSE
ENSMUSG00000032454	0.112729	0.0484848	1.21726	0.0300354	0.362897	FALSE
ENSMUSG00000044033	106.995	63.003	0.764059	0.0300069	0.362897	FALSE
Novel00544	0.7029	0.473776	0.569114	0.0299895	0.362897	FALSE
ENSMUSG00000024843	128.369	105.658	0.2809	0.030215	0.364131	FALSE
ENSMUSG00000034987	2.0005	4.14195	-1.04995	0.0301882	0.364131	FALSE
ENSMUSG00000063687	4.31783	2.70698	0.67362	0.0301938	0.364131	FALSE
ENSMUSG00000085961	0.182108	0.0721868	1.33499	0.0302185	0.364131	FALSE
ENSMUSG00000024238	132.407	94.262	0.490228	0.0302628	0.364269	FALSE
Novel00700	2.85392	4.72458	-0.727242	0.0302628	0.364269	FALSE
ENSMUSG00000040820	8.83309	7.53759	0.228816	0.0303074	0.364598	FALSE
ENSMUSG00000100182	0.185527	0.431898	-1.21906	0.030323	0.364598	FALSE
ENSMUSG00000102501	0.0221656	0.00693288	1.6768	0.030382	0.36511	FALSE
ENSMUSG00000106620	0.105394	0.550195	-2.38414	0.030444	0.365657	FALSE
ENSMUSG00000096461	0.0802397	0.322991	-2.00911	0.0304675	0.365742	FALSE
ENSMUSG00000086838	0.0951511	0.0256652	1.89041	0.0305222	0.3662	FALSE
ENSMUSG00000027692	42.4	21.5247	0.978072	0.0305823	0.366557	FALSE
ENSMUSG00000058099	376.657	607.094	-0.688667	0.0305849	0.366557	FALSE
ENSMUSG00000021190	42.6002	61.8953	-0.538967	0.0306306	0.366559	FALSE
ENSMUSG00000094797	1.4701	2.86938	-0.964823	0.0306346	0.366559	FALSE
Novel00155	0.580642	0.26629	1.12465	0.030606	0.366559	FALSE
ENSMUSG00000032437	66.1287	47.8701	0.466151	0.0306612	0.36668	FALSE
ENSMUSG00000066191	0.706013	0.51719	0.449	0.0306993	0.366938	FALSE
ENSMUSG00000027412	32.016	23.9914	0.416277	0.0307872	0.367275	FALSE
ENSMUSG00000028347	6.2629	3.97252	0.656777	0.0308291	0.367275	FALSE
ENSMUSG00000029381	47.9074	40.9916	0.224922	0.0307525	0.367275	FALSE
ENSMUSG00000045613	9.28997	4.92389	0.915876	0.0308243	0.367275	FALSE
ENSMUSG00000052135	6.66378	4.27059	0.641904	0.0307769	0.367275	FALSE
ENSMUSG00000070529	0.323143	0.133248	1.27806	0.0308433	0.367275	FALSE
Novel00576	0.675914	0.288039	1.23058	0.0308147	0.367275	FALSE
ENSMUSG00000051606	2.22947	1.48374	0.587465	0.030863	0.367313	FALSE
ENSMUSG00000055114	0.0404885	0.0941999	-1.21821	0.0308962	0.367511	FALSE
ENSMUSG00000022257	225.694	192.917	0.226387	0.0309957	0.368088	FALSE
ENSMUSG00000039405	47.7869	31.7013	0.592074	0.0310209	0.368088	FALSE
ENSMUSG00000041219	2.81782	4.91658	-0.803077	0.0310276	0.368088	FALSE
ENSMUSG00000074925	3.71978	2.23565	0.734526	0.0309634	0.368088	FALSE
Novel00621	2.36562	0.839956	1.49383	0.0310018	0.368088	FALSE
ENSMUSG00000008658	0.366072	0.205698	0.831602	0.031144	0.368105	FALSE
ENSMUSG00000025006	34.6921	14.3399	1.27457	0.0310892	0.368105	FALSE
ENSMUSG00000029484	1084.68	833.758	0.379575	0.0311451	0.368105	FALSE
ENSMUSG00000037446	4.46826	2.03161	1.13709	0.0311182	0.368105	FALSE
ENSMUSG00000042258	0.22827	0.0718507	1.66767	0.0310791	0.368105	FALSE
ENSMUSG00000085105	0.539532	0.238135	1.17993	0.0310951	0.368105	FALSE
ENSMUSG00000086952	0.446716	0.977689	-1.13002	0.0311339	0.368105	FALSE
ENSMUSG00000097444	0.168271	0.0521463	1.69015	0.0311875	0.368215	FALSE
ENSMUSG00000105008	0.238065	0.66275	-1.47711	0.0311853	0.368215	FALSE
ENSMUSG00000110928	0.0356363	0.0948287	-1.41198	0.0312114	0.368301	FALSE
ENSMUSG00000001248	29.7598	45.7608	-0.62075	0.0312498	0.368558	FALSE
ENSMUSG00000000552	29.9285	42.8654	-0.518295	0.0313357	0.368984	FALSE
ENSMUSG00000036502	0.138366	0.0654729	1.07952	0.0313221	0.368984	FALSE
Novel00492	0.196804	0.090362	1.12297	0.0313319	0.368984	FALSE
ENSMUSG00000007655	16397.2	10804.2	0.601849	0.0315403	0.369239	FALSE
ENSMUSG00000017760	58.8151	77.8041	-0.403661	0.0315042	0.369239	FALSE
ENSMUSG00000020272	5.94178	8.64384	-0.540777	0.0315132	0.369239	FALSE
ENSMUSG00000021112	221.551	139.164	0.670846	0.0314446	0.369239	FALSE
ENSMUSG00000021553	0.230697	0.425723	-0.883915	0.0313808	0.369239	FALSE
ENSMUSG00000026272	0.283572	0.104752	1.43675	0.0314968	0.369239	FALSE
ENSMUSG00000028073	61.2088	49.3389	0.311015	0.0314576	0.369239	FALSE
ENSMUSG00000028337	152.846	193.768	-0.342247	0.0314864	0.369239	FALSE
ENSMUSG00000044814	0.830755	0.465512	0.835606	0.0314832	0.369239	FALSE
ENSMUSG00000097493	4.7856	3.10877	0.622354	0.031536	0.369239	FALSE
ENSMUSG00000110618	5.9021	3.4799	0.762186	0.0314034	0.369239	FALSE
ENSMUSG00000019810	12.6731	15.6653	-0.305809	0.0317026	0.369546	FALSE
ENSMUSG00000021298	14.8915	32.3401	-1.11883	0.0317163	0.369546	FALSE
ENSMUSG00000022952	34.4323	46.3273	-0.4281	0.0316918	0.369546	FALSE
ENSMUSG00000032577	25.8831	35.4313	-0.453015	0.0316695	0.369546	FALSE
ENSMUSG00000037712	156.465	110.218	0.505484	0.0316848	0.369546	FALSE
ENSMUSG00000097058	1.58887	0.66692	1.25242	0.0317096	0.369546	FALSE
ENSMUSG00000097352	5.97903	12.055	-1.01165	0.0316565	0.369546	FALSE
ENSMUSG00000104515	3.87258	1.34711	1.52343	0.0317053	0.369546	FALSE
Novel00059	0.0855468	0.229253	-1.42216	0.0316766	0.369546	FALSE
ENSMUSG00000002504	113.088	77.2165	0.550466	0.0319433	0.369693	FALSE
ENSMUSG00000003379	6.13976	11.2769	-0.877114	0.0318728	0.369693	FALSE
ENSMUSG00000007033	0.412246	0.222216	0.891545	0.0320119	0.369693	FALSE
ENSMUSG00000007591	0.779676	1.20455	-0.627545	0.0319387	0.369693	FALSE
ENSMUSG00000021874	1.33477	0.818779	0.705048	0.0318873	0.369693	FALSE
ENSMUSG00000031103	7.8324	9.88612	-0.33595	0.031789	0.369693	FALSE
ENSMUSG00000032020	27.2277	41.6479	-0.613167	0.0319084	0.369693	FALSE
ENSMUSG00000033960	136.891	76.6306	0.837037	0.0319997	0.369693	FALSE
ENSMUSG00000036327	7.14686	6.1235	0.222953	0.031967	0.369693	FALSE
ENSMUSG00000046314	11.7357	8.10624	0.533805	0.031818	0.369693	FALSE
ENSMUSG00000055322	1665.38	995.35	0.742577	0.0318717	0.369693	FALSE
ENSMUSG00000057530	75.3223	52.685	0.515685	0.031957	0.369693	FALSE
ENSMUSG00000110622	4.05027	1.04558	1.95371	0.0319938	0.369693	FALSE
ENSMUSG00000111058	1.62516	1.04581	0.63596	0.0318619	0.369693	FALSE
ENSMUSG00000112124	5.94889	2.66578	1.15807	0.0319891	0.369693	FALSE
Novel00625	3.64746	6.08471	-0.738297	0.0318447	0.369693	FALSE
Novel00662	39.7686	29.0042	0.455368	0.0319335	0.369693	FALSE
ENSMUSG00000044340	11.1957	7.14044	0.648859	0.032053	0.369975	FALSE
ENSMUSG00000022070	7.06434	9.66471	-0.452171	0.0321191	0.370546	FALSE
ENSMUSG00000019997	68.0859	52.1348	0.38511	0.0322733	0.371237	FALSE
ENSMUSG00000022123	55.0773	31.0407	0.827296	0.0322687	0.371237	FALSE
ENSMUSG00000022707	10.5311	8.00626	0.395451	0.0323462	0.371237	FALSE
ENSMUSG00000027803	36.0497	27.1838	0.407238	0.0322308	0.371237	FALSE
ENSMUSG00000034684	699.903	510.531	0.455157	0.0323202	0.371237	FALSE
ENSMUSG00000043383	3.05716	1.50107	1.02619	0.0323187	0.371237	FALSE
ENSMUSG00000052539	33.3037	25.3623	0.392997	0.0322556	0.371237	FALSE
ENSMUSG00000073421	99.0486	206.118	-1.05726	0.0323457	0.371237	FALSE
ENSMUSG00000074987	0.157517	0.0710741	1.14811	0.0322718	0.371237	FALSE
ENSMUSG00000091996	0.531791	0.987733	-0.893262	0.0322836	0.371237	FALSE
ENSMUSG00000066975	0.160216	0.313817	-0.969911	0.032393	0.371582	FALSE
ENSMUSG00000001870	40.0252	33.216	0.269031	0.032465	0.371682	FALSE
ENSMUSG00000005225	8.52054	6.66809	0.353671	0.0324314	0.371682	FALSE
ENSMUSG00000019762	1.06497	0.712919	0.579006	0.0325314	0.371682	FALSE
ENSMUSG00000027397	793.191	1049.69	-0.404224	0.0325009	0.371682	FALSE
ENSMUSG00000027474	1308.19	875.259	0.579791	0.0324408	0.371682	FALSE
ENSMUSG00000036437	4.85222	3.11628	0.638817	0.0325236	0.371682	FALSE
ENSMUSG00000061517	0.64663	1.32368	-1.03355	0.0325225	0.371682	FALSE
ENSMUSG00000061742	6.74919	1.74819	1.94885	0.0325355	0.371682	FALSE
ENSMUSG00000008305	8.13843	6.01094	0.437159	0.0325698	0.37182	FALSE
ENSMUSG00000025888	2.3193	4.53071	-0.966051	0.0325811	0.37182	FALSE
ENSMUSG00000029406	44.0936	37.9452	0.21665	0.0326284	0.371868	FALSE
ENSMUSG00000029687	5.50919	8.03214	-0.543945	0.032633	0.371868	FALSE
ENSMUSG00000049550	70.3511	51.1959	0.458546	0.0326356	0.371868	FALSE
ENSMUSG00000028402	96.2063	66.7924	0.526448	0.0326872	0.372265	FALSE
ENSMUSG00000033027	1.1888	2.07676	-0.804821	0.0327294	0.372555	FALSE
ENSMUSG00000000290	55.2766	99.9488	-0.85452	0.032819	0.372843	FALSE
ENSMUSG00000019088	25.879	31.314	-0.275024	0.0328386	0.372843	FALSE
ENSMUSG00000027220	0.40551	0.124332	1.70554	0.0327883	0.372843	FALSE
ENSMUSG00000074259	255.549	177.42	0.526429	0.0328224	0.372843	FALSE
ENSMUSG00000091618	0.96012	0.378447	1.34312	0.0328174	0.372843	FALSE
ENSMUSG00000001098	19.0083	14.6891	0.371889	0.0328915	0.373252	FALSE
ENSMUSG00000058589	0.0388372	0.0168708	1.20291	0.0329436	0.373652	FALSE
ENSMUSG00000023993	2.1509	0.955343	1.17085	0.033062	0.374169	FALSE
ENSMUSG00000031292	354.165	220.298	0.684968	0.0330078	0.374169	FALSE
ENSMUSG00000042182	0.265547	0.41832	-0.655642	0.0330687	0.374169	FALSE
ENSMUSG00000043421	133.934	77.2644	0.793648	0.0330734	0.374169	FALSE
ENSMUSG00000110397	9.57362	3.32664	1.525	0.033029	0.374169	FALSE
ENSMUSG00000032244	16.0333	14.4725	0.14775	0.0331143	0.374442	FALSE
ENSMUSG00000026014	10.2509	7.06154	0.537696	0.0331428	0.374573	FALSE
ENSMUSG00000043219	7.70233	3.62205	1.08849	0.0331734	0.374728	FALSE
ENSMUSG00000030793	10.016	17.7363	-0.824393	0.0332306	0.374992	FALSE
ENSMUSG00000076488	0.0621597	0.169608	-1.44815	0.0332264	0.374992	FALSE
ENSMUSG00000104379	0.0160458	0.00483635	1.73021	0.0332831	0.375395	FALSE
ENSMUSG00000022773	4.17771	5.49964	-0.396625	0.0333438	0.375888	FALSE
ENSMUSG00000048779	39.8504	73.8439	-0.889885	0.0333872	0.376186	FALSE
ENSMUSG00000020520	22.6473	29.7464	-0.39338	0.0334699	0.37629	FALSE
ENSMUSG00000022595	1.0818	1.93179	-0.836506	0.0334981	0.37629	FALSE
ENSMUSG00000025020	0.0269757	0.0617339	-1.1944	0.0334694	0.37629	FALSE
ENSMUSG00000035448	0.180858	0.451391	-1.31952	0.0334334	0.37629	FALSE
ENSMUSG00000048355	2.66932	1.66698	0.679242	0.0334438	0.37629	FALSE
ENSMUSG00000054676	21.2017	32.8948	-0.63368	0.0334928	0.37629	FALSE
ENSMUSG00000029204	6.45775	13.9702	-1.11325	0.0335596	0.37679	FALSE
ENSMUSG00000109422	1.49367	0.572311	1.38399	0.0336083	0.377147	FALSE
ENSMUSG00000001827	11.8936	5.93119	1.00379	0.0336602	0.37737	FALSE
ENSMUSG00000021665	14.8937	23.5514	-0.661108	0.0336789	0.37737	FALSE
ENSMUSG00000028883	147.385	97.596	0.594699	0.0336816	0.37737	FALSE
ENSMUSG00000036356	176.969	134.934	0.391239	0.0336962	0.37737	FALSE
ENSMUSG00000089901	2.51052	1.88152	0.416088	0.0338035	0.378381	FALSE
ENSMUSG00000060791	8.11504	13.4355	-0.727383	0.0338537	0.378753	FALSE
ENSMUSG00000049792	176.734	134.144	0.397797	0.0338991	0.379069	FALSE
ENSMUSG00000010721	4.36186	3.10647	0.489667	0.0340188	0.379125	FALSE
ENSMUSG00000024030	198.813	271.178	-0.44783	0.0339218	0.379125	FALSE
ENSMUSG00000031849	0.0558029	0.111052	-0.992822	0.0340196	0.379125	FALSE
ENSMUSG00000031930	425.349	541.562	-0.348481	0.0340124	0.379125	FALSE
ENSMUSG00000040896	1.59002	0.831299	0.935607	0.0339877	0.379125	FALSE
ENSMUSG00000093894	1.10904	2.81935	-1.34605	0.0340011	0.379125	FALSE
ENSMUSG00000095028	11.5995	19.9401	-0.781605	0.0340236	0.379125	FALSE
ENSMUSG00000086291	0.572781	0.998282	-0.801465	0.0340543	0.379277	FALSE
ENSMUSG00000020325	4.14732	2.86444	0.533927	0.0342362	0.38073	FALSE
ENSMUSG00000024427	4.753	3.43796	0.467286	0.0342084	0.38073	FALSE
ENSMUSG00000107758	0.023425	0.0761621	-1.70103	0.0342357	0.38073	FALSE
ENSMUSG00000022026	0.105625	0.21687	-1.03788	0.0342852	0.381084	FALSE
ENSMUSG00000022378	36.0258	57.5436	-0.675627	0.0343111	0.381181	FALSE
ENSMUSG00000076605	0.0343478	0.0805354	-1.2294	0.0343586	0.381518	FALSE
ENSMUSG00000035168	55.1223	43.8387	0.330433	0.0343779	0.381541	FALSE
[truncated: 26,943 more rows]
