# Supplementary material for: Integrating Network Pharmacology, Transcriptome and Artificial Intelligence for Investigating Into the Effect and Mechanism of Ning Fei Ping Xue Decoction Against the Acute Respiratory Distress Syndrome
Source: Front Pharmacol. 2021 Nov 3;12:731377. doi: 10.3389/fphar.2021.731377 (PMC8595141; doi:10.3389/fphar.2021.731377)
Supplement: Supplementary file 5 [file Table4.XLSX]

## Sheet: Sheet1
Herb Name	Chinese Name	Pinyin Name	Mol ID	Molecule Name	Target
Coicis Semen	薏苡仁/薏米	Yiyiren	MOL000131	EIC	Prostaglandin G/H synthase 1	DrugBank
Paeoniae Radix Alba	白芍	Baishao	MOL001246	(1R)-()-Nopinone	Gamma-aminobutyric-acid receptor alpha-2 subunit	DrugBank
Paeoniae Radix Alba	白芍	Baishao	MOL001246	(1R)-()-Nopinone	Cytochrome P450-cam	DrugBank
Paeoniae Radix Alba	白芍	Baishao	MOL001246	(1R)-()-Nopinone	Lysozyme	DrugBank
Paeoniae Radix Alba	白芍	Baishao	MOL001246	(1R)-()-Nopinone	Alcohol dehydrogenase 1C	DrugBank
Paeoniae Radix Alba	白芍	Baishao	MOL001246	(1R)-()-Nopinone	Nicotinate-nucleotide--dimethylbenzimidazole phosphoribosyltransferase	DrugBank
Paeoniae Radix Alba	白芍	Baishao	MOL001393	myristic acid	Prostaglandin G/H synthase 1	DrugBank
Paeoniae Radix Alba	白芍	Baishao	MOL001393	myristic acid	Prostaglandin G/H synthase 2	DrugBank
Paeoniae Radix Alba	白芍	Baishao	MOL001393	myristic acid	Cholinesterase	DrugBank
Paeoniae Radix Alba	白芍	Baishao	MOL001393	myristic acid	Phospholipase A2	DrugBank
Paeoniae Radix Alba	白芍	Baishao	MOL001393	myristic acid	Rhinovirus coat protein	DrugBank
Paeoniae Radix Alba	白芍	Baishao	MOL001393	myristic acid	Ig gamma-1 chain C region	DrugBank
Paeoniae Radix Alba	白芍	Baishao	MOL001393	myristic acid	Ferrichrome-iron receptor	DrugBank
Paeoniae Radix Alba	白芍	Baishao	MOL001393	myristic acid	3-oxoacyl-[acyl-carrier-protein] synthase 1	DrugBank
Paeoniae Radix Alba	白芍	Baishao	MOL001393	myristic acid	Nuclear receptor coactivator 2	DrugBank
Paeoniae Radix Alba	白芍	Baishao	MOL001393	myristic acid	Nuclear receptor coactivator 1	DrugBank
Paeoniae Radix Alba	白芍	Baishao	MOL001393	myristic acid	Phosphatidylcholine-sterol acyltransferase	N/A	validated
Paeoniae Radix Alba	白芍	Baishao	MOL001396	PENTADECYLIC ACID	Prostaglandin G/H synthase 1	DrugBank
Paeoniae Radix Alba	白芍	Baishao	MOL001396	PENTADECYLIC ACID	Rhodopsin	DrugBank
Paeoniae Radix Alba	白芍	Baishao	MOL001396	PENTADECYLIC ACID	Ig gamma-1 chain C region	DrugBank
Paeoniae Radix Alba	白芍	Baishao	MOL001396	PENTADECYLIC ACID	Ferrichrome-iron receptor	DrugBank
Paeoniae Radix Alba	白芍	Baishao	MOL001396	PENTADECYLIC ACID	Nuclear receptor coactivator 2	DrugBank
Paeoniae Radix Alba	白芍	Baishao	MOL001396	PENTADECYLIC ACID	Prostaglandin G/H synthase 2	DrugBank
Paeoniae Radix Alba	白芍	Baishao	MOL001402	Octacosane	Prostaglandin G/H synthase 2	DrugBank
Paeoniae Radix Alba	白芍	Baishao	MOL001801	salicylic acid	Prostaglandin G/H synthase 1	DrugBank
Paeoniae Radix Alba	白芍	Baishao	MOL001801	salicylic acid	Prostaglandin G/H synthase 2	DrugBank
Paeoniae Radix Alba	白芍	Baishao	MOL001801	salicylic acid	Amine oxidase [flavin-containing] B	DrugBank
Paeoniae Radix Alba	白芍	Baishao	MOL001801	salicylic acid	Alcohol dehydrogenase 1B	DrugBank
Paeoniae Radix Alba	白芍	Baishao	MOL001801	salicylic acid	Alcohol dehydrogenase 1C	DrugBank
Paeoniae Radix Alba	白芍	Baishao	MOL001801	salicylic acid	Lysozyme	DrugBank
Paeoniae Radix Alba	白芍	Baishao	MOL001801	salicylic acid	Nicotinate-nucleotide--dimethylbenzimidazole phosphoribosyltransferase	DrugBank
Paeoniae Radix Alba	白芍	Baishao	MOL001801	salicylic acid	Trypsin-3	DrugBank
Paeoniae Radix Alba	白芍	Baishao	MOL001801	salicylic acid	Arachidonate 5-lipoxygenase	DrugBank	validated
Paeoniae Radix Alba	白芍	Baishao	MOL001801	salicylic acid	Alcohol dehydrogenase 1A	DrugBank
Paeoniae Radix Alba	白芍	Baishao	MOL001801	salicylic acid	Chymotrypsinogen B	DrugBank
Paeoniae Radix Alba	白芍	Baishao	MOL001801	salicylic acid	Transcription factor p65	N/A	validated
Paeoniae Radix Alba	白芍	Baishao	MOL001801	salicylic acid	Fatty acid synthase	DrugBank	validated
Paeoniae Radix Alba	白芍	Baishao	MOL001801	salicylic acid	Superoxide dismutase [Cu-Zn]	DrugBank	validated
Paeoniae Radix Alba	白芍	Baishao	MOL001801	salicylic acid	Catalase	DrugBank	validated
Paeoniae Radix Alba	白芍	Baishao	MOL001801	salicylic acid	Endothelin-1	N/A	validated
Paeoniae Radix Alba	白芍	Baishao	MOL001801	salicylic acid	Interleukin-4	N/A	validated
Paeoniae Radix Alba	白芍	Baishao	MOL001801	salicylic acid	Neutrophil cytosol factor 1	N/A	validated
Paeoniae Radix Alba	白芍	Baishao	MOL001801	salicylic acid	Glutathione S-transferase P	DrugBank	validated
Paeoniae Radix Alba	白芍	Baishao	MOL001801	salicylic acid	Serum paraoxonase/arylesterase 1	DrugBank	validated
Paeoniae Radix Alba	白芍	Baishao	MOL001801	salicylic acid	Pyruvate kinase isozymes R/L	DrugBank	validated
Paeoniae Radix Alba	白芍	Baishao	MOL001801	salicylic acid	Apolipoprotein A-I	N/A	validated
Paeoniae Radix Alba	白芍	Baishao	MOL001801	salicylic acid	Plasminogen	DrugBank	validated
Paeoniae Radix Alba	白芍	Baishao	MOL001801	salicylic acid	Nuclear factor NF-kappa-B p105 subunit	DrugBank	validated
Paeoniae Radix Alba	白芍	Baishao	MOL001801	salicylic acid	Interferon beta	DrugBank	validated
Paeoniae Radix Alba	白芍	Baishao	MOL001801	salicylic acid	Ferritin, mitochondrial	N/A	validated
Paeoniae Radix Alba	白芍	Baishao	MOL001801	salicylic acid	6-phosphofructokinase, muscle type	N/A	validated
Paeoniae Radix Alba	白芍	Baishao	MOL001801	salicylic acid	Aldo-keto reductase family 1 member C1	DrugBank	validated
Paeoniae Radix Alba	白芍	Baishao	MOL001801	salicylic acid	Thyroid peroxidase	DrugBank	validated
Paeoniae Radix Alba	白芍	Baishao	MOL001801	salicylic acid	Beta-glucuronidase	DrugBank	validated
Paeoniae Radix Alba	白芍	Baishao	MOL001801	salicylic acid	Hairy/enhancer-of-split related with YRPW motif protein 1	N/A	validated
Paeoniae Radix Alba	白芍	Baishao	MOL001801	salicylic acid	Prolow-density lipoprotein receptor-related protein 1	N/A	validated
Paeoniae Radix Alba	白芍	Baishao	MOL001801	salicylic acid	Prostacyclin synthase	DrugBank	validated
Paeoniae Radix Alba	白芍	Baishao	MOL001801	salicylic acid	Tyrosine aminotransferase	DrugBank	validated
Paeoniae Radix Alba	白芍	Baishao	MOL001801	salicylic acid	Golgi-associated plant pathogenesis-related protein 1	DrugBank	validated
Paeoniae Radix Alba	白芍	Baishao	MOL001801	salicylic acid	Membrane primary amine oxidase	N/A	validated
Paeoniae Radix Alba	白芍	Baishao	MOL001801	salicylic acid	Telomeric repeat-binding factor 1	N/A	validated
Paeoniae Radix Alba	白芍	Baishao	MOL001889	Methyl linolelaidate	Nuclear receptor coactivator 2	DrugBank
Paeoniae Radix Alba	白芍	Baishao	MOL001889	Methyl linolelaidate	Prostaglandin G/H synthase 1	DrugBank
Paeoniae Radix Alba	白芍	Baishao	MOL001889	Methyl linolelaidate	Prostaglandin G/H synthase 2	DrugBank
Paeoniae Radix Alba	白芍	Baishao	MOL001889	Methyl linolelaidate	Retinoic acid receptor RXR-alpha	DrugBank
Paeoniae Radix Alba	白芍	Baishao	MOL001891	9-methylenefluorene	Prostaglandin G/H synthase 1	DrugBank
Paeoniae Radix Alba	白芍	Baishao	MOL001891	9-methylenefluorene	Thrombin	DrugBank
Paeoniae Radix Alba	白芍	Baishao	MOL001891	9-methylenefluorene	Estrogen receptor	DrugBank
Paeoniae Radix Alba	白芍	Baishao	MOL001891	9-methylenefluorene	Prostaglandin G/H synthase 2	DrugBank
Paeoniae Radix Alba	白芍	Baishao	MOL001891	9-methylenefluorene	Nitric-oxide synthase, endothelial	DrugBank
Paeoniae Radix Alba	白芍	Baishao	MOL001891	9-methylenefluorene	Carbonic anhydrase II	DrugBank
Paeoniae Radix Alba	白芍	Baishao	MOL001891	9-methylenefluorene	Amine oxidase [flavin-containing] B	DrugBank
Paeoniae Radix Alba	白芍	Baishao	MOL001891	9-methylenefluorene	Trypsin-1	DrugBank
Paeoniae Radix Alba	白芍	Baishao	MOL001891	9-methylenefluorene	Nuclear receptor coactivator 2	DrugBank
Paeoniae Radix Alba	白芍	Baishao	MOL001893	BU3	Prostaglandin G/H synthase 1	DrugBank
Paeoniae Radix Alba	白芍	Baishao	MOL001893	BU3	Nitric-oxide synthase, brain	DrugBank
Paeoniae Radix Alba	白芍	Baishao	MOL001893	BU3	4-aminobutyrate aminotransferase, mitochondrial	DrugBank
Paeoniae Radix Alba	白芍	Baishao	MOL001893	BU3	Prostaglandin G/H synthase 2	DrugBank
Paeoniae Radix Alba	白芍	Baishao	MOL001893	BU3	Glycine receptor alpha-1 chain	DrugBank
Paeoniae Radix Alba	白芍	Baishao	MOL001893	BU3	Aldose reductase	DrugBank
Paeoniae Radix Alba	白芍	Baishao	MOL001893	BU3	Gamma-aminobutyric acid receptor subunit alpha-1	DrugBank
Paeoniae Radix Alba	白芍	Baishao	MOL001893	BU3	Proto-oncogene tyrosine-protein kinase SRC	DrugBank
Paeoniae Radix Alba	白芍	Baishao	MOL001893	BU3	Cathepsin D	DrugBank
Paeoniae Radix Alba	白芍	Baishao	MOL001893	BU3	Neutrophil collagenase	DrugBank
Paeoniae Radix Alba	白芍	Baishao	MOL001893	BU3	Macrophage metalloelastase	DrugBank
Paeoniae Radix Alba	白芍	Baishao	MOL001893	BU3	M-phase inducer phosphatase 2	DrugBank
Paeoniae Radix Alba	白芍	Baishao	MOL001893	BU3	Cholinesterase	DrugBank
Paeoniae Radix Alba	白芍	Baishao	MOL001893	BU3	Elastase 1	DrugBank
Paeoniae Radix Alba	白芍	Baishao	MOL001893	BU3	Alcohol dehydrogenase 1B	DrugBank
Paeoniae Radix Alba	白芍	Baishao	MOL001893	BU3	Alcohol dehydrogenase 1C	DrugBank
Paeoniae Radix Alba	白芍	Baishao	MOL001893	BU3	Alcohol dehydrogenase 1A	DrugBank
Paeoniae Radix Alba	白芍	Baishao	MOL001893	BU3	Cytochrome P450-cam	DrugBank
Paeoniae Radix Alba	白芍	Baishao	MOL001893	BU3	Aspartate aminotransferase	DrugBank
Paeoniae Radix Alba	白芍	Baishao	MOL001893	BU3	Lysozyme	DrugBank
Paeoniae Radix Alba	白芍	Baishao	MOL001893	BU3	Subtilisin BPN'	DrugBank
Paeoniae Radix Alba	白芍	Baishao	MOL001893	BU3	Ferrichrome-iron receptor	DrugBank
Paeoniae Radix Alba	白芍	Baishao	MOL001893	BU3	Histidinol dehydrogenase	DrugBank
Paeoniae Radix Alba	白芍	Baishao	MOL001893	BU3	Formate acetyltransferase 1	DrugBank
Paeoniae Radix Alba	白芍	Baishao	MOL001893	BU3	Adenylosuccinate synthetase	DrugBank
Paeoniae Radix Alba	白芍	Baishao	MOL001893	BU3	Beta-lactamase SHV-2 precursor	DrugBank
Paeoniae Radix Alba	白芍	Baishao	MOL001893	BU3	Beta-lactamase SHV-1 precursor	DrugBank
Paeoniae Radix Alba	白芍	Baishao	MOL001893	BU3	Beta-lactamase SHV-1	DrugBank
Paeoniae Radix Alba	白芍	Baishao	MOL001893	BU3	Alanine racemase	DrugBank
Paeoniae Radix Alba	白芍	Baishao	MOL001893	BU3	Gag-Pol polyprotein	DrugBank
Paeoniae Radix Alba	白芍	Baishao	MOL001893	BU3	D-alanyl-D-alanine carboxypeptidase	DrugBank
Paeoniae Radix Alba	白芍	Baishao	MOL001893	BU3	Endoglucanase G	DrugBank
Paeoniae Radix Alba	白芍	Baishao	MOL001893	BU3	Monomeric sarcosine oxidase	DrugBank
Paeoniae Radix Alba	白芍	Baishao	MOL001893	BU3	Bacillolysin	DrugBank
Paeoniae Radix Alba	白芍	Baishao	MOL001893	BU3	Haloalkane dehalogenase	DrugBank
Paeoniae Radix Alba	白芍	Baishao	MOL001893	BU3	2-hydroxy-6-oxo-7-methylocta-2,4-dienoate hydrolase	DrugBank
Paeoniae Radix Alba	白芍	Baishao	MOL001893	BU3	1-aminocyclopropane-1-carboxylate deaminase	DrugBank
Paeoniae Radix Alba	白芍	Baishao	MOL001893	BU3	Clavaminate synthase 1	DrugBank
Paeoniae Radix Alba	白芍	Baishao	MOL001893	BU3	Nicotinate-nucleotide--dimethylbenzimidazole phosphoribosyltransferase	DrugBank
Paeoniae Radix Alba	白芍	Baishao	MOL001893	BU3	Phosphotriesterase	DrugBank
Paeoniae Radix Alba	白芍	Baishao	MOL001893	BU3	Coagulation factor XIII A chain	DrugBank
Paeoniae Radix Alba	白芍	Baishao	MOL001893	BU3	Alanine aminotransferase 1	DrugBank
Paeoniae Radix Alba	白芍	Baishao	MOL001893	BU3	Glycine N-methyltransferase	DrugBank
Paeoniae Radix Alba	白芍	Baishao	MOL001893	BU3	Choline dehydrogenase, mitochondrial	DrugBank
Paeoniae Radix Alba	白芍	Baishao	MOL001893	BU3	Group IIE secretory phospholipase A2	DrugBank
Paeoniae Radix Alba	白芍	Baishao	MOL001893	BU3	Glycine amidinotransferase, mitochondrial	DrugBank
Paeoniae Radix Alba	白芍	Baishao	MOL001893	BU3	ADP-ribosylation factor 1	DrugBank
Paeoniae Radix Alba	白芍	Baishao	MOL001893	BU3	Triosephosphate isomerase	DrugBank
Paeoniae Radix Alba	白芍	Baishao	MOL001893	BU3	NAD-dependent malic enzyme, mitochondrial	DrugBank
Paeoniae Radix Alba	白芍	Baishao	MOL001893	BU3	Trypsin-3	DrugBank
Paeoniae Radix Alba	白芍	Baishao	MOL001893	BU3	Glutamate [NMDA] receptor subunit epsilon 1	DrugBank
Paeoniae Radix Alba	白芍	Baishao	MOL001893	BU3	Lactotransferrin	DrugBank
Paeoniae Radix Alba	白芍	Baishao	MOL001893	BU3	UDP-glucose 4-epimerase	DrugBank
Paeoniae Radix Alba	白芍	Baishao	MOL001893	BU3	Leukotriene A-4 hydrolase	DrugBank
Paeoniae Radix Alba	白芍	Baishao	MOL001893	BU3	Xanthine dehydrogenase/oxidase	DrugBank
Paeoniae Radix Alba	白芍	Baishao	MOL001893	BU3	mRNA of PKA Catalytic Subunit C-alpha	DrugBank
Paeoniae Radix Alba	白芍	Baishao	MOL001893	BU3	Phosphonoacetaldehyde hydrolase	DrugBank
Paeoniae Radix Alba	白芍	Baishao	MOL001893	BU3	Subtilisin Carlsberg	DrugBank
Paeoniae Radix Alba	白芍	Baishao	MOL001893	BU3	Sensor protein fixL	DrugBank
Paeoniae Radix Alba	白芍	Baishao	MOL001893	BU3	Biphenyl-2,3-diol 1,2-dioxygenase	DrugBank
Paeoniae Radix Alba	白芍	Baishao	MOL001893	BU3	Gamma-aminobutyraldehyde dehydrogenase	DrugBank
Paeoniae Radix Alba	白芍	Baishao	MOL001893	BU3	Glucose--fructose oxidoreductase	DrugBank
Paeoniae Radix Alba	白芍	Baishao	MOL001893	BU3	Pyruvate kinase isozymes M1/M2	DrugBank
Paeoniae Radix Alba	白芍	Baishao	MOL001893	BU3	Alanine--glyoxylate aminotransferase 2, mitochondrial	DrugBank
Paeoniae Radix Alba	白芍	Baishao	MOL001893	BU3	Gephyrin	DrugBank
Paeoniae Radix Alba	白芍	Baishao	MOL001893	BU3	Cysteine desulfurase, mitochondrial	DrugBank
Paeoniae Radix Alba	白芍	Baishao	MOL001895	Dibutylphenol	Muscarinic acetylcholine receptor M3	DrugBank
Paeoniae Radix Alba	白芍	Baishao	MOL001895	Dibutylphenol	Muscarinic acetylcholine receptor M1	DrugBank
Paeoniae Radix Alba	白芍	Baishao	MOL001895	Dibutylphenol	Beta-1 adrenergic receptor	DrugBank
Paeoniae Radix Alba	白芍	Baishao	MOL001895	Dibutylphenol	Sodium channel protein type 5 subunit alpha	DrugBank
Paeoniae Radix Alba	白芍	Baishao	MOL001895	Dibutylphenol	Sodium-dependent noradrenaline transporter	DrugBank
Paeoniae Radix Alba	白芍	Baishao	MOL001895	Dibutylphenol	Alpha-1B adrenergic receptor	DrugBank
Paeoniae Radix Alba	白芍	Baishao	MOL001895	Dibutylphenol	Sodium-dependent dopamine transporter	DrugBank
Paeoniae Radix Alba	白芍	Baishao	MOL001895	Dibutylphenol	Beta-2 adrenergic receptor	DrugBank
Paeoniae Radix Alba	白芍	Baishao	MOL001895	Dibutylphenol	Neuronal acetylcholine receptor subunit alpha-2	DrugBank
Paeoniae Radix Alba	白芍	Baishao	MOL001895	Dibutylphenol	Sodium-dependent serotonin transporter	DrugBank
Paeoniae Radix Alba	白芍	Baishao	MOL001896	bicyclo[3.1.1]hept-2-ene-2-methanol, 6,6-dimethyl-	Cytochrome P450-cam	DrugBank
Paeoniae Radix Alba	白芍	Baishao	MOL001899	ZINC02169908	Prostaglandin G/H synthase 2	DrugBank
Paeoniae Radix Alba	白芍	Baishao	MOL001904	2 - methyl - 3 - (2 - propenyl) - phenol	Prostaglandin G/H synthase 1	DrugBank
Paeoniae Radix Alba	白芍	Baishao	MOL001904	2 - methyl - 3 - (2 - propenyl) - phenol	Muscarinic acetylcholine receptor M3	DrugBank
Paeoniae Radix Alba	白芍	Baishao	MOL001904	2 - methyl - 3 - (2 - propenyl) - phenol	Muscarinic acetylcholine receptor M1	DrugBank
Paeoniae Radix Alba	白芍	Baishao	MOL001904	2 - methyl - 3 - (2 - propenyl) - phenol	Beta-1 adrenergic receptor	DrugBank
Paeoniae Radix Alba	白芍	Baishao	MOL001904	2 - methyl - 3 - (2 - propenyl) - phenol	Prostaglandin G/H synthase 2	DrugBank
Paeoniae Radix Alba	白芍	Baishao	MOL001904	2 - methyl - 3 - (2 - propenyl) - phenol	Alpha-2C adrenergic receptor	DrugBank
Paeoniae Radix Alba	白芍	Baishao	MOL001904	2 - methyl - 3 - (2 - propenyl) - phenol	Sodium-dependent noradrenaline transporter	DrugBank
Paeoniae Radix Alba	白芍	Baishao	MOL001904	2 - methyl - 3 - (2 - propenyl) - phenol	Alpha-1A adrenergic receptor	DrugBank
Paeoniae Radix Alba	白芍	Baishao	MOL001904	2 - methyl - 3 - (2 - propenyl) - phenol	Muscarinic acetylcholine receptor M2	DrugBank
Paeoniae Radix Alba	白芍	Baishao	MOL001904	2 - methyl - 3 - (2 - propenyl) - phenol	Alpha-1B adrenergic receptor	DrugBank
Paeoniae Radix Alba	白芍	Baishao	MOL001904	2 - methyl - 3 - (2 - propenyl) - phenol	Sodium-dependent dopamine transporter	DrugBank
Paeoniae Radix Alba	白芍	Baishao	MOL001904	2 - methyl - 3 - (2 - propenyl) - phenol	Beta-2 adrenergic receptor	DrugBank
Paeoniae Radix Alba	白芍	Baishao	MOL001904	2 - methyl - 3 - (2 - propenyl) - phenol	Alpha-1D adrenergic receptor	DrugBank
Paeoniae Radix Alba	白芍	Baishao	MOL001904	2 - methyl - 3 - (2 - propenyl) - phenol	Beta-lactamase	DrugBank
Paeoniae Radix Alba	白芍	Baishao	MOL001904	2 - methyl - 3 - (2 - propenyl) - phenol	Amine oxidase [flavin-containing] B	DrugBank
Paeoniae Radix Alba	白芍	Baishao	MOL001904	2 - methyl - 3 - (2 - propenyl) - phenol	Amine oxidase [flavin-containing] A	DrugBank
Paeoniae Radix Alba	白芍	Baishao	MOL001904	2 - methyl - 3 - (2 - propenyl) - phenol	Lysozyme	DrugBank
Paeoniae Radix Alba	白芍	Baishao	MOL001904	2 - methyl - 3 - (2 - propenyl) - phenol	Chymotrypsinogen B	DrugBank
Paeoniae Radix Alba	白芍	Baishao	MOL001906	Methylgallate	Prostaglandin G/H synthase 1	DrugBank
Paeoniae Radix Alba	白芍	Baishao	MOL001906	Methylgallate	Prostaglandin G/H synthase 2	DrugBank
Paeoniae Radix Alba	白芍	Baishao	MOL001906	Methylgallate	Alpha-2A adrenergic receptor	DrugBank
Paeoniae Radix Alba	白芍	Baishao	MOL001906	Methylgallate	Amine oxidase [flavin-containing] B	DrugBank
Paeoniae Radix Alba	白芍	Baishao	MOL001906	Methylgallate	Glutamate receptor 2	DrugBank
Paeoniae Radix Alba	白芍	Baishao	MOL001907	Progallin A	Prostaglandin G/H synthase 1	DrugBank
Paeoniae Radix Alba	白芍	Baishao	MOL001907	Progallin A	Prostaglandin G/H synthase 2	DrugBank
Paeoniae Radix Alba	白芍	Baishao	MOL001907	Progallin A	Beta-2 adrenergic receptor	DrugBank
Paeoniae Radix Alba	白芍	Baishao	MOL001907	Progallin A	Amine oxidase [flavin-containing] B	DrugBank
Paeoniae Radix Alba	白芍	Baishao	MOL001907	Progallin A	Amine oxidase [flavin-containing] A	DrugBank
Paeoniae Radix Alba	白芍	Baishao	MOL001909	(Z)-(1S,5R)-beta-pinen-10-yl-beta-vicianoside_qt	Cytochrome P450-cam	DrugBank
Paeoniae Radix Alba	白芍	Baishao	MOL001915	paeonoside	DNA topoisomerase II	DrugBank
Paeoniae Radix Alba	白芍	Baishao	MOL000561	Astragalin	Coagulation factor Xa	DrugBank
Paeoniae Radix Alba	白芍	Baishao	MOL000561	Astragalin	Prostaglandin G/H synthase 2	DrugBank
Paeoniae Radix Alba	白芍	Baishao	MOL000561	Astragalin	DNA topoisomerase II	DrugBank
Paeoniae Radix Alba	白芍	Baishao	MOL000561	Astragalin	Trypsin-1	DrugBank
Paeoniae Radix Alba	白芍	Baishao	MOL000561	Astragalin	Nitric oxide synthase, inducible	DrugBank
Paeoniae Radix Alba	白芍	Baishao	MOL000561	Astragalin	Prostaglandin G/H synthase 1	DrugBank
Paeoniae Radix Alba	白芍	Baishao	MOL000561	Astragalin	Heat shock protein HSP 90	DrugBank
Paeoniae Radix Alba	白芍	Baishao	MOL000561	Astragalin	Phosphatidylinositol-4,5-bisphosphate 3-kinase catalytic subunit, gamma isoform	DrugBank
Paeoniae Radix Alba	白芍	Baishao	MOL000561	Astragalin	mRNA of PKA Catalytic Subunit C-alpha	DrugBank
Paeoniae Radix Alba	白芍	Baishao	MOL000561	Astragalin	Nuclear receptor coactivator 2	DrugBank
Paeoniae Radix Alba	白芍	Baishao	MOL000561	Astragalin	Thrombin	DrugBank
Paeoniae Radix Alba	白芍	Baishao	MOL000561	Astragalin	Potassium voltage-gated channel subfamily H member 2	DrugBank
Paeoniae Radix Alba	白芍	Baishao	MOL000561	Astragalin	Coagulation factor VII	DrugBank
Paeoniae Radix Alba	白芍	Baishao	MOL000561	Astragalin	Vascular endothelial growth factor receptor 2	DrugBank
Paeoniae Radix Alba	白芍	Baishao	MOL000561	Astragalin	Dipeptidyl peptidase IV	DrugBank
Paeoniae Radix Alba	白芍	Baishao	MOL000561	Astragalin	Calmodulin	DrugBank
Paeoniae Radix Alba	白芍	Baishao	MOL001918	paeoniflorgenone	Gamma-aminobutyric acid receptor subunit alpha-1	DrugBank
Paeoniae Radix Alba	白芍	Baishao	MOL001919	(3S,5R,8R,9R,10S,14S)-3,17-dihydroxy-4,4,8,10,14-pentamethyl-2,3,5,6,7,9-hexahydro-1H-cyclopenta[a]phenanthrene-15,16-dione	Progesterone receptor	DrugBank
Paeoniae Radix Alba	白芍	Baishao	MOL001919	(3S,5R,8R,9R,10S,14S)-3,17-dihydroxy-4,4,8,10,14-pentamethyl-2,3,5,6,7,9-hexahydro-1H-cyclopenta[a]phenanthrene-15,16-dione	Mineralocorticoid receptor	DrugBank
Paeoniae Radix Alba	白芍	Baishao	MOL001923	[(3S,3aR,6S,7aR)-6-hydroxy-6-methyl-2,5-dioxo-3a,4,7,7a-tetrahydro-3H-benzofuran-3-yl]methyl benzoate	Prostaglandin G/H synthase 2	DrugBank
Paeoniae Radix Alba	白芍	Baishao	MOL001924	paeoniflorin	Tumor necrosis factor	DrugBank	validated
Paeoniae Radix Alba	白芍	Baishao	MOL001924	paeoniflorin	Interleukin-6	DrugBank	validated
Paeoniae Radix Alba	白芍	Baishao	MOL001924	paeoniflorin	Monocyte differentiation antigen CD14	N/A	validated
Paeoniae Radix Alba	白芍	Baishao	MOL001924	paeoniflorin	Lipopolysaccharide-binding protein	N/A	validated
Paeoniae Radix Alba	白芍	Baishao	MOL000211	Mairin	Progesterone receptor	DrugBank
Paeoniae Radix Alba	白芍	Baishao	MOL000219	BOX	Amine oxidase [flavin-containing] B	DrugBank
Paeoniae Radix Alba	白芍	Baishao	MOL000219	BOX	Alcohol dehydrogenase 1B	DrugBank
Paeoniae Radix Alba	白芍	Baishao	MOL000219	BOX	Alcohol dehydrogenase 1C	DrugBank
Paeoniae Radix Alba	白芍	Baishao	MOL000219	BOX	Alcohol dehydrogenase 1A	DrugBank
Paeoniae Radix Alba	白芍	Baishao	MOL000219	BOX	Lysozyme	DrugBank
Paeoniae Radix Alba	白芍	Baishao	MOL000219	BOX	Bacillolysin	DrugBank
Paeoniae Radix Alba	白芍	Baishao	MOL000219	BOX	Nicotinate-nucleotide--dimethylbenzimidazole phosphoribosyltransferase	DrugBank
Paeoniae Radix Alba	白芍	Baishao	MOL000219	BOX	Group IIE secretory phospholipase A2	DrugBank
Paeoniae Radix Alba	白芍	Baishao	MOL000219	BOX	Trypsin-3	DrugBank
Paeoniae Radix Alba	白芍	Baishao	MOL000219	BOX	D-amino-acid oxidase	DrugBank
Paeoniae Radix Alba	白芍	Baishao	MOL000219	BOX	2-hydroxy-6-oxo-7-methylocta-2,4-dienoate hydrolase	DrugBank
Paeoniae Radix Alba	白芍	Baishao	MOL000219	BOX	Muscarinic acetylcholine receptor M3	DrugBank
Paeoniae Radix Alba	白芍	Baishao	MOL000219	BOX	Prostaglandin G/H synthase 2	DrugBank
Paeoniae Radix Alba	白芍	Baishao	MOL000219	BOX	Gamma-aminobutyric-acid receptor alpha-2 subunit	DrugBank
Paeoniae Radix Alba	白芍	Baishao	MOL000219	BOX	Retinoic acid receptor RXR-alpha	DrugBank
Paeoniae Radix Alba	白芍	Baishao	MOL000219	BOX	Gamma-aminobutyric acid receptor subunit alpha-1	DrugBank
Paeoniae Radix Alba	白芍	Baishao	MOL000219	BOX	Nuclear receptor coactivator 2	DrugBank
Paeoniae Radix Alba	白芍	Baishao	MOL000263	oleanolic acid	Caspase-9	N/A	validated
Paeoniae Radix Alba	白芍	Baishao	MOL000263	oleanolic acid	Caspase-3	N/A	validated
Paeoniae Radix Alba	白芍	Baishao	MOL000263	oleanolic acid	Heme oxygenase 1	DrugBank	validated
Paeoniae Radix Alba	白芍	Baishao	MOL000263	oleanolic acid	Intercellular adhesion molecule 1	N/A	validated
Paeoniae Radix Alba	白芍	Baishao	MOL000263	oleanolic acid	NAD(P)H dehydrogenase [quinone] 1	DrugBank	validated
Paeoniae Radix Alba	白芍	Baishao	MOL000263	oleanolic acid	Pancreatic alpha-amylase	DrugBank	validated
Paeoniae Radix Alba	白芍	Baishao	MOL000358	beta-sitosterol	Progesterone receptor	DrugBank
Paeoniae Radix Alba	白芍	Baishao	MOL000358	beta-sitosterol	Nuclear receptor coactivator 2	DrugBank
Paeoniae Radix Alba	白芍	Baishao	MOL000358	beta-sitosterol	Prostaglandin G/H synthase 1	DrugBank
Paeoniae Radix Alba	白芍	Baishao	MOL000358	beta-sitosterol	Prostaglandin G/H synthase 2	DrugBank
Paeoniae Radix Alba	白芍	Baishao	MOL000358	beta-sitosterol	Heat shock protein HSP 90	DrugBank
Paeoniae Radix Alba	白芍	Baishao	MOL000358	beta-sitosterol	Phosphatidylinositol-4,5-bisphosphate 3-kinase catalytic subunit, gamma isoform	DrugBank
Paeoniae Radix Alba	白芍	Baishao	MOL000358	beta-sitosterol	Potassium voltage-gated channel subfamily H member 2	DrugBank
Paeoniae Radix Alba	白芍	Baishao	MOL000358	beta-sitosterol	mRNA of PKA Catalytic Subunit C-alpha	DrugBank
Paeoniae Radix Alba	白芍	Baishao	MOL000358	beta-sitosterol	Dopamine D1 receptor	DrugBank
Paeoniae Radix Alba	白芍	Baishao	MOL000358	beta-sitosterol	Muscarinic acetylcholine receptor M3	DrugBank
Paeoniae Radix Alba	白芍	Baishao	MOL000358	beta-sitosterol	Muscarinic acetylcholine receptor M1	DrugBank
Paeoniae Radix Alba	白芍	Baishao	MOL000358	beta-sitosterol	Sodium channel protein type 5 subunit alpha	DrugBank
Paeoniae Radix Alba	白芍	Baishao	MOL000358	beta-sitosterol	Gamma-aminobutyric-acid receptor alpha-2 subunit	DrugBank
Paeoniae Radix Alba	白芍	Baishao	MOL000358	beta-sitosterol	Muscarinic acetylcholine receptor M4	DrugBank
Paeoniae Radix Alba	白芍	Baishao	MOL000358	beta-sitosterol	CGMP-inhibited 3',5'-cyclic phosphodiesterase A	DrugBank
Paeoniae Radix Alba	白芍	Baishao	MOL000358	beta-sitosterol	5-hydroxytryptamine 2A receptor	DrugBank
Paeoniae Radix Alba	白芍	Baishao	MOL000358	beta-sitosterol	Gamma-aminobutyric-acid receptor alpha-5 subunit	DrugBank
Paeoniae Radix Alba	白芍	Baishao	MOL000358	beta-sitosterol	Alpha-1A adrenergic receptor	DrugBank
Paeoniae Radix Alba	白芍	Baishao	MOL000358	beta-sitosterol	Gamma-aminobutyric-acid receptor alpha-3 subunit	DrugBank
Paeoniae Radix Alba	白芍	Baishao	MOL000358	beta-sitosterol	Muscarinic acetylcholine receptor M2	DrugBank
Paeoniae Radix Alba	白芍	Baishao	MOL000358	beta-sitosterol	Alpha-1B adrenergic receptor	DrugBank
Paeoniae Radix Alba	白芍	Baishao	MOL000358	beta-sitosterol	Beta-2 adrenergic receptor	DrugBank
Paeoniae Radix Alba	白芍	Baishao	MOL000358	beta-sitosterol	Neuronal acetylcholine receptor subunit alpha-2	DrugBank
Paeoniae Radix Alba	白芍	Baishao	MOL000358	beta-sitosterol	Sodium-dependent serotonin transporter	DrugBank
Paeoniae Radix Alba	白芍	Baishao	MOL000358	beta-sitosterol	Mu-type opioid receptor	DrugBank
Paeoniae Radix Alba	白芍	Baishao	MOL000358	beta-sitosterol	Gamma-aminobutyric acid receptor subunit alpha-1	DrugBank
Paeoniae Radix Alba	白芍	Baishao	MOL000358	beta-sitosterol	Neuronal acetylcholine receptor protein, alpha-7 chain	DrugBank
Paeoniae Radix Alba	白芍	Baishao	MOL000358	beta-sitosterol	Cytochrome P450-cam	DrugBank
Paeoniae Radix Alba	白芍	Baishao	MOL000358	beta-sitosterol	Apoptosis regulator Bcl-2	DrugBank	validated
Paeoniae Radix Alba	白芍	Baishao	MOL000358	beta-sitosterol	Apoptosis regulator BAX	N/A	validated
Paeoniae Radix Alba	白芍	Baishao	MOL000358	beta-sitosterol	Caspase-9	N/A	validated
Paeoniae Radix Alba	白芍	Baishao	MOL000358	beta-sitosterol	Transcription factor AP-1	DrugBank	validated
Paeoniae Radix Alba	白芍	Baishao	MOL000358	beta-sitosterol	Caspase-3	N/A	validated
Paeoniae Radix Alba	白芍	Baishao	MOL000358	beta-sitosterol	Caspase-8	N/A	validated
Paeoniae Radix Alba	白芍	Baishao	MOL000358	beta-sitosterol	Protein kinase C alpha type	N/A	validated
Paeoniae Radix Alba	白芍	Baishao	MOL000358	beta-sitosterol	Transforming growth factor beta-1	N/A	validated
Paeoniae Radix Alba	白芍	Baishao	MOL000358	beta-sitosterol	Serum paraoxonase/arylesterase 1	DrugBank	validated
Paeoniae Radix Alba	白芍	Baishao	MOL000358	beta-sitosterol	Microtubule-associated protein 2	DrugBank	validated
Paeoniae Radix Alba	白芍	Baishao	MOL000359	sitosterol	Progesterone receptor	DrugBank
Paeoniae Radix Alba	白芍	Baishao	MOL000359	sitosterol	Nuclear receptor coactivator 2	DrugBank
Paeoniae Radix Alba	白芍	Baishao	MOL000359	sitosterol	Mineralocorticoid receptor	DrugBank
Paeoniae Radix Alba	白芍	Baishao	MOL000422	kaempferol	Nitric oxide synthase, inducible	DrugBank	validated
Paeoniae Radix Alba	白芍	Baishao	MOL000422	kaempferol	Prostaglandin G/H synthase 1	DrugBank
Paeoniae Radix Alba	白芍	Baishao	MOL000422	kaempferol	Androgen receptor	DrugBank
Paeoniae Radix Alba	白芍	Baishao	MOL000422	kaempferol	Peroxisome proliferator activated receptor gamma	DrugBank
Paeoniae Radix Alba	白芍	Baishao	MOL000422	kaempferol	Prostaglandin G/H synthase 2	DrugBank	validated
Paeoniae Radix Alba	白芍	Baishao	MOL000422	kaempferol	Heat shock protein HSP 90	DrugBank
Paeoniae Radix Alba	白芍	Baishao	MOL000422	kaempferol	Phosphatidylinositol-4,5-bisphosphate 3-kinase catalytic subunit, gamma isoform	DrugBank
Paeoniae Radix Alba	白芍	Baishao	MOL000422	kaempferol	mRNA of PKA Catalytic Subunit C-alpha	DrugBank
Paeoniae Radix Alba	白芍	Baishao	MOL000422	kaempferol	Nuclear receptor coactivator 2	DrugBank
Paeoniae Radix Alba	白芍	Baishao	MOL000422	kaempferol	Dipeptidyl peptidase IV	DrugBank
Paeoniae Radix Alba	白芍	Baishao	MOL000422	kaempferol	Trypsin-1	DrugBank
Paeoniae Radix Alba	白芍	Baishao	MOL000422	kaempferol	Progesterone receptor	DrugBank
Paeoniae Radix Alba	白芍	Baishao	MOL000422	kaempferol	Thrombin	DrugBank
Paeoniae Radix Alba	白芍	Baishao	MOL000422	kaempferol	Muscarinic acetylcholine receptor M1	DrugBank
Paeoniae Radix Alba	白芍	Baishao	MOL000422	kaempferol	Nitric-oxide synthase, endothelial	DrugBank
Paeoniae Radix Alba	白芍	Baishao	MOL000422	kaempferol	Gamma-aminobutyric-acid receptor alpha-2 subunit	DrugBank
Paeoniae Radix Alba	白芍	Baishao	MOL000422	kaempferol	Acetylcholinesterase	DrugBank
Paeoniae Radix Alba	白芍	Baishao	MOL000422	kaempferol	Sodium-dependent noradrenaline transporter	DrugBank
Paeoniae Radix Alba	白芍	Baishao	MOL000422	kaempferol	Muscarinic acetylcholine receptor M2	DrugBank
Paeoniae Radix Alba	白芍	Baishao	MOL000422	kaempferol	Alpha-1B adrenergic receptor	DrugBank
Paeoniae Radix Alba	白芍	Baishao	MOL000422	kaempferol	Gamma-aminobutyric acid receptor subunit alpha-1	DrugBank
Paeoniae Radix Alba	白芍	Baishao	MOL000422	kaempferol	DNA topoisomerase II	DrugBank
Paeoniae Radix Alba	白芍	Baishao	MOL000422	kaempferol	Coagulation factor VII	DrugBank
Paeoniae Radix Alba	白芍	Baishao	MOL000422	kaempferol	Calmodulin	DrugBank
Paeoniae Radix Alba	白芍	Baishao	MOL000422	kaempferol	Transcription factor p65	N/A	validated
Paeoniae Radix Alba	白芍	Baishao	MOL000422	kaempferol	Inhibitor of nuclear factor kappa-B kinase subunit beta	N/A	validated
Paeoniae Radix Alba	白芍	Baishao	MOL000422	kaempferol	RAC-alpha serine/threonine-protein kinase	N/A	validated
Paeoniae Radix Alba	白芍	Baishao	MOL000422	kaempferol	Apoptosis regulator Bcl-2	DrugBank	validated
Paeoniae Radix Alba	白芍	Baishao	MOL000422	kaempferol	Apoptosis regulator BAX	N/A	validated
Paeoniae Radix Alba	白芍	Baishao	MOL000422	kaempferol	Tumor necrosis factor	DrugBank	validated
Paeoniae Radix Alba	白芍	Baishao	MOL000422	kaempferol	Transcription factor AP-1	DrugBank	validated
Paeoniae Radix Alba	白芍	Baishao	MOL000422	kaempferol	Activator of 90 kDa heat shock protein ATPase homolog 1	N/A	validated
Paeoniae Radix Alba	白芍	Baishao	MOL000422	kaempferol	Caspase-3	N/A	validated
Paeoniae Radix Alba	白芍	Baishao	MOL000422	kaempferol	Mitogen-activated protein kinase 8	DrugBank	validated
Paeoniae Radix Alba	白芍	Baishao	MOL000422	kaempferol	Xanthine dehydrogenase/oxidase	DrugBank	validated
Paeoniae Radix Alba	白芍	Baishao	MOL000422	kaempferol	Interstitial collagenase	DrugBank	validated
Paeoniae Radix Alba	白芍	Baishao	MOL000422	kaempferol	Signal transducer and activator of transcription 1-alpha/beta	N/A	validated
Paeoniae Radix Alba	白芍	Baishao	MOL000422	kaempferol	Cell division control protein 2 homolog	DrugBank	validated
Paeoniae Radix Alba	白芍	Baishao	MOL000422	kaempferol	Peroxisome proliferator-activated receptor gamma	N/A	validated
Paeoniae Radix Alba	白芍	Baishao	MOL000422	kaempferol	Heme oxygenase 1	DrugBank	validated
Paeoniae Radix Alba	白芍	Baishao	MOL000422	kaempferol	Cytochrome P450 3A4	DrugBank	validated
Paeoniae Radix Alba	白芍	Baishao	MOL000422	kaempferol	Cytochrome P450 1A2	DrugBank	validated
Paeoniae Radix Alba	白芍	Baishao	MOL000422	kaempferol	Cytochrome P450 1A1	N/A	validated
Paeoniae Radix Alba	白芍	Baishao	MOL000422	kaempferol	Intercellular adhesion molecule 1	N/A	validated
Paeoniae Radix Alba	白芍	Baishao	MOL000422	kaempferol	E-selectin	DrugBank	validated
Paeoniae Radix Alba	白芍	Baishao	MOL000422	kaempferol	Vascular cell adhesion protein 1	DrugBank	validated
Paeoniae Radix Alba	白芍	Baishao	MOL000422	kaempferol	Nuclear receptor subfamily 1 group I member 2	N/A	validated
Paeoniae Radix Alba	白芍	Baishao	MOL000422	kaempferol	Cytochrome P450 1B1	N/A	validated
Paeoniae Radix Alba	白芍	Baishao	MOL000422	kaempferol	Arachidonate 5-lipoxygenase	DrugBank	validated
Paeoniae Radix Alba	白芍	Baishao	MOL000422	kaempferol	Hyaluronan synthase 2	N/A	validated
Paeoniae Radix Alba	白芍	Baishao	MOL000422	kaempferol	Glutathione S-transferase P	DrugBank	validated
Paeoniae Radix Alba	白芍	Baishao	MOL000422	kaempferol	Aryl hydrocarbon receptor	DrugBank	validated
Paeoniae Radix Alba	白芍	Baishao	MOL000422	kaempferol	26S proteasome non-ATPase regulatory subunit 3	N/A	validated
Paeoniae Radix Alba	白芍	Baishao	MOL000422	kaempferol	Solute carrier family 2, facilitated glucose transporter member 4	N/A	validated
Paeoniae Radix Alba	白芍	Baishao	MOL000422	kaempferol	Nuclear receptor subfamily 1 group I member 3	N/A	validated
Paeoniae Radix Alba	白芍	Baishao	MOL000422	kaempferol	Insulin receptor	DrugBank	validated
Paeoniae Radix Alba	白芍	Baishao	MOL000422	kaempferol	Type I iodothyronine deiodinase	N/A	validated
Paeoniae Radix Alba	白芍	Baishao	MOL000422	kaempferol	Serine/threonine-protein phosphatase 2B catalytic subunit alpha isoform	DrugBank	validated
Paeoniae Radix Alba	白芍	Baishao	MOL000422	kaempferol	Peroxidase C1A	N/A	validated
Paeoniae Radix Alba	白芍	Baishao	MOL000422	kaempferol	Glutathione S-transferase Mu 1	DrugBank	validated
Paeoniae Radix Alba	白芍	Baishao	MOL000422	kaempferol	Glutathione S-transferase Mu 2	DrugBank	validated
Paeoniae Radix Alba	白芍	Baishao	MOL000422	kaempferol	Aldo-keto reductase family 1 member C3	DrugBank	validated
Paeoniae Radix Alba	白芍	Baishao	MOL000422	kaempferol	Antileukoproteinase	N/A	validated
Paeoniae Radix Alba	白芍	Baishao	MOL000492	(+)-catechin	Prostaglandin G/H synthase 1	DrugBank
Paeoniae Radix Alba	白芍	Baishao	MOL000492	(+)-catechin	Estrogen receptor	DrugBank
Paeoniae Radix Alba	白芍	Baishao	MOL000492	(+)-catechin	Prostaglandin G/H synthase 2	DrugBank
Paeoniae Radix Alba	白芍	Baishao	MOL000492	(+)-catechin	Heat shock protein HSP 90	DrugBank
Paeoniae Radix Alba	白芍	Baishao	MOL000492	(+)-catechin	Beta-lactamase	DrugBank
Paeoniae Radix Alba	白芍	Baishao	MOL000492	(+)-catechin	mRNA of PKA Catalytic Subunit C-alpha	DrugBank
Paeoniae Radix Alba	白芍	Baishao	MOL000492	(+)-catechin	Nuclear receptor coactivator 2	DrugBank
Paeoniae Radix Alba	白芍	Baishao	MOL000492	(+)-catechin	Calmodulin	DrugBank
Paeoniae Radix Alba	白芍	Baishao	MOL000492	(+)-catechin	Retinoic acid receptor RXR-alpha	DrugBank
Paeoniae Radix Alba	白芍	Baishao	MOL000492	(+)-catechin	Catalase	DrugBank	validated
Paeoniae Radix Alba	白芍	Baishao	MOL000492	(+)-catechin	Hyaluronan synthase 2	N/A	validated
Paeoniae Radix Alba	白芍	Baishao	MOL000513	3,4,5-trihydroxybenzoic acid	Prostaglandin G/H synthase 1	DrugBank
Paeoniae Radix Alba	白芍	Baishao	MOL000513	3,4,5-trihydroxybenzoic acid	Prostaglandin G/H synthase 2	DrugBank
Paeoniae Radix Alba	白芍	Baishao	MOL000513	3,4,5-trihydroxybenzoic acid	Amine oxidase [flavin-containing] B	DrugBank
Paeoniae Radix Alba	白芍	Baishao	MOL000513	3,4,5-trihydroxybenzoic acid	Progesterone receptor	DrugBank
Paeoniae Radix Alba	白芍	Baishao	MOL000513	3,4,5-trihydroxybenzoic acid	mRNA of Protein-tyrosine phosphatase, non-receptor type 1	DrugBank
Paeoniae Radix Alba	白芍	Baishao	MOL000513	3,4,5-trihydroxybenzoic acid	DNA topoisomerase II	DrugBank
Paeoniae Radix Alba	白芍	Baishao	MOL000513	3,4,5-trihydroxybenzoic acid	Heat shock protein HSP 90	DrugBank
Paeoniae Radix Alba	白芍	Baishao	MOL000513	3,4,5-trihydroxybenzoic acid	Phosphatidylinositol-4,5-bisphosphate 3-kinase catalytic subunit, gamma isoform	DrugBank
Paeoniae Radix Alba	白芍	Baishao	MOL000513	3,4,5-trihydroxybenzoic acid	Caspase-9	N/A	validated
Paeoniae Radix Alba	白芍	Baishao	MOL000513	3,4,5-trihydroxybenzoic acid	Caspase-3	N/A	validated
Paeoniae Radix Alba	白芍	Baishao	MOL000513	3,4,5-trihydroxybenzoic acid	Cellular tumor antigen p53	DrugBank	validated
Paeoniae Radix Alba	白芍	Baishao	MOL000513	3,4,5-trihydroxybenzoic acid	Fatty acid synthase	DrugBank	validated
Paeoniae Radix Alba	白芍	Baishao	MOL000513	3,4,5-trihydroxybenzoic acid	Tumor necrosis factor ligand superfamily member 6	N/A	validated
Paeoniae Radix Alba	白芍	Baishao	MOL000513	3,4,5-trihydroxybenzoic acid	Microsomal glutathione S-transferase 1	DrugBank	validated
Paeoniae Radix Alba	白芍	Baishao	MOL000513	3,4,5-trihydroxybenzoic acid	Cytochrome P450 3A43	N/A	validated
Paeoniae Radix Alba	白芍	Baishao	MOL000612	(-)-alpha-cedrene	Muscarinic acetylcholine receptor M3	DrugBank
Paeoniae Radix Alba	白芍	Baishao	MOL000612	(-)-alpha-cedrene	Prostaglandin G/H synthase 2	DrugBank
Paeoniae Radix Alba	白芍	Baishao	MOL000612	(-)-alpha-cedrene	Gamma-aminobutyric-acid receptor alpha-2 subunit	DrugBank
Paeoniae Radix Alba	白芍	Baishao	MOL000612	(-)-alpha-cedrene	Retinoic acid receptor RXR-alpha	DrugBank
Paeoniae Radix Alba	白芍	Baishao	MOL000612	(-)-alpha-cedrene	Gamma-aminobutyric acid receptor subunit alpha-1	DrugBank
Paeoniae Radix Alba	白芍	Baishao	MOL000612	(-)-alpha-cedrene	Nuclear receptor coactivator 2	DrugBank
Paeoniae Radix Alba	白芍	Baishao	MOL000612	(-)-alpha-cedrene	Muscarinic acetylcholine receptor M1	DrugBank
Paeoniae Radix Alba	白芍	Baishao	MOL000612	(-)-alpha-cedrene	Alcohol dehydrogenase 1B	DrugBank
Paeoniae Radix Alba	白芍	Baishao	MOL000612	(-)-alpha-cedrene	Alcohol dehydrogenase 1C	DrugBank
Paeoniae Radix Alba	白芍	Baishao	MOL000676	DBP	Muscarinic acetylcholine receptor M3	DrugBank
Paeoniae Radix Alba	白芍	Baishao	MOL000676	DBP	Muscarinic acetylcholine receptor M1	DrugBank
Paeoniae Radix Alba	白芍	Baishao	MOL000676	DBP	Sodium-dependent noradrenaline transporter	DrugBank
Paeoniae Radix Alba	白芍	Baishao	MOL000676	DBP	Sodium-dependent dopamine transporter	DrugBank
Paeoniae Radix Alba	白芍	Baishao	MOL000676	DBP	Beta-2 adrenergic receptor	DrugBank
Paeoniae Radix Alba	白芍	Baishao	MOL000676	DBP	Sodium-dependent serotonin transporter	DrugBank
Paeoniae Radix Alba	白芍	Baishao	MOL000676	DBP	Prostaglandin G/H synthase 1	DrugBank
Paeoniae Radix Alba	白芍	Baishao	MOL000676	DBP	Prostaglandin G/H synthase 2	DrugBank
Paeoniae Radix Alba	白芍	Baishao	MOL000676	DBP	Nitric-oxide synthase, endothelial	DrugBank
Paeoniae Radix Alba	白芍	Baishao	MOL000676	DBP	Retinoic acid receptor RXR-alpha	DrugBank
Paeoniae Radix Alba	白芍	Baishao	MOL000676	DBP	Glycogen synthase kinase-3 beta	DrugBank
Paeoniae Radix Alba	白芍	Baishao	MOL000676	DBP	Heat shock protein HSP 90	DrugBank
Paeoniae Radix Alba	白芍	Baishao	MOL000676	DBP	Beta-lactamase	DrugBank
Paeoniae Radix Alba	白芍	Baishao	MOL000676	DBP	mRNA of PKA Catalytic Subunit C-alpha	DrugBank
Paeoniae Radix Alba	白芍	Baishao	MOL000676	DBP	CGMP-inhibited 3',5'-cyclic phosphodiesterase A	DrugBank
Paeoniae Radix Alba	白芍	Baishao	MOL000676	DBP	Alpha-1A adrenergic receptor	DrugBank
Paeoniae Radix Alba	白芍	Baishao	MOL000676	DBP	Muscarinic acetylcholine receptor M2	DrugBank
Paeoniae Radix Alba	白芍	Baishao	MOL000676	DBP	Ig gamma-1 chain C region	DrugBank
Paeoniae Radix Alba	白芍	Baishao	MOL000676	DBP	5-hydroxytryptamine 2A receptor	DrugBank
Paeoniae Radix Alba	白芍	Baishao	MOL000676	DBP	Gamma-aminobutyric acid receptor subunit alpha-1	DrugBank
Paeoniae Radix Alba	白芍	Baishao	MOL000676	DBP	Neuronal acetylcholine receptor protein, alpha-7 chain	DrugBank
Paeoniae Radix Alba	白芍	Baishao	MOL000676	DBP	Gamma-aminobutyric-acid receptor subunit alpha-6	DrugBank
Paeoniae Radix Alba	白芍	Baishao	MOL000775	EEE	Prostaglandin G/H synthase 1	DrugBank
Paeoniae Radix Alba	白芍	Baishao	MOL000775	EEE	Cholinesterase	DrugBank
Paeoniae Radix Alba	白芍	Baishao	MOL000775	EEE	Alcohol dehydrogenase 1B	DrugBank
Paeoniae Radix Alba	白芍	Baishao	MOL000775	EEE	Alcohol dehydrogenase 1C	DrugBank
Paeoniae Radix Alba	白芍	Baishao	MOL000775	EEE	Cytochrome P450-cam	DrugBank
Paeoniae Radix Alba	白芍	Baishao	MOL000775	EEE	Ferrichrome-iron receptor	DrugBank
Paeoniae Radix Alba	白芍	Baishao	MOL000775	EEE	Monomeric sarcosine oxidase	DrugBank
Paeoniae Radix Alba	白芍	Baishao	MOL000775	EEE	Bacillolysin	DrugBank
Paeoniae Radix Alba	白芍	Baishao	MOL000775	EEE	Haloalkane dehalogenase	DrugBank
Paeoniae Radix Alba	白芍	Baishao	MOL000775	EEE	Glycine amidinotransferase, mitochondrial	DrugBank
Paeoniae Radix Alba	白芍	Baishao	MOL000775	EEE	Trypsin-3	DrugBank
Paeoniae Radix Alba	白芍	Baishao	MOL000775	EEE	2-hydroxy-6-oxo-7-methylocta-2,4-dienoate hydrolase	DrugBank
Paeoniae Radix Alba	白芍	Baishao	MOL000860	stearic acid	Prostaglandin G/H synthase 1	DrugBank
Paeoniae Radix Alba	白芍	Baishao	MOL000860	stearic acid	Prostaglandin G/H synthase 2	DrugBank
Paeoniae Radix Alba	白芍	Baishao	MOL000860	stearic acid	Retinoic acid receptor RXR-alpha	DrugBank
Paeoniae Radix Alba	白芍	Baishao	MOL000860	stearic acid	Nuclear receptor coactivator 2	DrugBank
Paeoniae Radix Alba	白芍	Baishao	MOL000860	stearic acid	Ig gamma-1 chain C region	DrugBank
Paeoniae Radix Alba	白芍	Baishao	MOL000860	stearic acid	Transcription factor Sp1	N/A	validated
Paeoniae Radix Alba	白芍	Baishao	MOL000860	stearic acid	Ectonucleotide pyrophosphatase/phosphodiesterase family member 7	N/A	validated
Paeoniae Radix Alba	白芍	Baishao	MOL000874	paeonol	Prostaglandin G/H synthase 1	DrugBank
Paeoniae Radix Alba	白芍	Baishao	MOL000874	paeonol	Beta-1 adrenergic receptor	DrugBank
Paeoniae Radix Alba	白芍	Baishao	MOL000874	paeonol	Prostaglandin G/H synthase 2	DrugBank
Paeoniae Radix Alba	白芍	Baishao	MOL000874	paeonol	Alpha-2A adrenergic receptor	DrugBank
Paeoniae Radix Alba	白芍	Baishao	MOL000874	paeonol	Alpha-2C adrenergic receptor	DrugBank
Paeoniae Radix Alba	白芍	Baishao	MOL000874	paeonol	Sodium-dependent noradrenaline transporter	DrugBank
Paeoniae Radix Alba	白芍	Baishao	MOL000874	paeonol	Alpha-2B adrenergic receptor	DrugBank
Paeoniae Radix Alba	白芍	Baishao	MOL000874	paeonol	Alpha-1B adrenergic receptor	DrugBank
Paeoniae Radix Alba	白芍	Baishao	MOL000874	paeonol	Sodium-dependent dopamine transporter	DrugBank
Paeoniae Radix Alba	白芍	Baishao	MOL000874	paeonol	Beta-2 adrenergic receptor	DrugBank
Paeoniae Radix Alba	白芍	Baishao	MOL000874	paeonol	Alpha-1D adrenergic receptor	DrugBank
Paeoniae Radix Alba	白芍	Baishao	MOL000874	paeonol	Beta-lactamase	DrugBank
Paeoniae Radix Alba	白芍	Baishao	MOL000874	paeonol	Amine oxidase [flavin-containing] B	DrugBank	validated
Paeoniae Radix Alba	白芍	Baishao	MOL000874	paeonol	Amine oxidase [flavin-containing] A	DrugBank	validated
Paeoniae Radix Alba	白芍	Baishao	MOL000874	paeonol	Chymotrypsinogen B	DrugBank
Paeoniae Radix Alba	白芍	Baishao	MOL000874	paeonol	Alpha-1A adrenergic receptor	DrugBank
Paeoniae Radix Alba	白芍	Baishao	MOL000874	paeonol	Muscarinic acetylcholine receptor M1	DrugBank
Paeoniae Radix Alba	白芍	Baishao	MOL000874	paeonol	Muscarinic acetylcholine receptor M2	DrugBank
Paeoniae Radix Alba	白芍	Baishao	MOL000874	paeonol	Transcription factor p65	N/A	validated
Paeoniae Radix Alba	白芍	Baishao	MOL000874	paeonol	RAC-alpha serine/threonine-protein kinase	N/A	validated
Paeoniae Radix Alba	白芍	Baishao	MOL000874	paeonol	Apoptosis regulator Bcl-2	DrugBank	validated
Paeoniae Radix Alba	白芍	Baishao	MOL000874	paeonol	Apoptosis regulator BAX	N/A	validated
Paeoniae Radix Alba	白芍	Baishao	MOL000874	paeonol	Mitogen-activated protein kinase 1	DrugBank	validated
Paeoniae Radix Alba	白芍	Baishao	MOL000874	paeonol	Tumor necrosis factor	DrugBank	validated
Paeoniae Radix Alba	白芍	Baishao	MOL000874	paeonol	Activator of 90 kDa heat shock protein ATPase homolog 1	N/A	validated
Paeoniae Radix Alba	白芍	Baishao	MOL000874	paeonol	NF-kappa-B inhibitor alpha	N/A	validated
Paeoniae Radix Alba	白芍	Baishao	MOL000874	paeonol	Intercellular adhesion molecule 1	N/A	validated
Paeoniae Radix Alba	白芍	Baishao	MOL000874	paeonol	Interleukin-2	DrugBank	validated
Paeoniae Radix Alba	白芍	Baishao	MOL000874	paeonol	Tyrosinase	N/A	validated
Paeoniae Radix Alba	白芍	Baishao	MOL000874	paeonol	Phosphatidylinositol-3,4,5-trisphosphate 3-phosphatase and dual-specificity protein phosphatase PTEN	N/A	validated
Paeoniae Radix Alba	白芍	Baishao	MOL000875	Cedrol	Muscarinic acetylcholine receptor M3	DrugBank
Paeoniae Radix Alba	白芍	Baishao	MOL000875	Cedrol	Muscarinic acetylcholine receptor M1	DrugBank
Paeoniae Radix Alba	白芍	Baishao	MOL000875	Cedrol	Muscarinic acetylcholine receptor M2	DrugBank
Paeoniae Radix Alba	白芍	Baishao	MOL000875	Cedrol	Gamma-aminobutyric acid receptor subunit alpha-1	DrugBank
Paeoniae Radix Alba	白芍	Baishao	MOL000875	Cedrol	Neuronal acetylcholine receptor protein, alpha-7 chain	DrugBank
Paeoniae Radix Alba	白芍	Baishao	MOL000357	Sitogluside	Progesterone receptor	DrugBank
Paeoniae Radix Alba	白芍	Baishao	MOL000357	Sitogluside	Prostaglandin G/H synthase 1	DrugBank
Paeoniae Radix Alba	白芍	Baishao	MOL000357	Sitogluside	Muscarinic acetylcholine receptor M3	DrugBank
Paeoniae Radix Alba	白芍	Baishao	MOL000357	Sitogluside	Potassium voltage-gated channel subfamily H member 2	DrugBank
Paeoniae Radix Alba	白芍	Baishao	MOL000357	Sitogluside	Muscarinic acetylcholine receptor M1	DrugBank
Paeoniae Radix Alba	白芍	Baishao	MOL000357	Sitogluside	Sodium channel protein type 5 subunit alpha	DrugBank
Paeoniae Radix Alba	白芍	Baishao	MOL000357	Sitogluside	Coagulation factor Xa	DrugBank
Paeoniae Radix Alba	白芍	Baishao	MOL000357	Sitogluside	Prostaglandin G/H synthase 2	DrugBank
Paeoniae Radix Alba	白芍	Baishao	MOL000357	Sitogluside	5-hydroxytryptamine receptor 3A	DrugBank
Paeoniae Radix Alba	白芍	Baishao	MOL000357	Sitogluside	Retinoic acid receptor RXR-alpha	DrugBank
Paeoniae Radix Alba	白芍	Baishao	MOL000357	Sitogluside	CGMP-inhibited 3',5'-cyclic phosphodiesterase A	DrugBank
Paeoniae Radix Alba	白芍	Baishao	MOL000357	Sitogluside	Alpha-1B adrenergic receptor	DrugBank
Paeoniae Radix Alba	白芍	Baishao	MOL000357	Sitogluside	Beta-2 adrenergic receptor	DrugBank
Paeoniae Radix Alba	白芍	Baishao	MOL000357	Sitogluside	Alpha-1D adrenergic receptor	DrugBank
Paeoniae Radix Alba	白芍	Baishao	MOL000357	Sitogluside	Heat shock protein HSP 90	DrugBank
Paeoniae Radix Alba	白芍	Baishao	MOL000357	Sitogluside	Nuclear receptor coactivator 2	DrugBank
Paeoniae Radix Alba	白芍	Baishao	MOL000357	Sitogluside	Calmodulin	DrugBank
Paeoniae Radix Alba	白芍	Baishao	MOL000842	sucrose	Proto-oncogene c-Fos	N/A	validated
Paeoniae Radix Alba	白芍	Baishao	MOL000842	sucrose	Fos-related antigen 2	N/A	validated
Paeoniae Radix Alba	白芍	Baishao	MOL000842	sucrose	Peroxisome proliferator-activated receptor gamma	N/A	validated
Paeoniae Radix Alba	白芍	Baishao	MOL000842	sucrose	Sterol regulatory element-binding protein 2	N/A	validated
Paeoniae Radix Alba	白芍	Baishao	MOL000842	sucrose	Cytochrome P450 1A2	DrugBank	validated
Paeoniae Radix Alba	白芍	Baishao	MOL000842	sucrose	Collagen alpha-1(VII) chain	N/A	validated
Paeoniae Radix Alba	白芍	Baishao	MOL000842	sucrose	Collagen alpha-1(I) chain	DrugBank	validated
Paeoniae Radix Alba	白芍	Baishao	MOL000842	sucrose	Nuclear receptor subfamily 1 group I member 3	N/A	validated
Paeoniae Radix Alba	白芍	Baishao	MOL000842	sucrose	Sterol regulatory element-binding protein 1	N/A	validated
Paeoniae Radix Alba	白芍	Baishao	MOL000842	sucrose	Glutamine synthetase	DrugBank	validated
Paeoniae Radix Alba	白芍	Baishao	MOL000842	sucrose	Aldose reductase	DrugBank	validated
Paeoniae Radix Alba	白芍	Baishao	MOL000842	sucrose	Delta-aminolevulinic acid dehydratase	DrugBank	validated
Paeoniae Radix Alba	白芍	Baishao	MOL000842	sucrose	Sucrase-isomaltase, intestinal	DrugBank	validated
Paeoniae Radix Alba	白芍	Baishao	MOL000842	sucrose	Lactase-phlorizin hydrolase	DrugBank	validated
Paeoniae Radix Alba	白芍	Baishao	MOL000842	sucrose	Glucose-6-phosphatase	N/A	validated
Paeoniae Radix Alba	白芍	Baishao	MOL000842	sucrose	Pancreatic alpha-amylase	DrugBank	validated
Paeoniae Radix Alba	白芍	Baishao	MOL000842	sucrose	Alpha-amylase 1	N/A	validated
Paeoniae Radix Alba	白芍	Baishao	MOL000842	sucrose	Chitinase-3-like protein 1	N/A	validated
Paeoniae Radix Alba	白芍	Baishao	MOL000842	sucrose	Hexokinase-1	DrugBank	validated
Paeoniae Radix Alba	白芍	Baishao	MOL000842	sucrose	Long-chain-fatty-acid--CoA ligase 1	DrugBank	validated
Paeoniae Radix Alba	白芍	Baishao	MOL000842	sucrose	Long-chain-fatty-acid--CoA ligase 4	DrugBank	validated
Paeoniae Radix Alba	白芍	Baishao	MOL004480	acetic acid	Histidine decarboxylase	DrugBank
Paeoniae Radix Alba	白芍	Baishao	MOL004480	acetic acid	Prostaglandin G/H synthase 1	DrugBank
Paeoniae Radix Alba	白芍	Baishao	MOL004480	acetic acid	Nitric-oxide synthase, brain	DrugBank
Paeoniae Radix Alba	白芍	Baishao	MOL004480	acetic acid	S-adenosylmethionine decarboxylase proenzyme	DrugBank
Paeoniae Radix Alba	白芍	Baishao	MOL004480	acetic acid	Aldehyde dehydrogenase, mitochondrial	DrugBank
Paeoniae Radix Alba	白芍	Baishao	MOL004480	acetic acid	Succinate semialdehyde dehydrogenase, mitochondrial	DrugBank
Paeoniae Radix Alba	白芍	Baishao	MOL004480	acetic acid	Estradiol 17 beta-dehydrogenase 1	DrugBank
Paeoniae Radix Alba	白芍	Baishao	MOL004480	acetic acid	Plasminogen activator inhibitor-1	DrugBank
Paeoniae Radix Alba	白芍	Baishao	MOL004480	acetic acid	Purine nucleoside phosphorylase	DrugBank
Paeoniae Radix Alba	白芍	Baishao	MOL004480	acetic acid	4-aminobutyrate aminotransferase, mitochondrial	DrugBank
Paeoniae Radix Alba	白芍	Baishao	MOL004480	acetic acid	Prostaglandin G/H synthase 2	DrugBank	validated
Paeoniae Radix Alba	白芍	Baishao	MOL004480	acetic acid	Pyridoxal phosphate phosphatase	DrugBank
Paeoniae Radix Alba	白芍	Baishao	MOL004480	acetic acid	Serine hydroxymethyltransferase, mitochondrial	DrugBank
Paeoniae Radix Alba	白芍	Baishao	MOL004480	acetic acid	DNA polymerase (HSV)	DrugBank
Paeoniae Radix Alba	白芍	Baishao	MOL004480	acetic acid	Cystathionine beta-synthase	DrugBank
Paeoniae Radix Alba	白芍	Baishao	MOL004480	acetic acid	Coagulation factor VII	DrugBank
Paeoniae Radix Alba	白芍	Baishao	MOL004480	acetic acid	Glutamate [NMDA] receptor subunit zeta-1	DrugBank
Paeoniae Radix Alba	白芍	Baishao	MOL004480	acetic acid	Kynureninase	DrugBank
Paeoniae Radix Alba	白芍	Baishao	MOL004480	acetic acid	Ornithine aminotransferase, mitochondrial	DrugBank
Paeoniae Radix Alba	白芍	Baishao	MOL004480	acetic acid	Glycine receptor alpha-1 chain	DrugBank
Paeoniae Radix Alba	白芍	Baishao	MOL004480	acetic acid	Glutamate--cysteine ligase regulatory subunit	DrugBank
Paeoniae Radix Alba	白芍	Baishao	MOL004480	acetic acid	Glutathione reductase, mitochondrial	DrugBank
Paeoniae Radix Alba	白芍	Baishao	MOL004480	acetic acid	Tumor necrosis factor	DrugBank	validated
Paeoniae Radix Alba	白芍	Baishao	MOL004480	acetic acid	Branched chain amino acid-dependent aminotransferase	DrugBank
Paeoniae Radix Alba	白芍	Baishao	MOL004480	acetic acid	Aldose reductase	DrugBank
Paeoniae Radix Alba	白芍	Baishao	MOL004480	acetic acid	Arginase II, mitochondrial	DrugBank
Paeoniae Radix Alba	白芍	Baishao	MOL004480	acetic acid	Glutamate [NMDA] receptor subunit epsilon 1	DrugBank
Paeoniae Radix Alba	白芍	Baishao	MOL004480	acetic acid	Gamma-aminobutyric acid receptor subunit alpha-1	DrugBank
Paeoniae Radix Alba	白芍	Baishao	MOL004480	acetic acid	Proto-oncogene tyrosine-protein kinase SRC	DrugBank
Paeoniae Radix Alba	白芍	Baishao	MOL004480	acetic acid	Glycogen phosphorylase, muscle form	DrugBank
Paeoniae Radix Alba	白芍	Baishao	MOL004480	acetic acid	Cathepsin B	DrugBank
Paeoniae Radix Alba	白芍	Baishao	MOL004480	acetic acid	Cathepsin D	DrugBank
Paeoniae Radix Alba	白芍	Baishao	MOL004480	acetic acid	Alpha-1-antitrypsin	DrugBank
Paeoniae Radix Alba	白芍	Baishao	MOL004480	acetic acid	Inositol-1(or 4)-monophosphatase	DrugBank
Paeoniae Radix Alba	白芍	Baishao	MOL004480	acetic acid	Beta-catenin	DrugBank
Paeoniae Radix Alba	白芍	Baishao	MOL004480	acetic acid	Tumor necrosis factor ligand superfamily member 13B	DrugBank
Paeoniae Radix Alba	白芍	Baishao	MOL004480	acetic acid	Peptidyl-prolyl cis-trans isomerase A	DrugBank
Paeoniae Radix Alba	白芍	Baishao	MOL004480	acetic acid	mRNA of H-ras	DrugBank
Paeoniae Radix Alba	白芍	Baishao	MOL004480	acetic acid	Stromelysin-1	DrugBank
Paeoniae Radix Alba	白芍	Baishao	MOL004480	acetic acid	Inhibitor of nuclear factor kappa B kinase beta subunit	DrugBank
Paeoniae Radix Alba	白芍	Baishao	MOL004480	acetic acid	Neutrophil collagenase	DrugBank
Paeoniae Radix Alba	白芍	Baishao	MOL004480	acetic acid	Macrophage metalloelastase	DrugBank
Paeoniae Radix Alba	白芍	Baishao	MOL004480	acetic acid	Triosephosphate isomerase (bacterial)	DrugBank
Paeoniae Radix Alba	白芍	Baishao	MOL004480	acetic acid	NH(3)-dependent NAD(+) synthetase	DrugBank
Paeoniae Radix Alba	白芍	Baishao	MOL004480	acetic acid	Dihydroorotase	DrugBank
Paeoniae Radix Alba	白芍	Baishao	MOL004480	acetic acid	UDP-glucose 4-epimerase	DrugBank
Paeoniae Radix Alba	白芍	Baishao	MOL004480	acetic acid	Methionine aminopeptidase 2	DrugBank
Paeoniae Radix Alba	白芍	Baishao	MOL004480	acetic acid	Phospholipase A2, membrane associated	DrugBank
Paeoniae Radix Alba	白芍	Baishao	MOL004480	acetic acid	Leukotriene A-4 hydrolase	DrugBank
Paeoniae Radix Alba	白芍	Baishao	MOL004480	acetic acid	Adenosylhomocysteinase	DrugBank
Paeoniae Radix Alba	白芍	Baishao	MOL004480	acetic acid	M-phase inducer phosphatase 2	DrugBank
Paeoniae Radix Alba	白芍	Baishao	MOL004480	acetic acid	Thioredoxin reductase, cytoplasmic	DrugBank
Paeoniae Radix Alba	白芍	Baishao	MOL004480	acetic acid	Cholinesterase	DrugBank
Paeoniae Radix Alba	白芍	Baishao	MOL004480	acetic acid	Xanthine dehydrogenase/oxidase	DrugBank
Paeoniae Radix Alba	白芍	Baishao	MOL004480	acetic acid	Elastase 1	DrugBank
Paeoniae Radix Alba	白芍	Baishao	MOL004480	acetic acid	Phospholipase A2	DrugBank
Paeoniae Radix Alba	白芍	Baishao	MOL004480	acetic acid	Alcohol dehydrogenase 1B	DrugBank
Paeoniae Radix Alba	白芍	Baishao	MOL004480	acetic acid	Alcohol dehydrogenase 1C	DrugBank
Paeoniae Radix Alba	白芍	Baishao	MOL004480	acetic acid	Retinal dehydrogenase 1	DrugBank
Paeoniae Radix Alba	白芍	Baishao	MOL004480	acetic acid	Alcohol dehydrogenase 1A	DrugBank
Paeoniae Radix Alba	白芍	Baishao	MOL004480	acetic acid	Arginase-1	DrugBank
Paeoniae Radix Alba	白芍	Baishao	MOL004480	acetic acid	Glutathione S-transferase P	DrugBank
Paeoniae Radix Alba	白芍	Baishao	MOL004480	acetic acid	Catalase	DrugBank
Paeoniae Radix Alba	白芍	Baishao	MOL004480	acetic acid	Carbonyl reductase [NADPH] 1	DrugBank
Paeoniae Radix Alba	白芍	Baishao	MOL004480	acetic acid	Glycine dehydrogenase [decarboxylating], mitochondrial	DrugBank
Paeoniae Radix Alba	白芍	Baishao	MOL004480	acetic acid	Ribonucleoside-diphosphate reductase large subunit	DrugBank
Paeoniae Radix Alba	白芍	Baishao	MOL004480	acetic acid	Dihydroorotate dehydrogenase, mitochondrial	DrugBank
Paeoniae Radix Alba	白芍	Baishao	MOL004480	acetic acid	Glutathione S-transferase A1	DrugBank
Paeoniae Radix Alba	白芍	Baishao	MOL004480	acetic acid	Alcohol dehydrogenase class 4 mu/sigma chain	DrugBank
Paeoniae Radix Alba	白芍	Baishao	MOL004480	acetic acid	Maleylacetoacetate isomerase	DrugBank
Paeoniae Radix Alba	白芍	Baishao	MOL004480	acetic acid	Carboxylesterase 2	DrugBank
Paeoniae Radix Alba	白芍	Baishao	MOL004480	acetic acid	Streptavidin	DrugBank
Paeoniae Radix Alba	白芍	Baishao	MOL004480	acetic acid	Riboflavin synthase alpha chain	DrugBank
Paeoniae Radix Alba	白芍	Baishao	MOL004480	acetic acid	6-phosphofructo-2-kinase/fructose-2,6-biphosphatase 4	DrugBank
Paeoniae Radix Alba	白芍	Baishao	MOL004480	acetic acid	Holliday junction ATP-dependent DNA helicase ruvB	DrugBank
Paeoniae Radix Alba	白芍	Baishao	MOL004480	acetic acid	Probable chorismate mutase	DrugBank
Paeoniae Radix Alba	白芍	Baishao	MOL004480	acetic acid	NADPH-ferredoxin reductase fprA	DrugBank
Paeoniae Radix Alba	白芍	Baishao	MOL004480	acetic acid	Citrate lyase beta subunit-like protein	DrugBank
Paeoniae Radix Alba	白芍	Baishao	MOL004480	acetic acid	Formyl-coenzyme A transferase	DrugBank
Paeoniae Radix Alba	白芍	Baishao	MOL004480	acetic acid	Sigma factor sigB regulation protein rsbQ	DrugBank
Paeoniae Radix Alba	白芍	Baishao	MOL004480	acetic acid	Phosphoribosylformylglycinamidine synthase	DrugBank
Paeoniae Radix Alba	白芍	Baishao	MOL004480	acetic acid	Phosphonoacetaldehyde hydrolase	DrugBank
Paeoniae Radix Alba	白芍	Baishao	MOL004480	acetic acid	Non-heme chloroperoxidase	DrugBank
Paeoniae Radix Alba	白芍	Baishao	MOL004480	acetic acid	Glutaminase 1	DrugBank
Paeoniae Radix Alba	白芍	Baishao	MOL004480	acetic acid	Glycine oxidase	DrugBank
Paeoniae Radix Alba	白芍	Baishao	MOL004480	acetic acid	Probable polysaccharide deacetylase pdaA	DrugBank
Paeoniae Radix Alba	白芍	Baishao	MOL004480	acetic acid	Glucosamine-6-phosphate deaminase 1	DrugBank
Paeoniae Radix Alba	白芍	Baishao	MOL004480	acetic acid	Endoxylanase	DrugBank
Paeoniae Radix Alba	白芍	Baishao	MOL004480	acetic acid	4-chlorobenzoyl CoA dehalogenase	DrugBank
Paeoniae Radix Alba	白芍	Baishao	MOL004480	acetic acid	Cytochrome P450-cam	DrugBank
Paeoniae Radix Alba	白芍	Baishao	MOL004480	acetic acid	Aspartate aminotransferase	DrugBank
Paeoniae Radix Alba	白芍	Baishao	MOL004480	acetic acid	6-phosphofructokinase	DrugBank
Paeoniae Radix Alba	白芍	Baishao	MOL004480	acetic acid	Lysozyme	DrugBank
Paeoniae Radix Alba	白芍	Baishao	MOL004480	acetic acid	Beta-galactosidase	DrugBank
Paeoniae Radix Alba	白芍	Baishao	MOL004480	acetic acid	Subtilisin Carlsberg	DrugBank
Paeoniae Radix Alba	白芍	Baishao	MOL004480	acetic acid	Subtilisin BPN'	DrugBank
Paeoniae Radix Alba	白芍	Baishao	MOL004480	acetic acid	Tryptophanyl-tRNA synthetase	DrugBank
Paeoniae Radix Alba	白芍	Baishao	MOL004480	acetic acid	Methionyl-tRNA synthetase	DrugBank
Paeoniae Radix Alba	白芍	Baishao	MOL004480	acetic acid	Protein ninB	DrugBank
Paeoniae Radix Alba	白芍	Baishao	MOL004480	acetic acid	Bacterial hemoglobin	DrugBank
Paeoniae Radix Alba	白芍	Baishao	MOL004480	acetic acid	Ornithine carbamoyltransferase chain I	DrugBank
Paeoniae Radix Alba	白芍	Baishao	MOL004480	acetic acid	Meso-diaminopimelate D-dehydrogenase	DrugBank
Paeoniae Radix Alba	白芍	Baishao	MOL004480	acetic acid	Fumarate hydratase class II	DrugBank
Paeoniae Radix Alba	白芍	Baishao	MOL004480	acetic acid	DNA-3-methyladenine glycosylase 1	DrugBank
Paeoniae Radix Alba	白芍	Baishao	MOL004480	acetic acid	2,5-diketo-D-gluconic acid reductase A	DrugBank
Paeoniae Radix Alba	白芍	Baishao	MOL004480	acetic acid	Pyruvate decarboxylase	DrugBank
Paeoniae Radix Alba	白芍	Baishao	MOL004480	acetic acid	Glutathione reductase	DrugBank
Paeoniae Radix Alba	白芍	Baishao	MOL004480	acetic acid	Ferrichrome-iron receptor	DrugBank
Paeoniae Radix Alba	白芍	Baishao	MOL004480	acetic acid	Histidinol-phosphate aminotransferase	DrugBank
Paeoniae Radix Alba	白芍	Baishao	MOL004480	acetic acid	Histidinol dehydrogenase	DrugBank
Paeoniae Radix Alba	白芍	Baishao	MOL004480	acetic acid	Pyruvate dehydrogenase [cytochrome]	DrugBank
Paeoniae Radix Alba	白芍	Baishao	MOL004480	acetic acid	Acetyl-CoA acetyltransferase	DrugBank
Paeoniae Radix Alba	白芍	Baishao	MOL004480	acetic acid	Benzoate 1,2-dioxygenase electron transfer component	DrugBank
Paeoniae Radix Alba	白芍	Baishao	MOL004480	acetic acid	Catechol 1,2-dioxygenase	DrugBank
Paeoniae Radix Alba	白芍	Baishao	MOL004480	acetic acid	Arsenical pump-driving ATPase	DrugBank
Paeoniae Radix Alba	白芍	Baishao	MOL004480	acetic acid	Galactose-1-phosphate uridylyltransferase	DrugBank
Paeoniae Radix Alba	白芍	Baishao	MOL004480	acetic acid	Formate acetyltransferase 1	DrugBank
Paeoniae Radix Alba	白芍	Baishao	MOL004480	acetic acid	Carboxymethylenebutenolidase	DrugBank
Paeoniae Radix Alba	白芍	Baishao	MOL004480	acetic acid	Beta-lactamase OXA-2	DrugBank
Paeoniae Radix Alba	白芍	Baishao	MOL004480	acetic acid	Glycogen synthase 1	DrugBank
Paeoniae Radix Alba	白芍	Baishao	MOL004480	acetic acid	Parathion hydrolase	DrugBank
Paeoniae Radix Alba	白芍	Baishao	MOL004480	acetic acid	Cytochrome P450 121	DrugBank
Paeoniae Radix Alba	白芍	Baishao	MOL004480	acetic acid	3-oxoacyl-[acyl-carrier-protein] synthase 3	DrugBank
Paeoniae Radix Alba	白芍	Baishao	MOL004480	acetic acid	Cyclopropane-fatty-acyl-phospholipid synthase 2	DrugBank
Paeoniae Radix Alba	白芍	Baishao	MOL004480	acetic acid	Pantoate--beta-alanine ligase	DrugBank
Paeoniae Radix Alba	白芍	Baishao	MOL004480	acetic acid	Quinate/shikimate dehydrogenase	DrugBank
Paeoniae Radix Alba	白芍	Baishao	MOL004480	acetic acid	N-acetylneuraminate lyase	DrugBank
Paeoniae Radix Alba	白芍	Baishao	MOL004480	acetic acid	Thiosulfate sulfurtransferase glpE	DrugBank
Paeoniae Radix Alba	白芍	Baishao	MOL004480	acetic acid	Adenylosuccinate synthetase	DrugBank
Paeoniae Radix Alba	白芍	Baishao	MOL004480	acetic acid	Dihydroorotate dehydrogenase	DrugBank
Paeoniae Radix Alba	白芍	Baishao	MOL004480	acetic acid	UPF0189 protein ymdB	DrugBank
Paeoniae Radix Alba	白芍	Baishao	MOL004480	acetic acid	Arabinose operon regulatory protein	DrugBank
Paeoniae Radix Alba	白芍	Baishao	MOL004480	acetic acid	Ribokinase	DrugBank
Paeoniae Radix Alba	白芍	Baishao	MOL004480	acetic acid	Beta-lactamase SHV-2 precursor	DrugBank
Paeoniae Radix Alba	白芍	Baishao	MOL004480	acetic acid	Fructose-bisphosphate aldolase class 2	DrugBank
Paeoniae Radix Alba	白芍	Baishao	MOL004480	acetic acid	Phospho-2-dehydro-3-deoxyheptonate aldolase, Phe-sensitive	DrugBank
Paeoniae Radix Alba	白芍	Baishao	MOL004480	acetic acid	ATP-dependent Clp protease ATP-binding subunit clpA	DrugBank
Paeoniae Radix Alba	白芍	Baishao	MOL004480	acetic acid	Succinate dehydrogenase flavoprotein subunit	DrugBank
Paeoniae Radix Alba	白芍	Baishao	MOL004480	acetic acid	Fumarate reductase iron-sulfur subunit	DrugBank
Paeoniae Radix Alba	白芍	Baishao	MOL004480	acetic acid	Beta-lactamase SHV-1 precursor	DrugBank
Paeoniae Radix Alba	白芍	Baishao	MOL004480	acetic acid	Beta-lactamase SHV-1	DrugBank
Paeoniae Radix Alba	白芍	Baishao	MOL004480	acetic acid	Acyl-CoA thioesterase I precursor	DrugBank
Paeoniae Radix Alba	白芍	Baishao	MOL004480	acetic acid	Glucarate dehydratase	DrugBank
Paeoniae Radix Alba	白芍	Baishao	MOL004480	acetic acid	Alanine racemase	DrugBank
Paeoniae Radix Alba	白芍	Baishao	MOL004480	acetic acid	Glucose-6-phosphate 1-dehydrogenase	DrugBank
Paeoniae Radix Alba	白芍	Baishao	MOL004480	acetic acid	GDP-mannose 6-dehydrogenase	DrugBank
Paeoniae Radix Alba	白芍	Baishao	MOL004480	acetic acid	Gag-Pol polyprotein	DrugBank
Paeoniae Radix Alba	白芍	Baishao	MOL004480	acetic acid	Uridine phosphorylase	DrugBank
Paeoniae Radix Alba	白芍	Baishao	MOL004480	acetic acid	Adenosylmethionine-8-amino-7-oxononanoate aminotransferase	DrugBank
Paeoniae Radix Alba	白芍	Baishao	MOL004480	acetic acid	Carboxylesterase bioH	DrugBank
Paeoniae Radix Alba	白芍	Baishao	MOL004480	acetic acid	Methionine synthase	DrugBank
Paeoniae Radix Alba	白芍	Baishao	MOL004480	acetic acid	C4-dicarboxylate transport transcriptional regulatory protein dctD	DrugBank
Paeoniae Radix Alba	白芍	Baishao	MOL004480	acetic acid	NADP-dependent alcohol dehydrogenase	DrugBank
Paeoniae Radix Alba	白芍	Baishao	MOL004480	acetic acid	D-alanyl-D-alanine carboxypeptidase	DrugBank
Paeoniae Radix Alba	白芍	Baishao	MOL004480	acetic acid	L-lactate dehydrogenase	DrugBank
Paeoniae Radix Alba	白芍	Baishao	MOL004480	acetic acid	Putative ketoacyl reductase	DrugBank
Paeoniae Radix Alba	白芍	Baishao	MOL004480	acetic acid	2,2-dialkylglycine decarboxylase	DrugBank
Paeoniae Radix Alba	白芍	Baishao	MOL004480	acetic acid	Glyceraldehyde-3-phosphate dehydrogenase	DrugBank
Paeoniae Radix Alba	白芍	Baishao	MOL004480	acetic acid	Deacetoxycephalosporin C synthetase	DrugBank
Paeoniae Radix Alba	白芍	Baishao	MOL004480	acetic acid	L(+)-mandelate dehydrogenase	DrugBank
Paeoniae Radix Alba	白芍	Baishao	MOL004480	acetic acid	4-aminobutyrate aminotransferase	DrugBank
Paeoniae Radix Alba	白芍	Baishao	MOL004480	acetic acid	Esterase	DrugBank
Paeoniae Radix Alba	白芍	Baishao	MOL004480	acetic acid	Glyceraldehyde-3-phosphate dehydrogenase, glycosomal	DrugBank
Paeoniae Radix Alba	白芍	Baishao	MOL004480	acetic acid	Sensor protein fixL	DrugBank
Paeoniae Radix Alba	白芍	Baishao	MOL004480	acetic acid	Indole-3-pyruvate decarboxylase	DrugBank
Paeoniae Radix Alba	白芍	Baishao	MOL004480	acetic acid	Ecotin	DrugBank
Paeoniae Radix Alba	白芍	Baishao	MOL004480	acetic acid	Cytosine deaminase	DrugBank
Paeoniae Radix Alba	白芍	Baishao	MOL004480	acetic acid	Lactaldehyde dehydrogenase	DrugBank
Paeoniae Radix Alba	白芍	Baishao	MOL004480	acetic acid	Siroheme synthase	DrugBank
Paeoniae Radix Alba	白芍	Baishao	MOL004480	acetic acid	Orotidine 5'-phosphate decarboxylase	DrugBank
Paeoniae Radix Alba	白芍	Baishao	MOL004480	acetic acid	dTDP-4-dehydrorhamnose reductase	DrugBank
Paeoniae Radix Alba	白芍	Baishao	MOL004480	acetic acid	Aliphatic amidase expression-regulating protein	DrugBank
Paeoniae Radix Alba	白芍	Baishao	MOL004480	acetic acid	Acetolactate synthase, catabolic	DrugBank
Paeoniae Radix Alba	白芍	Baishao	MOL004480	acetic acid	3-ketoacyl-CoA thiolase	DrugBank
Paeoniae Radix Alba	白芍	Baishao	MOL004480	acetic acid	O-succinylbenzoate synthase	DrugBank
Paeoniae Radix Alba	白芍	Baishao	MOL004480	acetic acid	Alpha,alpha-trehalose-phosphate synthase [UDP-forming]	DrugBank
Paeoniae Radix Alba	白芍	Baishao	MOL004480	acetic acid	Rhamnulose-1-phosphate aldolase	DrugBank
Paeoniae Radix Alba	白芍	Baishao	MOL004480	acetic acid	L-rhamnose isomerase	DrugBank
Paeoniae Radix Alba	白芍	Baishao	MOL004480	acetic acid	Molybdopterin-guanine dinucleotide biosynthesis protein A	DrugBank
Paeoniae Radix Alba	白芍	Baishao	MOL004480	acetic acid	Diphtheria toxin repressor	DrugBank
Paeoniae Radix Alba	白芍	Baishao	MOL004480	acetic acid	Phosphoribosylglycinamide formyltransferase 2	DrugBank
Paeoniae Radix Alba	白芍	Baishao	MOL004480	acetic acid	UPF0124 protein yfiH	DrugBank
Paeoniae Radix Alba	白芍	Baishao	MOL004480	acetic acid	HTH-type transcriptional regulator treR	DrugBank
Paeoniae Radix Alba	白芍	Baishao	MOL004480	acetic acid	Beta-amylase	DrugBank
Paeoniae Radix Alba	白芍	Baishao	MOL004480	acetic acid	Alpha-ketoglutarate-dependent taurine dioxygenase	DrugBank
Paeoniae Radix Alba	白芍	Baishao	MOL004480	acetic acid	2,3-diketo-L-gulonate reductase	DrugBank
Paeoniae Radix Alba	白芍	Baishao	MOL004480	acetic acid	Proclavaminate amidinohydrolase	DrugBank
Paeoniae Radix Alba	白芍	Baishao	MOL004480	acetic acid	Oxygen-insensitive NAD(P)H nitroreductase	DrugBank
Paeoniae Radix Alba	白芍	Baishao	MOL004480	acetic acid	Isoaspartyl dipeptidase	DrugBank
Paeoniae Radix Alba	白芍	Baishao	MOL004480	acetic acid	Monomeric sarcosine oxidase	DrugBank
Paeoniae Radix Alba	白芍	Baishao	MOL004480	acetic acid	FMN-dependent NADH-azoreductase	DrugBank
Paeoniae Radix Alba	白芍	Baishao	MOL004480	acetic acid	Nitrogen regulation protein NR(I)	DrugBank
Paeoniae Radix Alba	白芍	Baishao	MOL004480	acetic acid	Bacillolysin	DrugBank
Paeoniae Radix Alba	白芍	Baishao	MOL004480	acetic acid	Aspartate-semialdehyde dehydrogenase	DrugBank
Paeoniae Radix Alba	白芍	Baishao	MOL004480	acetic acid	Dihydroxyacetone kinase	DrugBank
Paeoniae Radix Alba	白芍	Baishao	MOL004480	acetic acid	Xanthosine phosphorylase	DrugBank
Paeoniae Radix Alba	白芍	Baishao	MOL004480	acetic acid	1-deoxy-D-xylulose 5-phosphate reductoisomerase	DrugBank
Paeoniae Radix Alba	白芍	Baishao	MOL004480	acetic acid	RNA 3'-terminal phosphate cyclase	DrugBank
Paeoniae Radix Alba	白芍	Baishao	MOL004480	acetic acid	Biphenyl-2,3-diol 1,2-dioxygenase	DrugBank
Paeoniae Radix Alba	白芍	Baishao	MOL004480	acetic acid	Haloalkane dehalogenase	DrugBank
Paeoniae Radix Alba	白芍	Baishao	MOL004480	acetic acid	Triosephosphate isomerase, glycosomal	DrugBank
Paeoniae Radix Alba	白芍	Baishao	MOL004480	acetic acid	Multidrug resistance protein mexA	DrugBank
Paeoniae Radix Alba	白芍	Baishao	MOL004480	acetic acid	Probable pyruvate-flavodoxin oxidoreductase	DrugBank
Paeoniae Radix Alba	白芍	Baishao	MOL004480	acetic acid	Beta-lactamase IMP-1	DrugBank
Paeoniae Radix Alba	白芍	Baishao	MOL004480	acetic acid	Arginase	DrugBank
Paeoniae Radix Alba	白芍	Baishao	MOL004480	acetic acid	Ribonuclease Z	DrugBank
Paeoniae Radix Alba	白芍	Baishao	MOL004480	acetic acid	N-carbamoyl-D-amino acid hydrolase	DrugBank
Paeoniae Radix Alba	白芍	Baishao	MOL004480	acetic acid	Histidyl-tRNA synthetase	DrugBank
Paeoniae Radix Alba	白芍	Baishao	MOL004480	acetic acid	UDP-N-acetylenolpyruvoylglucosamine reductase	DrugBank
Paeoniae Radix Alba	白芍	Baishao	MOL004480	acetic acid	Beta-lactamase TEM	DrugBank
Paeoniae Radix Alba	白芍	Baishao	MOL004480	acetic acid	Probable L-lysine-epsilon aminotransferase	DrugBank
Paeoniae Radix Alba	白芍	Baishao	MOL004480	acetic acid	Glutamate decarboxylase alpha	DrugBank
Paeoniae Radix Alba	白芍	Baishao	MOL004480	acetic acid	Heme oxygenase 1	DrugBank
Paeoniae Radix Alba	白芍	Baishao	MOL004480	acetic acid	Pyridoxamine kinase	DrugBank
Paeoniae Radix Alba	白芍	Baishao	MOL004480	acetic acid	Bifunctional polymyxin resistance protein arnA	DrugBank
Paeoniae Radix Alba	白芍	Baishao	MOL004480	acetic acid	Cysteine desulfurase	DrugBank
Paeoniae Radix Alba	白芍	Baishao	MOL004480	acetic acid	Gamma-aminobutyraldehyde dehydrogenase	DrugBank
Paeoniae Radix Alba	白芍	Baishao	MOL004480	acetic acid	1-pyrroline-5-carboxylate dehydrogenase	DrugBank
Paeoniae Radix Alba	白芍	Baishao	MOL004480	acetic acid	Epoxide hydrolase	DrugBank
Paeoniae Radix Alba	白芍	Baishao	MOL004480	acetic acid	Aromatic-amino-acid aminotransferase	DrugBank
Paeoniae Radix Alba	白芍	Baishao	MOL004480	acetic acid	2-isopropylmalate synthase	DrugBank
Paeoniae Radix Alba	白芍	Baishao	MOL004480	acetic acid	Glycosyltransferase GtfA	DrugBank
Paeoniae Radix Alba	白芍	Baishao	MOL004480	acetic acid	Extradiol ring-cleavage dioxygenase	DrugBank
Paeoniae Radix Alba	白芍	Baishao	MOL004480	acetic acid	2-hydroxy-6-oxo-7-methylocta-2,4-dienoate hydrolase	DrugBank
Paeoniae Radix Alba	白芍	Baishao	MOL004480	acetic acid	1-aminocyclopropane-1-carboxylate deaminase	DrugBank
Paeoniae Radix Alba	白芍	Baishao	MOL004480	acetic acid	Hydroxylamine reductase	DrugBank
Paeoniae Radix Alba	白芍	Baishao	MOL004480	acetic acid	Clavaminate synthase 1	DrugBank
Paeoniae Radix Alba	白芍	Baishao	MOL004480	acetic acid	Bifunctional adenosylcobalamin biosynthesis protein cobU	DrugBank
Paeoniae Radix Alba	白芍	Baishao	MOL004480	acetic acid	Nicotinate-nucleotide--dimethylbenzimidazole phosphoribosyltransferase	DrugBank
Paeoniae Radix Alba	白芍	Baishao	MOL004480	acetic acid	Carboxylesterase	DrugBank
Paeoniae Radix Alba	白芍	Baishao	MOL004480	acetic acid	Acyl-CoA dehydrogenase, short-chain specific	DrugBank
Paeoniae Radix Alba	白芍	Baishao	MOL004480	acetic acid	Glucose--fructose oxidoreductase	DrugBank
Paeoniae Radix Alba	白芍	Baishao	MOL004480	acetic acid	Peroxidase/catalase T	DrugBank
Paeoniae Radix Alba	白芍	Baishao	MOL004480	acetic acid	Isopentenyl-diphosphate Delta-isomerase	DrugBank
Paeoniae Radix Alba	白芍	Baishao	MOL004480	acetic acid	Protein ygbM	DrugBank
Paeoniae Radix Alba	白芍	Baishao	MOL004480	acetic acid	2-C-methyl-D-erythritol 4-phosphate cytidylyltransferase	DrugBank
Paeoniae Radix Alba	白芍	Baishao	MOL004480	acetic acid	Acetoin(diacetyl) reductase	DrugBank
Paeoniae Radix Alba	白芍	Baishao	MOL004480	acetic acid	Prenyltransferase	DrugBank
Paeoniae Radix Alba	白芍	Baishao	MOL004480	acetic acid	Pyrroline 5-carboxylate reductase isoform	DrugBank
Paeoniae Radix Alba	白芍	Baishao	MOL004480	acetic acid	Phenazine biosynthesis protein phzF	DrugBank
Paeoniae Radix Alba	白芍	Baishao	MOL004480	acetic acid	Ferredoxin reductase	DrugBank
Paeoniae Radix Alba	白芍	Baishao	MOL004480	acetic acid	Replication protein	DrugBank
Paeoniae Radix Alba	白芍	Baishao	MOL004480	acetic acid	Serine hydroxymethyltransferase 2	DrugBank
Paeoniae Radix Alba	白芍	Baishao	MOL004480	acetic acid	Serine hydroxymethyltransferase 1	DrugBank
Paeoniae Radix Alba	白芍	Baishao	MOL004480	acetic acid	Capsule biosynthesis protein	DrugBank
Paeoniae Radix Alba	白芍	Baishao	MOL004480	acetic acid	Benzyl alcohol dehydrogenase	DrugBank
Paeoniae Radix Alba	白芍	Baishao	MOL004480	acetic acid	Delta-aminolevulinic acid dehydratase	DrugBank
Paeoniae Radix Alba	白芍	Baishao	MOL004480	acetic acid	2,3-diketo-5-methylthiopentyl-1-phosphate enolase	DrugBank
Paeoniae Radix Alba	白芍	Baishao	MOL004480	acetic acid	Hydroxyquinol 1,2-dioxygenase	DrugBank
Paeoniae Radix Alba	白芍	Baishao	MOL004480	acetic acid	3-isopropylmalate dehydrogenase	DrugBank
Paeoniae Radix Alba	白芍	Baishao	MOL004480	acetic acid	Methylmalonyl-CoA carboxyltransferase 5S subunit	DrugBank
Paeoniae Radix Alba	白芍	Baishao	MOL004480	acetic acid	5'-fluoro-5'-deoxyadenosine synthase	DrugBank
Paeoniae Radix Alba	白芍	Baishao	MOL004480	acetic acid	Histone deacetylase-like amidohydrolase	DrugBank
Paeoniae Radix Alba	白芍	Baishao	MOL004480	acetic acid	GAF domain/HD domain protein	DrugBank
Paeoniae Radix Alba	白芍	Baishao	MOL004480	acetic acid	METHOXY MYCOLIC ACID SYNTHASE 4 MMAA4 (METHYL MYCOLIC ACID SYNTHASE 4) (MMA4) (HYDROXY MYCOLIC ACID SYNTHASE)	DrugBank
Paeoniae Radix Alba	白芍	Baishao	MOL004480	acetic acid	Bla-imp protein	DrugBank
Paeoniae Radix Alba	白芍	Baishao	MOL004480	acetic acid	Phosphatase yniC	DrugBank
Paeoniae Radix Alba	白芍	Baishao	MOL004480	acetic acid	Mycolic acid synthase	DrugBank
Paeoniae Radix Alba	白芍	Baishao	MOL004480	acetic acid	Phenazine biosynthesis protein PhzD	DrugBank
Paeoniae Radix Alba	白芍	Baishao	MOL004480	acetic acid	Hydrolase	DrugBank
Paeoniae Radix Alba	白芍	Baishao	MOL004480	acetic acid	1-deoxypentalenic acid 11-beta hydroxylase	DrugBank
Paeoniae Radix Alba	白芍	Baishao	MOL004480	acetic acid	D-alanine--D-alanine ligase B	DrugBank
Paeoniae Radix Alba	白芍	Baishao	MOL004480	acetic acid	R-specific alcohol dehydrogenase	DrugBank
Paeoniae Radix Alba	白芍	Baishao	MOL004480	acetic acid	4-chlorobenzoyl CoA ligase	DrugBank
Paeoniae Radix Alba	白芍	Baishao	MOL004480	acetic acid	Uridine phosphorylase, putative	DrugBank
Paeoniae Radix Alba	白芍	Baishao	MOL004480	acetic acid	DNA protection during starvation protein	DrugBank
Paeoniae Radix Alba	白芍	Baishao	MOL004480	acetic acid	Anthranilate phosphoribosyltransferase	DrugBank
Paeoniae Radix Alba	白芍	Baishao	MOL004480	acetic acid	Putative ABC transport protein, solute-binding component	DrugBank
Paeoniae Radix Alba	白芍	Baishao	MOL004480	acetic acid	Phosphotriesterase	DrugBank
Paeoniae Radix Alba	白芍	Baishao	MOL004480	acetic acid	Putative cytochrome P450	DrugBank
Paeoniae Radix Alba	白芍	Baishao	MOL004480	acetic acid	Alanine racemase, catabolic	DrugBank
Paeoniae Radix Alba	白芍	Baishao	MOL004480	acetic acid	Hypothetical protein VC1899	DrugBank
Paeoniae Radix Alba	白芍	Baishao	MOL004480	acetic acid	Esterase EstB	DrugBank
Paeoniae Radix Alba	白芍	Baishao	MOL004480	acetic acid	Tryptophanyl-tRNA synthetase 2	DrugBank
Paeoniae Radix Alba	白芍	Baishao	MOL004480	acetic acid	NimA-related protein	DrugBank
Paeoniae Radix Alba	白芍	Baishao	MOL004480	acetic acid	Agmatinase, putative	DrugBank
Paeoniae Radix Alba	白芍	Baishao	MOL004480	acetic acid	Putative alkylsulfatase	DrugBank
Paeoniae Radix Alba	白芍	Baishao	MOL004480	acetic acid	Phospho-2-dehydro-3-deoxyheptonate aldolase	DrugBank
Paeoniae Radix Alba	白芍	Baishao	MOL004480	acetic acid	Oxidoreductase, short chain dehydrogenase/reductase family	DrugBank
Paeoniae Radix Alba	白芍	Baishao	MOL004480	acetic acid	Aminotransferase, putative	DrugBank
Paeoniae Radix Alba	白芍	Baishao	MOL004480	acetic acid	6-phosphogluconolactonase	DrugBank
Paeoniae Radix Alba	白芍	Baishao	MOL004480	acetic acid	3-oxoacyl-(Acyl carrier protein) reductase	DrugBank
Paeoniae Radix Alba	白芍	Baishao	MOL004480	acetic acid	Oligopeptide ABC transporter, periplasmic oligopeptide-binding protein	DrugBank
Paeoniae Radix Alba	白芍	Baishao	MOL004480	acetic acid	3alpha-hydroxysteroid dehydrogenase/carbonyl reductase	DrugBank
Paeoniae Radix Alba	白芍	Baishao	MOL004480	acetic acid	TDP-glucose-4,6-dehydratase	DrugBank
Paeoniae Radix Alba	白芍	Baishao	MOL004480	acetic acid	L-cysteine/cystine lyase C-DES	DrugBank
Paeoniae Radix Alba	白芍	Baishao	MOL004480	acetic acid	Malonamidase E2	DrugBank
Paeoniae Radix Alba	白芍	Baishao	MOL004480	acetic acid	Glutamate dehydrogenase 1, mitochondrial	DrugBank
Paeoniae Radix Alba	白芍	Baishao	MOL004480	acetic acid	Coagulation factor XIII A chain	DrugBank
Paeoniae Radix Alba	白芍	Baishao	MOL004480	acetic acid	Aspartate aminotransferase, mitochondrial	DrugBank
Paeoniae Radix Alba	白芍	Baishao	MOL004480	acetic acid	Fructose-bisphosphate aldolase A	DrugBank
Paeoniae Radix Alba	白芍	Baishao	MOL004480	acetic acid	Uroporphyrinogen decarboxylase	DrugBank
Paeoniae Radix Alba	白芍	Baishao	MOL004480	acetic acid	Creatine kinase M-type	DrugBank
Paeoniae Radix Alba	白芍	Baishao	MOL004480	acetic acid	Adenine phosphoribosyltransferase	DrugBank
Paeoniae Radix Alba	白芍	Baishao	MOL004480	acetic acid	Ribonuclease pancreatic	DrugBank
Paeoniae Radix Alba	白芍	Baishao	MOL004480	acetic acid	Alcohol dehydrogenase 4	DrugBank
Paeoniae Radix Alba	白芍	Baishao	MOL004480	acetic acid	Glutathione S-transferase Mu 1	DrugBank
Paeoniae Radix Alba	白芍	Baishao	MOL004480	acetic acid	Phenylethanolamine N-methyltransferase	DrugBank
Paeoniae Radix Alba	白芍	Baishao	MOL004480	acetic acid	Pyruvate carboxylase, mitochondrial	DrugBank
Paeoniae Radix Alba	白芍	Baishao	MOL004480	acetic acid	Annexin A3	DrugBank
Paeoniae Radix Alba	白芍	Baishao	MOL004480	acetic acid	Pyruvate kinase isozymes M1/M2	DrugBank
Paeoniae Radix Alba	白芍	Baishao	MOL004480	acetic acid	D-amino-acid oxidase	DrugBank
Paeoniae Radix Alba	白芍	Baishao	MOL004480	acetic acid	Carboxypeptidase A1	DrugBank
Paeoniae Radix Alba	白芍	Baishao	MOL004480	acetic acid	Ganglioside GM2 activator	DrugBank
Paeoniae Radix Alba	白芍	Baishao	MOL004480	acetic acid	Gamma-aminobutyric-acid receptor subunit beta-1	DrugBank
Paeoniae Radix Alba	白芍	Baishao	MOL004480	acetic acid	Serine--pyruvate aminotransferase	DrugBank
Paeoniae Radix Alba	白芍	Baishao	MOL004480	acetic acid	NADH dehydrogenase [ubiquinone] iron-sulfur protein 8, mitochondrial	DrugBank
Paeoniae Radix Alba	白芍	Baishao	MOL004480	acetic acid	Oxidoreductase	DrugBank
Paeoniae Radix Alba	白芍	Baishao	MOL004480	acetic acid	Leucine carboxyl methyltransferase 2	DrugBank
Paeoniae Radix Alba	白芍	Baishao	MOL004480	acetic acid	NADH dehydrogenase [ubiquinone] iron-sulfur protein 3, mitochondrial	DrugBank
Paeoniae Radix Alba	白芍	Baishao	MOL004480	acetic acid	Calcium-binding mitochondrial carrier protein Aralar1	DrugBank
Paeoniae Radix Alba	白芍	Baishao	MOL004480	acetic acid	NG,NG-dimethylarginine dimethylaminohydrolase 2	DrugBank
Paeoniae Radix Alba	白芍	Baishao	MOL004480	acetic acid	Alanine aminotransferase 1	DrugBank
Paeoniae Radix Alba	白芍	Baishao	MOL004480	acetic acid	NADH-ubiquinone oxidoreductase 75 kDa subunit, mitochondrial	DrugBank
Paeoniae Radix Alba	白芍	Baishao	MOL004480	acetic acid	Gamma-aminobutyric-acid receptor subunit beta-3	DrugBank
Paeoniae Radix Alba	白芍	Baishao	MOL004480	acetic acid	Aldehyde dehydrogenase X, mitochondrial	DrugBank
Paeoniae Radix Alba	白芍	Baishao	MOL004480	acetic acid	Succinate dehydrogenase [ubiquinone] flavoprotein subunit, mitochondrial	DrugBank
Paeoniae Radix Alba	白芍	Baishao	MOL004480	acetic acid	S-adenosylmethionine synthetase isoform type-2	DrugBank
Paeoniae Radix Alba	白芍	Baishao	MOL004480	acetic acid	Cystathionine gamma-lyase	DrugBank
Paeoniae Radix Alba	白芍	Baishao	MOL004480	acetic acid	Serine hydroxymethyltransferase, cytosolic	DrugBank
Paeoniae Radix Alba	白芍	Baishao	MOL004480	acetic acid	Myotonin-protein kinase	DrugBank
Paeoniae Radix Alba	白芍	Baishao	MOL004480	acetic acid	Bile acid CoA:amino acid N-acyltransferase	DrugBank
Paeoniae Radix Alba	白芍	Baishao	MOL004480	acetic acid	Glycine N-methyltransferase	DrugBank
Paeoniae Radix Alba	白芍	Baishao	MOL004480	acetic acid	Platelet-activating factor acetylhydrolase IB subunit gamma	DrugBank
Paeoniae Radix Alba	白芍	Baishao	MOL004480	acetic acid	Hydroxyacylglutathione hydrolase	DrugBank
Paeoniae Radix Alba	白芍	Baishao	MOL004480	acetic acid	Probable alanyl-tRNA synthetase, mitochondrial	DrugBank
Paeoniae Radix Alba	白芍	Baishao	MOL004480	acetic acid	Glycine N-acyltransferase	DrugBank
Paeoniae Radix Alba	白芍	Baishao	MOL004480	acetic acid	Dehydrogenase/reductase SDR family member 11	DrugBank
Paeoniae Radix Alba	白芍	Baishao	MOL004480	acetic acid	Glutathione S-transferase A5	DrugBank
Paeoniae Radix Alba	白芍	Baishao	MOL004480	acetic acid	L-xylulose reductase	DrugBank
Paeoniae Radix Alba	白芍	Baishao	MOL004480	acetic acid	N-acetylglutamate synthase, mitochondrial	DrugBank
Paeoniae Radix Alba	白芍	Baishao	MOL004480	acetic acid	Choline dehydrogenase, mitochondrial	DrugBank
Paeoniae Radix Alba	白芍	Baishao	MOL004480	acetic acid	Phosphoethanolamine/phosphocholine phosphatase	DrugBank
Paeoniae Radix Alba	白芍	Baishao	MOL004480	acetic acid	Glutamate [NMDA] receptor subunit 3A	DrugBank
Paeoniae Radix Alba	白芍	Baishao	MOL004480	acetic acid	Alanine aminotransferase 2	DrugBank
Paeoniae Radix Alba	白芍	Baishao	MOL004480	acetic acid	11-cis retinol dehydrogenase	DrugBank
Paeoniae Radix Alba	白芍	Baishao	MOL004480	acetic acid	Betaine--homocysteine S-methyltransferase 1	DrugBank
Paeoniae Radix Alba	白芍	Baishao	MOL004480	acetic acid	Glycine N-acyltransferase-like protein 1	DrugBank
Paeoniae Radix Alba	白芍	Baishao	MOL004480	acetic acid	Protein-glutamine gamma-glutamyltransferase Z	DrugBank
Paeoniae Radix Alba	白芍	Baishao	MOL004480	acetic acid	Alanine--glyoxylate aminotransferase 2, mitochondrial	DrugBank
Paeoniae Radix Alba	白芍	Baishao	MOL004480	acetic acid	Egl nine homolog 1	DrugBank
Paeoniae Radix Alba	白芍	Baishao	MOL004480	acetic acid	Betaine--homocysteine S-methyltransferase 2	DrugBank
Paeoniae Radix Alba	白芍	Baishao	MOL004480	acetic acid	5'(3')-deoxyribonucleotidase, mitochondrial	DrugBank
Paeoniae Radix Alba	白芍	Baishao	MOL004480	acetic acid	Gephyrin	DrugBank
Paeoniae Radix Alba	白芍	Baishao	MOL004480	acetic acid	NAD-dependent deacetylase sirtuin-5	DrugBank
Paeoniae Radix Alba	白芍	Baishao	MOL004480	acetic acid	Group IIE secretory phospholipase A2	DrugBank
Paeoniae Radix Alba	白芍	Baishao	MOL004480	acetic acid	Peroxisomal sarcosine oxidase	DrugBank
Paeoniae Radix Alba	白芍	Baishao	MOL004480	acetic acid	Mitochondrial dicarboxylate carrier	DrugBank
Paeoniae Radix Alba	白芍	Baishao	MOL004480	acetic acid	Trafficking protein particle complex subunit 4	DrugBank
Paeoniae Radix Alba	白芍	Baishao	MOL004480	acetic acid	NADP-dependent malic enzyme	DrugBank
Paeoniae Radix Alba	白芍	Baishao	MOL004480	acetic acid	Glutamate dehydrogenase 2, mitochondrial	DrugBank
Paeoniae Radix Alba	白芍	Baishao	MOL004480	acetic acid	Alanyl-tRNA synthetase, cytoplasmic	DrugBank
Paeoniae Radix Alba	白芍	Baishao	MOL004480	acetic acid	Glycine amidinotransferase, mitochondrial	DrugBank
Paeoniae Radix Alba	白芍	Baishao	MOL004480	acetic acid	ADP-ribosylation factor 1	DrugBank
Paeoniae Radix Alba	白芍	Baishao	MOL004480	acetic acid	S-adenosylmethionine synthetase isoform type-1	DrugBank
Paeoniae Radix Alba	白芍	Baishao	MOL004480	acetic acid	Glutathione S-transferase Mu 4	DrugBank
Paeoniae Radix Alba	白芍	Baishao	MOL004480	acetic acid	Aminoacylase-1	DrugBank
Paeoniae Radix Alba	白芍	Baishao	MOL004480	acetic acid	Cysteine desulfurase, mitochondrial	DrugBank
Paeoniae Radix Alba	白芍	Baishao	MOL004480	acetic acid	Alanine--glyoxylate aminotransferase 2-like 2	DrugBank
Paeoniae Radix Alba	白芍	Baishao	MOL004480	acetic acid	Retinol dehydrogenase 13	DrugBank
Paeoniae Radix Alba	白芍	Baishao	MOL004480	acetic acid	Malonyl CoA-acyl carrier protein transacylase, mitochondrial	DrugBank
Paeoniae Radix Alba	白芍	Baishao	MOL004480	acetic acid	Proton-coupled amino acid transporter 1	DrugBank
Paeoniae Radix Alba	白芍	Baishao	MOL004480	acetic acid	Glutathione S-transferase A2	DrugBank
Paeoniae Radix Alba	白芍	Baishao	MOL004480	acetic acid	Adenylosuccinate synthetase isozyme 1	DrugBank
Paeoniae Radix Alba	白芍	Baishao	MOL004480	acetic acid	L-lactate dehydrogenase A chain	DrugBank
Paeoniae Radix Alba	白芍	Baishao	MOL004480	acetic acid	Glycine receptor subunit alpha-2	DrugBank
Paeoniae Radix Alba	白芍	Baishao	MOL004480	acetic acid	Histone deacetylase 8	DrugBank
Paeoniae Radix Alba	白芍	Baishao	MOL004480	acetic acid	Pyrroline-5-carboxylate reductase 1	DrugBank
Paeoniae Radix Alba	白芍	Baishao	MOL004480	acetic acid	Short/branched chain specific acyl-CoA dehydrogenase, mitochondrial	DrugBank
Paeoniae Radix Alba	白芍	Baishao	MOL004480	acetic acid	2-amino-3-ketobutyrate coenzyme A ligase, mitochondrial	DrugBank
Paeoniae Radix Alba	白芍	Baishao	MOL004480	acetic acid	Pyruvate dehydrogenase E1 component subunit beta, mitochondrial	DrugBank
Paeoniae Radix Alba	白芍	Baishao	MOL004480	acetic acid	Peptidyl-prolyl cis-trans isomerase H	DrugBank
Paeoniae Radix Alba	白芍	Baishao	MOL004480	acetic acid	Peroxiredoxin-2	DrugBank
Paeoniae Radix Alba	白芍	Baishao	MOL004480	acetic acid	Triosephosphate isomerase	DrugBank
Paeoniae Radix Alba	白芍	Baishao	MOL004480	acetic acid	Glucose-6-phosphate isomerase	DrugBank
Paeoniae Radix Alba	白芍	Baishao	MOL004480	acetic acid	NAD-dependent malic enzyme, mitochondrial	DrugBank
Paeoniae Radix Alba	白芍	Baishao	MOL004480	acetic acid	5-aminolevulinate synthase, erythroid-specific, mitochondrial	DrugBank
Paeoniae Radix Alba	白芍	Baishao	MOL004480	acetic acid	Glycine receptor subunit alpha-3	DrugBank
Paeoniae Radix Alba	白芍	Baishao	MOL004480	acetic acid	SHMT2 protein	DrugBank
Paeoniae Radix Alba	白芍	Baishao	MOL004480	acetic acid	Hypothetical protein DKFZp686P09201	DrugBank
Paeoniae Radix Alba	白芍	Baishao	MOL004480	acetic acid	Calcium-binding mitochondrial carrier protein Aralar2	DrugBank
Paeoniae Radix Alba	白芍	Baishao	MOL004480	acetic acid	NADP-dependent malic enzyme, mitochondrial	DrugBank
Paeoniae Radix Alba	白芍	Baishao	MOL004480	acetic acid	Ornithine decarboxylase antizyme 3	DrugBank
Paeoniae Radix Alba	白芍	Baishao	MOL004480	acetic acid	L-serine dehydratase	DrugBank
Paeoniae Radix Alba	白芍	Baishao	MOL004480	acetic acid	Choline/ethanolamine kinase [Includes: Choline kinase beta	DrugBank
Paeoniae Radix Alba	白芍	Baishao	MOL004480	acetic acid	Hydroxyacid oxidase 1	DrugBank
Paeoniae Radix Alba	白芍	Baishao	MOL004480	acetic acid	FK506-binding protein 1A	DrugBank
Paeoniae Radix Alba	白芍	Baishao	MOL004480	acetic acid	Guanidinoacetate N-methyltransferase	DrugBank
Paeoniae Radix Alba	白芍	Baishao	MOL004480	acetic acid	L-lactate dehydrogenase B chain	DrugBank
Paeoniae Radix Alba	白芍	Baishao	MOL004480	acetic acid	Glutamine synthetase	DrugBank
Paeoniae Radix Alba	白芍	Baishao	MOL004480	acetic acid	Proteasome subunit alpha type-1	DrugBank
Paeoniae Radix Alba	白芍	Baishao	MOL004480	acetic acid	Trypsin-3	DrugBank
Paeoniae Radix Alba	白芍	Baishao	MOL004480	acetic acid	Kynurenine--oxoglutarate transaminase 1	DrugBank
Paeoniae Radix Alba	白芍	Baishao	MOL004480	acetic acid	Arachidonate 5-lipoxygenase	DrugBank
Paeoniae Radix Alba	白芍	Baishao	MOL004480	acetic acid	Renin, renal	DrugBank
Paeoniae Radix Alba	白芍	Baishao	MOL004480	acetic acid	Urease	DrugBank
Paeoniae Radix Alba	白芍	Baishao	MOL004480	acetic acid	HCMV DNA polymerase	DrugBank
Paeoniae Radix Alba	白芍	Baishao	MOL004480	acetic acid	Gamma-aminobutyric-acid receptor alpha-2 subunit	DrugBank
Paeoniae Radix Alba	白芍	Baishao	MOL004480	acetic acid	Glutamate carboxypeptidase II	DrugBank
Paeoniae Radix Alba	白芍	Baishao	MOL004480	acetic acid	Methylmalonyl-CoA mutase	DrugBank
Paeoniae Radix Alba	白芍	Baishao	MOL004480	acetic acid	GTP cyclohydrolase I	DrugBank
Paeoniae Radix Alba	白芍	Baishao	MOL004480	acetic acid	Phosphomannomutase/phosphoglucomutase	DrugBank
Paeoniae Radix Alba	白芍	Baishao	MOL004480	acetic acid	Enoyl-ACP reductase	DrugBank
Paeoniae Radix Alba	白芍	Baishao	MOL004480	acetic acid	Pancreatic alpha-amylase	DrugBank
Paeoniae Radix Alba	白芍	Baishao	MOL004480	acetic acid	Antiapoptotic protein BCL-XL	DrugBank
Paeoniae Radix Alba	白芍	Baishao	MOL004480	acetic acid	6-phosphogluconate dehydrogenase, decarboxylating	DrugBank
Paeoniae Radix Alba	白芍	Baishao	MOL004480	acetic acid	Pyruvate kinase isozymes R/L	DrugBank
Paeoniae Radix Alba	白芍	Baishao	MOL004480	acetic acid	3-methylaspartate ammonia-lyase	DrugBank
Paeoniae Radix Alba	白芍	Baishao	MOL004480	acetic acid	Exopolyphosphatase	DrugBank
Paeoniae Radix Alba	白芍	Baishao	MOL004480	acetic acid	Azurin	DrugBank
Paeoniae Radix Alba	白芍	Baishao	MOL004480	acetic acid	Lactaldehyde reductase	DrugBank
Paeoniae Radix Alba	白芍	Baishao	MOL004480	acetic acid	2-amino-3-ketobutyrate coenzyme A ligase	DrugBank
Paeoniae Radix Alba	白芍	Baishao	MOL004480	acetic acid	L-fuculose phosphate aldolase	DrugBank
Paeoniae Radix Alba	白芍	Baishao	MOL004480	acetic acid	Osmolarity sensor protein envZ	DrugBank
Paeoniae Radix Alba	白芍	Baishao	MOL004480	acetic acid	Penicillin acylase	DrugBank
Paeoniae Radix Alba	白芍	Baishao	MOL004480	acetic acid	Tyrosine phenol-lyase	DrugBank
Paeoniae Radix Alba	白芍	Baishao	MOL004480	acetic acid	GDP-L-fucose synthetase	DrugBank
Paeoniae Radix Alba	白芍	Baishao	MOL004480	acetic acid	Protoporphyrinogen oxidase	DrugBank
Paeoniae Radix Alba	白芍	Baishao	MOL004480	acetic acid	Deoxyribodipyrimidine photo-lyase	DrugBank
Paeoniae Radix Alba	白芍	Baishao	MOL004480	acetic acid	L-fucose isomerase	DrugBank
Paeoniae Radix Alba	白芍	Baishao	MOL004480	acetic acid	N-acylamino acid racemase	DrugBank
Paeoniae Radix Alba	白芍	Baishao	MOL004480	acetic acid	Ornithine aminotransferase variant	DrugBank
Paeoniae Radix Alba	白芍	Baishao	MOL004480	acetic acid	Serine hydroxymethyltransferase	DrugBank
Paeoniae Radix Alba	白芍	Baishao	MOL004480	acetic acid	Medium-chain-fatty-acid--CoA ligase	DrugBank
Paeoniae Radix Alba	白芍	Baishao	MOL004480	acetic acid	METHOXY MYCOLIC ACID SYNTHASE 2 MMAA2	DrugBank
Paeoniae Radix Alba	白芍	Baishao	MOL004480	acetic acid	Mercaptopyruvate sulfurtransferase	DrugBank
Paeoniae Radix Alba	白芍	Baishao	MOL004480	acetic acid	Methylmalonyl-CoA carboxyltransferase 12S subunit	DrugBank
Paeoniae Radix Alba	白芍	Baishao	MOL004480	acetic acid	Quinohemoprotein alcohol dehydrogenase ADH IIB	DrugBank
Paeoniae Radix Alba	白芍	Baishao	MOL004480	acetic acid	Aminolevulinate, delta-, synthase 2	DrugBank
Paeoniae Radix Alba	白芍	Baishao	MOL004480	acetic acid	N,N-dimethylglycine oxidase	DrugBank
Paeoniae Radix Alba	白芍	Baishao	MOL004480	acetic acid	Argininosuccinate lyase	DrugBank
Paeoniae Radix Alba	白芍	Baishao	MOL004480	acetic acid	Glycogen phosphorylase, liver form	DrugBank
Paeoniae Radix Alba	白芍	Baishao	MOL004480	acetic acid	Beta-glucuronidase	DrugBank
Paeoniae Radix Alba	白芍	Baishao	MOL004480	acetic acid	Carboxypeptidase B	DrugBank
Paeoniae Radix Alba	白芍	Baishao	MOL004480	acetic acid	Proline synthetase co-transcribed bacterial homolog protein	DrugBank
Paeoniae Radix Alba	白芍	Baishao	MOL004480	acetic acid	ATP synthase subunit alpha, mitochondrial	DrugBank
Paeoniae Radix Alba	白芍	Baishao	MOL004480	acetic acid	Ubiquinol-cytochrome-c reductase complex core protein 1, mitochondrial	DrugBank
Paeoniae Radix Alba	白芍	Baishao	MOL004480	acetic acid	Glycyl-tRNA synthetase	DrugBank
Paeoniae Radix Alba	白芍	Baishao	MOL004480	acetic acid	Gamma-aminobutyric-acid receptor subunit alpha-6	DrugBank
Paeoniae Radix Alba	白芍	Baishao	MOL004480	acetic acid	Pyrroline-5-carboxylate reductase 2	DrugBank
Paeoniae Radix Alba	白芍	Baishao	MOL004480	acetic acid	Chromosome 14 open reading frame 149	DrugBank
Paeoniae Radix Alba	白芍	Baishao	MOL004480	acetic acid	NADH dehydrogenase [ubiquinone] flavoprotein 1, mitochondrial	DrugBank
Paeoniae Radix Alba	白芍	Baishao	MOL004480	acetic acid	Delta 1-pyrroline-5-carboxylate synthetase	DrugBank
Paeoniae Radix Alba	白芍	Baishao	MOL004480	acetic acid	Propionyl-CoA carboxylase alpha chain, mitochondrial	DrugBank
Paeoniae Radix Alba	白芍	Baishao	MOL004480	acetic acid	4-trimethylaminobutyraldehyde dehydrogenase	DrugBank
Paeoniae Radix Alba	白芍	Baishao	MOL004480	acetic acid	Delta-1-pyrroline-5-carboxylate dehydrogenase, mitochondrial	DrugBank
Paeoniae Radix Alba	白芍	Baishao	MOL004480	acetic acid	Probable glutamyl-tRNA(Gln) amidotransferase subunit B, mitochondrial	DrugBank
Paeoniae Radix Alba	白芍	Baishao	MOL004480	acetic acid	Kynurenine/alpha-aminoadipate aminotransferase mitochondrial	DrugBank
Paeoniae Radix Alba	白芍	Baishao	MOL004480	acetic acid	5-aminolevulinate synthase, nonspecific, mitochondrial	DrugBank
Paeoniae Radix Alba	白芍	Baishao	MOL004480	acetic acid	Migration-inducing protein 4	DrugBank
Paeoniae Radix Alba	白芍	Baishao	MOL004480	acetic acid	Methylated-DNA--protein-cysteine methyltransferase	DrugBank
Paeoniae Radix Alba	白芍	Baishao	MOL004480	acetic acid	Sulfotransferase family cytosolic 2B member 1	DrugBank
Paeoniae Radix Alba	白芍	Baishao	MOL004480	acetic acid	Enoyl-[acyl-carrier-protein] reductase [NADH]	DrugBank
Paeoniae Radix Alba	白芍	Baishao	MOL004480	acetic acid	Alkaline phosphatase	DrugBank
Paeoniae Radix Alba	白芍	Baishao	MOL004480	acetic acid	Outer membrane protein A precursor	DrugBank
Paeoniae Radix Alba	白芍	Baishao	MOL004480	acetic acid	Glutathione S-transferase	DrugBank
Paeoniae Radix Alba	白芍	Baishao	MOL004480	acetic acid	Chymotrypsinogen B	DrugBank
Paeoniae Radix Alba	白芍	Baishao	MOL004480	acetic acid	Aminodeoxychorismate lyase	DrugBank
Paeoniae Radix Alba	白芍	Baishao	MOL004480	acetic acid	Pur operon repressor	DrugBank
Paeoniae Radix Alba	白芍	Baishao	MOL004480	acetic acid	Lantibiotic mersacidin	DrugBank
Paeoniae Radix Alba	白芍	Baishao	MOL004480	acetic acid	Major NAD(P)H-flavin oxidoreductase	DrugBank
Paeoniae Radix Alba	白芍	Baishao	MOL004480	acetic acid	Glucose-1-phosphate thymidylyltransferase 2	DrugBank
Paeoniae Radix Alba	白芍	Baishao	MOL004480	acetic acid	Probable thiol peroxidase	DrugBank
Paeoniae Radix Alba	白芍	Baishao	MOL004480	acetic acid	Allantoate amidohydrolase	DrugBank
Paeoniae Radix Alba	白芍	Baishao	MOL004480	acetic acid	Arginine N-succinyltransferase subunit alpha	DrugBank
Paeoniae Radix Alba	白芍	Baishao	MOL004480	acetic acid	Glutaconyl-CoA decarboxylase subunit alpha	DrugBank
Paeoniae Radix Alba	白芍	Baishao	MOL004480	acetic acid	Cytochrome c4	DrugBank
Paeoniae Radix Alba	白芍	Baishao	MOL004480	acetic acid	Glutathione S-transferase (BphK)	DrugBank
Paeoniae Radix Alba	白芍	Baishao	MOL004480	acetic acid	Selenocysteine lyase variant	DrugBank
Paeoniae Radix Alba	白芍	Baishao	MOL004480	acetic acid	CCA-adding enzyme	DrugBank
Paeoniae Radix Alba	白芍	Baishao	MOL004480	acetic acid	Acetyl transferase	DrugBank
Paeoniae Radix Alba	白芍	Baishao	MOL004480	acetic acid	Complement component C8 gamma chain	DrugBank
Paeoniae Radix Alba	白芍	Baishao	MOL004480	acetic acid	6-phosphofructo-2-kinase/fructose-2,6-biphosphatase 1	DrugBank
Paeoniae Radix Alba	白芍	Baishao	MOL004480	acetic acid	ADP-ribosylation factor 4	DrugBank
Paeoniae Radix Alba	白芍	Baishao	MOL004480	acetic acid	Cytochrome c oxidase subunit 5A, mitochondrial	DrugBank
Paeoniae Radix Alba	白芍	Baishao	MOL004480	acetic acid	Sepiapterin reductase	DrugBank
Paeoniae Radix Alba	白芍	Baishao	MOL004480	acetic acid	Retinol dehydrogenase 11	DrugBank
Paeoniae Radix Alba	白芍	Baishao	MOL004480	acetic acid	Estradiol 17-beta-dehydrogenase 8	DrugBank
Paeoniae Radix Alba	白芍	Baishao	MOL004480	acetic acid	Photoreceptor outer segment all-trans retinol dehydrogenase	DrugBank
Paeoniae Radix Alba	白芍	Baishao	MOL004480	acetic acid	Mitochondrial ornithine transporter 1	DrugBank
Paeoniae Radix Alba	白芍	Baishao	MOL004480	acetic acid	Putative cytochrome P450 130	DrugBank
Paeoniae Radix Alba	白芍	Baishao	MOL004480	acetic acid	Glutamate [NMDA] receptor subunit epsilon-3	DrugBank
Paeoniae Radix Alba	白芍	Baishao	MOL004480	acetic acid	Aminomethyltransferase, mitochondrial	DrugBank
Paeoniae Radix Alba	白芍	Baishao	MOL004480	acetic acid	Endoglucanase G	DrugBank
Paeoniae Radix Alba	白芍	Baishao	MOL004480	acetic acid	5-oxoprolinase	DrugBank
Paeoniae Radix Alba	白芍	Baishao	MOL004480	acetic acid	Chondroitinase	DrugBank
Paeoniae Radix Alba	白芍	Baishao	MOL004480	acetic acid	Transcription factor p65	N/A	validated
Paeoniae Radix Alba	白芍	Baishao	MOL004480	acetic acid	Proto-oncogene c-Fos	N/A	validated
Paeoniae Radix Alba	白芍	Baishao	MOL004480	acetic acid	Interleukin-10	N/A	validated
Paeoniae Radix Alba	白芍	Baishao	MOL004480	acetic acid	Superoxide dismutase [Cu-Zn]	DrugBank	validated
Paeoniae Radix Alba	白芍	Baishao	MOL004480	acetic acid	Prostaglandin E2 receptor EP3 subtype	DrugBank	validated
Paeoniae Radix Alba	白芍	Baishao	MOL004480	acetic acid	Gamma-glutamyltransferase 5	N/A	validated
Paeoniae Radix Alba	白芍	Baishao	MOL004480	acetic acid	Maltase-glucoamylase, intestinal	DrugBank	validated
Paeoniae Radix Alba	白芍	Baishao	MOL004480	acetic acid	Myeloperoxidase	DrugBank	validated
Paeoniae Radix Alba	白芍	Baishao	MOL004480	acetic acid	Angiotensin-converting enzyme	DrugBank	validated
Paeoniae Radix Alba	白芍	Baishao	MOL004480	acetic acid	P-selectin	DrugBank	validated
Paeoniae Radix Alba	白芍	Baishao	MOL004480	acetic acid	Sucrase-isomaltase, intestinal	DrugBank	validated
Paeoniae Radix Alba	白芍	Baishao	MOL004480	acetic acid	Lactase-phlorizin hydrolase	DrugBank	validated
Paeoniae Radix Alba	白芍	Baishao	MOL004480	acetic acid	Heparan sulfate glucosamine 3-O-sulfotransferase 3A1	DrugBank	validated
Paeoniae Radix Alba	白芍	Baishao	MOL004480	acetic acid	Lysine-specific demethylase NO66	N/A	validated
Paeoniae Radix Alba	白芍	Baishao	MOL004480	acetic acid	Renin	N/A	validated
Paeoniae Radix Alba	白芍	Baishao	MOL004480	acetic acid	6-phosphofructokinase, muscle type	N/A	validated
Paeoniae Radix Alba	白芍	Baishao	MOL004480	acetic acid	Non-lysosomal glucosylceramidase	N/A	validated
Paeoniae Radix Alba	白芍	Baishao	MOL004480	acetic acid	Trehalase	N/A	validated
Paeoniae Radix Alba	白芍	Baishao	MOL008707	Ethylisobutyrate	Cholinesterase	DrugBank
Paeoniae Radix Alba	白芍	Baishao	MOL008707	Ethylisobutyrate	Alcohol dehydrogenase 1C	DrugBank
Paeoniae Radix Alba	白芍	Baishao	MOL008707	Ethylisobutyrate	Cytochrome P450-cam	DrugBank
Paeoniae Radix Alba	白芍	Baishao	MOL008707	Ethylisobutyrate	Bacillolysin	DrugBank
Atractylodes Macrocephala Koidz.	白术	Baizhu	MOL000018	(+/-)-Isoborneol	Cytochrome P450-cam	DrugBank
Atractylodes Macrocephala Koidz.	白术	Baizhu	MOL000018	(+/-)-Isoborneol	Gamma-aminobutyric-acid receptor alpha-2 subunit	DrugBank
Atractylodes Macrocephala Koidz.	白术	Baizhu	MOL000018	(+/-)-Isoborneol	Muscarinic acetylcholine receptor M2	DrugBank
Atractylodes Macrocephala Koidz.	白术	Baizhu	MOL000018	(+/-)-Isoborneol	Gamma-aminobutyric acid receptor subunit alpha-1	DrugBank
Atractylodes Macrocephala Koidz.	白术	Baizhu	MOL000018	(+/-)-Isoborneol	Muscarinic acetylcholine receptor M3	DrugBank
Atractylodes Macrocephala Koidz.	白术	Baizhu	MOL000018	(+/-)-Isoborneol	Muscarinic acetylcholine receptor M1	DrugBank
Atractylodes Macrocephala Koidz.	白术	Baizhu	MOL000018	(+/-)-Isoborneol	Prostaglandin G/H synthase 2	DrugBank
Atractylodes Macrocephala Koidz.	白术	Baizhu	MOL000018	(+/-)-Isoborneol	Gamma-aminobutyric-acid receptor alpha-5 subunit	DrugBank
Atractylodes Macrocephala Koidz.	白术	Baizhu	MOL000018	(+/-)-Isoborneol	Sodium-dependent noradrenaline transporter	DrugBank
Atractylodes Macrocephala Koidz.	白术	Baizhu	MOL000018	(+/-)-Isoborneol	Alpha-1A adrenergic receptor	DrugBank
Atractylodes Macrocephala Koidz.	白术	Baizhu	MOL000018	(+/-)-Isoborneol	Gamma-aminobutyric-acid receptor alpha-3 subunit	DrugBank
Atractylodes Macrocephala Koidz.	白术	Baizhu	MOL000018	(+/-)-Isoborneol	Gamma-aminobutyric-acid receptor subunit alpha-6	DrugBank
Atractylodes Macrocephala Koidz.	白术	Baizhu	MOL000018	(+/-)-Isoborneol	Progesterone receptor	DrugBank
Atractylodes Macrocephala Koidz.	白术	Baizhu	MOL000019	D-Camphene	Gamma-aminobutyric-acid receptor alpha-2 subunit	DrugBank
Atractylodes Macrocephala Koidz.	白术	Baizhu	MOL000019	D-Camphene	Gamma-aminobutyric acid receptor subunit alpha-1	DrugBank
Atractylodes Macrocephala Koidz.	白术	Baizhu	MOL000019	D-Camphene	Cytochrome P450-cam	DrugBank
Atractylodes Macrocephala Koidz.	白术	Baizhu	MOL000019	D-Camphene	Potassium voltage-gated channel subfamily H member 2	DrugBank
Atractylodes Macrocephala Koidz.	白术	Baizhu	MOL000019	D-Camphene	Sodium channel protein type 5 subunit alpha	DrugBank
Atractylodes Macrocephala Koidz.	白术	Baizhu	MOL000019	D-Camphene	Coagulation factor Xa	DrugBank
Atractylodes Macrocephala Koidz.	白术	Baizhu	MOL000019	D-Camphene	Prostaglandin G/H synthase 2	DrugBank
Atractylodes Macrocephala Koidz.	白术	Baizhu	MOL000019	D-Camphene	DNA topoisomerase II	DrugBank
Atractylodes Macrocephala Koidz.	白术	Baizhu	MOL000019	D-Camphene	Nuclear receptor coactivator 2	DrugBank
Atractylodes Macrocephala Koidz.	白术	Baizhu	MOL000019	D-Camphene	Calcium-activated potassium channel subunit alpha 1	DrugBank
Atractylodes Macrocephala Koidz.	白术	Baizhu	MOL000019	D-Camphene	Calmodulin	DrugBank
Atractylodes Macrocephala Koidz.	白术	Baizhu	MOL000022	14-acetyl-12-senecioyl-2E,8Z,10E-atractylentriol	Prostaglandin G/H synthase 2	DrugBank
Atractylodes Macrocephala Koidz.	白术	Baizhu	MOL000023	Hemo-sol	Prostaglandin G/H synthase 2	DrugBank
Atractylodes Macrocephala Koidz.	白术	Baizhu	MOL000023	Hemo-sol	Gamma-aminobutyric acid receptor subunit alpha-1	DrugBank
Atractylodes Macrocephala Koidz.	白术	Baizhu	MOL000023	Hemo-sol	Alcohol dehydrogenase 1B	DrugBank
Atractylodes Macrocephala Koidz.	白术	Baizhu	MOL000023	Hemo-sol	Alcohol dehydrogenase 1C	DrugBank
Atractylodes Macrocephala Koidz.	白术	Baizhu	MOL000023	Hemo-sol	Cytochrome P450-cam	DrugBank
Atractylodes Macrocephala Koidz.	白术	Baizhu	MOL000023	Hemo-sol	Nuclear receptor coactivator 2	DrugBank
Atractylodes Macrocephala Koidz.	白术	Baizhu	MOL000023	Hemo-sol	Nuclear receptor coactivator 1	DrugBank
Atractylodes Macrocephala Koidz.	白术	Baizhu	MOL000023	Hemo-sol	Muscarinic acetylcholine receptor M2	DrugBank
Atractylodes Macrocephala Koidz.	白术	Baizhu	MOL000023	Hemo-sol	Gamma-aminobutyric-acid receptor alpha-2 subunit	DrugBank
Atractylodes Macrocephala Koidz.	白术	Baizhu	MOL000023	Hemo-sol	Muscarinic acetylcholine receptor M1	DrugBank
Atractylodes Macrocephala Koidz.	白术	Baizhu	MOL000023	Hemo-sol	Gamma-aminobutyric-acid receptor alpha-5 subunit	DrugBank
Atractylodes Macrocephala Koidz.	白术	Baizhu	MOL000023	Hemo-sol	Gamma-aminobutyric-acid receptor alpha-3 subunit	DrugBank
Atractylodes Macrocephala Koidz.	白术	Baizhu	MOL000023	Hemo-sol	Ig gamma-1 chain C region	DrugBank
Atractylodes Macrocephala Koidz.	白术	Baizhu	MOL000023	Hemo-sol	Gamma-aminobutyric-acid receptor subunit alpha-6	DrugBank
Atractylodes Macrocephala Koidz.	白术	Baizhu	MOL000024	alpha-humulene	Prostaglandin G/H synthase 2	DrugBank
Atractylodes Macrocephala Koidz.	白术	Baizhu	MOL000024	alpha-humulene	Sodium-dependent noradrenaline transporter	DrugBank
Atractylodes Macrocephala Koidz.	白术	Baizhu	MOL000024	alpha-humulene	Gamma-aminobutyric acid receptor subunit alpha-1	DrugBank
Atractylodes Macrocephala Koidz.	白术	Baizhu	MOL000024	alpha-humulene	Nuclear receptor coactivator 2	DrugBank
Atractylodes Macrocephala Koidz.	白术	Baizhu	MOL000024	alpha-humulene	Renin, renal	DrugBank
Atractylodes Macrocephala Koidz.	白术	Baizhu	MOL000024	alpha-humulene	Alcohol dehydrogenase 1B	DrugBank
Atractylodes Macrocephala Koidz.	白术	Baizhu	MOL000024	alpha-humulene	Alcohol dehydrogenase 1C	DrugBank
Atractylodes Macrocephala Koidz.	白术	Baizhu	MOL000024	alpha-humulene	Tumor necrosis factor	DrugBank	validated
Atractylodes Macrocephala Koidz.	白术	Baizhu	MOL000024	alpha-humulene	Interleukin-1 beta	DrugBank	validated
Atractylodes Macrocephala Koidz.	白术	Baizhu	MOL000025	α-Longipinene	Muscarinic acetylcholine receptor M3	DrugBank
Atractylodes Macrocephala Koidz.	白术	Baizhu	MOL000025	α-Longipinene	Prostaglandin G/H synthase 2	DrugBank
Atractylodes Macrocephala Koidz.	白术	Baizhu	MOL000025	α-Longipinene	Gamma-aminobutyric acid receptor subunit alpha-1	DrugBank
Atractylodes Macrocephala Koidz.	白术	Baizhu	MOL000026	stigmast-22E-en-3beta-ol	Progesterone receptor	DrugBank
Atractylodes Macrocephala Koidz.	白术	Baizhu	MOL000026	stigmast-22E-en-3beta-ol	Nuclear receptor coactivator 2	DrugBank
Atractylodes Macrocephala Koidz.	白术	Baizhu	MOL000027	alpha-Curcumene	Muscarinic acetylcholine receptor M1	DrugBank
Atractylodes Macrocephala Koidz.	白术	Baizhu	MOL000027	alpha-Curcumene	Prostaglandin G/H synthase 2	DrugBank
Atractylodes Macrocephala Koidz.	白术	Baizhu	MOL000027	alpha-Curcumene	Sodium-dependent noradrenaline transporter	DrugBank
Atractylodes Macrocephala Koidz.	白术	Baizhu	MOL000027	alpha-Curcumene	Alpha-1A adrenergic receptor	DrugBank
Atractylodes Macrocephala Koidz.	白术	Baizhu	MOL000027	alpha-Curcumene	Amine oxidase [flavin-containing] B	DrugBank
Atractylodes Macrocephala Koidz.	白术	Baizhu	MOL000027	alpha-Curcumene	Sodium-dependent dopamine transporter	DrugBank
Atractylodes Macrocephala Koidz.	白术	Baizhu	MOL000029	beta-Humulene	Prostaglandin G/H synthase 2	DrugBank
Atractylodes Macrocephala Koidz.	白术	Baizhu	MOL000029	beta-Humulene	Gamma-aminobutyric-acid receptor alpha-2 subunit	DrugBank
Atractylodes Macrocephala Koidz.	白术	Baizhu	MOL000029	beta-Humulene	Sodium-dependent noradrenaline transporter	DrugBank
Atractylodes Macrocephala Koidz.	白术	Baizhu	MOL000029	beta-Humulene	Gamma-aminobutyric acid receptor subunit alpha-1	DrugBank
Atractylodes Macrocephala Koidz.	白术	Baizhu	MOL000029	beta-Humulene	Nuclear receptor coactivator 2	DrugBank
Atractylodes Macrocephala Koidz.	白术	Baizhu	MOL000030	(1R)-2-methyl-1-phenylprop-2-en-1-ol	Muscarinic acetylcholine receptor M3	DrugBank
Atractylodes Macrocephala Koidz.	白术	Baizhu	MOL000030	(1R)-2-methyl-1-phenylprop-2-en-1-ol	Thrombin	DrugBank
Atractylodes Macrocephala Koidz.	白术	Baizhu	MOL000030	(1R)-2-methyl-1-phenylprop-2-en-1-ol	Muscarinic acetylcholine receptor M1	DrugBank
Atractylodes Macrocephala Koidz.	白术	Baizhu	MOL000030	(1R)-2-methyl-1-phenylprop-2-en-1-ol	Beta-1 adrenergic receptor	DrugBank
Atractylodes Macrocephala Koidz.	白术	Baizhu	MOL000030	(1R)-2-methyl-1-phenylprop-2-en-1-ol	Alpha-2C adrenergic receptor	DrugBank
Atractylodes Macrocephala Koidz.	白术	Baizhu	MOL000030	(1R)-2-methyl-1-phenylprop-2-en-1-ol	Sodium-dependent noradrenaline transporter	DrugBank
Atractylodes Macrocephala Koidz.	白术	Baizhu	MOL000030	(1R)-2-methyl-1-phenylprop-2-en-1-ol	Alpha-1A adrenergic receptor	DrugBank
Atractylodes Macrocephala Koidz.	白术	Baizhu	MOL000030	(1R)-2-methyl-1-phenylprop-2-en-1-ol	Muscarinic acetylcholine receptor M2	DrugBank
Atractylodes Macrocephala Koidz.	白术	Baizhu	MOL000030	(1R)-2-methyl-1-phenylprop-2-en-1-ol	Alpha-1B adrenergic receptor	DrugBank
Atractylodes Macrocephala Koidz.	白术	Baizhu	MOL000030	(1R)-2-methyl-1-phenylprop-2-en-1-ol	Sodium-dependent dopamine transporter	DrugBank
Atractylodes Macrocephala Koidz.	白术	Baizhu	MOL000030	(1R)-2-methyl-1-phenylprop-2-en-1-ol	Beta-2 adrenergic receptor	DrugBank
Atractylodes Macrocephala Koidz.	白术	Baizhu	MOL000030	(1R)-2-methyl-1-phenylprop-2-en-1-ol	Dipeptidyl peptidase IV	DrugBank
Atractylodes Macrocephala Koidz.	白术	Baizhu	MOL000030	(1R)-2-methyl-1-phenylprop-2-en-1-ol	Beta-lactamase	DrugBank
Atractylodes Macrocephala Koidz.	白术	Baizhu	MOL000030	(1R)-2-methyl-1-phenylprop-2-en-1-ol	Chymotrypsinogen B	DrugBank
Atractylodes Macrocephala Koidz.	白术	Baizhu	MOL000031	(3S)-3-[(1R)-1,5-dimethylhex-4-enyl]-6-methylenecyclohexene	Prostaglandin G/H synthase 2	DrugBank
Atractylodes Macrocephala Koidz.	白术	Baizhu	MOL000031	(3S)-3-[(1R)-1,5-dimethylhex-4-enyl]-6-methylenecyclohexene	Sodium-dependent noradrenaline transporter	DrugBank
Atractylodes Macrocephala Koidz.	白术	Baizhu	MOL000031	(3S)-3-[(1R)-1,5-dimethylhex-4-enyl]-6-methylenecyclohexene	Amine oxidase [flavin-containing] B	DrugBank
Atractylodes Macrocephala Koidz.	白术	Baizhu	MOL000031	(3S)-3-[(1R)-1,5-dimethylhex-4-enyl]-6-methylenecyclohexene	Nuclear receptor coactivator 2	DrugBank
Atractylodes Macrocephala Koidz.	白术	Baizhu	MOL000032	beta-Eudesmol	Gamma-aminobutyric acid receptor subunit alpha-1	DrugBank
Atractylodes Macrocephala Koidz.	白术	Baizhu	MOL000032	beta-Eudesmol	Neuronal acetylcholine receptor protein, alpha-7 chain	DrugBank
Atractylodes Macrocephala Koidz.	白术	Baizhu	MOL000033	(3S,8S,9S,10R,13R,14S,17R)-10,13-dimethyl-17-[(2R,5S)-5-propan-2-yloctan-2-yl]-2,3,4,7,8,9,11,12,14,15,16,17-dodecahydro-1H-cyclopenta[a]phenanthren-3-ol	Progesterone receptor	DrugBank
Atractylodes Macrocephala Koidz.	白术	Baizhu	MOL000034	2-[(1R,3S,4S)-3-isopropenyl-4-methyl-4-vinylcyclohexyl]propan-2-ol	Gamma-aminobutyric-acid receptor alpha-2 subunit	DrugBank
Atractylodes Macrocephala Koidz.	白术	Baizhu	MOL000034	2-[(1R,3S,4S)-3-isopropenyl-4-methyl-4-vinylcyclohexyl]propan-2-ol	Gamma-aminobutyric-acid receptor alpha-3 subunit	DrugBank
Atractylodes Macrocephala Koidz.	白术	Baizhu	MOL000034	2-[(1R,3S,4S)-3-isopropenyl-4-methyl-4-vinylcyclohexyl]propan-2-ol	Muscarinic acetylcholine receptor M2	DrugBank
Atractylodes Macrocephala Koidz.	白术	Baizhu	MOL000034	2-[(1R,3S,4S)-3-isopropenyl-4-methyl-4-vinylcyclohexyl]propan-2-ol	Gamma-aminobutyric acid receptor subunit alpha-1	DrugBank
Atractylodes Macrocephala Koidz.	白术	Baizhu	MOL000034	2-[(1R,3S,4S)-3-isopropenyl-4-methyl-4-vinylcyclohexyl]propan-2-ol	Neuronal acetylcholine receptor protein, alpha-7 chain	DrugBank
Atractylodes Macrocephala Koidz.	白术	Baizhu	MOL000034	2-[(1R,3S,4S)-3-isopropenyl-4-methyl-4-vinylcyclohexyl]propan-2-ol	Glutamate receptor 2	DrugBank
Atractylodes Macrocephala Koidz.	白术	Baizhu	MOL000034	2-[(1R,3S,4S)-3-isopropenyl-4-methyl-4-vinylcyclohexyl]propan-2-ol	Gamma-aminobutyric-acid receptor subunit alpha-6	DrugBank
Atractylodes Macrocephala Koidz.	白术	Baizhu	MOL000034	2-[(1R,3S,4S)-3-isopropenyl-4-methyl-4-vinylcyclohexyl]propan-2-ol	Gamma-aminobutyric-acid receptor alpha-5 subunit	DrugBank
Atractylodes Macrocephala Koidz.	白术	Baizhu	MOL000034	2-[(1R,3S,4S)-3-isopropenyl-4-methyl-4-vinylcyclohexyl]propan-2-ol	Muscarinic acetylcholine receptor M3	DrugBank
Atractylodes Macrocephala Koidz.	白术	Baizhu	MOL000034	2-[(1R,3S,4S)-3-isopropenyl-4-methyl-4-vinylcyclohexyl]propan-2-ol	Muscarinic acetylcholine receptor M1	DrugBank
Atractylodes Macrocephala Koidz.	白术	Baizhu	MOL000034	2-[(1R,3S,4S)-3-isopropenyl-4-methyl-4-vinylcyclohexyl]propan-2-ol	Muscarinic acetylcholine receptor M4	DrugBank
Atractylodes Macrocephala Koidz.	白术	Baizhu	MOL000034	2-[(1R,3S,4S)-3-isopropenyl-4-methyl-4-vinylcyclohexyl]propan-2-ol	5-hydroxytryptamine 2A receptor	DrugBank
Atractylodes Macrocephala Koidz.	白术	Baizhu	MOL000034	2-[(1R,3S,4S)-3-isopropenyl-4-methyl-4-vinylcyclohexyl]propan-2-ol	Sodium-dependent noradrenaline transporter	DrugBank
Atractylodes Macrocephala Koidz.	白术	Baizhu	MOL000034	2-[(1R,3S,4S)-3-isopropenyl-4-methyl-4-vinylcyclohexyl]propan-2-ol	Beta-2 adrenergic receptor	DrugBank
Atractylodes Macrocephala Koidz.	白术	Baizhu	MOL000034	2-[(1R,3S,4S)-3-isopropenyl-4-methyl-4-vinylcyclohexyl]propan-2-ol	Sodium-dependent serotonin transporter	DrugBank
Atractylodes Macrocephala Koidz.	白术	Baizhu	MOL000035	beta-Selinene	Prostaglandin G/H synthase 1	DrugBank
Atractylodes Macrocephala Koidz.	白术	Baizhu	MOL000035	beta-Selinene	Muscarinic acetylcholine receptor M3	DrugBank
Atractylodes Macrocephala Koidz.	白术	Baizhu	MOL000035	beta-Selinene	Muscarinic acetylcholine receptor M1	DrugBank
Atractylodes Macrocephala Koidz.	白术	Baizhu	MOL000035	beta-Selinene	Prostaglandin G/H synthase 2	DrugBank
Atractylodes Macrocephala Koidz.	白术	Baizhu	MOL000035	beta-Selinene	Gamma-aminobutyric-acid receptor alpha-2 subunit	DrugBank
Atractylodes Macrocephala Koidz.	白术	Baizhu	MOL000035	beta-Selinene	Retinoic acid receptor RXR-alpha	DrugBank
Atractylodes Macrocephala Koidz.	白术	Baizhu	MOL000035	beta-Selinene	Sodium-dependent noradrenaline transporter	DrugBank
Atractylodes Macrocephala Koidz.	白术	Baizhu	MOL000035	beta-Selinene	Gamma-aminobutyric-acid receptor alpha-3 subunit	DrugBank
Atractylodes Macrocephala Koidz.	白术	Baizhu	MOL000035	beta-Selinene	Muscarinic acetylcholine receptor M2	DrugBank
Atractylodes Macrocephala Koidz.	白术	Baizhu	MOL000035	beta-Selinene	Alpha-1B adrenergic receptor	DrugBank
Atractylodes Macrocephala Koidz.	白术	Baizhu	MOL000035	beta-Selinene	Gamma-aminobutyric acid receptor subunit alpha-1	DrugBank
Atractylodes Macrocephala Koidz.	白术	Baizhu	MOL000035	beta-Selinene	Nuclear receptor coactivator 2	DrugBank
Atractylodes Macrocephala Koidz.	白术	Baizhu	MOL000035	beta-Selinene	Gamma-aminobutyric-acid receptor subunit alpha-6	DrugBank
Atractylodes Macrocephala Koidz.	白术	Baizhu	MOL000036	beta-caryophyllene	Prostaglandin G/H synthase 1	DrugBank
Atractylodes Macrocephala Koidz.	白术	Baizhu	MOL000036	beta-caryophyllene	Muscarinic acetylcholine receptor M3	DrugBank
Atractylodes Macrocephala Koidz.	白术	Baizhu	MOL000036	beta-caryophyllene	Muscarinic acetylcholine receptor M1	DrugBank
Atractylodes Macrocephala Koidz.	白术	Baizhu	MOL000036	beta-caryophyllene	Prostaglandin G/H synthase 2	DrugBank
Atractylodes Macrocephala Koidz.	白术	Baizhu	MOL000036	beta-caryophyllene	Gamma-aminobutyric-acid receptor alpha-2 subunit	DrugBank
Atractylodes Macrocephala Koidz.	白术	Baizhu	MOL000036	beta-caryophyllene	Retinoic acid receptor RXR-alpha	DrugBank
Atractylodes Macrocephala Koidz.	白术	Baizhu	MOL000036	beta-caryophyllene	Muscarinic acetylcholine receptor M2	DrugBank
Atractylodes Macrocephala Koidz.	白术	Baizhu	MOL000036	beta-caryophyllene	Alpha-1B adrenergic receptor	DrugBank
Atractylodes Macrocephala Koidz.	白术	Baizhu	MOL000036	beta-caryophyllene	Neuronal acetylcholine receptor subunit alpha-2	DrugBank
Atractylodes Macrocephala Koidz.	白术	Baizhu	MOL000036	beta-caryophyllene	Gamma-aminobutyric acid receptor subunit alpha-1	DrugBank
Atractylodes Macrocephala Koidz.	白术	Baizhu	MOL000036	beta-caryophyllene	Nuclear receptor coactivator 2	DrugBank
Atractylodes Macrocephala Koidz.	白术	Baizhu	MOL000036	beta-caryophyllene	Gamma-aminobutyric-acid receptor subunit alpha-6	DrugBank
Atractylodes Macrocephala Koidz.	白术	Baizhu	MOL000036	beta-caryophyllene	Sodium-dependent noradrenaline transporter	DrugBank
Atractylodes Macrocephala Koidz.	白术	Baizhu	MOL000036	beta-caryophyllene	Alpha-1A adrenergic receptor	DrugBank
Atractylodes Macrocephala Koidz.	白术	Baizhu	MOL000036	beta-caryophyllene	Sodium-dependent dopamine transporter	DrugBank
Atractylodes Macrocephala Koidz.	白术	Baizhu	MOL000036	beta-caryophyllene	Interleukin-6	DrugBank	validated
Atractylodes Macrocephala Koidz.	白术	Baizhu	MOL000037	γ-elemene	Prostaglandin G/H synthase 1	DrugBank
Atractylodes Macrocephala Koidz.	白术	Baizhu	MOL000037	γ-elemene	Muscarinic acetylcholine receptor M3	DrugBank
Atractylodes Macrocephala Koidz.	白术	Baizhu	MOL000037	γ-elemene	Prostaglandin G/H synthase 2	DrugBank
Atractylodes Macrocephala Koidz.	白术	Baizhu	MOL000037	γ-elemene	Gamma-aminobutyric-acid receptor alpha-2 subunit	DrugBank
Atractylodes Macrocephala Koidz.	白术	Baizhu	MOL000037	γ-elemene	Retinoic acid receptor RXR-alpha	DrugBank
Atractylodes Macrocephala Koidz.	白术	Baizhu	MOL000037	γ-elemene	Sodium-dependent noradrenaline transporter	DrugBank
Atractylodes Macrocephala Koidz.	白术	Baizhu	MOL000037	γ-elemene	Alpha-1A adrenergic receptor	DrugBank
Atractylodes Macrocephala Koidz.	白术	Baizhu	MOL000037	γ-elemene	Gamma-aminobutyric-acid receptor alpha-3 subunit	DrugBank
Atractylodes Macrocephala Koidz.	白术	Baizhu	MOL000037	γ-elemene	Muscarinic acetylcholine receptor M2	DrugBank
Atractylodes Macrocephala Koidz.	白术	Baizhu	MOL000037	γ-elemene	Gamma-aminobutyric acid receptor subunit alpha-1	DrugBank
Atractylodes Macrocephala Koidz.	白术	Baizhu	MOL000037	γ-elemene	Gamma-aminobutyric-acid receptor subunit alpha-6	DrugBank
Atractylodes Macrocephala Koidz.	白术	Baizhu	MOL000038	Akridin	Prostaglandin G/H synthase 1	DrugBank
Atractylodes Macrocephala Koidz.	白术	Baizhu	MOL000038	Akridin	Prostaglandin G/H synthase 2	DrugBank
Atractylodes Macrocephala Koidz.	白术	Baizhu	MOL000038	Akridin	Amine oxidase [flavin-containing] B	DrugBank
Atractylodes Macrocephala Koidz.	白术	Baizhu	MOL000038	Akridin	Nuclear receptor coactivator 2	DrugBank
Atractylodes Macrocephala Koidz.	白术	Baizhu	MOL000039	(1S,2R,4R)-Neoiso-dihydrocarveol	Muscarinic acetylcholine receptor M1	DrugBank
Atractylodes Macrocephala Koidz.	白术	Baizhu	MOL000039	(1S,2R,4R)-Neoiso-dihydrocarveol	Renin, renal	DrugBank
Atractylodes Macrocephala Koidz.	白术	Baizhu	MOL000039	(1S,2R,4R)-Neoiso-dihydrocarveol	Muscarinic acetylcholine receptor M2	DrugBank
Atractylodes Macrocephala Koidz.	白术	Baizhu	MOL000039	(1S,2R,4R)-Neoiso-dihydrocarveol	Gamma-aminobutyric acid receptor subunit alpha-1	DrugBank
Atractylodes Macrocephala Koidz.	白术	Baizhu	MOL000040	Scopoletol	Prostaglandin G/H synthase 1	DrugBank
Atractylodes Macrocephala Koidz.	白术	Baizhu	MOL000040	Scopoletol	Thrombin	DrugBank
Atractylodes Macrocephala Koidz.	白术	Baizhu	MOL000040	Scopoletol	NRH dehydrogenase [quinone] 2	DrugBank
Atractylodes Macrocephala Koidz.	白术	Baizhu	MOL000040	Scopoletol	Prostaglandin G/H synthase 2	DrugBank
Atractylodes Macrocephala Koidz.	白术	Baizhu	MOL000040	Scopoletol	Carbonic anhydrase I	DrugBank
Atractylodes Macrocephala Koidz.	白术	Baizhu	MOL000040	Scopoletol	Beta-2 adrenergic receptor	DrugBank
Atractylodes Macrocephala Koidz.	白术	Baizhu	MOL000040	Scopoletol	Leukotriene A-4 hydrolase	DrugBank
Atractylodes Macrocephala Koidz.	白术	Baizhu	MOL000040	Scopoletol	Amine oxidase [flavin-containing] B	DrugBank
Atractylodes Macrocephala Koidz.	白术	Baizhu	MOL000040	Scopoletol	Glutamate receptor 2	DrugBank
Atractylodes Macrocephala Koidz.	白术	Baizhu	MOL000040	Scopoletol	mRNA of PKA Catalytic Subunit C-alpha	DrugBank
Atractylodes Macrocephala Koidz.	白术	Baizhu	MOL000040	Scopoletol	Sodium-dependent noradrenaline transporter	DrugBank
Atractylodes Macrocephala Koidz.	白术	Baizhu	MOL000040	Scopoletol	Queuine tRNA-ribosyltransferase	DrugBank
Atractylodes Macrocephala Koidz.	白术	Baizhu	MOL000041	PHA	Prostaglandin G/H synthase 1	DrugBank
Atractylodes Macrocephala Koidz.	白术	Baizhu	MOL000041	PHA	Thrombin	DrugBank
Atractylodes Macrocephala Koidz.	白术	Baizhu	MOL000041	PHA	Muscarinic acetylcholine receptor M1	DrugBank
Atractylodes Macrocephala Koidz.	白术	Baizhu	MOL000041	PHA	Beta-1 adrenergic receptor	DrugBank
Atractylodes Macrocephala Koidz.	白术	Baizhu	MOL000041	PHA	Sodium channel protein type 5 subunit alpha	DrugBank
Atractylodes Macrocephala Koidz.	白术	Baizhu	MOL000041	PHA	Prostaglandin G/H synthase 2	DrugBank
Atractylodes Macrocephala Koidz.	白术	Baizhu	MOL000041	PHA	Nitric-oxide synthase, endothelial	DrugBank
Atractylodes Macrocephala Koidz.	白术	Baizhu	MOL000041	PHA	Alpha-2A adrenergic receptor	DrugBank
Atractylodes Macrocephala Koidz.	白术	Baizhu	MOL000041	PHA	Alpha-2C adrenergic receptor	DrugBank
Atractylodes Macrocephala Koidz.	白术	Baizhu	MOL000041	PHA	Acetylcholinesterase	DrugBank
Atractylodes Macrocephala Koidz.	白术	Baizhu	MOL000041	PHA	Sodium-dependent noradrenaline transporter	DrugBank
Atractylodes Macrocephala Koidz.	白术	Baizhu	MOL000041	PHA	Alpha-1A adrenergic receptor	DrugBank
Atractylodes Macrocephala Koidz.	白术	Baizhu	MOL000041	PHA	Alpha-1B adrenergic receptor	DrugBank
Atractylodes Macrocephala Koidz.	白术	Baizhu	MOL000041	PHA	Sodium-dependent dopamine transporter	DrugBank
Atractylodes Macrocephala Koidz.	白术	Baizhu	MOL000041	PHA	Beta-2 adrenergic receptor	DrugBank
Atractylodes Macrocephala Koidz.	白术	Baizhu	MOL000041	PHA	Dipeptidyl peptidase IV	DrugBank
Atractylodes Macrocephala Koidz.	白术	Baizhu	MOL000041	PHA	Beta-lactamase	DrugBank
Atractylodes Macrocephala Koidz.	白术	Baizhu	MOL000041	PHA	Amine oxidase [flavin-containing] B	DrugBank
Atractylodes Macrocephala Koidz.	白术	Baizhu	MOL000041	PHA	Lysozyme	DrugBank
Atractylodes Macrocephala Koidz.	白术	Baizhu	MOL000041	PHA	Thermolysin	DrugBank
Atractylodes Macrocephala Koidz.	白术	Baizhu	MOL000041	PHA	Amine oxidase [flavin-containing] A	DrugBank
Atractylodes Macrocephala Koidz.	白术	Baizhu	MOL000041	PHA	Gag-Pol polyprotein	DrugBank
Atractylodes Macrocephala Koidz.	白术	Baizhu	MOL000041	PHA	Chymotrypsinogen B	DrugBank
Atractylodes Macrocephala Koidz.	白术	Baizhu	MOL000041	PHA	Dopamine D1 receptor	DrugBank
Atractylodes Macrocephala Koidz.	白术	Baizhu	MOL000041	PHA	Alpha-2B adrenergic receptor	DrugBank
Atractylodes Macrocephala Koidz.	白术	Baizhu	MOL000042	LPG	Prostaglandin G/H synthase 1	DrugBank
Atractylodes Macrocephala Koidz.	白术	Baizhu	MOL000042	LPG	Succinate semialdehyde dehydrogenase, mitochondrial	DrugBank
Atractylodes Macrocephala Koidz.	白术	Baizhu	MOL000042	LPG	4-aminobutyrate aminotransferase, mitochondrial	DrugBank
Atractylodes Macrocephala Koidz.	白术	Baizhu	MOL000042	LPG	DNA polymerase (HSV)	DrugBank
Atractylodes Macrocephala Koidz.	白术	Baizhu	MOL000042	LPG	Glutamate [NMDA] receptor subunit zeta-1	DrugBank
Atractylodes Macrocephala Koidz.	白术	Baizhu	MOL000042	LPG	Kynureninase	DrugBank
Atractylodes Macrocephala Koidz.	白术	Baizhu	MOL000042	LPG	Glycine receptor alpha-1 chain	DrugBank
Atractylodes Macrocephala Koidz.	白术	Baizhu	MOL000042	LPG	Aspartate aminotransferase, cytoplasmic	DrugBank
Atractylodes Macrocephala Koidz.	白术	Baizhu	MOL000042	LPG	Gamma-aminobutyric acid receptor subunit alpha-1	DrugBank
Atractylodes Macrocephala Koidz.	白术	Baizhu	MOL000042	LPG	Proto-oncogene tyrosine-protein kinase SRC	DrugBank
Atractylodes Macrocephala Koidz.	白术	Baizhu	MOL000042	LPG	Glycogen phosphorylase, muscle form	DrugBank
Atractylodes Macrocephala Koidz.	白术	Baizhu	MOL000042	LPG	Cathepsin D	DrugBank
Atractylodes Macrocephala Koidz.	白术	Baizhu	MOL000042	LPG	Neutrophil collagenase	DrugBank
Atractylodes Macrocephala Koidz.	白术	Baizhu	MOL000042	LPG	Macrophage metalloelastase	DrugBank
Atractylodes Macrocephala Koidz.	白术	Baizhu	MOL000042	LPG	Cholinesterase	DrugBank
Atractylodes Macrocephala Koidz.	白术	Baizhu	MOL000042	LPG	Xanthine dehydrogenase/oxidase	DrugBank
Atractylodes Macrocephala Koidz.	白术	Baizhu	MOL000042	LPG	Alcohol dehydrogenase 1B	DrugBank
Atractylodes Macrocephala Koidz.	白术	Baizhu	MOL000042	LPG	Alcohol dehydrogenase 1C	DrugBank
Atractylodes Macrocephala Koidz.	白术	Baizhu	MOL000042	LPG	Alcohol dehydrogenase 1A	DrugBank
Atractylodes Macrocephala Koidz.	白术	Baizhu	MOL000042	LPG	Arginase-1	DrugBank
Atractylodes Macrocephala Koidz.	白术	Baizhu	MOL000042	LPG	Catalase	DrugBank
Atractylodes Macrocephala Koidz.	白术	Baizhu	MOL000042	LPG	Ribonucleoside-diphosphate reductase large subunit	DrugBank
Atractylodes Macrocephala Koidz.	白术	Baizhu	MOL000042	LPG	Pyruvate kinase isozymes R/L	DrugBank
Atractylodes Macrocephala Koidz.	白术	Baizhu	MOL000042	LPG	Cytochrome P450-cam	DrugBank
Atractylodes Macrocephala Koidz.	白术	Baizhu	MOL000042	LPG	Aspartate aminotransferase	DrugBank
Atractylodes Macrocephala Koidz.	白术	Baizhu	MOL000042	LPG	Beta-galactosidase	DrugBank
Atractylodes Macrocephala Koidz.	白术	Baizhu	MOL000042	LPG	Ferrichrome-iron receptor	DrugBank
Atractylodes Macrocephala Koidz.	白术	Baizhu	MOL000042	LPG	Histidinol dehydrogenase	DrugBank
Atractylodes Macrocephala Koidz.	白术	Baizhu	MOL000042	LPG	Formate acetyltransferase 1	DrugBank
Atractylodes Macrocephala Koidz.	白术	Baizhu	MOL000042	LPG	Adenylosuccinate synthetase	DrugBank
Atractylodes Macrocephala Koidz.	白术	Baizhu	MOL000042	LPG	Alanine racemase	DrugBank
Atractylodes Macrocephala Koidz.	白术	Baizhu	MOL000042	LPG	Gag-Pol polyprotein	DrugBank
Atractylodes Macrocephala Koidz.	白术	Baizhu	MOL000042	LPG	D-alanyl-D-alanine carboxypeptidase	DrugBank
Atractylodes Macrocephala Koidz.	白术	Baizhu	MOL000042	LPG	Monomeric sarcosine oxidase	DrugBank
Atractylodes Macrocephala Koidz.	白术	Baizhu	MOL000042	LPG	Bacillolysin	DrugBank
Atractylodes Macrocephala Koidz.	白术	Baizhu	MOL000042	LPG	Dihydroxyacetone kinase	DrugBank
Atractylodes Macrocephala Koidz.	白术	Baizhu	MOL000042	LPG	Haloalkane dehalogenase	DrugBank
Atractylodes Macrocephala Koidz.	白术	Baizhu	MOL000042	LPG	2-isopropylmalate synthase	DrugBank
Atractylodes Macrocephala Koidz.	白术	Baizhu	MOL000042	LPG	2-hydroxy-6-oxo-7-methylocta-2,4-dienoate hydrolase	DrugBank
Atractylodes Macrocephala Koidz.	白术	Baizhu	MOL000042	LPG	1-aminocyclopropane-1-carboxylate deaminase	DrugBank
Atractylodes Macrocephala Koidz.	白术	Baizhu	MOL000042	LPG	Nicotinate-nucleotide--dimethylbenzimidazole phosphoribosyltransferase	DrugBank
Atractylodes Macrocephala Koidz.	白术	Baizhu	MOL000042	LPG	Growth-inhibiting protein 18	DrugBank
Atractylodes Macrocephala Koidz.	白术	Baizhu	MOL000042	LPG	Methylmalonyl-CoA carboxyltransferase 5S subunit	DrugBank
Atractylodes Macrocephala Koidz.	白术	Baizhu	MOL000042	LPG	Coagulation factor XIII A chain	DrugBank
Atractylodes Macrocephala Koidz.	白术	Baizhu	MOL000042	LPG	Aspartate aminotransferase, mitochondrial	DrugBank
Atractylodes Macrocephala Koidz.	白术	Baizhu	MOL000042	LPG	Pyruvate kinase isozymes M1/M2	DrugBank
Atractylodes Macrocephala Koidz.	白术	Baizhu	MOL000042	LPG	Serine--pyruvate aminotransferase	DrugBank
Atractylodes Macrocephala Koidz.	白术	Baizhu	MOL000042	LPG	Alanine aminotransferase 1	DrugBank
Atractylodes Macrocephala Koidz.	白术	Baizhu	MOL000042	LPG	Cystathionine gamma-lyase	DrugBank
Atractylodes Macrocephala Koidz.	白术	Baizhu	MOL000042	LPG	Alanine--glyoxylate aminotransferase 2, mitochondrial	DrugBank
Atractylodes Macrocephala Koidz.	白术	Baizhu	MOL000042	LPG	NADP-dependent malic enzyme	DrugBank
Atractylodes Macrocephala Koidz.	白术	Baizhu	MOL000042	LPG	Alanyl-tRNA synthetase, cytoplasmic	DrugBank
Atractylodes Macrocephala Koidz.	白术	Baizhu	MOL000042	LPG	Glycine amidinotransferase, mitochondrial	DrugBank
Atractylodes Macrocephala Koidz.	白术	Baizhu	MOL000042	LPG	Cysteine desulfurase, mitochondrial	DrugBank
Atractylodes Macrocephala Koidz.	白术	Baizhu	MOL000042	LPG	Alanine--glyoxylate aminotransferase 2-like 2	DrugBank
Atractylodes Macrocephala Koidz.	白术	Baizhu	MOL000042	LPG	Proton-coupled amino acid transporter 1	DrugBank
Atractylodes Macrocephala Koidz.	白术	Baizhu	MOL000042	LPG	L-lactate dehydrogenase A chain	DrugBank
Atractylodes Macrocephala Koidz.	白术	Baizhu	MOL000042	LPG	Triosephosphate isomerase	DrugBank
Atractylodes Macrocephala Koidz.	白术	Baizhu	MOL000042	LPG	Glucose-6-phosphate isomerase	DrugBank
Atractylodes Macrocephala Koidz.	白术	Baizhu	MOL000042	LPG	NAD-dependent malic enzyme, mitochondrial	DrugBank
Atractylodes Macrocephala Koidz.	白术	Baizhu	MOL000042	LPG	SHMT2 protein	DrugBank
Atractylodes Macrocephala Koidz.	白术	Baizhu	MOL000042	LPG	NADP-dependent malic enzyme, mitochondrial	DrugBank
Atractylodes Macrocephala Koidz.	白术	Baizhu	MOL000042	LPG	L-lactate dehydrogenase B chain	DrugBank
Atractylodes Macrocephala Koidz.	白术	Baizhu	MOL000042	LPG	Trypsin-3	DrugBank
Atractylodes Macrocephala Koidz.	白术	Baizhu	MOL000042	LPG	Ornithine aminotransferase, mitochondrial	DrugBank
Atractylodes Macrocephala Koidz.	白术	Baizhu	MOL000042	LPG	UDP-glucose 4-epimerase	DrugBank
Atractylodes Macrocephala Koidz.	白术	Baizhu	MOL000042	LPG	M-phase inducer phosphatase 2	DrugBank
Atractylodes Macrocephala Koidz.	白术	Baizhu	MOL000042	LPG	Elastase 1	DrugBank
Atractylodes Macrocephala Koidz.	白术	Baizhu	MOL000042	LPG	Phosphonoacetaldehyde hydrolase	DrugBank
Atractylodes Macrocephala Koidz.	白术	Baizhu	MOL000042	LPG	Fumarate hydratase class II	DrugBank
Atractylodes Macrocephala Koidz.	白术	Baizhu	MOL000042	LPG	Phosphotriesterase	DrugBank
Atractylodes Macrocephala Koidz.	白术	Baizhu	MOL000042	LPG	2-amino-3-ketobutyrate coenzyme A ligase, mitochondrial	DrugBank
Atractylodes Macrocephala Koidz.	白术	Baizhu	MOL000043	atractylenolide i	Gamma-aminobutyric-acid receptor alpha-2 subunit	DrugBank
Atractylodes Macrocephala Koidz.	白术	Baizhu	MOL000043	atractylenolide i	Gamma-aminobutyric acid receptor subunit alpha-1	DrugBank
Atractylodes Macrocephala Koidz.	白术	Baizhu	MOL000043	atractylenolide i	Neuronal acetylcholine receptor protein, alpha-7 chain	DrugBank
Atractylodes Macrocephala Koidz.	白术	Baizhu	MOL000043	atractylenolide i	Vascular endothelial growth factor A	DrugBank	validated
Atractylodes Macrocephala Koidz.	白术	Baizhu	MOL000043	atractylenolide i	Tumor necrosis factor	DrugBank	validated
Atractylodes Macrocephala Koidz.	白术	Baizhu	MOL000043	atractylenolide i	Interleukin-6	DrugBank	validated
Atractylodes Macrocephala Koidz.	白术	Baizhu	MOL000043	atractylenolide i	Interleukin-1 beta	DrugBank	validated
Atractylodes Macrocephala Koidz.	白术	Baizhu	MOL000043	atractylenolide i	Placenta growth factor	DrugBank	validated
Atractylodes Macrocephala Koidz.	白术	Baizhu	MOL000044	atractylenolideII	Gamma-aminobutyric-acid receptor alpha-2 subunit	DrugBank
Atractylodes Macrocephala Koidz.	白术	Baizhu	MOL000044	atractylenolideII	Gamma-aminobutyric-acid receptor alpha-3 subunit	DrugBank
Atractylodes Macrocephala Koidz.	白术	Baizhu	MOL000044	atractylenolideII	Gamma-aminobutyric acid receptor subunit alpha-1	DrugBank
Atractylodes Macrocephala Koidz.	白术	Baizhu	MOL000044	atractylenolideII	Neuronal acetylcholine receptor protein, alpha-7 chain	DrugBank
Atractylodes Macrocephala Koidz.	白术	Baizhu	MOL000044	atractylenolideII	Glutamate receptor 2	DrugBank
Atractylodes Macrocephala Koidz.	白术	Baizhu	MOL000045	atractylenolide iii	Gamma-aminobutyric acid receptor subunit alpha-1	DrugBank
Atractylodes Macrocephala Koidz.	白术	Baizhu	MOL000045	atractylenolide iii	Neuronal acetylcholine receptor protein, alpha-7 chain	DrugBank
Atractylodes Macrocephala Koidz.	白术	Baizhu	MOL000045	atractylenolide iii	Glutamate receptor 2	DrugBank
Atractylodes Macrocephala Koidz.	白术	Baizhu	MOL000045	atractylenolide iii	Gamma-aminobutyric-acid receptor subunit alpha-6	DrugBank
Atractylodes Macrocephala Koidz.	白术	Baizhu	MOL000045	atractylenolide iii	Tumor necrosis factor	DrugBank	validated
Atractylodes Macrocephala Koidz.	白术	Baizhu	MOL000046	atractylone	Dopamine D1 receptor	DrugBank
Atractylodes Macrocephala Koidz.	白术	Baizhu	MOL000046	atractylone	Muscarinic acetylcholine receptor M3	DrugBank
Atractylodes Macrocephala Koidz.	白术	Baizhu	MOL000046	atractylone	Thrombin	DrugBank
Atractylodes Macrocephala Koidz.	白术	Baizhu	MOL000046	atractylone	Muscarinic acetylcholine receptor M1	DrugBank
Atractylodes Macrocephala Koidz.	白术	Baizhu	MOL000046	atractylone	Beta-1 adrenergic receptor	DrugBank
Atractylodes Macrocephala Koidz.	白术	Baizhu	MOL000046	atractylone	Sodium channel protein type 5 subunit alpha	DrugBank
Atractylodes Macrocephala Koidz.	白术	Baizhu	MOL000046	atractylone	Nitric-oxide synthase, endothelial	DrugBank
Atractylodes Macrocephala Koidz.	白术	Baizhu	MOL000046	atractylone	Muscarinic acetylcholine receptor M4	DrugBank
Atractylodes Macrocephala Koidz.	白术	Baizhu	MOL000046	atractylone	CGMP-inhibited 3',5'-cyclic phosphodiesterase A	DrugBank
Atractylodes Macrocephala Koidz.	白术	Baizhu	MOL000046	atractylone	5-hydroxytryptamine 2A receptor	DrugBank
Atractylodes Macrocephala Koidz.	白术	Baizhu	MOL000046	atractylone	Sodium-dependent noradrenaline transporter	DrugBank
Atractylodes Macrocephala Koidz.	白术	Baizhu	MOL000046	atractylone	Alpha-1A adrenergic receptor	DrugBank
Atractylodes Macrocephala Koidz.	白术	Baizhu	MOL000046	atractylone	Muscarinic acetylcholine receptor M2	DrugBank
Atractylodes Macrocephala Koidz.	白术	Baizhu	MOL000046	atractylone	Alpha-1B adrenergic receptor	DrugBank
Atractylodes Macrocephala Koidz.	白术	Baizhu	MOL000046	atractylone	Sodium-dependent dopamine transporter	DrugBank
Atractylodes Macrocephala Koidz.	白术	Baizhu	MOL000046	atractylone	Beta-2 adrenergic receptor	DrugBank
Atractylodes Macrocephala Koidz.	白术	Baizhu	MOL000046	atractylone	Mu-type opioid receptor	DrugBank
Atractylodes Macrocephala Koidz.	白术	Baizhu	MOL000046	atractylone	Neuronal acetylcholine receptor protein, alpha-7 chain	DrugBank
Atractylodes Macrocephala Koidz.	白术	Baizhu	MOL000047	juniper camphor	Muscarinic acetylcholine receptor M3	DrugBank
Atractylodes Macrocephala Koidz.	白术	Baizhu	MOL000047	juniper camphor	Muscarinic acetylcholine receptor M1	DrugBank
Atractylodes Macrocephala Koidz.	白术	Baizhu	MOL000047	juniper camphor	Prostaglandin G/H synthase 2	DrugBank
Atractylodes Macrocephala Koidz.	白术	Baizhu	MOL000047	juniper camphor	Gamma-aminobutyric-acid receptor alpha-2 subunit	DrugBank
Atractylodes Macrocephala Koidz.	白术	Baizhu	MOL000047	juniper camphor	Retinoic acid receptor RXR-alpha	DrugBank
Atractylodes Macrocephala Koidz.	白术	Baizhu	MOL000047	juniper camphor	Gamma-aminobutyric-acid receptor alpha-3 subunit	DrugBank
Atractylodes Macrocephala Koidz.	白术	Baizhu	MOL000047	juniper camphor	Muscarinic acetylcholine receptor M2	DrugBank
Atractylodes Macrocephala Koidz.	白术	Baizhu	MOL000047	juniper camphor	Gamma-aminobutyric acid receptor subunit alpha-1	DrugBank
Atractylodes Macrocephala Koidz.	白术	Baizhu	MOL000047	juniper camphor	Gamma-aminobutyric-acid receptor subunit alpha-6	DrugBank
Atractylodes Macrocephala Koidz.	白术	Baizhu	MOL000048	(5E,9Z)-3,6,10-trimethyl-4,7,8,11-tetrahydrocyclodeca[b]furan	Muscarinic acetylcholine receptor M3	DrugBank
Atractylodes Macrocephala Koidz.	白术	Baizhu	MOL000048	(5E,9Z)-3,6,10-trimethyl-4,7,8,11-tetrahydrocyclodeca[b]furan	Thrombin	DrugBank
Atractylodes Macrocephala Koidz.	白术	Baizhu	MOL000048	(5E,9Z)-3,6,10-trimethyl-4,7,8,11-tetrahydrocyclodeca[b]furan	Muscarinic acetylcholine receptor M1	DrugBank
Atractylodes Macrocephala Koidz.	白术	Baizhu	MOL000048	(5E,9Z)-3,6,10-trimethyl-4,7,8,11-tetrahydrocyclodeca[b]furan	Prostaglandin G/H synthase 2	DrugBank
Atractylodes Macrocephala Koidz.	白术	Baizhu	MOL000048	(5E,9Z)-3,6,10-trimethyl-4,7,8,11-tetrahydrocyclodeca[b]furan	Nitric-oxide synthase, endothelial	DrugBank
Atractylodes Macrocephala Koidz.	白术	Baizhu	MOL000048	(5E,9Z)-3,6,10-trimethyl-4,7,8,11-tetrahydrocyclodeca[b]furan	CGMP-inhibited 3',5'-cyclic phosphodiesterase A	DrugBank
Atractylodes Macrocephala Koidz.	白术	Baizhu	MOL000048	(5E,9Z)-3,6,10-trimethyl-4,7,8,11-tetrahydrocyclodeca[b]furan	Sodium-dependent noradrenaline transporter	DrugBank
Atractylodes Macrocephala Koidz.	白术	Baizhu	MOL000048	(5E,9Z)-3,6,10-trimethyl-4,7,8,11-tetrahydrocyclodeca[b]furan	Beta-2 adrenergic receptor	DrugBank
Atractylodes Macrocephala Koidz.	白术	Baizhu	MOL000048	(5E,9Z)-3,6,10-trimethyl-4,7,8,11-tetrahydrocyclodeca[b]furan	Sodium-dependent serotonin transporter	DrugBank
Atractylodes Macrocephala Koidz.	白术	Baizhu	MOL000048	(5E,9Z)-3,6,10-trimethyl-4,7,8,11-tetrahydrocyclodeca[b]furan	Androgen receptor	DrugBank
Atractylodes Macrocephala Koidz.	白术	Baizhu	MOL000049	3β-acetoxyatractylone	Muscarinic acetylcholine receptor M3	DrugBank
Atractylodes Macrocephala Koidz.	白术	Baizhu	MOL000049	3β-acetoxyatractylone	Thrombin	DrugBank
Atractylodes Macrocephala Koidz.	白术	Baizhu	MOL000049	3β-acetoxyatractylone	Muscarinic acetylcholine receptor M1	DrugBank
Atractylodes Macrocephala Koidz.	白术	Baizhu	MOL000049	3β-acetoxyatractylone	Androgen receptor	DrugBank
Atractylodes Macrocephala Koidz.	白术	Baizhu	MOL000049	3β-acetoxyatractylone	Sodium channel protein type 5 subunit alpha	DrugBank
Atractylodes Macrocephala Koidz.	白术	Baizhu	MOL000049	3β-acetoxyatractylone	Prostaglandin G/H synthase 2	DrugBank
Atractylodes Macrocephala Koidz.	白术	Baizhu	MOL000049	3β-acetoxyatractylone	Nitric-oxide synthase, endothelial	DrugBank
Atractylodes Macrocephala Koidz.	白术	Baizhu	MOL000049	3β-acetoxyatractylone	Retinoic acid receptor RXR-alpha	DrugBank
Atractylodes Macrocephala Koidz.	白术	Baizhu	MOL000049	3β-acetoxyatractylone	Acetylcholinesterase	DrugBank
Atractylodes Macrocephala Koidz.	白术	Baizhu	MOL000049	3β-acetoxyatractylone	Alpha-1A adrenergic receptor	DrugBank
Atractylodes Macrocephala Koidz.	白术	Baizhu	MOL000049	3β-acetoxyatractylone	Muscarinic acetylcholine receptor M2	DrugBank
Atractylodes Macrocephala Koidz.	白术	Baizhu	MOL000049	3β-acetoxyatractylone	Beta-2 adrenergic receptor	DrugBank
Atractylodes Macrocephala Koidz.	白术	Baizhu	MOL000049	3β-acetoxyatractylone	Mu-type opioid receptor	DrugBank
Atractylodes Macrocephala Koidz.	白术	Baizhu	MOL000049	3β-acetoxyatractylone	Gamma-aminobutyric acid receptor subunit alpha-1	DrugBank
Atractylodes Macrocephala Koidz.	白术	Baizhu	MOL000049	3β-acetoxyatractylone	Dipeptidyl peptidase IV	DrugBank
Atractylodes Macrocephala Koidz.	白术	Baizhu	MOL000049	3β-acetoxyatractylone	Neuronal acetylcholine receptor protein, alpha-7 chain	DrugBank
Atractylodes Macrocephala Koidz.	白术	Baizhu	MOL000050	GLY	Prostaglandin G/H synthase 1	DrugBank
Atractylodes Macrocephala Koidz.	白术	Baizhu	MOL000050	GLY	Nitric-oxide synthase, brain	DrugBank
Atractylodes Macrocephala Koidz.	白术	Baizhu	MOL000050	GLY	Aldehyde dehydrogenase, mitochondrial	DrugBank
Atractylodes Macrocephala Koidz.	白术	Baizhu	MOL000050	GLY	Succinate semialdehyde dehydrogenase, mitochondrial	DrugBank
Atractylodes Macrocephala Koidz.	白术	Baizhu	MOL000050	GLY	4-aminobutyrate aminotransferase, mitochondrial	DrugBank
Atractylodes Macrocephala Koidz.	白术	Baizhu	MOL000050	GLY	Prostaglandin G/H synthase 2	DrugBank
Atractylodes Macrocephala Koidz.	白术	Baizhu	MOL000050	GLY	Renin, renal	DrugBank
Atractylodes Macrocephala Koidz.	白术	Baizhu	MOL000050	GLY	Serine hydroxymethyltransferase, mitochondrial	DrugBank
Atractylodes Macrocephala Koidz.	白术	Baizhu	MOL000050	GLY	DNA polymerase (HSV)	DrugBank
Atractylodes Macrocephala Koidz.	白术	Baizhu	MOL000050	GLY	Coagulation factor VII	DrugBank
Atractylodes Macrocephala Koidz.	白术	Baizhu	MOL000050	GLY	Glutamate [NMDA] receptor subunit zeta-1	DrugBank
Atractylodes Macrocephala Koidz.	白术	Baizhu	MOL000050	GLY	Kynureninase	DrugBank
Atractylodes Macrocephala Koidz.	白术	Baizhu	MOL000050	GLY	Glutamate [NMDA] receptor subunit epsilon 2	DrugBank
Atractylodes Macrocephala Koidz.	白术	Baizhu	MOL000050	GLY	Ornithine aminotransferase, mitochondrial	DrugBank
Atractylodes Macrocephala Koidz.	白术	Baizhu	MOL000050	GLY	Glycine receptor alpha-1 chain	DrugBank
Atractylodes Macrocephala Koidz.	白术	Baizhu	MOL000050	GLY	Aspartate aminotransferase, cytoplasmic	DrugBank
Atractylodes Macrocephala Koidz.	白术	Baizhu	MOL000050	GLY	Aldose reductase	DrugBank
Atractylodes Macrocephala Koidz.	白术	Baizhu	MOL000050	GLY	Glutamate [NMDA] receptor subunit epsilon 1	DrugBank
Atractylodes Macrocephala Koidz.	白术	Baizhu	MOL000050	GLY	Gamma-aminobutyric acid receptor subunit alpha-1	DrugBank
Atractylodes Macrocephala Koidz.	白术	Baizhu	MOL000050	GLY	Proto-oncogene tyrosine-protein kinase SRC	DrugBank
Atractylodes Macrocephala Koidz.	白术	Baizhu	MOL000050	GLY	Glycogen phosphorylase, muscle form	DrugBank
Atractylodes Macrocephala Koidz.	白术	Baizhu	MOL000050	GLY	Sodium- and chloride-dependent glycine transporter 1	DrugBank
Atractylodes Macrocephala Koidz.	白术	Baizhu	MOL000050	GLY	Cathepsin D	DrugBank
Atractylodes Macrocephala Koidz.	白术	Baizhu	MOL000050	GLY	Beta-catenin	DrugBank
Atractylodes Macrocephala Koidz.	白术	Baizhu	MOL000050	GLY	Lactotransferrin	DrugBank
Atractylodes Macrocephala Koidz.	白术	Baizhu	MOL000050	GLY	Inhibitor of nuclear factor kappa B kinase beta subunit	DrugBank
Atractylodes Macrocephala Koidz.	白术	Baizhu	MOL000050	GLY	Neutrophil collagenase	DrugBank
Atractylodes Macrocephala Koidz.	白术	Baizhu	MOL000050	GLY	Macrophage metalloelastase	DrugBank
Atractylodes Macrocephala Koidz.	白术	Baizhu	MOL000050	GLY	Leukotriene A-4 hydrolase	DrugBank
Atractylodes Macrocephala Koidz.	白术	Baizhu	MOL000050	GLY	M-phase inducer phosphatase 2	DrugBank
Atractylodes Macrocephala Koidz.	白术	Baizhu	MOL000050	GLY	Thioredoxin reductase, cytoplasmic	DrugBank
Atractylodes Macrocephala Koidz.	白术	Baizhu	MOL000050	GLY	Cholinesterase	DrugBank
Atractylodes Macrocephala Koidz.	白术	Baizhu	MOL000050	GLY	Amine oxidase [flavin-containing] B	DrugBank
Atractylodes Macrocephala Koidz.	白术	Baizhu	MOL000050	GLY	Xanthine dehydrogenase/oxidase	DrugBank
Atractylodes Macrocephala Koidz.	白术	Baizhu	MOL000050	GLY	Pancreatic alpha-amylase	DrugBank
Atractylodes Macrocephala Koidz.	白术	Baizhu	MOL000050	GLY	Elastase 1	DrugBank
Atractylodes Macrocephala Koidz.	白术	Baizhu	MOL000050	GLY	Phospholipase A2	DrugBank
Atractylodes Macrocephala Koidz.	白术	Baizhu	MOL000050	GLY	Alcohol dehydrogenase 1B	DrugBank
Atractylodes Macrocephala Koidz.	白术	Baizhu	MOL000050	GLY	Alcohol dehydrogenase 1C	DrugBank
Atractylodes Macrocephala Koidz.	白术	Baizhu	MOL000050	GLY	Alcohol dehydrogenase 1A	DrugBank
Atractylodes Macrocephala Koidz.	白术	Baizhu	MOL000050	GLY	Arginase-1	DrugBank
Atractylodes Macrocephala Koidz.	白术	Baizhu	MOL000050	GLY	Catalase	DrugBank
Atractylodes Macrocephala Koidz.	白术	Baizhu	MOL000050	GLY	Glycine dehydrogenase [decarboxylating], mitochondrial	DrugBank
Atractylodes Macrocephala Koidz.	白术	Baizhu	MOL000050	GLY	Ribonucleoside-diphosphate reductase large subunit	DrugBank
Atractylodes Macrocephala Koidz.	白术	Baizhu	MOL000050	GLY	Pyruvate kinase isozymes R/L	DrugBank
Atractylodes Macrocephala Koidz.	白术	Baizhu	MOL000050	GLY	Dihydroorotate dehydrogenase, mitochondrial	DrugBank
Atractylodes Macrocephala Koidz.	白术	Baizhu	MOL000050	GLY	Sigma factor sigB regulation protein rsbQ	DrugBank
Atractylodes Macrocephala Koidz.	白术	Baizhu	MOL000050	GLY	Phosphoribosylformylglycinamidine synthase	DrugBank
Atractylodes Macrocephala Koidz.	白术	Baizhu	MOL000050	GLY	Phosphonoacetaldehyde hydrolase	DrugBank
Atractylodes Macrocephala Koidz.	白术	Baizhu	MOL000050	GLY	Glycine oxidase	DrugBank
Atractylodes Macrocephala Koidz.	白术	Baizhu	MOL000050	GLY	Cytochrome P450-cam	DrugBank
Atractylodes Macrocephala Koidz.	白术	Baizhu	MOL000050	GLY	Aspartate aminotransferase	DrugBank
Atractylodes Macrocephala Koidz.	白术	Baizhu	MOL000050	GLY	Beta-galactosidase	DrugBank
Atractylodes Macrocephala Koidz.	白术	Baizhu	MOL000050	GLY	Methionyl-tRNA synthetase	DrugBank
Atractylodes Macrocephala Koidz.	白术	Baizhu	MOL000050	GLY	Ferrichrome-iron receptor	DrugBank
Atractylodes Macrocephala Koidz.	白术	Baizhu	MOL000050	GLY	Histidinol dehydrogenase	DrugBank
Atractylodes Macrocephala Koidz.	白术	Baizhu	MOL000050	GLY	Pyruvate dehydrogenase [cytochrome]	DrugBank
Atractylodes Macrocephala Koidz.	白术	Baizhu	MOL000050	GLY	Acetyl-CoA acetyltransferase	DrugBank
Atractylodes Macrocephala Koidz.	白术	Baizhu	MOL000050	GLY	Formate dehydrogenase H	DrugBank
Atractylodes Macrocephala Koidz.	白术	Baizhu	MOL000050	GLY	Formate acetyltransferase 1	DrugBank
Atractylodes Macrocephala Koidz.	白术	Baizhu	MOL000050	GLY	Adenylosuccinate synthetase	DrugBank
Atractylodes Macrocephala Koidz.	白术	Baizhu	MOL000050	GLY	Beta-lactamase SHV-2 precursor	DrugBank
Atractylodes Macrocephala Koidz.	白术	Baizhu	MOL000050	GLY	Succinate dehydrogenase flavoprotein subunit	DrugBank
Atractylodes Macrocephala Koidz.	白术	Baizhu	MOL000050	GLY	Beta-lactamase SHV-1 precursor	DrugBank
Atractylodes Macrocephala Koidz.	白术	Baizhu	MOL000050	GLY	Beta-lactamase SHV-1	DrugBank
Atractylodes Macrocephala Koidz.	白术	Baizhu	MOL000050	GLY	Alanine racemase	DrugBank
Atractylodes Macrocephala Koidz.	白术	Baizhu	MOL000050	GLY	Gag-Pol polyprotein	DrugBank
Atractylodes Macrocephala Koidz.	白术	Baizhu	MOL000050	GLY	Methionine synthase	DrugBank
Atractylodes Macrocephala Koidz.	白术	Baizhu	MOL000050	GLY	D-alanyl-D-alanine carboxypeptidase	DrugBank
Atractylodes Macrocephala Koidz.	白术	Baizhu	MOL000050	GLY	Sensor protein fixL	DrugBank
Atractylodes Macrocephala Koidz.	白术	Baizhu	MOL000050	GLY	Siroheme synthase	DrugBank
Atractylodes Macrocephala Koidz.	白术	Baizhu	MOL000050	GLY	Acetolactate synthase, catabolic	DrugBank
Atractylodes Macrocephala Koidz.	白术	Baizhu	MOL000050	GLY	Beta-amylase	DrugBank
Atractylodes Macrocephala Koidz.	白术	Baizhu	MOL000050	GLY	Alpha-ketoglutarate-dependent taurine dioxygenase	DrugBank
Atractylodes Macrocephala Koidz.	白术	Baizhu	MOL000050	GLY	Endoglucanase G	DrugBank
Atractylodes Macrocephala Koidz.	白术	Baizhu	MOL000050	GLY	Monomeric sarcosine oxidase	DrugBank
Atractylodes Macrocephala Koidz.	白术	Baizhu	MOL000050	GLY	Bacillolysin	DrugBank
Atractylodes Macrocephala Koidz.	白术	Baizhu	MOL000050	GLY	Dihydroxyacetone kinase	DrugBank
Atractylodes Macrocephala Koidz.	白术	Baizhu	MOL000050	GLY	Biphenyl-2,3-diol 1,2-dioxygenase	DrugBank
Atractylodes Macrocephala Koidz.	白术	Baizhu	MOL000050	GLY	Arylsulfatase	DrugBank
Atractylodes Macrocephala Koidz.	白术	Baizhu	MOL000050	GLY	Haloalkane dehalogenase	DrugBank
Atractylodes Macrocephala Koidz.	白术	Baizhu	MOL000050	GLY	Probable pyruvate-flavodoxin oxidoreductase	DrugBank
Atractylodes Macrocephala Koidz.	白术	Baizhu	MOL000050	GLY	Ferredoxin-dependent glutamate synthase 2	DrugBank
Atractylodes Macrocephala Koidz.	白术	Baizhu	MOL000050	GLY	2-isopropylmalate synthase	DrugBank
Atractylodes Macrocephala Koidz.	白术	Baizhu	MOL000050	GLY	2-hydroxy-6-oxo-7-methylocta-2,4-dienoate hydrolase	DrugBank
Atractylodes Macrocephala Koidz.	白术	Baizhu	MOL000050	GLY	1-aminocyclopropane-1-carboxylate deaminase	DrugBank
Atractylodes Macrocephala Koidz.	白术	Baizhu	MOL000050	GLY	Hydroxylamine reductase	DrugBank
Atractylodes Macrocephala Koidz.	白术	Baizhu	MOL000050	GLY	Clavaminate synthase 1	DrugBank
Atractylodes Macrocephala Koidz.	白术	Baizhu	MOL000050	GLY	Nicotinate-nucleotide--dimethylbenzimidazole phosphoribosyltransferase	DrugBank
Atractylodes Macrocephala Koidz.	白术	Baizhu	MOL000050	GLY	Glucose--fructose oxidoreductase	DrugBank
Atractylodes Macrocephala Koidz.	白术	Baizhu	MOL000050	GLY	Peroxidase/catalase T	DrugBank
Atractylodes Macrocephala Koidz.	白术	Baizhu	MOL000050	GLY	Growth-inhibiting protein 18	DrugBank
Atractylodes Macrocephala Koidz.	白术	Baizhu	MOL000050	GLY	Serine hydroxymethyltransferase 2	DrugBank
Atractylodes Macrocephala Koidz.	白术	Baizhu	MOL000050	GLY	Serine hydroxymethyltransferase 1	DrugBank
Atractylodes Macrocephala Koidz.	白术	Baizhu	MOL000050	GLY	Methylmalonyl-CoA carboxyltransferase 5S subunit	DrugBank
Atractylodes Macrocephala Koidz.	白术	Baizhu	MOL000050	GLY	4-chlorobenzoyl CoA ligase	DrugBank
Atractylodes Macrocephala Koidz.	白术	Baizhu	MOL000050	GLY	Phosphotriesterase	DrugBank
Atractylodes Macrocephala Koidz.	白术	Baizhu	MOL000050	GLY	Oligopeptide ABC transporter, periplasmic oligopeptide-binding protein	DrugBank
Atractylodes Macrocephala Koidz.	白术	Baizhu	MOL000050	GLY	Glutamate dehydrogenase 1, mitochondrial	DrugBank
Atractylodes Macrocephala Koidz.	白术	Baizhu	MOL000050	GLY	Coagulation factor XIII A chain	DrugBank
Atractylodes Macrocephala Koidz.	白术	Baizhu	MOL000050	GLY	Aspartate aminotransferase, mitochondrial	DrugBank
Atractylodes Macrocephala Koidz.	白术	Baizhu	MOL000050	GLY	Glycogen phosphorylase, liver form	DrugBank
Atractylodes Macrocephala Koidz.	白术	Baizhu	MOL000050	GLY	Asparagine synthetase [glutamine-hydrolyzing]	DrugBank
Atractylodes Macrocephala Koidz.	白术	Baizhu	MOL000050	GLY	Pyruvate kinase isozymes M1/M2	DrugBank
Atractylodes Macrocephala Koidz.	白术	Baizhu	MOL000050	GLY	Serine--pyruvate aminotransferase	DrugBank
Atractylodes Macrocephala Koidz.	白术	Baizhu	MOL000050	GLY	Carnitine O-palmitoyltransferase 2, mitochondrial	DrugBank
Atractylodes Macrocephala Koidz.	白术	Baizhu	MOL000050	GLY	Alanine aminotransferase 1	DrugBank
Atractylodes Macrocephala Koidz.	白术	Baizhu	MOL000050	GLY	Cystathionine gamma-lyase	DrugBank
Atractylodes Macrocephala Koidz.	白术	Baizhu	MOL000050	GLY	Serine hydroxymethyltransferase, cytosolic	DrugBank
Atractylodes Macrocephala Koidz.	白术	Baizhu	MOL000050	GLY	Glycyl-tRNA synthetase	DrugBank
Atractylodes Macrocephala Koidz.	白术	Baizhu	MOL000050	GLY	Glycine N-methyltransferase	DrugBank
Atractylodes Macrocephala Koidz.	白术	Baizhu	MOL000050	GLY	Probable alanyl-tRNA synthetase, mitochondrial	DrugBank
Atractylodes Macrocephala Koidz.	白术	Baizhu	MOL000050	GLY	Glycine N-acyltransferase	DrugBank
Atractylodes Macrocephala Koidz.	白术	Baizhu	MOL000050	GLY	N-acetylglutamate synthase, mitochondrial	DrugBank
Atractylodes Macrocephala Koidz.	白术	Baizhu	MOL000050	GLY	Glutamate [NMDA] receptor subunit 3A	DrugBank
Atractylodes Macrocephala Koidz.	白术	Baizhu	MOL000050	GLY	Alanine aminotransferase 2	DrugBank
Atractylodes Macrocephala Koidz.	白术	Baizhu	MOL000050	GLY	Glycine N-acyltransferase-like protein 1	DrugBank
Atractylodes Macrocephala Koidz.	白术	Baizhu	MOL000050	GLY	Alanine--glyoxylate aminotransferase 2, mitochondrial	DrugBank
Atractylodes Macrocephala Koidz.	白术	Baizhu	MOL000050	GLY	Gephyrin	DrugBank
Atractylodes Macrocephala Koidz.	白术	Baizhu	MOL000050	GLY	Group IIE secretory phospholipase A2	DrugBank
Atractylodes Macrocephala Koidz.	白术	Baizhu	MOL000050	GLY	Peroxisomal sarcosine oxidase	DrugBank
Atractylodes Macrocephala Koidz.	白术	Baizhu	MOL000050	GLY	Mitochondrial dicarboxylate carrier	DrugBank
Atractylodes Macrocephala Koidz.	白术	Baizhu	MOL000050	GLY	Tyrosyl-tRNA synthetase, mitochondrial	DrugBank
Atractylodes Macrocephala Koidz.	白术	Baizhu	MOL000050	GLY	NADP-dependent malic enzyme	DrugBank
Atractylodes Macrocephala Koidz.	白术	Baizhu	MOL000050	GLY	Glutamate dehydrogenase 2, mitochondrial	DrugBank
Atractylodes Macrocephala Koidz.	白术	Baizhu	MOL000050	GLY	Alanyl-tRNA synthetase, cytoplasmic	DrugBank
Atractylodes Macrocephala Koidz.	白术	Baizhu	MOL000050	GLY	Glycine amidinotransferase, mitochondrial	DrugBank
Atractylodes Macrocephala Koidz.	白术	Baizhu	MOL000050	GLY	Calcium-transporting ATPase type 2C member 1	DrugBank
Atractylodes Macrocephala Koidz.	白术	Baizhu	MOL000050	GLY	Cysteine desulfurase, mitochondrial	DrugBank
Atractylodes Macrocephala Koidz.	白术	Baizhu	MOL000050	GLY	Alanine--glyoxylate aminotransferase 2-like 2	DrugBank
Atractylodes Macrocephala Koidz.	白术	Baizhu	MOL000050	GLY	Proton-coupled amino acid transporter 1	DrugBank
Atractylodes Macrocephala Koidz.	白术	Baizhu	MOL000050	GLY	Adenylosuccinate synthetase isozyme 1	DrugBank
Atractylodes Macrocephala Koidz.	白术	Baizhu	MOL000050	GLY	L-lactate dehydrogenase A chain	DrugBank
Atractylodes Macrocephala Koidz.	白术	Baizhu	MOL000050	GLY	Glycine receptor subunit alpha-2	DrugBank
Atractylodes Macrocephala Koidz.	白术	Baizhu	MOL000050	GLY	2-amino-3-ketobutyrate coenzyme A ligase, mitochondrial	DrugBank
Atractylodes Macrocephala Koidz.	白术	Baizhu	MOL000050	GLY	Glutamate [NMDA] receptor subunit epsilon-3	DrugBank
Atractylodes Macrocephala Koidz.	白术	Baizhu	MOL000050	GLY	Pyruvate dehydrogenase E1 component subunit beta, mitochondrial	DrugBank
Atractylodes Macrocephala Koidz.	白术	Baizhu	MOL000050	GLY	Triosephosphate isomerase	DrugBank
Atractylodes Macrocephala Koidz.	白术	Baizhu	MOL000050	GLY	NAD-dependent malic enzyme, mitochondrial	DrugBank
Atractylodes Macrocephala Koidz.	白术	Baizhu	MOL000050	GLY	5-aminolevulinate synthase, erythroid-specific, mitochondrial	DrugBank
Atractylodes Macrocephala Koidz.	白术	Baizhu	MOL000050	GLY	Glycine receptor subunit alpha-3	DrugBank
Atractylodes Macrocephala Koidz.	白术	Baizhu	MOL000050	GLY	SHMT2 protein	DrugBank
Atractylodes Macrocephala Koidz.	白术	Baizhu	MOL000050	GLY	Hypothetical protein DKFZp686P09201	DrugBank
Atractylodes Macrocephala Koidz.	白术	Baizhu	MOL000050	GLY	NADP-dependent malic enzyme, mitochondrial	DrugBank
Atractylodes Macrocephala Koidz.	白术	Baizhu	MOL000050	GLY	Choline/ethanolamine kinase [Includes: Choline kinase beta	DrugBank
Atractylodes Macrocephala Koidz.	白术	Baizhu	MOL000050	GLY	5-aminolevulinate synthase, nonspecific, mitochondrial	DrugBank
Atractylodes Macrocephala Koidz.	白术	Baizhu	MOL000050	GLY	Migration-inducing protein 4	DrugBank
Atractylodes Macrocephala Koidz.	白术	Baizhu	MOL000050	GLY	L-lactate dehydrogenase B chain	DrugBank
Atractylodes Macrocephala Koidz.	白术	Baizhu	MOL000050	GLY	Trypsin-3	DrugBank
Atractylodes Macrocephala Koidz.	白术	Baizhu	MOL000050	GLY	HCMV DNA polymerase	DrugBank
Atractylodes Macrocephala Koidz.	白术	Baizhu	MOL000050	GLY	mRNA of Protein-tyrosine phosphatase, non-receptor type 1	DrugBank
Atractylodes Macrocephala Koidz.	白术	Baizhu	MOL000050	GLY	Glutamate receptor 1	DrugBank
Atractylodes Macrocephala Koidz.	白术	Baizhu	MOL000050	GLY	5-oxoprolinase	DrugBank
Atractylodes Macrocephala Koidz.	白术	Baizhu	MOL000050	GLY	Calcium-binding mitochondrial carrier protein Aralar2	DrugBank
Atractylodes Macrocephala Koidz.	白术	Baizhu	MOL000050	GLY	Urease	DrugBank
Atractylodes Macrocephala Koidz.	白术	Baizhu	MOL000050	GLY	UDP-glucose 4-epimerase	DrugBank
Atractylodes Macrocephala Koidz.	白术	Baizhu	MOL000050	GLY	Amine oxidase [flavin-containing] A	DrugBank
Atractylodes Macrocephala Koidz.	白术	Baizhu	MOL000050	GLY	mRNA of PKA Catalytic Subunit C-alpha	DrugBank
Atractylodes Macrocephala Koidz.	白术	Baizhu	MOL000050	GLY	Parathion hydrolase	DrugBank
Atractylodes Macrocephala Koidz.	白术	Baizhu	MOL000050	GLY	Benzoylformate decarboxylase	DrugBank
Atractylodes Macrocephala Koidz.	白术	Baizhu	MOL000050	GLY	Bifunctional polymyxin resistance protein arnA	DrugBank
Atractylodes Macrocephala Koidz.	白术	Baizhu	MOL000050	GLY	Gamma-aminobutyraldehyde dehydrogenase	DrugBank
Atractylodes Macrocephala Koidz.	白术	Baizhu	MOL000050	GLY	Pyruvate-ferredoxin oxidoreductase	DrugBank
Atractylodes Macrocephala Koidz.	白术	Baizhu	MOL000050	GLY	Malonamidase E2	DrugBank
Atractylodes Macrocephala Koidz.	白术	Baizhu	MOL000050	GLY	Pyruvate carboxylase, mitochondrial	DrugBank
Atractylodes Macrocephala Koidz.	白术	Baizhu	MOL000050	GLY	Succinate dehydrogenase [ubiquinone] flavoprotein subunit, mitochondrial	DrugBank
Atractylodes Macrocephala Koidz.	白术	Baizhu	MOL000050	GLY	Glucose-6-phosphate isomerase	DrugBank
Atractylodes Macrocephala Koidz.	白术	Baizhu	MOL000050	GLY	Vacuolar ATP synthase catalytic subunit A	DrugBank
Atractylodes Macrocephala Koidz.	白术	Baizhu	MOL000050	GLY	Retinal dehydrogenase 1	DrugBank
Atractylodes Macrocephala Koidz.	白术	Baizhu	MOL000050	GLY	Deacetoxycephalosporin C synthetase	DrugBank
Atractylodes Macrocephala Koidz.	白术	Baizhu	MOL000050	GLY	Glutamate receptor, ionotropic kainate 2	DrugBank
Atractylodes Macrocephala Koidz.	白术	Baizhu	MOL000050	GLY	Glycogen synthase 1	DrugBank
Atractylodes Macrocephala Koidz.	白术	Baizhu	MOL000050	GLY	Glucarate dehydratase	DrugBank
Atractylodes Macrocephala Koidz.	白术	Baizhu	MOL000052	Gulutamine	Prostaglandin G/H synthase 1	DrugBank
Atractylodes Macrocephala Koidz.	白术	Baizhu	MOL000052	Gulutamine	Nitric-oxide synthase, brain	DrugBank
Atractylodes Macrocephala Koidz.	白术	Baizhu	MOL000052	Gulutamine	4-aminobutyrate aminotransferase, mitochondrial	DrugBank
Atractylodes Macrocephala Koidz.	白术	Baizhu	MOL000052	Gulutamine	Prostaglandin G/H synthase 2	DrugBank
Atractylodes Macrocephala Koidz.	白术	Baizhu	MOL000052	Gulutamine	Aspartate aminotransferase, cytoplasmic	DrugBank
Atractylodes Macrocephala Koidz.	白术	Baizhu	MOL000052	Gulutamine	mRNA of Protein-tyrosine phosphatase, non-receptor type 1	DrugBank
Atractylodes Macrocephala Koidz.	白术	Baizhu	MOL000052	Gulutamine	Aldose reductase	DrugBank
Atractylodes Macrocephala Koidz.	白术	Baizhu	MOL000052	Gulutamine	Arginase II, mitochondrial	DrugBank
Atractylodes Macrocephala Koidz.	白术	Baizhu	MOL000052	Gulutamine	Glutamate [NMDA] receptor subunit epsilon 1	DrugBank
Atractylodes Macrocephala Koidz.	白术	Baizhu	MOL000052	Gulutamine	Gamma-aminobutyric acid receptor subunit alpha-1	DrugBank
Atractylodes Macrocephala Koidz.	白术	Baizhu	MOL000052	Gulutamine	Cathepsin D	DrugBank
Atractylodes Macrocephala Koidz.	白术	Baizhu	MOL000052	Gulutamine	Leukotriene A-4 hydrolase	DrugBank
Atractylodes Macrocephala Koidz.	白术	Baizhu	MOL000052	Gulutamine	mRNA of PKA Catalytic Subunit C-alpha	DrugBank
Atractylodes Macrocephala Koidz.	白术	Baizhu	MOL000052	Gulutamine	Alcohol dehydrogenase 1B	DrugBank
Atractylodes Macrocephala Koidz.	白术	Baizhu	MOL000052	Gulutamine	Aspartate aminotransferase	DrugBank
Atractylodes Macrocephala Koidz.	白术	Baizhu	MOL000052	Gulutamine	Ferrichrome-iron receptor	DrugBank
Atractylodes Macrocephala Koidz.	白术	Baizhu	MOL000052	Gulutamine	Bacillolysin	DrugBank
Atractylodes Macrocephala Koidz.	白术	Baizhu	MOL000052	Gulutamine	Growth-inhibiting protein 18	DrugBank
Atractylodes Macrocephala Koidz.	白术	Baizhu	MOL000052	Gulutamine	Glutamate dehydrogenase 1, mitochondrial	DrugBank
Atractylodes Macrocephala Koidz.	白术	Baizhu	MOL000052	Gulutamine	Ornithine carbamoyltransferase, mitochondrial	DrugBank
Atractylodes Macrocephala Koidz.	白术	Baizhu	MOL000052	Gulutamine	Aspartate aminotransferase, mitochondrial	DrugBank
Atractylodes Macrocephala Koidz.	白术	Baizhu	MOL000052	Gulutamine	Glutamate receptor 2	DrugBank
Atractylodes Macrocephala Koidz.	白术	Baizhu	MOL000052	Gulutamine	S-adenosylmethionine synthetase isoform type-1	DrugBank
Atractylodes Macrocephala Koidz.	白术	Baizhu	MOL000052	Gulutamine	Glutamate receptor, ionotropic kainate 2	DrugBank
Atractylodes Macrocephala Koidz.	白术	Baizhu	MOL000052	Gulutamine	Triosephosphate isomerase	DrugBank
Atractylodes Macrocephala Koidz.	白术	Baizhu	MOL000052	Gulutamine	Glutamate [NMDA] receptor subunit 3A	DrugBank
Atractylodes Macrocephala Koidz.	白术	Baizhu	MOL000052	Gulutamine	Gamma-aminobutyric-acid receptor subunit alpha-6	DrugBank
Atractylodes Macrocephala Koidz.	白术	Baizhu	MOL000052	Gulutamine	Alanine aminotransferase 1	DrugBank
Atractylodes Macrocephala Koidz.	白术	Baizhu	MOL000052	Gulutamine	Calcium-transporting ATPase type 2C member 1	DrugBank
Atractylodes Macrocephala Koidz.	白术	Baizhu	MOL000052	Gulutamine	NAD-dependent malic enzyme, mitochondrial	DrugBank
Atractylodes Macrocephala Koidz.	白术	Baizhu	MOL000053	Methose	Ferrichrome-iron receptor	DrugBank
Atractylodes Macrocephala Koidz.	白术	Baizhu	MOL000054	L-	Nitric-oxide synthase, brain	DrugBank
Atractylodes Macrocephala Koidz.	白术	Baizhu	MOL000054	L-	Prostaglandin G/H synthase 2	DrugBank
Atractylodes Macrocephala Koidz.	白术	Baizhu	MOL000055	L-Lysin	High-affinity cationic amino acid transporter-1	DrugBank
Atractylodes Macrocephala Koidz.	白术	Baizhu	MOL000055	L-Lysin	Cationic amino acid transporter 4	DrugBank
Atractylodes Macrocephala Koidz.	白术	Baizhu	MOL000056	DTY	Prostaglandin G/H synthase 1	DrugBank
Atractylodes Macrocephala Koidz.	白术	Baizhu	MOL000056	DTY	Dopamine D1 receptor	DrugBank
Atractylodes Macrocephala Koidz.	白术	Baizhu	MOL000056	DTY	Thrombin	DrugBank
Atractylodes Macrocephala Koidz.	白术	Baizhu	MOL000056	DTY	Muscarinic acetylcholine receptor M1	DrugBank
Atractylodes Macrocephala Koidz.	白术	Baizhu	MOL000056	DTY	Beta-1 adrenergic receptor	DrugBank
Atractylodes Macrocephala Koidz.	白术	Baizhu	MOL000056	DTY	Prostaglandin G/H synthase 2	DrugBank
Atractylodes Macrocephala Koidz.	白术	Baizhu	MOL000056	DTY	Nitric-oxide synthase, endothelial	DrugBank
Atractylodes Macrocephala Koidz.	白术	Baizhu	MOL000056	DTY	Alpha-2A adrenergic receptor	DrugBank
Atractylodes Macrocephala Koidz.	白术	Baizhu	MOL000056	DTY	Alpha-2C adrenergic receptor	DrugBank
Atractylodes Macrocephala Koidz.	白术	Baizhu	MOL000056	DTY	Acetylcholinesterase	DrugBank
Atractylodes Macrocephala Koidz.	白术	Baizhu	MOL000056	DTY	Alpha-1A adrenergic receptor	DrugBank
Atractylodes Macrocephala Koidz.	白术	Baizhu	MOL000056	DTY	Alpha-2B adrenergic receptor	DrugBank
Atractylodes Macrocephala Koidz.	白术	Baizhu	MOL000056	DTY	Alpha-1B adrenergic receptor	DrugBank
Atractylodes Macrocephala Koidz.	白术	Baizhu	MOL000056	DTY	Beta-2 adrenergic receptor	DrugBank
Atractylodes Macrocephala Koidz.	白术	Baizhu	MOL000056	DTY	Dipeptidyl peptidase IV	DrugBank
Atractylodes Macrocephala Koidz.	白术	Baizhu	MOL000056	DTY	Beta-lactamase	DrugBank
Atractylodes Macrocephala Koidz.	白术	Baizhu	MOL000056	DTY	Amine oxidase [flavin-containing] B	DrugBank
Atractylodes Macrocephala Koidz.	白术	Baizhu	MOL000056	DTY	Chymotrypsinogen B	DrugBank
Atractylodes Macrocephala Koidz.	白术	Baizhu	MOL000056	DTY	mRNA of Protein-tyrosine phosphatase, non-receptor type 1	DrugBank
Atractylodes Macrocephala Koidz.	白术	Baizhu	MOL000056	DTY	Sodium-dependent dopamine transporter	DrugBank
Atractylodes Macrocephala Koidz.	白术	Baizhu	MOL000056	DTY	Amine oxidase [flavin-containing] A	DrugBank
Atractylodes Macrocephala Koidz.	白术	Baizhu	MOL000057	DIBP	Muscarinic acetylcholine receptor M3	DrugBank
Atractylodes Macrocephala Koidz.	白术	Baizhu	MOL000057	DIBP	Muscarinic acetylcholine receptor M1	DrugBank
Atractylodes Macrocephala Koidz.	白术	Baizhu	MOL000057	DIBP	Sodium-dependent noradrenaline transporter	DrugBank
Atractylodes Macrocephala Koidz.	白术	Baizhu	MOL000057	DIBP	Sodium-dependent dopamine transporter	DrugBank
Atractylodes Macrocephala Koidz.	白术	Baizhu	MOL000057	DIBP	Beta-2 adrenergic receptor	DrugBank
Atractylodes Macrocephala Koidz.	白术	Baizhu	MOL000057	DIBP	Sodium-dependent serotonin transporter	DrugBank
Atractylodes Macrocephala Koidz.	白术	Baizhu	MOL000057	DIBP	Gamma-aminobutyric acid receptor subunit alpha-1	DrugBank
Atractylodes Macrocephala Koidz.	白术	Baizhu	MOL000057	DIBP	Muscarinic acetylcholine receptor M2	DrugBank
Atractylodes Macrocephala Koidz.	白术	Baizhu	MOL000057	DIBP	5-hydroxytryptamine 2A receptor	DrugBank
Atractylodes Macrocephala Koidz.	白术	Baizhu	MOL000057	DIBP	Progesterone receptor	DrugBank
Atractylodes Macrocephala Koidz.	白术	Baizhu	MOL000057	DIBP	Mineralocorticoid receptor	DrugBank
Atractylodes Macrocephala Koidz.	白术	Baizhu	MOL000057	DIBP	Glucocorticoid receptor	DrugBank
Atractylodes Macrocephala Koidz.	白术	Baizhu	MOL000057	DIBP	Nuclear receptor coactivator 2	DrugBank
Atractylodes Macrocephala Koidz.	白术	Baizhu	MOL000057	DIBP	Retinoic acid receptor RXR-alpha	DrugBank
Atractylodes Macrocephala Koidz.	白术	Baizhu	MOL000058	2-[(2R,5S,6S)-6,10-dimethylspiro[4.5]dec-9-en-2-yl]propan-2-ol	Gamma-aminobutyric-acid receptor alpha-2 subunit	DrugBank
Atractylodes Macrocephala Koidz.	白术	Baizhu	MOL000058	2-[(2R,5S,6S)-6,10-dimethylspiro[4.5]dec-9-en-2-yl]propan-2-ol	Gamma-aminobutyric-acid receptor alpha-5 subunit	DrugBank
Atractylodes Macrocephala Koidz.	白术	Baizhu	MOL000058	2-[(2R,5S,6S)-6,10-dimethylspiro[4.5]dec-9-en-2-yl]propan-2-ol	Gamma-aminobutyric-acid receptor alpha-3 subunit	DrugBank
Atractylodes Macrocephala Koidz.	白术	Baizhu	MOL000058	2-[(2R,5S,6S)-6,10-dimethylspiro[4.5]dec-9-en-2-yl]propan-2-ol	Muscarinic acetylcholine receptor M2	DrugBank
Atractylodes Macrocephala Koidz.	白术	Baizhu	MOL000058	2-[(2R,5S,6S)-6,10-dimethylspiro[4.5]dec-9-en-2-yl]propan-2-ol	Gamma-aminobutyric acid receptor subunit alpha-1	DrugBank
Atractylodes Macrocephala Koidz.	白术	Baizhu	MOL000058	2-[(2R,5S,6S)-6,10-dimethylspiro[4.5]dec-9-en-2-yl]propan-2-ol	Neuronal acetylcholine receptor protein, alpha-7 chain	DrugBank
Atractylodes Macrocephala Koidz.	白术	Baizhu	MOL000058	2-[(2R,5S,6S)-6,10-dimethylspiro[4.5]dec-9-en-2-yl]propan-2-ol	Glutamate receptor 2	DrugBank
Atractylodes Macrocephala Koidz.	白术	Baizhu	MOL000058	2-[(2R,5S,6S)-6,10-dimethylspiro[4.5]dec-9-en-2-yl]propan-2-ol	Gamma-aminobutyric-acid receptor subunit alpha-6	DrugBank
Atractylodes Macrocephala Koidz.	白术	Baizhu	MOL000059	uridine	Interferon alpha/beta receptor 2	N/A	validated
Atractylodes Macrocephala Koidz.	白术	Baizhu	MOL000059	uridine	Phospholipase A2, membrane associated	DrugBank	validated
Atractylodes Macrocephala Koidz.	白术	Baizhu	MOL000060	selina-4(14),7(11)-dien-8-one	Muscarinic acetylcholine receptor M3	DrugBank
Atractylodes Macrocephala Koidz.	白术	Baizhu	MOL000060	selina-4(14),7(11)-dien-8-one	Muscarinic acetylcholine receptor M1	DrugBank
Atractylodes Macrocephala Koidz.	白术	Baizhu	MOL000060	selina-4(14),7(11)-dien-8-one	Prostaglandin G/H synthase 2	DrugBank
Atractylodes Macrocephala Koidz.	白术	Baizhu	MOL000060	selina-4(14),7(11)-dien-8-one	Gamma-aminobutyric-acid receptor alpha-2 subunit	DrugBank
Atractylodes Macrocephala Koidz.	白术	Baizhu	MOL000060	selina-4(14),7(11)-dien-8-one	Sodium-dependent noradrenaline transporter	DrugBank
Atractylodes Macrocephala Koidz.	白术	Baizhu	MOL000060	selina-4(14),7(11)-dien-8-one	Gamma-aminobutyric-acid receptor alpha-3 subunit	DrugBank
Atractylodes Macrocephala Koidz.	白术	Baizhu	MOL000060	selina-4(14),7(11)-dien-8-one	Gamma-aminobutyric acid receptor subunit alpha-1	DrugBank
Atractylodes Macrocephala Koidz.	白术	Baizhu	MOL000060	selina-4(14),7(11)-dien-8-one	Neuronal acetylcholine receptor protein, alpha-7 chain	DrugBank
Atractylodes Macrocephala Koidz.	白术	Baizhu	MOL000060	selina-4(14),7(11)-dien-8-one	Gamma-aminobutyric-acid receptor subunit alpha-6	DrugBank
Atractylodes Macrocephala Koidz.	白术	Baizhu	MOL000060	selina-4(14),7(11)-dien-8-one	Muscarinic acetylcholine receptor M2	DrugBank
Atractylodes Macrocephala Koidz.	白术	Baizhu	MOL000061	Prolinum	Gamma-aminobutyric-acid receptor alpha-2 subunit	DrugBank
Atractylodes Macrocephala Koidz.	白术	Baizhu	MOL000061	Prolinum	Gamma-aminobutyric acid receptor subunit alpha-1	DrugBank
Atractylodes Macrocephala Koidz.	白术	Baizhu	MOL000061	Prolinum	Cathepsin D	DrugBank
Atractylodes Macrocephala Koidz.	白术	Baizhu	MOL000061	Prolinum	Peptidyl-prolyl cis-trans isomerase A	DrugBank
Atractylodes Macrocephala Koidz.	白术	Baizhu	MOL000061	Prolinum	Cholinesterase	DrugBank
Atractylodes Macrocephala Koidz.	白术	Baizhu	MOL000061	Prolinum	Alcohol dehydrogenase 1B	DrugBank
Atractylodes Macrocephala Koidz.	白术	Baizhu	MOL000061	Prolinum	Alcohol dehydrogenase 1C	DrugBank
Atractylodes Macrocephala Koidz.	白术	Baizhu	MOL000061	Prolinum	Cytochrome P450-cam	DrugBank
Atractylodes Macrocephala Koidz.	白术	Baizhu	MOL000061	Prolinum	Lysozyme	DrugBank
Atractylodes Macrocephala Koidz.	白术	Baizhu	MOL000061	Prolinum	Ferrichrome-iron receptor	DrugBank
Atractylodes Macrocephala Koidz.	白术	Baizhu	MOL000061	Prolinum	Bacillolysin	DrugBank
Atractylodes Macrocephala Koidz.	白术	Baizhu	MOL000061	Prolinum	1-aminocyclopropane-1-carboxylate deaminase	DrugBank
Atractylodes Macrocephala Koidz.	白术	Baizhu	MOL000061	Prolinum	D-amino-acid oxidase	DrugBank
Atractylodes Macrocephala Koidz.	白术	Baizhu	MOL000061	Prolinum	Peptidyl-prolyl cis-trans isomerase, mitochondrial	DrugBank
Atractylodes Macrocephala Koidz.	白术	Baizhu	MOL000061	Prolinum	Glycine amidinotransferase, mitochondrial	DrugBank
Atractylodes Macrocephala Koidz.	白术	Baizhu	MOL000061	Prolinum	Prolyl 4-hydroxylase subunit alpha-1	DrugBank
Atractylodes Macrocephala Koidz.	白术	Baizhu	MOL000061	Prolinum	Trypsin-3	DrugBank
Atractylodes Macrocephala Koidz.	白术	Baizhu	MOL000061	Prolinum	Gamma-aminobutyric-acid receptor subunit alpha-6	DrugBank
Atractylodes Macrocephala Koidz.	白术	Baizhu	MOL000061	Prolinum	Prostaglandin G/H synthase 2	DrugBank
Atractylodes Macrocephala Koidz.	白术	Baizhu	MOL000061	Prolinum	Alcohol dehydrogenase 1A	DrugBank
Atractylodes Macrocephala Koidz.	白术	Baizhu	MOL000062	biatractylolide	Glucocorticoid receptor	DrugBank
Atractylodes Macrocephala Koidz.	白术	Baizhu	MOL000063	ATRACTYLODES MACROCEPHALA	Glucocorticoid receptor	DrugBank
Atractylodes Macrocephala Koidz.	白术	Baizhu	MOL000064	D-Serin	Prostaglandin G/H synthase 1	DrugBank
Atractylodes Macrocephala Koidz.	白术	Baizhu	MOL000064	D-Serin	4-aminobutyrate aminotransferase, mitochondrial	DrugBank
Atractylodes Macrocephala Koidz.	白术	Baizhu	MOL000064	D-Serin	Glutamate [NMDA] receptor subunit zeta-1	DrugBank
Atractylodes Macrocephala Koidz.	白术	Baizhu	MOL000064	D-Serin	Kynureninase	DrugBank
Atractylodes Macrocephala Koidz.	白术	Baizhu	MOL000064	D-Serin	Glycine receptor alpha-1 chain	DrugBank
Atractylodes Macrocephala Koidz.	白术	Baizhu	MOL000064	D-Serin	Aspartate aminotransferase, cytoplasmic	DrugBank
Atractylodes Macrocephala Koidz.	白术	Baizhu	MOL000064	D-Serin	Aldose reductase	DrugBank
Atractylodes Macrocephala Koidz.	白术	Baizhu	MOL000064	D-Serin	Gamma-aminobutyric acid receptor subunit alpha-1	DrugBank
Atractylodes Macrocephala Koidz.	白术	Baizhu	MOL000064	D-Serin	Proto-oncogene tyrosine-protein kinase SRC	DrugBank
Atractylodes Macrocephala Koidz.	白术	Baizhu	MOL000064	D-Serin	Glycogen phosphorylase, muscle form	DrugBank
Atractylodes Macrocephala Koidz.	白术	Baizhu	MOL000064	D-Serin	Cathepsin D	DrugBank
Atractylodes Macrocephala Koidz.	白术	Baizhu	MOL000064	D-Serin	Cholinesterase	DrugBank
Atractylodes Macrocephala Koidz.	白术	Baizhu	MOL000064	D-Serin	Xanthine dehydrogenase/oxidase	DrugBank
Atractylodes Macrocephala Koidz.	白术	Baizhu	MOL000064	D-Serin	Alcohol dehydrogenase 1B	DrugBank
Atractylodes Macrocephala Koidz.	白术	Baizhu	MOL000064	D-Serin	Alcohol dehydrogenase 1C	DrugBank
Atractylodes Macrocephala Koidz.	白术	Baizhu	MOL000064	D-Serin	Cytochrome P450-cam	DrugBank
Atractylodes Macrocephala Koidz.	白术	Baizhu	MOL000064	D-Serin	Aspartate aminotransferase	DrugBank
Atractylodes Macrocephala Koidz.	白术	Baizhu	MOL000064	D-Serin	Ferrichrome-iron receptor	DrugBank
Atractylodes Macrocephala Koidz.	白术	Baizhu	MOL000064	D-Serin	Histidinol dehydrogenase	DrugBank
Atractylodes Macrocephala Koidz.	白术	Baizhu	MOL000064	D-Serin	Adenylosuccinate synthetase	DrugBank
Atractylodes Macrocephala Koidz.	白术	Baizhu	MOL000064	D-Serin	D-alanyl-D-alanine carboxypeptidase	DrugBank
Atractylodes Macrocephala Koidz.	白术	Baizhu	MOL000064	D-Serin	Monomeric sarcosine oxidase	DrugBank
Atractylodes Macrocephala Koidz.	白术	Baizhu	MOL000064	D-Serin	Bacillolysin	DrugBank
Atractylodes Macrocephala Koidz.	白术	Baizhu	MOL000064	D-Serin	Dihydroxyacetone kinase	DrugBank
Atractylodes Macrocephala Koidz.	白术	Baizhu	MOL000064	D-Serin	2-hydroxy-6-oxo-7-methylocta-2,4-dienoate hydrolase	DrugBank
Atractylodes Macrocephala Koidz.	白术	Baizhu	MOL000064	D-Serin	1-aminocyclopropane-1-carboxylate deaminase	DrugBank
Atractylodes Macrocephala Koidz.	白术	Baizhu	MOL000064	D-Serin	Nicotinate-nucleotide--dimethylbenzimidazole phosphoribosyltransferase	DrugBank
Atractylodes Macrocephala Koidz.	白术	Baizhu	MOL000064	D-Serin	Methylmalonyl-CoA carboxyltransferase 5S subunit	DrugBank
Atractylodes Macrocephala Koidz.	白术	Baizhu	MOL000064	D-Serin	Aspartate aminotransferase, mitochondrial	DrugBank
Atractylodes Macrocephala Koidz.	白术	Baizhu	MOL000064	D-Serin	Serine--pyruvate aminotransferase	DrugBank
Atractylodes Macrocephala Koidz.	白术	Baizhu	MOL000064	D-Serin	Alanine aminotransferase 1	DrugBank
Atractylodes Macrocephala Koidz.	白术	Baizhu	MOL000064	D-Serin	Cystathionine gamma-lyase	DrugBank
Atractylodes Macrocephala Koidz.	白术	Baizhu	MOL000064	D-Serin	Alanine--glyoxylate aminotransferase 2, mitochondrial	DrugBank
Atractylodes Macrocephala Koidz.	白术	Baizhu	MOL000064	D-Serin	NADP-dependent malic enzyme	DrugBank
Atractylodes Macrocephala Koidz.	白术	Baizhu	MOL000064	D-Serin	Glycine amidinotransferase, mitochondrial	DrugBank
Atractylodes Macrocephala Koidz.	白术	Baizhu	MOL000064	D-Serin	Cysteine desulfurase, mitochondrial	DrugBank
Atractylodes Macrocephala Koidz.	白术	Baizhu	MOL000064	D-Serin	NAD-dependent malic enzyme, mitochondrial	DrugBank
Atractylodes Macrocephala Koidz.	白术	Baizhu	MOL000064	D-Serin	NADP-dependent malic enzyme, mitochondrial	DrugBank
Atractylodes Macrocephala Koidz.	白术	Baizhu	MOL000064	D-Serin	L-serine dehydratase	DrugBank
Atractylodes Macrocephala Koidz.	白术	Baizhu	MOL000064	D-Serin	Trypsin-3	DrugBank
Atractylodes Macrocephala Koidz.	白术	Baizhu	MOL000065	ASI	Nitric-oxide synthase, brain	DrugBank
Atractylodes Macrocephala Koidz.	白术	Baizhu	MOL000065	ASI	4-aminobutyrate aminotransferase, mitochondrial	DrugBank
Atractylodes Macrocephala Koidz.	白术	Baizhu	MOL000065	ASI	Aspartate aminotransferase, cytoplasmic	DrugBank
Atractylodes Macrocephala Koidz.	白术	Baizhu	MOL000065	ASI	mRNA of Protein-tyrosine phosphatase, non-receptor type 1	DrugBank
Atractylodes Macrocephala Koidz.	白术	Baizhu	MOL000065	ASI	Aldose reductase	DrugBank
Atractylodes Macrocephala Koidz.	白术	Baizhu	MOL000065	ASI	Gamma-aminobutyric acid receptor subunit alpha-1	DrugBank
Atractylodes Macrocephala Koidz.	白术	Baizhu	MOL000065	ASI	Cathepsin D	DrugBank
Atractylodes Macrocephala Koidz.	白术	Baizhu	MOL000065	ASI	M-phase inducer phosphatase 2	DrugBank
Atractylodes Macrocephala Koidz.	白术	Baizhu	MOL000065	ASI	Cholinesterase	DrugBank
Atractylodes Macrocephala Koidz.	白术	Baizhu	MOL000065	ASI	Alcohol dehydrogenase 1B	DrugBank
Atractylodes Macrocephala Koidz.	白术	Baizhu	MOL000065	ASI	Alcohol dehydrogenase 1C	DrugBank
Atractylodes Macrocephala Koidz.	白术	Baizhu	MOL000065	ASI	Cytochrome P450-cam	DrugBank
Atractylodes Macrocephala Koidz.	白术	Baizhu	MOL000065	ASI	Aspartate aminotransferase	DrugBank
Atractylodes Macrocephala Koidz.	白术	Baizhu	MOL000065	ASI	Ferrichrome-iron receptor	DrugBank
Atractylodes Macrocephala Koidz.	白术	Baizhu	MOL000065	ASI	Adenylosuccinate synthetase	DrugBank
Atractylodes Macrocephala Koidz.	白术	Baizhu	MOL000065	ASI	Bacillolysin	DrugBank
Atractylodes Macrocephala Koidz.	白术	Baizhu	MOL000065	ASI	1-aminocyclopropane-1-carboxylate deaminase	DrugBank
Atractylodes Macrocephala Koidz.	白术	Baizhu	MOL000065	ASI	Growth-inhibiting protein 18	DrugBank
Atractylodes Macrocephala Koidz.	白术	Baizhu	MOL000065	ASI	Glutamate dehydrogenase 1, mitochondrial	DrugBank
Atractylodes Macrocephala Koidz.	白术	Baizhu	MOL000065	ASI	Aspartate aminotransferase, mitochondrial	DrugBank
Atractylodes Macrocephala Koidz.	白术	Baizhu	MOL000065	ASI	Creatine kinase M-type	DrugBank
Atractylodes Macrocephala Koidz.	白术	Baizhu	MOL000065	ASI	S-adenosylmethionine synthetase isoform type-1	DrugBank
Atractylodes Macrocephala Koidz.	白术	Baizhu	MOL000065	ASI	Triosephosphate isomerase	DrugBank
Atractylodes Macrocephala Koidz.	白术	Baizhu	MOL000065	ASI	NAD-dependent malic enzyme, mitochondrial	DrugBank
Atractylodes Macrocephala Koidz.	白术	Baizhu	MOL000065	ASI	Arachidonate 5-lipoxygenase	DrugBank
Atractylodes Macrocephala Koidz.	白术	Baizhu	MOL000065	ASI	Glutamate receptor 1	DrugBank
Atractylodes Macrocephala Koidz.	白术	Baizhu	MOL000065	ASI	Glycogen phosphorylase, muscle form	DrugBank
Atractylodes Macrocephala Koidz.	白术	Baizhu	MOL000065	ASI	mRNA of PKA Catalytic Subunit C-alpha	DrugBank
Atractylodes Macrocephala Koidz.	白术	Baizhu	MOL000065	ASI	Methionyl-tRNA synthetase	DrugBank
Atractylodes Macrocephala Koidz.	白术	Baizhu	MOL000065	ASI	Formate acetyltransferase 1	DrugBank
Atractylodes Macrocephala Koidz.	白术	Baizhu	MOL000065	ASI	Monomeric sarcosine oxidase	DrugBank
Atractylodes Macrocephala Koidz.	白术	Baizhu	MOL000065	ASI	Nicotinate-nucleotide--dimethylbenzimidazole phosphoribosyltransferase	DrugBank
Atractylodes Macrocephala Koidz.	白术	Baizhu	MOL000065	ASI	Ornithine carbamoyltransferase, mitochondrial	DrugBank
Atractylodes Macrocephala Koidz.	白术	Baizhu	MOL000065	ASI	Pyruvate kinase isozymes M1/M2	DrugBank
Atractylodes Macrocephala Koidz.	白术	Baizhu	MOL000065	ASI	Serine--pyruvate aminotransferase	DrugBank
Atractylodes Macrocephala Koidz.	白术	Baizhu	MOL000065	ASI	Prolyl 3-hydroxylase 3	DrugBank
Atractylodes Macrocephala Koidz.	白术	Baizhu	MOL000065	ASI	Glycine amidinotransferase, mitochondrial	DrugBank
Atractylodes Macrocephala Koidz.	白术	Baizhu	MOL000065	ASI	Adenylosuccinate synthetase isozyme 1	DrugBank
Atractylodes Macrocephala Koidz.	白术	Baizhu	MOL000065	ASI	NADP-dependent malic enzyme, mitochondrial	DrugBank
Atractylodes Macrocephala Koidz.	白术	Baizhu	MOL000065	ASI	Dihydroorotase	DrugBank
Atractylodes Macrocephala Koidz.	白术	Baizhu	MOL000065	ASI	Arginase-1	DrugBank
Atractylodes Macrocephala Koidz.	白术	Baizhu	MOL000065	ASI	D-alanyl-D-alanine carboxypeptidase	DrugBank
Atractylodes Macrocephala Koidz.	白术	Baizhu	MOL000065	ASI	Aromatic-amino-acid aminotransferase	DrugBank
Atractylodes Macrocephala Koidz.	白术	Baizhu	MOL000065	ASI	Calcium-binding mitochondrial carrier protein Aralar1	DrugBank
Atractylodes Macrocephala Koidz.	白术	Baizhu	MOL000065	ASI	Succinate dehydrogenase [ubiquinone] flavoprotein subunit, mitochondrial	DrugBank
Atractylodes Macrocephala Koidz.	白术	Baizhu	MOL000065	ASI	S-adenosylmethionine synthetase isoform type-2	DrugBank
Atractylodes Macrocephala Koidz.	白术	Baizhu	MOL000065	ASI	Glutamate dehydrogenase 2, mitochondrial	DrugBank
Atractylodes Macrocephala Koidz.	白术	Baizhu	MOL000065	ASI	Glutamate receptor, ionotropic kainate 2	DrugBank
Atractylodes Macrocephala Koidz.	白术	Baizhu	MOL000065	ASI	Mitochondrial aspartate-glutamate carrier protein	DrugBank
Atractylodes Macrocephala Koidz.	白术	Baizhu	MOL000065	ASI	Calcium-binding mitochondrial carrier protein Aralar2	DrugBank
Atractylodes Macrocephala Koidz.	白术	Baizhu	MOL000066	alloaromadedrene	Muscarinic acetylcholine receptor M3	DrugBank
Atractylodes Macrocephala Koidz.	白术	Baizhu	MOL000066	alloaromadedrene	Muscarinic acetylcholine receptor M2	DrugBank
Atractylodes Macrocephala Koidz.	白术	Baizhu	MOL000066	alloaromadedrene	Gamma-aminobutyric acid receptor subunit alpha-1	DrugBank
Atractylodes Macrocephala Koidz.	白术	Baizhu	MOL000066	alloaromadedrene	Muscarinic acetylcholine receptor M1	DrugBank
Atractylodes Macrocephala Koidz.	白术	Baizhu	MOL000066	alloaromadedrene	Neuronal acetylcholine receptor subunit alpha-2	DrugBank
Atractylodes Macrocephala Koidz.	白术	Baizhu	MOL000067	L-Valin	Prostaglandin G/H synthase 1	DrugBank
Atractylodes Macrocephala Koidz.	白术	Baizhu	MOL000067	L-Valin	Nitric-oxide synthase, brain	DrugBank
Atractylodes Macrocephala Koidz.	白术	Baizhu	MOL000067	L-Valin	4-aminobutyrate aminotransferase, mitochondrial	DrugBank
Atractylodes Macrocephala Koidz.	白术	Baizhu	MOL000067	L-Valin	Prostaglandin G/H synthase 2	DrugBank
Atractylodes Macrocephala Koidz.	白术	Baizhu	MOL000067	L-Valin	Glycine receptor alpha-1 chain	DrugBank
Atractylodes Macrocephala Koidz.	白术	Baizhu	MOL000067	L-Valin	mRNA of Protein-tyrosine phosphatase, non-receptor type 1	DrugBank
Atractylodes Macrocephala Koidz.	白术	Baizhu	MOL000067	L-Valin	Branched chain amino acid-dependent aminotransferase	DrugBank
Atractylodes Macrocephala Koidz.	白术	Baizhu	MOL000067	L-Valin	Aldose reductase	DrugBank
Atractylodes Macrocephala Koidz.	白术	Baizhu	MOL000067	L-Valin	Gamma-aminobutyric acid receptor subunit alpha-1	DrugBank
Atractylodes Macrocephala Koidz.	白术	Baizhu	MOL000067	L-Valin	Cholinesterase	DrugBank
Atractylodes Macrocephala Koidz.	白术	Baizhu	MOL000067	L-Valin	Alcohol dehydrogenase 1C	DrugBank
Atractylodes Macrocephala Koidz.	白术	Baizhu	MOL000067	L-Valin	Cytochrome P450-cam	DrugBank
Atractylodes Macrocephala Koidz.	白术	Baizhu	MOL000067	L-Valin	Aspartate aminotransferase	DrugBank
Atractylodes Macrocephala Koidz.	白术	Baizhu	MOL000067	L-Valin	Ferrichrome-iron receptor	DrugBank
Atractylodes Macrocephala Koidz.	白术	Baizhu	MOL000067	L-Valin	Bacillolysin	DrugBank
Atractylodes Macrocephala Koidz.	白术	Baizhu	MOL000067	L-Valin	1-aminocyclopropane-1-carboxylate deaminase	DrugBank
Atractylodes Macrocephala Koidz.	白术	Baizhu	MOL000067	L-Valin	Glycine amidinotransferase, mitochondrial	DrugBank
Atractylodes Macrocephala Koidz.	白术	Baizhu	MOL000067	L-Valin	NAD-dependent malic enzyme, mitochondrial	DrugBank
Atractylodes Macrocephala Koidz.	白术	Baizhu	MOL000067	L-Valin	Haloalkane dehalogenase	DrugBank
Atractylodes Macrocephala Koidz.	白术	Baizhu	MOL000067	L-Valin	Aspartate aminotransferase, cytoplasmic	DrugBank
Atractylodes Macrocephala Koidz.	白术	Baizhu	MOL000067	L-Valin	Cathepsin D	DrugBank
Atractylodes Macrocephala Koidz.	白术	Baizhu	MOL000067	L-Valin	Formate dehydrogenase H	DrugBank
Atractylodes Macrocephala Koidz.	白术	Baizhu	MOL000067	L-Valin	Deacetoxycephalosporin C synthetase	DrugBank
Atractylodes Macrocephala Koidz.	白术	Baizhu	MOL000067	L-Valin	2-isopropylmalate synthase	DrugBank
Atractylodes Macrocephala Koidz.	白术	Baizhu	MOL000067	L-Valin	Ornithine carbamoyltransferase, mitochondrial	DrugBank
Atractylodes Macrocephala Koidz.	白术	Baizhu	MOL000067	L-Valin	Cystathionine gamma-lyase	DrugBank
Atractylodes Macrocephala Koidz.	白术	Baizhu	MOL000067	L-Valin	S-adenosylmethionine synthetase isoform type-1	DrugBank
Atractylodes Macrocephala Koidz.	白术	Baizhu	MOL000067	L-Valin	Amine oxidase [flavin-containing] B	DrugBank
Atractylodes Macrocephala Koidz.	白术	Baizhu	MOL000068	L-Ile	Nitric-oxide synthase, brain	DrugBank
Atractylodes Macrocephala Koidz.	白术	Baizhu	MOL000068	L-Ile	4-aminobutyrate aminotransferase, mitochondrial	DrugBank
Atractylodes Macrocephala Koidz.	白术	Baizhu	MOL000068	L-Ile	Branched chain amino acid-dependent aminotransferase	DrugBank
Atractylodes Macrocephala Koidz.	白术	Baizhu	MOL000068	L-Ile	Gamma-aminobutyric acid receptor subunit alpha-1	DrugBank
Atractylodes Macrocephala Koidz.	白术	Baizhu	MOL000068	L-Ile	Cathepsin D	DrugBank
Atractylodes Macrocephala Koidz.	白术	Baizhu	MOL000068	L-Ile	Cholinesterase	DrugBank
Atractylodes Macrocephala Koidz.	白术	Baizhu	MOL000068	L-Ile	Alcohol dehydrogenase 1C	DrugBank
Atractylodes Macrocephala Koidz.	白术	Baizhu	MOL000068	L-Ile	Cytochrome P450-cam	DrugBank
Atractylodes Macrocephala Koidz.	白术	Baizhu	MOL000068	L-Ile	Ferrichrome-iron receptor	DrugBank
Atractylodes Macrocephala Koidz.	白术	Baizhu	MOL000068	L-Ile	Bacillolysin	DrugBank
Atractylodes Macrocephala Koidz.	白术	Baizhu	MOL000068	L-Ile	Gamma-aminobutyric-acid receptor subunit alpha-6	DrugBank
Atractylodes Macrocephala Koidz.	白术	Baizhu	MOL000068	L-Ile	Glycine amidinotransferase, mitochondrial	DrugBank
Atractylodes Macrocephala Koidz.	白术	Baizhu	MOL000068	L-Ile	Branched-chain-amino-acid aminotransferase, cytosolic	DrugBank
Atractylodes Macrocephala Koidz.	白术	Baizhu	MOL000068	L-Ile	Renin, renal	DrugBank
Atractylodes Macrocephala Koidz.	白术	Baizhu	MOL000069	palmitic acid	Cathepsin D	DrugBank
Atractylodes Macrocephala Koidz.	白术	Baizhu	MOL000069	palmitic acid	Alcohol dehydrogenase 1B	DrugBank
Atractylodes Macrocephala Koidz.	白术	Baizhu	MOL000069	palmitic acid	Alcohol dehydrogenase 1C	DrugBank
Atractylodes Macrocephala Koidz.	白术	Baizhu	MOL000069	palmitic acid	Prostaglandin G/H synthase 1	DrugBank
Atractylodes Macrocephala Koidz.	白术	Baizhu	MOL000069	palmitic acid	Prostaglandin G/H synthase 2	DrugBank
Atractylodes Macrocephala Koidz.	白术	Baizhu	MOL000069	palmitic acid	Rhodopsin	DrugBank
Atractylodes Macrocephala Koidz.	白术	Baizhu	MOL000069	palmitic acid	Ig gamma-1 chain C region	DrugBank
Atractylodes Macrocephala Koidz.	白术	Baizhu	MOL000069	palmitic acid	Ferrichrome-iron receptor	DrugBank
Atractylodes Macrocephala Koidz.	白术	Baizhu	MOL000069	palmitic acid	Nuclear receptor coactivator 2	DrugBank
Atractylodes Macrocephala Koidz.	白术	Baizhu	MOL000069	palmitic acid	Apoptosis regulator Bcl-2	DrugBank	validated
Atractylodes Macrocephala Koidz.	白术	Baizhu	MOL000069	palmitic acid	Interleukin-10	N/A	validated
Atractylodes Macrocephala Koidz.	白术	Baizhu	MOL000069	palmitic acid	Tumor necrosis factor	DrugBank	validated
Atractylodes Macrocephala Koidz.	白术	Baizhu	MOL000069	palmitic acid	Collagen alpha-1(I) chain	DrugBank	validated
Atractylodes Macrocephala Koidz.	白术	Baizhu	MOL000069	palmitic acid	Phosphatidylinositol-3,4,5-trisphosphate 3-phosphatase and dual-specificity protein phosphatase PTEN	N/A	validated
Atractylodes Macrocephala Koidz.	白术	Baizhu	MOL000069	palmitic acid	Putative beta-glucuronidase-like protein SMA3	N/A	validated
Atractylodes Macrocephala Koidz.	白术	Baizhu	MOL000069	palmitic acid	Solute carrier family 22 member 5	N/A	validated
Atractylodes Macrocephala Koidz.	白术	Baizhu	MOL000069	palmitic acid	Choline-phosphate cytidylyltransferase A	DrugBank	validated
Atractylodes Macrocephala Koidz.	白术	Baizhu	MOL000071	Istidina	Prostaglandin G/H synthase 2	DrugBank
Atractylodes Macrocephala Koidz.	白术	Baizhu	MOL000071	Istidina	Prostaglandin G/H synthase 1	DrugBank
Atractylodes Macrocephala Koidz.	白术	Baizhu	MOL000072	8β-ethoxy atractylenolide Ⅲ	Prostaglandin G/H synthase 2	DrugBank
Atractylodes Macrocephala Koidz.	白术	Baizhu	MOL000072	8β-ethoxy atractylenolide Ⅲ	Gamma-aminobutyric acid receptor subunit alpha-1	DrugBank
Atractylodes Macrocephala Koidz.	白术	Baizhu	MOL000072	8β-ethoxy atractylenolide Ⅲ	Neuronal acetylcholine receptor protein, alpha-7 chain	DrugBank
Atractylodes Macrocephala Koidz.	白术	Baizhu	MOL000072	8β-ethoxy atractylenolide Ⅲ	Nuclear receptor coactivator 2	DrugBank
Atractylodes Macrocephala Koidz.	白术	Baizhu	MOL000072	8β-ethoxy atractylenolide Ⅲ	Nuclear receptor coactivator 1	DrugBank
Chuanxiong Rhizoma	川芎	Chuanxiong	MOL000103	PHB	Amine oxidase [flavin-containing] B	DrugBank
Chuanxiong Rhizoma	川芎	Chuanxiong	MOL000103	PHB	Amine oxidase [flavin-containing] A	DrugBank
Chuanxiong Rhizoma	川芎	Chuanxiong	MOL000103	PHB	Alcohol dehydrogenase 1C	DrugBank
Chuanxiong Rhizoma	川芎	Chuanxiong	MOL000103	PHB	Lysozyme	DrugBank
Chuanxiong Rhizoma	川芎	Chuanxiong	MOL000103	PHB	Nicotinate-nucleotide--dimethylbenzimidazole phosphoribosyltransferase	DrugBank
Chuanxiong Rhizoma	川芎	Chuanxiong	MOL000103	PHB	Alcohol dehydrogenase 1B	DrugBank
Chuanxiong Rhizoma	川芎	Chuanxiong	MOL000103	PHB	P-hydroxybenzoate hydroxylase	DrugBank
Chuanxiong Rhizoma	川芎	Chuanxiong	MOL000103	PHB	Group IIE secretory phospholipase A2	DrugBank
Chuanxiong Rhizoma	川芎	Chuanxiong	MOL001055	5-isopropyl-2-methylbicyclo[3.1.0]hex-2-ene	Gamma-aminobutyric acid receptor subunit alpha-1	DrugBank
Chuanxiong Rhizoma	川芎	Chuanxiong	MOL001055	5-isopropyl-2-methylbicyclo[3.1.0]hex-2-ene	Cytochrome P450-cam	DrugBank
Chuanxiong Rhizoma	川芎	Chuanxiong	MOL001055	5-isopropyl-2-methylbicyclo[3.1.0]hex-2-ene	Gamma-aminobutyric-acid receptor alpha-2 subunit	DrugBank
Chuanxiong Rhizoma	川芎	Chuanxiong	MOL001055	5-isopropyl-2-methylbicyclo[3.1.0]hex-2-ene	Prostaglandin G/H synthase 2	DrugBank
Chuanxiong Rhizoma	川芎	Chuanxiong	MOL001055	5-isopropyl-2-methylbicyclo[3.1.0]hex-2-ene	DNA topoisomerase II	DrugBank
Chuanxiong Rhizoma	川芎	Chuanxiong	MOL001055	5-isopropyl-2-methylbicyclo[3.1.0]hex-2-ene	Nuclear receptor coactivator 2	DrugBank
Chuanxiong Rhizoma	川芎	Chuanxiong	MOL000114	vanillic acid	Prostaglandin G/H synthase 2	DrugBank
Chuanxiong Rhizoma	川芎	Chuanxiong	MOL000114	vanillic acid	Amine oxidase [flavin-containing] B	DrugBank
Chuanxiong Rhizoma	川芎	Chuanxiong	MOL000114	vanillic acid	Amine oxidase [flavin-containing] A	DrugBank
Chuanxiong Rhizoma	川芎	Chuanxiong	MOL000114	vanillic acid	Alpha-2A adrenergic receptor	DrugBank
Chuanxiong Rhizoma	川芎	Chuanxiong	MOL000114	vanillic acid	Prostaglandin G/H synthase 1	DrugBank
Chuanxiong Rhizoma	川芎	Chuanxiong	MOL000114	vanillic acid	Lysozyme	DrugBank
Chuanxiong Rhizoma	川芎	Chuanxiong	MOL000114	vanillic acid	Nitric oxide synthase, endothelial	N/A	validated
Chuanxiong Rhizoma	川芎	Chuanxiong	MOL000114	vanillic acid	5,6-dihydroxyindole-2-carboxylic acid oxidase	N/A	validated
Chuanxiong Rhizoma	川芎	Chuanxiong	MOL000116	Nonanal	Alcohol dehydrogenase 1B	DrugBank
Chuanxiong Rhizoma	川芎	Chuanxiong	MOL000116	Nonanal	Alcohol dehydrogenase 1C	DrugBank
Chuanxiong Rhizoma	川芎	Chuanxiong	MOL000116	Nonanal	Gamma-aminobutyric-acid receptor alpha-2 subunit	DrugBank
Chuanxiong Rhizoma	川芎	Chuanxiong	MOL000116	Nonanal	Gamma-aminobutyric acid receptor subunit alpha-1	DrugBank
Chuanxiong Rhizoma	川芎	Chuanxiong	MOL000116	Nonanal	Cytochrome P450-cam	DrugBank
Chuanxiong Rhizoma	川芎	Chuanxiong	MOL000117	Cymol	Sodium-dependent noradrenaline transporter	DrugBank
Chuanxiong Rhizoma	川芎	Chuanxiong	MOL000117	Cymol	Lysozyme	DrugBank
Chuanxiong Rhizoma	川芎	Chuanxiong	MOL002085	alpha-Cubebene	Muscarinic acetylcholine receptor M3	DrugBank
Chuanxiong Rhizoma	川芎	Chuanxiong	MOL002085	alpha-Cubebene	Muscarinic acetylcholine receptor M1	DrugBank
Chuanxiong Rhizoma	川芎	Chuanxiong	MOL002085	alpha-Cubebene	Prostaglandin G/H synthase 2	DrugBank
Chuanxiong Rhizoma	川芎	Chuanxiong	MOL002085	alpha-Cubebene	Muscarinic acetylcholine receptor M2	DrugBank
Chuanxiong Rhizoma	川芎	Chuanxiong	MOL002085	alpha-Cubebene	Neuronal acetylcholine receptor subunit alpha-2	DrugBank
Chuanxiong Rhizoma	川芎	Chuanxiong	MOL002085	alpha-Cubebene	Gamma-aminobutyric acid receptor subunit alpha-1	DrugBank
Chuanxiong Rhizoma	川芎	Chuanxiong	MOL000118	(L)-alpha-Terpineol	Muscarinic acetylcholine receptor M3	DrugBank
Chuanxiong Rhizoma	川芎	Chuanxiong	MOL000118	(L)-alpha-Terpineol	Muscarinic acetylcholine receptor M1	DrugBank
Chuanxiong Rhizoma	川芎	Chuanxiong	MOL000118	(L)-alpha-Terpineol	Gamma-aminobutyric-acid receptor alpha-2 subunit	DrugBank
Chuanxiong Rhizoma	川芎	Chuanxiong	MOL000118	(L)-alpha-Terpineol	Gamma-aminobutyric-acid receptor alpha-5 subunit	DrugBank
Chuanxiong Rhizoma	川芎	Chuanxiong	MOL000118	(L)-alpha-Terpineol	Sodium-dependent noradrenaline transporter	DrugBank
Chuanxiong Rhizoma	川芎	Chuanxiong	MOL000118	(L)-alpha-Terpineol	Gamma-aminobutyric-acid receptor alpha-3 subunit	DrugBank
Chuanxiong Rhizoma	川芎	Chuanxiong	MOL000118	(L)-alpha-Terpineol	Muscarinic acetylcholine receptor M2	DrugBank
Chuanxiong Rhizoma	川芎	Chuanxiong	MOL000118	(L)-alpha-Terpineol	Alpha-1B adrenergic receptor	DrugBank
Chuanxiong Rhizoma	川芎	Chuanxiong	MOL000118	(L)-alpha-Terpineol	Sodium-dependent dopamine transporter	DrugBank
Chuanxiong Rhizoma	川芎	Chuanxiong	MOL000118	(L)-alpha-Terpineol	Gamma-aminobutyric acid receptor subunit alpha-1	DrugBank
Chuanxiong Rhizoma	川芎	Chuanxiong	MOL000118	(L)-alpha-Terpineol	Gamma-aminobutyric-acid receptor subunit alpha-6	DrugBank
Chuanxiong Rhizoma	川芎	Chuanxiong	MOL000118	(L)-alpha-Terpineol	Prostaglandin G/H synthase 1	DrugBank
Chuanxiong Rhizoma	川芎	Chuanxiong	MOL000118	(L)-alpha-Terpineol	Sodium channel protein type 5 subunit alpha	DrugBank
Chuanxiong Rhizoma	川芎	Chuanxiong	MOL000118	(L)-alpha-Terpineol	Coagulation factor Xa	DrugBank
Chuanxiong Rhizoma	川芎	Chuanxiong	MOL000118	(L)-alpha-Terpineol	Prostaglandin G/H synthase 2	DrugBank
Chuanxiong Rhizoma	川芎	Chuanxiong	MOL000118	(L)-alpha-Terpineol	DNA topoisomerase II	DrugBank
Chuanxiong Rhizoma	川芎	Chuanxiong	MOL000118	(L)-alpha-Terpineol	Heat shock protein HSP 90	DrugBank
Chuanxiong Rhizoma	川芎	Chuanxiong	MOL000118	(L)-alpha-Terpineol	Nuclear receptor coactivator 2	DrugBank
Chuanxiong Rhizoma	川芎	Chuanxiong	MOL000118	(L)-alpha-Terpineol	Calcium-activated potassium channel subunit alpha 1	DrugBank
Chuanxiong Rhizoma	川芎	Chuanxiong	MOL000118	(L)-alpha-Terpineol	Cytochrome P450-cam	DrugBank
Chuanxiong Rhizoma	川芎	Chuanxiong	MOL000118	(L)-alpha-Terpineol	Alpha-1A adrenergic receptor	DrugBank
Chuanxiong Rhizoma	川芎	Chuanxiong	MOL000118	(L)-alpha-Terpineol	Ig gamma-1 chain C region	DrugBank
Chuanxiong Rhizoma	川芎	Chuanxiong	MOL001201	(1R,5R,7S)-4,7-dimethyl-7-(4-methylpent-3-enyl)bicyclo[3.1.1]hept-3-ene	Muscarinic acetylcholine receptor M3	DrugBank
Chuanxiong Rhizoma	川芎	Chuanxiong	MOL001201	(1R,5R,7S)-4,7-dimethyl-7-(4-methylpent-3-enyl)bicyclo[3.1.1]hept-3-ene	Muscarinic acetylcholine receptor M1	DrugBank
Chuanxiong Rhizoma	川芎	Chuanxiong	MOL001201	(1R,5R,7S)-4,7-dimethyl-7-(4-methylpent-3-enyl)bicyclo[3.1.1]hept-3-ene	Prostaglandin G/H synthase 2	DrugBank
Chuanxiong Rhizoma	川芎	Chuanxiong	MOL001201	(1R,5R,7S)-4,7-dimethyl-7-(4-methylpent-3-enyl)bicyclo[3.1.1]hept-3-ene	Retinoic acid receptor RXR-alpha	DrugBank
Chuanxiong Rhizoma	川芎	Chuanxiong	MOL001201	(1R,5R,7S)-4,7-dimethyl-7-(4-methylpent-3-enyl)bicyclo[3.1.1]hept-3-ene	Sodium-dependent noradrenaline transporter	DrugBank
Chuanxiong Rhizoma	川芎	Chuanxiong	MOL001201	(1R,5R,7S)-4,7-dimethyl-7-(4-methylpent-3-enyl)bicyclo[3.1.1]hept-3-ene	Muscarinic acetylcholine receptor M2	DrugBank
Chuanxiong Rhizoma	川芎	Chuanxiong	MOL001201	(1R,5R,7S)-4,7-dimethyl-7-(4-methylpent-3-enyl)bicyclo[3.1.1]hept-3-ene	Sodium-dependent dopamine transporter	DrugBank
Chuanxiong Rhizoma	川芎	Chuanxiong	MOL001201	(1R,5R,7S)-4,7-dimethyl-7-(4-methylpent-3-enyl)bicyclo[3.1.1]hept-3-ene	Gamma-aminobutyric acid receptor subunit alpha-1	DrugBank
Chuanxiong Rhizoma	川芎	Chuanxiong	MOL001201	(1R,5R,7S)-4,7-dimethyl-7-(4-methylpent-3-enyl)bicyclo[3.1.1]hept-3-ene	Nuclear receptor coactivator 2	DrugBank
Chuanxiong Rhizoma	川芎	Chuanxiong	MOL001201	(1R,5R,7S)-4,7-dimethyl-7-(4-methylpent-3-enyl)bicyclo[3.1.1]hept-3-ene	Gamma-aminobutyric-acid receptor subunit alpha-6	DrugBank
Chuanxiong Rhizoma	川芎	Chuanxiong	MOL001210	(4S)-4-isopropylcyclohexene-1-carbaldehyde	Renin, renal	DrugBank
Chuanxiong Rhizoma	川芎	Chuanxiong	MOL001210	(4S)-4-isopropylcyclohexene-1-carbaldehyde	Muscarinic acetylcholine receptor M3	DrugBank
Chuanxiong Rhizoma	川芎	Chuanxiong	MOL001210	(4S)-4-isopropylcyclohexene-1-carbaldehyde	Muscarinic acetylcholine receptor M2	DrugBank
Chuanxiong Rhizoma	川芎	Chuanxiong	MOL000122	1,8-cineole	Nitric-oxide synthase, endothelial	DrugBank
Chuanxiong Rhizoma	川芎	Chuanxiong	MOL000122	1,8-cineole	Gamma-aminobutyric-acid receptor alpha-2 subunit	DrugBank
Chuanxiong Rhizoma	川芎	Chuanxiong	MOL000122	1,8-cineole	Gamma-aminobutyric acid receptor subunit alpha-1	DrugBank
Chuanxiong Rhizoma	川芎	Chuanxiong	MOL000122	1,8-cineole	Cytochrome P450-cam	DrugBank
Chuanxiong Rhizoma	川芎	Chuanxiong	MOL000122	1,8-cineole	Prostaglandin G/H synthase 2	DrugBank
Chuanxiong Rhizoma	川芎	Chuanxiong	MOL000122	1,8-cineole	Gamma-aminobutyric-acid receptor alpha-5 subunit	DrugBank
Chuanxiong Rhizoma	川芎	Chuanxiong	MOL000122	1,8-cineole	Alcohol dehydrogenase 1B	DrugBank
Chuanxiong Rhizoma	川芎	Chuanxiong	MOL000122	1,8-cineole	Alcohol dehydrogenase 1C	DrugBank
Chuanxiong Rhizoma	川芎	Chuanxiong	MOL000122	1,8-cineole	Neuronal acetylcholine receptor subunit alpha-2	DrugBank
Chuanxiong Rhizoma	川芎	Chuanxiong	MOL000122	1,8-cineole	Gamma-aminobutyric-acid receptor alpha-3 subunit	DrugBank
Chuanxiong Rhizoma	川芎	Chuanxiong	MOL000122	1,8-cineole	Proline dehydrogenase, mitochondrial	N/A	validated
Chuanxiong Rhizoma	川芎	Chuanxiong	MOL000125	(-)-alpha-Pinene	Gamma-aminobutyric-acid receptor alpha-2 subunit	DrugBank
Chuanxiong Rhizoma	川芎	Chuanxiong	MOL000125	(-)-alpha-Pinene	Gamma-aminobutyric acid receptor subunit alpha-1	DrugBank
Chuanxiong Rhizoma	川芎	Chuanxiong	MOL000125	(-)-alpha-Pinene	Cytochrome P450-cam	DrugBank
Chuanxiong Rhizoma	川芎	Chuanxiong	MOL000126	(-)-nopinene	Gamma-aminobutyric-acid receptor alpha-2 subunit	DrugBank
Chuanxiong Rhizoma	川芎	Chuanxiong	MOL000126	(-)-nopinene	Gamma-aminobutyric acid receptor subunit alpha-1	DrugBank
Chuanxiong Rhizoma	川芎	Chuanxiong	MOL000126	(-)-nopinene	Cytochrome P450-cam	DrugBank
Chuanxiong Rhizoma	川芎	Chuanxiong	MOL000126	(-)-nopinene	Prostaglandin G/H synthase 1	DrugBank
Chuanxiong Rhizoma	川芎	Chuanxiong	MOL000126	(-)-nopinene	Muscarinic acetylcholine receptor M3	DrugBank
Chuanxiong Rhizoma	川芎	Chuanxiong	MOL000126	(-)-nopinene	Muscarinic acetylcholine receptor M1	DrugBank
Chuanxiong Rhizoma	川芎	Chuanxiong	MOL000126	(-)-nopinene	Prostaglandin G/H synthase 2	DrugBank
Chuanxiong Rhizoma	川芎	Chuanxiong	MOL000126	(-)-nopinene	Retinoic acid receptor RXR-alpha	DrugBank
Chuanxiong Rhizoma	川芎	Chuanxiong	MOL000126	(-)-nopinene	Sodium-dependent noradrenaline transporter	DrugBank
Chuanxiong Rhizoma	川芎	Chuanxiong	MOL000126	(-)-nopinene	Gamma-aminobutyric-acid receptor alpha-3 subunit	DrugBank
Chuanxiong Rhizoma	川芎	Chuanxiong	MOL000126	(-)-nopinene	Muscarinic acetylcholine receptor M2	DrugBank
Chuanxiong Rhizoma	川芎	Chuanxiong	MOL000126	(-)-nopinene	Alpha-1B adrenergic receptor	DrugBank
Chuanxiong Rhizoma	川芎	Chuanxiong	MOL000126	(-)-nopinene	Nuclear receptor coactivator 2	DrugBank
Chuanxiong Rhizoma	川芎	Chuanxiong	MOL000126	(-)-nopinene	Gamma-aminobutyric-acid receptor subunit alpha-6	DrugBank
Chuanxiong Rhizoma	川芎	Chuanxiong	MOL000126	(-)-nopinene	Alpha-2C adrenergic receptor	DrugBank
Chuanxiong Rhizoma	川芎	Chuanxiong	MOL000126	(-)-nopinene	Alpha-1A adrenergic receptor	DrugBank
Chuanxiong Rhizoma	川芎	Chuanxiong	MOL000126	(-)-nopinene	Sodium-dependent dopamine transporter	DrugBank
Chuanxiong Rhizoma	川芎	Chuanxiong	MOL000126	(-)-nopinene	Amine oxidase [flavin-containing] A	DrugBank
Chuanxiong Rhizoma	川芎	Chuanxiong	MOL000126	(-)-nopinene	Lysozyme	DrugBank
Chuanxiong Rhizoma	川芎	Chuanxiong	MOL000126	(-)-nopinene	Gamma-aminobutyric-acid receptor alpha-5 subunit	DrugBank
Chuanxiong Rhizoma	川芎	Chuanxiong	MOL000126	(-)-nopinene	Neuronal acetylcholine receptor subunit alpha-2	DrugBank
Chuanxiong Rhizoma	川芎	Chuanxiong	MOL001306	o-Acetyl-p-cresol	Prostaglandin G/H synthase 1	DrugBank
Chuanxiong Rhizoma	川芎	Chuanxiong	MOL001306	o-Acetyl-p-cresol	Prostaglandin G/H synthase 2	DrugBank
Chuanxiong Rhizoma	川芎	Chuanxiong	MOL001306	o-Acetyl-p-cresol	Amine oxidase [flavin-containing] B	DrugBank
Chuanxiong Rhizoma	川芎	Chuanxiong	MOL001306	o-Acetyl-p-cresol	Lysozyme	DrugBank
Chuanxiong Rhizoma	川芎	Chuanxiong	MOL001306	o-Acetyl-p-cresol	Nicotinate-nucleotide--dimethylbenzimidazole phosphoribosyltransferase	DrugBank
Chuanxiong Rhizoma	川芎	Chuanxiong	MOL001306	o-Acetyl-p-cresol	Progesterone receptor	DrugBank
Chuanxiong Rhizoma	川芎	Chuanxiong	MOL001306	o-Acetyl-p-cresol	Glucocorticoid receptor	DrugBank
Chuanxiong Rhizoma	川芎	Chuanxiong	MOL001306	o-Acetyl-p-cresol	Nuclear receptor coactivator 2	DrugBank
Chuanxiong Rhizoma	川芎	Chuanxiong	MOL000131	EIC	Prostaglandin G/H synthase 1	DrugBank
Chuanxiong Rhizoma	川芎	Chuanxiong	MOL000131	EIC	Prostaglandin G/H synthase 2	DrugBank
Chuanxiong Rhizoma	川芎	Chuanxiong	MOL000131	EIC	Retinoic acid receptor RXR-alpha	DrugBank
Chuanxiong Rhizoma	川芎	Chuanxiong	MOL000131	EIC	Nuclear receptor coactivator 2	DrugBank
Chuanxiong Rhizoma	川芎	Chuanxiong	MOL000131	EIC	Lysozyme	DrugBank
Chuanxiong Rhizoma	川芎	Chuanxiong	MOL000131	EIC	Nicotinate-nucleotide--dimethylbenzimidazole phosphoribosyltransferase	DrugBank
Chuanxiong Rhizoma	川芎	Chuanxiong	MOL000131	EIC	Sodium-dependent noradrenaline transporter	DrugBank
Chuanxiong Rhizoma	川芎	Chuanxiong	MOL000131	EIC	Ig gamma-1 chain C region	DrugBank
Chuanxiong Rhizoma	川芎	Chuanxiong	MOL000131	EIC	Gamma-aminobutyric-acid receptor alpha-2 subunit	DrugBank
Chuanxiong Rhizoma	川芎	Chuanxiong	MOL000131	EIC	Gamma-aminobutyric acid receptor subunit alpha-1	DrugBank
Chuanxiong Rhizoma	川芎	Chuanxiong	MOL000131	EIC	Cytochrome P450-cam	DrugBank
Chuanxiong Rhizoma	川芎	Chuanxiong	MOL000131	EIC	Transient receptor potential cation channel subfamily V member 1	DrugBank
Chuanxiong Rhizoma	川芎	Chuanxiong	MOL000131	EIC	Muscarinic acetylcholine receptor M1	DrugBank
Chuanxiong Rhizoma	川芎	Chuanxiong	MOL000131	EIC	Muscarinic acetylcholine receptor M2	DrugBank
Chuanxiong Rhizoma	川芎	Chuanxiong	MOL000131	EIC	Gamma-aminobutyric-acid receptor subunit alpha-6	DrugBank
Chuanxiong Rhizoma	川芎	Chuanxiong	MOL001335	WLN: Q1R	Alcohol dehydrogenase 1B	DrugBank
Chuanxiong Rhizoma	川芎	Chuanxiong	MOL001335	WLN: Q1R	Alcohol dehydrogenase 1C	DrugBank
Chuanxiong Rhizoma	川芎	Chuanxiong	MOL001335	WLN: Q1R	Alcohol dehydrogenase 1A	DrugBank
Chuanxiong Rhizoma	川芎	Chuanxiong	MOL001335	WLN: Q1R	Nicotinate-nucleotide--dimethylbenzimidazole phosphoribosyltransferase	DrugBank
Chuanxiong Rhizoma	川芎	Chuanxiong	MOL001335	WLN: Q1R	Lysozyme	DrugBank
Chuanxiong Rhizoma	川芎	Chuanxiong	MOL001335	WLN: Q1R	Sodium channel protein type 5 subunit alpha	DrugBank
Chuanxiong Rhizoma	川芎	Chuanxiong	MOL001335	WLN: Q1R	Prostaglandin G/H synthase 2	DrugBank
Chuanxiong Rhizoma	川芎	Chuanxiong	MOL001335	WLN: Q1R	Beta-2 adrenergic receptor	DrugBank
Chuanxiong Rhizoma	川芎	Chuanxiong	MOL001335	WLN: Q1R	Heat shock protein HSP 90	DrugBank
Chuanxiong Rhizoma	川芎	Chuanxiong	MOL001335	WLN: Q1R	Calmodulin	DrugBank
Chuanxiong Rhizoma	川芎	Chuanxiong	MOL001335	WLN: Q1R	Prostaglandin G/H synthase 1	DrugBank
Chuanxiong Rhizoma	川芎	Chuanxiong	MOL001335	WLN: Q1R	CGMP-inhibited 3',5'-cyclic phosphodiesterase A	DrugBank
Chuanxiong Rhizoma	川芎	Chuanxiong	MOL001390	49070_FLUKA	Muscarinic acetylcholine receptor M3	DrugBank
Chuanxiong Rhizoma	川芎	Chuanxiong	MOL001390	49070_FLUKA	Muscarinic acetylcholine receptor M1	DrugBank
Chuanxiong Rhizoma	川芎	Chuanxiong	MOL001390	49070_FLUKA	Muscarinic acetylcholine receptor M2	DrugBank
Chuanxiong Rhizoma	川芎	Chuanxiong	MOL001390	49070_FLUKA	Gamma-aminobutyric acid receptor subunit alpha-1	DrugBank
Chuanxiong Rhizoma	川芎	Chuanxiong	MOL001390	49070_FLUKA	Prostaglandin G/H synthase 2	DrugBank
Chuanxiong Rhizoma	川芎	Chuanxiong	MOL001390	49070_FLUKA	Alcohol dehydrogenase 1C	DrugBank
Chuanxiong Rhizoma	川芎	Chuanxiong	MOL001390	49070_FLUKA	Cytochrome P450-cam	DrugBank
Chuanxiong Rhizoma	川芎	Chuanxiong	MOL001494	Mandenol	Prostaglandin G/H synthase 1	DrugBank
Chuanxiong Rhizoma	川芎	Chuanxiong	MOL001494	Mandenol	Prostaglandin G/H synthase 2	DrugBank
Chuanxiong Rhizoma	川芎	Chuanxiong	MOL001494	Mandenol	Nuclear receptor coactivator 2	DrugBank
Chuanxiong Rhizoma	川芎	Chuanxiong	MOL001579	germacrene	Sodium-dependent noradrenaline transporter	DrugBank
Chuanxiong Rhizoma	川芎	Chuanxiong	MOL001579	germacrene	Gamma-aminobutyric acid receptor subunit alpha-1	DrugBank
Chuanxiong Rhizoma	川芎	Chuanxiong	MOL001641	METHYL LINOLEATE	Prostaglandin G/H synthase 1	DrugBank
Chuanxiong Rhizoma	川芎	Chuanxiong	MOL001641	METHYL LINOLEATE	Prostaglandin G/H synthase 2	DrugBank
Chuanxiong Rhizoma	川芎	Chuanxiong	MOL001641	METHYL LINOLEATE	Nuclear receptor coactivator 2	DrugBank
Chuanxiong Rhizoma	川芎	Chuanxiong	MOL001641	METHYL LINOLEATE	Retinoic acid receptor RXR-alpha	DrugBank
Chuanxiong Rhizoma	川芎	Chuanxiong	MOL000165	2-[(2S,5S,6S)-6,10-dimethylspiro[4.5]dec-9-en-2-yl]propan-2-ol	Gamma-aminobutyric-acid receptor alpha-2 subunit	DrugBank
Chuanxiong Rhizoma	川芎	Chuanxiong	MOL000165	2-[(2S,5S,6S)-6,10-dimethylspiro[4.5]dec-9-en-2-yl]propan-2-ol	Gamma-aminobutyric-acid receptor alpha-5 subunit	DrugBank
Chuanxiong Rhizoma	川芎	Chuanxiong	MOL000165	2-[(2S,5S,6S)-6,10-dimethylspiro[4.5]dec-9-en-2-yl]propan-2-ol	Gamma-aminobutyric-acid receptor alpha-3 subunit	DrugBank
Chuanxiong Rhizoma	川芎	Chuanxiong	MOL000165	2-[(2S,5S,6S)-6,10-dimethylspiro[4.5]dec-9-en-2-yl]propan-2-ol	Muscarinic acetylcholine receptor M2	DrugBank
Chuanxiong Rhizoma	川芎	Chuanxiong	MOL000165	2-[(2S,5S,6S)-6,10-dimethylspiro[4.5]dec-9-en-2-yl]propan-2-ol	Gamma-aminobutyric acid receptor subunit alpha-1	DrugBank
Chuanxiong Rhizoma	川芎	Chuanxiong	MOL000165	2-[(2S,5S,6S)-6,10-dimethylspiro[4.5]dec-9-en-2-yl]propan-2-ol	Glutamate receptor 2	DrugBank
Chuanxiong Rhizoma	川芎	Chuanxiong	MOL000165	2-[(2S,5S,6S)-6,10-dimethylspiro[4.5]dec-9-en-2-yl]propan-2-ol	Gamma-aminobutyric-acid receptor subunit alpha-6	DrugBank
Chuanxiong Rhizoma	川芎	Chuanxiong	MOL000172	Furol	Alcohol dehydrogenase 1B	DrugBank
Chuanxiong Rhizoma	川芎	Chuanxiong	MOL000172	Furol	Alcohol dehydrogenase 1C	DrugBank
Chuanxiong Rhizoma	川芎	Chuanxiong	MOL000172	Furol	Alcohol dehydrogenase 1A	DrugBank
Chuanxiong Rhizoma	川芎	Chuanxiong	MOL000172	Furol	Lysozyme	DrugBank
Chuanxiong Rhizoma	川芎	Chuanxiong	MOL000172	Furol	Nicotinate-nucleotide--dimethylbenzimidazole phosphoribosyltransferase	DrugBank
Chuanxiong Rhizoma	川芎	Chuanxiong	MOL001729	Crysophanol	Prostaglandin G/H synthase 1	DrugBank
Chuanxiong Rhizoma	川芎	Chuanxiong	MOL001729	Crysophanol	Prostaglandin G/H synthase 2	DrugBank
Chuanxiong Rhizoma	川芎	Chuanxiong	MOL001729	Crysophanol	Heat shock protein HSP 90	DrugBank
Chuanxiong Rhizoma	川芎	Chuanxiong	MOL001729	Crysophanol	Nuclear receptor coactivator 2	DrugBank
Chuanxiong Rhizoma	川芎	Chuanxiong	MOL001729	Crysophanol	Calmodulin	DrugBank
Chuanxiong Rhizoma	川芎	Chuanxiong	MOL001729	Crysophanol	Sodium channel protein type 5 subunit alpha	DrugBank
Chuanxiong Rhizoma	川芎	Chuanxiong	MOL001729	Crysophanol	CGMP-inhibited 3',5'-cyclic phosphodiesterase A	DrugBank
Chuanxiong Rhizoma	川芎	Chuanxiong	MOL001729	Crysophanol	Gamma-aminobutyric acid receptor subunit alpha-1	DrugBank
Chuanxiong Rhizoma	川芎	Chuanxiong	MOL001729	Crysophanol	Phosphatidylinositol-4,5-bisphosphate 3-kinase catalytic subunit, gamma isoform	DrugBank
Chuanxiong Rhizoma	川芎	Chuanxiong	MOL001729	Crysophanol	mRNA of PKA Catalytic Subunit C-alpha	DrugBank
Chuanxiong Rhizoma	川芎	Chuanxiong	MOL001729	Crysophanol	Ig gamma-1 chain C region	DrugBank
Chuanxiong Rhizoma	川芎	Chuanxiong	MOL001729	Crysophanol	cAMP-dependent protein kinase inhibitor alpha	DrugBank
Chuanxiong Rhizoma	川芎	Chuanxiong	MOL001744	uracil	4-aminobutyrate aminotransferase, mitochondrial	DrugBank
Chuanxiong Rhizoma	川芎	Chuanxiong	MOL001744	uracil	Gamma-aminobutyric acid receptor subunit alpha-1	DrugBank
Chuanxiong Rhizoma	川芎	Chuanxiong	MOL001744	uracil	Alcohol dehydrogenase 1B	DrugBank
Chuanxiong Rhizoma	川芎	Chuanxiong	MOL001744	uracil	Alcohol dehydrogenase 1C	DrugBank
Chuanxiong Rhizoma	川芎	Chuanxiong	MOL001744	uracil	Alcohol dehydrogenase 1A	DrugBank
Chuanxiong Rhizoma	川芎	Chuanxiong	MOL001744	uracil	Cytochrome P450-cam	DrugBank
Chuanxiong Rhizoma	川芎	Chuanxiong	MOL001744	uracil	Lysozyme	DrugBank
Chuanxiong Rhizoma	川芎	Chuanxiong	MOL001744	uracil	Bacillolysin	DrugBank
Chuanxiong Rhizoma	川芎	Chuanxiong	MOL001744	uracil	Nicotinate-nucleotide--dimethylbenzimidazole phosphoribosyltransferase	DrugBank
Chuanxiong Rhizoma	川芎	Chuanxiong	MOL001744	uracil	1-aminocyclopropane-1-carboxylate deaminase	DrugBank
Chuanxiong Rhizoma	川芎	Chuanxiong	MOL001744	uracil	Amine oxidase [flavin-containing] B	DrugBank
Chuanxiong Rhizoma	川芎	Chuanxiong	MOL001744	uracil	P-hydroxybenzoate hydroxylase	DrugBank
Chuanxiong Rhizoma	川芎	Chuanxiong	MOL001744	uracil	Y+L amino acid transporter 1	N/A	validated
Chuanxiong Rhizoma	川芎	Chuanxiong	MOL001752	EUG	Muscarinic acetylcholine receptor M1	DrugBank
Chuanxiong Rhizoma	川芎	Chuanxiong	MOL001752	EUG	Beta-1 adrenergic receptor	DrugBank
Chuanxiong Rhizoma	川芎	Chuanxiong	MOL001752	EUG	Alpha-2C adrenergic receptor	DrugBank
Chuanxiong Rhizoma	川芎	Chuanxiong	MOL001752	EUG	Sodium-dependent noradrenaline transporter	DrugBank
Chuanxiong Rhizoma	川芎	Chuanxiong	MOL001752	EUG	Muscarinic acetylcholine receptor M2	DrugBank
Chuanxiong Rhizoma	川芎	Chuanxiong	MOL001752	EUG	Alpha-1B adrenergic receptor	DrugBank
Chuanxiong Rhizoma	川芎	Chuanxiong	MOL001752	EUG	Sodium-dependent dopamine transporter	DrugBank
Chuanxiong Rhizoma	川芎	Chuanxiong	MOL001752	EUG	Amine oxidase [flavin-containing] A	DrugBank
Chuanxiong Rhizoma	川芎	Chuanxiong	MOL001752	EUG	Lysozyme	DrugBank
Chuanxiong Rhizoma	川芎	Chuanxiong	MOL001752	EUG	Chymotrypsinogen B	DrugBank
Chuanxiong Rhizoma	川芎	Chuanxiong	MOL001752	EUG	Alpha-1A adrenergic receptor	DrugBank
Chuanxiong Rhizoma	川芎	Chuanxiong	MOL001752	EUG	Amine oxidase [flavin-containing] B	DrugBank
Chuanxiong Rhizoma	川芎	Chuanxiong	MOL001787	ADO	Prostaglandin G/H synthase 1	DrugBank
Chuanxiong Rhizoma	川芎	Chuanxiong	MOL001787	ADO	Purine nucleoside phosphorylase	DrugBank
Chuanxiong Rhizoma	川芎	Chuanxiong	MOL001787	ADO	Prostaglandin G/H synthase 2	DrugBank
Chuanxiong Rhizoma	川芎	Chuanxiong	MOL001787	ADO	mRNA of Protein-tyrosine phosphatase, non-receptor type 1	DrugBank
Chuanxiong Rhizoma	川芎	Chuanxiong	MOL001787	ADO	Adenosine A2a receptor	DrugBank
Chuanxiong Rhizoma	川芎	Chuanxiong	MOL001787	ADO	Adenosine deaminase	DrugBank
Chuanxiong Rhizoma	川芎	Chuanxiong	MOL001787	ADO	Purine nucleoside phosphorylase deoD-type	DrugBank
Chuanxiong Rhizoma	川芎	Chuanxiong	MOL001788	adenine	Purine nucleoside phosphorylase	DrugBank
Chuanxiong Rhizoma	川芎	Chuanxiong	MOL001788	adenine	Nicotinate-nucleotide--dimethylbenzimidazole phosphoribosyltransferase	DrugBank
Chuanxiong Rhizoma	川芎	Chuanxiong	MOL001788	adenine	Purine nucleoside phosphorylase deoD-type	DrugBank
Chuanxiong Rhizoma	川芎	Chuanxiong	MOL001788	adenine	Putative adenosylhomocysteinase 2	N/A	validated
Chuanxiong Rhizoma	川芎	Chuanxiong	MOL000019	D-Camphene	Gamma-aminobutyric-acid receptor alpha-2 subunit	DrugBank
Chuanxiong Rhizoma	川芎	Chuanxiong	MOL000019	D-Camphene	Gamma-aminobutyric acid receptor subunit alpha-1	DrugBank
Chuanxiong Rhizoma	川芎	Chuanxiong	MOL000019	D-Camphene	Cytochrome P450-cam	DrugBank
Chuanxiong Rhizoma	川芎	Chuanxiong	MOL000019	D-Camphene	Potassium voltage-gated channel subfamily H member 2	DrugBank
Chuanxiong Rhizoma	川芎	Chuanxiong	MOL000019	D-Camphene	Sodium channel protein type 5 subunit alpha	DrugBank
Chuanxiong Rhizoma	川芎	Chuanxiong	MOL000019	D-Camphene	Coagulation factor Xa	DrugBank
Chuanxiong Rhizoma	川芎	Chuanxiong	MOL000019	D-Camphene	Prostaglandin G/H synthase 2	DrugBank
Chuanxiong Rhizoma	川芎	Chuanxiong	MOL000019	D-Camphene	DNA topoisomerase II	DrugBank
Chuanxiong Rhizoma	川芎	Chuanxiong	MOL000019	D-Camphene	Nuclear receptor coactivator 2	DrugBank
Chuanxiong Rhizoma	川芎	Chuanxiong	MOL000019	D-Camphene	Calcium-activated potassium channel subunit alpha 1	DrugBank
Chuanxiong Rhizoma	川芎	Chuanxiong	MOL000019	D-Camphene	Calmodulin	DrugBank
Chuanxiong Rhizoma	川芎	Chuanxiong	MOL000196	L-Bornyl acetate	Muscarinic acetylcholine receptor M3	DrugBank
Chuanxiong Rhizoma	川芎	Chuanxiong	MOL000196	L-Bornyl acetate	Muscarinic acetylcholine receptor M1	DrugBank
Chuanxiong Rhizoma	川芎	Chuanxiong	MOL000196	L-Bornyl acetate	Gamma-aminobutyric-acid receptor alpha-2 subunit	DrugBank
Chuanxiong Rhizoma	川芎	Chuanxiong	MOL000196	L-Bornyl acetate	Gamma-aminobutyric-acid receptor alpha-5 subunit	DrugBank
Chuanxiong Rhizoma	川芎	Chuanxiong	MOL000196	L-Bornyl acetate	Gamma-aminobutyric-acid receptor alpha-3 subunit	DrugBank
Chuanxiong Rhizoma	川芎	Chuanxiong	MOL000196	L-Bornyl acetate	Muscarinic acetylcholine receptor M2	DrugBank
Chuanxiong Rhizoma	川芎	Chuanxiong	MOL000196	L-Bornyl acetate	Alpha-1B adrenergic receptor	DrugBank
[truncated: 11,755 more rows]
