# Supplementary material for: Integrating Network Pharmacology, Transcriptome and Artificial Intelligence for Investigating Into the Effect and Mechanism of Ning Fei Ping Xue Decoction Against the Acute Respiratory Distress Syndrome
Source: Front Pharmacol. 2021 Nov 3;12:731377. doi: 10.3389/fphar.2021.731377 (PMC8595141; doi:10.3389/fphar.2021.731377)
Supplement: Supplementary file 6 [file Table5.XLSX]

## Sheet: Sheet1
Symbol	Description	Category	GIFtS	GC id	Score
TNF	Tumor Necrosis Factor	Protein Coding	51	GC06P047305	102.74
TP53	Tumor Protein P53	Protein Coding	54	GC17M007661	98.57
BRCA2	BRCA2 DNA Repair Associated	Protein Coding	49	GC13P032315	84.3
IL10	Interleukin 10	Protein Coding	47	GC01M206767	83.95
IL1B	Interleukin 1 Beta	Protein Coding	48	GC02M112829	81.26
ALB	Albumin	Protein Coding	50	GC04P073397	77.82
TTN	Titin	Protein Coding	47	GC02M178525	75.4
CD40LG	CD40 Ligand	Protein Coding	47	GC0XP136649	72.98
FBN1	Fibrillin 1	Protein Coding	45	GC15M048408	69.99
SFTPB	Surfactant Protein B	Protein Coding	43	GC02M085657	69.58
ELANE	Elastase, Neutrophil Expressed	Protein Coding	46	GC19P000854	69.18
PTEN	Phosphatase And Tensin Homolog	Protein Coding	52	GC10P087863	68.08
WT1	WT1 Transcription Factor	Protein Coding	49	GC11M032365	67.07
MPO	Myeloperoxidase	Protein Coding	50	GC17M058269	65.09
IL6	Interleukin 6	Protein Coding	50	GC07P022765	62.57
NF1	Neurofibromin 1	Protein Coding	48	GC17P031094	61.99
IFNG	Interferon Gamma	Protein Coding	48	GC12M068064	61.83
INS	Insulin	Protein Coding	48	GC11M002159	60.63
TLR4	Toll Like Receptor 4	Protein Coding	51	GC09P117704	60.52
HRAS	HRas Proto-Oncogene, GTPase	Protein Coding	52	GC11M000635	59.92
MEGF10	Multiple EGF Like Domains 10	Protein Coding	40	GC05P127228	59.76
PMS2	PMS1 Homolog 2, Mismatch Repair System Component	Protein Coding	48	GC07M005973	59.71
ACE	Angiotensin I Converting Enzyme	Protein Coding	49	GC17P063477	58.91
CCR6	C-C Motif Chemokine Receptor 6	Protein Coding	44	GC06P167111	58.13
FGFR1	Fibroblast Growth Factor Receptor 1	Protein Coding	55	GC08M038400	58.07
NKX2-1	NK2 Homeobox 1	Protein Coding	46	GC14M036516	57.93
F2	Coagulation Factor II, Thrombin	Protein Coding	48	GC11P046720	57.62
SFTPC	Surfactant Protein C	Protein Coding	43	GC08P022156	57.56
ERCC6	ERCC Excision Repair 6, Chromatin Remodeling Factor	Protein Coding	45	GC10M049454	56.89
MECP2	Methyl-CpG Binding Protein 2	Protein Coding	45	GC0XM154021	56.61
NOTCH1	Notch Receptor 1	Protein Coding	51	GC09M136602	56.21
VEGFA	Vascular Endothelial Growth Factor A	Protein Coding	48	GC06P043770	55.21
IL1RN	Interleukin 1 Receptor Antagonist	Protein Coding	48	GC02P115307	55.03
BRCA1	BRCA1 DNA Repair Associated	Protein Coding	50	GC17M043044	55.03
CD8A	CD8a Molecule	Protein Coding	46	GC02M086784	54.35
TSC2	TSC Complex Subunit 2	Protein Coding	50	GC16P002436	54.32
PTPN11	Protein Tyrosine Phosphatase Non-Receptor Type 11	Protein Coding	53	GC12P112418	54.16
EP300	E1A Binding Protein P300	Protein Coding	50	GC22P041091	53.99
AKT1	AKT Serine/Threonine Kinase 1	Protein Coding	54	GC14M104769	53.91
CXCL8	C-X-C Motif Chemokine Ligand 8	Protein Coding	41	GC04P073740	53.83
THBD	Thrombomodulin	Protein Coding	44	GC20M023026	53.46
ELN	Elastin	Protein Coding	44	GC07P074027	53.03
APC	APC Regulator Of WNT Signaling Pathway	Protein Coding	48	GC05P112707	52.18
BRAF	B-Raf Proto-Oncogene, Serine/Threonine Kinase	Protein Coding	54	GC07M140719	52.15
ABCA3	ATP Binding Cassette Subfamily A Member 3	Protein Coding	48	GC16M002275	51.95
KIT	KIT Proto-Oncogene, Receptor Tyrosine Kinase	Protein Coding	53	GC04P054657	51.92
TGFB1	Transforming Growth Factor Beta 1	Protein Coding	52	GC19M041301	51.61
STAT3	Signal Transducer And Activator Of Transcription 3	Protein Coding	52	GC17M042313	51.28
CREBBP	CREB Binding Protein	Protein Coding	52	GC16M003726	51.2
CDH1	Cadherin 1	Protein Coding	50	GC16P068737	50.81
JAK2	Janus Kinase 2	Protein Coding	54	GC09P004985	50.66
CCL2	C-C Motif Chemokine Ligand 2	Protein Coding	48	GC17P034255	50.66
DICER1	Dicer 1, Ribonuclease III	Protein Coding	47	GC14M095086	50.12
CRP	C-Reactive Protein	Protein Coding	46	GC01M159716	49.97
FAS	Fas Cell Surface Death Receptor	Protein Coding	50	GC10P088969	49.8
SCN5A	Sodium Voltage-Gated Channel Alpha Subunit 5	Protein Coding	50	GC03M038549	49.53
CFTR	CF Transmembrane Conductance Regulator	Protein Coding	51	GC07P117287	48.9
IL13	Interleukin 13	Protein Coding	44	GC05P132656	48.83
TLR2	Toll Like Receptor 2	Protein Coding	51	GC04P153684	48.75
FLT3	Fms Related Receptor Tyrosine Kinase 3	Protein Coding	52	GC13M028003	48.23
RYR1	Ryanodine Receptor 1	Protein Coding	47	GC19P038528	47.82
MSH2	MutS Homolog 2	Protein Coding	48	GC02P047402	47.59
MMP9	Matrix Metallopeptidase 9	Protein Coding	52	GC20P046008	47.54
CDKN2A	Cyclin Dependent Kinase Inhibitor 2A	Protein Coding	51	GC09M021967	47.41
SOD1	Superoxide Dismutase 1	Protein Coding	51	GC21P031659	47.15
EDN1	Endothelin 1	Protein Coding	47	GC06P012290	47.15
STAT1	Signal Transducer And Activator Of Transcription 1	Protein Coding	53	GC02M190908	47.07
BDNF	Brain Derived Neurotrophic Factor	Protein Coding	47	GC11M027654	47.06
KRAS	KRAS Proto-Oncogene, GTPase	Protein Coding	51	GC12M025204	46.73
U2AF1	U2 Small Nuclear RNA Auxiliary Factor 1	Protein Coding	41	GC21M043092	46.64
PTCH1	Patched 1	Protein Coding	50	GC09M095442	46.47
RUNX1	RUNX Family Transcription Factor 1	Protein Coding	48	GC21M034787	46.33
POLG	DNA Polymerase Gamma, Catalytic Subunit	Protein Coding	45	GC15M089316	46
MTOR	Mechanistic Target Of Rapamycin Kinase	Protein Coding	54	GC01M011106	45.72
LMNA	Lamin A/C	Protein Coding	47	GC01P156082	45.58
GATA2	GATA Binding Protein 2	Protein Coding	47	GC03M128479	45.42
HLA-DRB1	Major Histocompatibility Complex, Class II, DR Beta 1	Protein Coding	46	GC06M032578	45.28
FOXP3	Forkhead Box P3	Protein Coding	46	GC0XM049250	45.21
CTNNB1	Catenin Beta 1	Protein Coding	53	GC03P041236	44.94
NRAS	NRAS Proto-Oncogene, GTPase	Protein Coding	50	GC01M114704	44.67
LEP	Leptin	Protein Coding	47	GC07P128241	44.45
ICAM1	Intercellular Adhesion Molecule 1	Protein Coding	50	GC19P010270	44.2
TERT	Telomerase Reverse Transcriptase	Protein Coding	51	GC05M001253	44.2
IGF1	Insulin Like Growth Factor 1	Protein Coding	50	GC12M102395	44.13
STK11	Serine/Threonine Kinase 11	Protein Coding	49	GC19P001177	44.05
MYC	MYC Proto-Oncogene, BHLH Transcription Factor	Protein Coding	51	GC08P127735	43.57
FASLG	Fas Ligand	Protein Coding	47	GC01P172628	43.28
TH	Tyrosine Hydroxylase	Protein Coding	51	GC11M002163	43.23
ACTB	Actin Beta	Protein Coding	49	GC07M005527	43.06
EGFR	Epidermal Growth Factor Receptor	Protein Coding	54	GC07P055019	42.83
SHH	Sonic Hedgehog Signaling Molecule	Protein Coding	50	GC07M155799	42.8
CEP290	Centrosomal Protein 290	Protein Coding	40	GC12M088049	42.64
SERPINA1	Serpin Family A Member 1	Protein Coding	49	GC14M094376	42.5
MT-CO1	Mitochondrially Encoded Cytochrome C Oxidase I	Protein Coding	32	GCMTP005906	42.3
MBL2	Mannose Binding Lectin 2	Protein Coding	47	GC10M052760	42.25
MAPT	Microtubule Associated Protein Tau	Protein Coding	50	GC17P045894	41.94
FOS	Fos Proto-Oncogene, AP-1 Transcription Factor Subunit	Protein Coding	50	GC14P075278	41.76
OFD1	OFD1 Centriole And Centriolar Satellite Protein	Protein Coding	41	GC0XP013734	41.53
GLI3	GLI Family Zinc Finger 3	Protein Coding	48	GC07M041960	41.38
PIK3CA	Phosphatidylinositol-4,5-Bisphosphate 3-Kinase Catalytic Subunit Alpha	Protein Coding	52	GC03P179148	41.11
MT-ATP6	Mitochondrially Encoded ATP Synthase Membrane Subunit 6	Protein Coding	31	GCMTP008531	41.1
APOE	Apolipoprotein E	Protein Coding	50	GC19P044906	40.99
STAT5B	Signal Transducer And Activator Of Transcription 5B	Protein Coding	49	GC17M042199	40.76
CTLA4	Cytotoxic T-Lymphocyte Associated Protein 4	Protein Coding	45	GC02P203867	40.69
EGF	Epidermal Growth Factor	Protein Coding	51	GC04P109912	40.69
FGFR2	Fibroblast Growth Factor Receptor 2	Protein Coding	54	GC10M121478	40.64
HP	Haptoglobin	Protein Coding	44	GC16P072089	40.54
KCNH2	Potassium Voltage-Gated Channel Subfamily H Member 2	Protein Coding	49	GC07M150944	40.48
FGFR3	Fibroblast Growth Factor Receptor 3	Protein Coding	55	GC04P001795	40.35
MT-CYB	Mitochondrially Encoded Cytochrome B	Protein Coding	31	GCMTP014749	40.33
DNMT3A	DNA Methyltransferase 3 Alpha	Protein Coding	51	GC02M025228	40.12
ITGAM	Integrin Subunit Alpha M	Protein Coding	46	GC16P031550	40.09
KMT2A	Lysine Methyltransferase 2A	Protein Coding	44	GC11P118436	40.08
SOX9	SRY-Box Transcription Factor 9	Protein Coding	47	GC17P072121	40.07
B2M	Beta-2-Microglobulin	Protein Coding	48	GC15P044711	39.99
MT-ND1	Mitochondrially Encoded NADH:Ubiquinone Oxidoreductase Core Subunit 1	Protein Coding	32	GCMTP003309	39.97
REN	Renin	Protein Coding	48	GC01M204154	39.96
SFTPA1	Surfactant Protein A1	Protein Coding	41	GC10P084171	39.82
THPO	Thrombopoietin	Protein Coding	42	GC03M184371	39.47
ADRB2	Adrenoceptor Beta 2	Protein Coding	48	GC05P148825	39.44
AR	Androgen Receptor	Protein Coding	53	GC0XP067544	39.29
CSF3	Colony Stimulating Factor 3	Protein Coding	40	GC17P040015	39.23
TSC1	TSC Complex Subunit 1	Protein Coding	48	GC09M132891	39.1
FLNA	Filamin A	Protein Coding	49	GC0XM154348	39.05
RET	Ret Proto-Oncogene	Protein Coding	53	GC10P043081	39
FN1	Fibronectin 1	Protein Coding	50	GC02M215360	38.8
IGHMBP2	Immunoglobulin Mu DNA Binding Protein 2	Protein Coding	41	GC11P068903	38.79
HLA-B	Major Histocompatibility Complex, Class I, B	Protein Coding	45	GC06M031315	38.76
SMARCA4	SWI/SNF Related, Matrix Associated, Actin Dependent Regulator Of Chromatin, Subfamily A, Member 4	Protein Coding	50	GC19P010932	38.74
PPARG	Peroxisome Proliferator Activated Receptor Gamma	Protein Coding	52	GC03P012287	38.7
MAPK1	Mitogen-Activated Protein Kinase 1	Protein Coding	51	GC22M021754	38.57
CHAT	Choline O-Acetyltransferase	Protein Coding	47	GC10P049609	38.56
CPT2	Carnitine Palmitoyltransferase 2	Protein Coding	48	GC01P053196	38.54
TNFRSF1A	TNF Receptor Superfamily Member 1A	Protein Coding	49	GC12M006328	38.4
VWF	Von Willebrand Factor	Protein Coding	48	GC12M005917	38.34
HLA-A	Major Histocompatibility Complex, Class I, A	Protein Coding	46	GC06P047265	38.32
FMR1	FMRP Translational Regulator 1	Protein Coding	44	GC0XP147913	38.1
CACNA1C	Calcium Voltage-Gated Channel Subunit Alpha1 C	Protein Coding	48	GC12P001970	38.04
HSPG2	Heparan Sulfate Proteoglycan 2	Protein Coding	45	GC01M021822	38.02
COL2A1	Collagen Type II Alpha 1 Chain	Protein Coding	48	GC12M047972	37.97
DNAJC21	DnaJ Heat Shock Protein Family (Hsp40) Member C21	Protein Coding	35	GC05P034929	37.96
MT-ND4	Mitochondrially Encoded NADH:Ubiquinone Oxidoreductase Core Subunit 4	Protein Coding	31	GCMTP010762	37.95
MIR21	MicroRNA 21	RNA Gene	24	GC17P059841	37.9
PALB2	Partner And Localizer Of BRCA2	Protein Coding	43	GC16M023603	37.79
RPGRIP1L	RPGRIP1 Like	Protein Coding	39	GC16M053597	37.65
EVC	EvC Ciliary Complex Subunit 1	Protein Coding	38	GC04P005712	37.63
MIR155	MicroRNA 155	RNA Gene	18	GC21P025573	37.62
PMP22	Peripheral Myelin Protein 22	Protein Coding	40	GC17M015229	37.57
TLR3	Toll Like Receptor 3	Protein Coding	52	GC04P186059	37.55
CASP8	Caspase 8	Protein Coding	52	GC02P201233	37.35
ABL1	ABL Proto-Oncogene 1, Non-Receptor Tyrosine Kinase	Protein Coding	52	GC09P130713	37.33
IFIH1	Interferon Induced With Helicase C Domain 1	Protein Coding	47	GC02M162267	37.23
TK2	Thymidine Kinase 2	Protein Coding	42	GC16M066508	37.22
PTPRC	Protein Tyrosine Phosphatase Receptor Type C	Protein Coding	51	GC01P198607	37.17
ETV6	ETS Variant Transcription Factor 6	Protein Coding	46	GC12P011649	37.02
NLRP3	NLR Family Pyrin Domain Containing 3	Protein Coding	47	GC01P247415	37.02
TTR	Transthyretin	Protein Coding	49	GC18P031557	37.01
JAK3	Janus Kinase 3	Protein Coding	51	GC19M017824	36.98
CFH	Complement Factor H	Protein Coding	45	GC01P196621	36.97
SRC	SRC Proto-Oncogene, Non-Receptor Tyrosine Kinase	Protein Coding	51	GC20P037344	36.91
KITLG	KIT Ligand	Protein Coding	44	GC12M088492	36.84
DES	Desmin	Protein Coding	48	GC02P219418	36.78
PLG	Plasminogen	Protein Coding	48	GC06P160702	36.75
IKZF1	IKAROS Family Zinc Finger 1	Protein Coding	47	GC07P050303	36.73
IL7R	Interleukin 7 Receptor	Protein Coding	47	GC05P035852	36.71
MT-ND2	Mitochondrially Encoded NADH:Ubiquinone Oxidoreductase Core Subunit 2	Protein Coding	32	GCMTP004472	36.64
CD79A	CD79a Molecule	Protein Coding	46	GC19P041877	36.64
CXCR4	C-X-C Motif Chemokine Receptor 4	Protein Coding	52	GC02M136114	36.58
HADHA	Hydroxyacyl-CoA Dehydrogenase Trifunctional Multienzyme Complex Subunit Alpha	Protein Coding	45	GC02M026190	36.56
SDHA	Succinate Dehydrogenase Complex Flavoprotein Subunit A	Protein Coding	46	GC05P000208	36.55
RUNX2	RUNX Family Transcription Factor 2	Protein Coding	47	GC06P047549	36.5
NR3C1	Nuclear Receptor Subfamily 3 Group C Member 1	Protein Coding	50	GC05M143277	36.5
SETBP1	SET Binding Protein 1	Protein Coding	40	GC18P044680	36.46
HMBS	Hydroxymethylbilane Synthase	Protein Coding	44	GC11P119084	36.45
PDGFRB	Platelet Derived Growth Factor Receptor Beta	Protein Coding	55	GC05M150113	36.39
MT-CO3	Mitochondrially Encoded Cytochrome C Oxidase III	Protein Coding	30	GCMTP009209	36.27
TMEM67	Transmembrane Protein 67	Protein Coding	37	GC08P093754	36.1
CFI	Complement Factor I	Protein Coding	46	GC04M109740	36.03
ALOX5	Arachidonate 5-Lipoxygenase	Protein Coding	48	GC10P045374	35.92
CCND1	Cyclin D1	Protein Coding	52	GC11P069641	35.91
CSF2RA	Colony Stimulating Factor 2 Receptor Subunit Alpha	Protein Coding	45	GC0XP001270	35.85
CALR	Calreticulin	Protein Coding	51	GC19P012938	35.84
MT-ND6	Mitochondrially Encoded NADH:Ubiquinone Oxidoreductase Core Subunit 6	Protein Coding	32	GCMTM014151	35.8
HCRT	Hypocretin Neuropeptide Precursor	Protein Coding	40	GC17M042185	35.68
GAA	Glucosidase Alpha, Acid	Protein Coding	47	GC17P080101	35.66
SURF1	SURF1 Cytochrome C Oxidase Assembly Factor	Protein Coding	43	GC09M133351	35.64
CD19	CD19 Molecule	Protein Coding	49	GC16P029083	35.58
MUSK	Muscle Associated Receptor Tyrosine Kinase	Protein Coding	46	GC09P110668	35.58
MKS1	MKS Transition Zone Complex Subunit 1	Protein Coding	40	GC17M058205	35.53
IL2RA	Interleukin 2 Receptor Subunit Alpha	Protein Coding	50	GC10M006010	35.46
CCL11	C-C Motif Chemokine Ligand 11	Protein Coding	43	GC17P034285	35.44
DMD	Dystrophin	Protein Coding	46	GC0XM031047	35.43
IL7	Interleukin 7	Protein Coding	42	GC08M078689	35.38
TTN-AS1	TTN Antisense RNA 1	RNA Gene	15	GC02P178521	35.28
MIR17	MicroRNA 17	RNA Gene	21	GC13P091350	35.11
KCNQ1	Potassium Voltage-Gated Channel Subfamily Q Member 1	Protein Coding	49	GC11P002444	35.09
SLC6A4	Solute Carrier Family 6 Member 4	Protein Coding	47	GC17M030194	35.05
SDHD	Succinate Dehydrogenase Complex Subunit D	Protein Coding	44	GC11P112087	35.04
MT-ND5	Mitochondrially Encoded NADH:Ubiquinone Oxidoreductase Core Subunit 5	Protein Coding	31	GCMTP012339	35.01
TNFRSF1B	TNF Receptor Superfamily Member 1B	Protein Coding	47	GC01P012167	34.97
MIR126	MicroRNA 126	RNA Gene	22	GC09P136670	34.9
GBA	Glucosylceramidase Beta	Protein Coding	47	GC01M155234	34.9
SNCA	Synuclein Alpha	Protein Coding	50	GC04M089724	34.84
EZH2	Enhancer Of Zeste 2 Polycomb Repressive Complex 2 Subunit	Protein Coding	54	GC07M148807	34.68
KAT6A	Lysine Acetyltransferase 6A	Protein Coding	43	GC08M041929	34.67
CCL3	C-C Motif Chemokine Ligand 3	Protein Coding	39	GC17M036088	34.62
TRMU	TRNA 5-Methylaminomethyl-2-Thiouridylate Methyltransferase	Protein Coding	39	GC22P046330	34.61
MDM2	MDM2 Proto-Oncogene	Protein Coding	52	GC12P068808	34.59
HLA-DQB1	Major Histocompatibility Complex, Class II, DQ Beta 1	Protein Coding	44	GC06M032804	34.45
TET2	Tet Methylcytosine Dioxygenase 2	Protein Coding	44	GC04P105145	34.42
SBDS	SBDS Ribosome Maturation Factor	Protein Coding	43	GC07M066987	34.4
IL2	Interleukin 2	Protein Coding	45	GC04M122451	34.33
BBS1	Bardet-Biedl Syndrome 1	Protein Coding	38	GC11P066499	34.31
PDGFRA	Platelet Derived Growth Factor Receptor Alpha	Protein Coding	55	GC04P054229	34.27
CXCL12	C-X-C Motif Chemokine Ligand 12	Protein Coding	45	GC10M044294	34.24
PIK3C2A	Phosphatidylinositol-4-Phosphate 3-Kinase Catalytic Subunit Type 2 Alpha	Protein Coding	47	GC11M017191	34.24
PRTN3	Proteinase 3	Protein Coding	44	GC19P000840	34.23
GATA1	GATA Binding Protein 1	Protein Coding	46	GC0XP048786	34.23
ADAMTS13	ADAM Metallopeptidase With Thrombospondin Type 1 Motif 13	Protein Coding	45	GC09P133414	34.22
F5	Coagulation Factor V	Protein Coding	45	GC01M169511	34.22
SCO2	Synthesis Of Cytochrome C Oxidase 2	Protein Coding	45	GC22M050523	34.2
NAGLU	N-Acetyl-Alpha-Glucosaminidase	Protein Coding	43	GC17P042535	34.2
PLAT	Plasminogen Activator, Tissue Type	Protein Coding	49	GC08M042174	34.16
BCR	BCR Activator Of RhoGEF And GTPase	Protein Coding	51	GC22P023179	34.14
WDR35	WD Repeat Domain 35	Protein Coding	38	GC02M019910	34.12
TMEM216	Transmembrane Protein 216	Protein Coding	36	GC11P061391	34.05
IL4	Interleukin 4	Protein Coding	46	GC05P132673	34.01
DOCK8	Dedicator Of Cytokinesis 8	Protein Coding	43	GC09P000214	33.96
COL1A1	Collagen Type I Alpha 1 Chain	Protein Coding	50	GC17M050183	33.96
MYH7	Myosin Heavy Chain 7	Protein Coding	47	GC14M023412	33.93
GATA4	GATA Binding Protein 4	Protein Coding	48	GC08P011676	33.88
SOX10	SRY-Box Transcription Factor 10	Protein Coding	45	GC22M046233	33.88
NPHP1	Nephrocystin 1	Protein Coding	43	GC02M110122	33.88
BBS2	Bardet-Biedl Syndrome 2	Protein Coding	41	GC16M056467	33.86
SDHB	Succinate Dehydrogenase Complex Iron Sulfur Subunit B	Protein Coding	47	GC01M017020	33.8
CHD7	Chromodomain Helicase DNA Binding Protein 7	Protein Coding	45	GC08P060678	33.73
ERF	ETS2 Repressor Factor	Protein Coding	41	GC19M042247	33.71
MIR223	MicroRNA 223	RNA Gene	21	GC0XP066018	33.7
DCTN1	Dynactin Subunit 1	Protein Coding	46	GC02M074361	33.68
INPP5E	Inositol Polyphosphate-5-Phosphatase E	Protein Coding	41	GC09M136428	33.65
HMOX1	Heme Oxygenase 1	Protein Coding	52	GC22P035380	33.65
SMAD4	SMAD Family Member 4	Protein Coding	50	GC18P051028	33.63
COL3A1	Collagen Type III Alpha 1 Chain	Protein Coding	47	GC02P188974	33.62
TTC21B	Tetratricopeptide Repeat Domain 21B	Protein Coding	38	GC02M165905	33.59
BBS4	Bardet-Biedl Syndrome 4	Protein Coding	41	GC15P072686	33.56
CD4	CD4 Molecule	Protein Coding	49	GC12P006786	33.42
IGF2	Insulin Like Growth Factor 2	Protein Coding	48	GC11M002130	33.42
SOX2	SRY-Box Transcription Factor 2	Protein Coding	47	GC03P181711	33.36
CC2D2A	Coiled-Coil And C2 Domain Containing 2A	Protein Coding	39	GC04P015471	33.21
PRKAR1A	Protein Kinase CAMP-Dependent Type I Regulatory Subunit Alpha	Protein Coding	51	GC17P068414	33.11
NOD2	Nucleotide Binding Oligomerization Domain Containing 2	Protein Coding	48	GC16P050693	33.1
CDKN1C	Cyclin Dependent Kinase Inhibitor 1C	Protein Coding	47	GC11M002887	33.04
CDK4	Cyclin Dependent Kinase 4	Protein Coding	54	GC12M057743	33.01
SLC52A3	Solute Carrier Family 52 Member 3	Protein Coding	39	GC20M000741	33
AHI1	Abelson Helper Integration Site 1	Protein Coding	41	GC06M135283	32.98
CSF3R	Colony Stimulating Factor 3 Receptor	Protein Coding	47	GC01M036466	32.97
SELENON	Selenoprotein N	Protein Coding	32	GC01P025800	32.87
MYCN	MYCN Proto-Oncogene, BHLH Transcription Factor	Protein Coding	46	GC02P015949	32.83
WDR19	WD Repeat Domain 19	Protein Coding	38	GC04P039184	32.82
KCNJ2	Potassium Inwardly Rectifying Channel Subfamily J Member 2	Protein Coding	48	GC17P070168	32.81
NPHS1	NPHS1 Adhesion Molecule, Nephrin	Protein Coding	45	GC19M035825	32.75
CDH23	Cadherin Related 23	Protein Coding	41	GC10P071396	32.73
H2AC18	H2A Clustered Histone 18	Protein Coding	26	GC01M149961	32.58
DYNC2LI1	Dynein Cytoplasmic 2 Light Intermediate Chain 1	Protein Coding	39	GC02P043737	32.56
CRYAA	Crystallin Alpha A	Protein Coding	44	GC21P043169	32.54
ESR1	Estrogen Receptor 1	Protein Coding	53	GC06P151656	32.52
GLE1	GLE1 RNA Export Mediator	Protein Coding	40	GC09P128504	32.47
RAPSN	Receptor Associated Protein Of The Synapse	Protein Coding	42	GC11M061127	32.44
CSF2	Colony Stimulating Factor 2	Protein Coding	44	GC05P132073	32.38
IFT80	Intraflagellar Transport 80	Protein Coding	37	GC03M160256	32.31
CDKN1A	Cyclin Dependent Kinase Inhibitor 1A	Protein Coding	50	GC06P047460	32.26
GALNS	Galactosamine (N-Acetyl)-6-Sulfatase	Protein Coding	44	GC16M088813	32.23
ERBB2	Erb-B2 Receptor Tyrosine Kinase 2	Protein Coding	54	GC17P039687	32.16
IDUA	Alpha-L-Iduronidase	Protein Coding	42	GC04P000986	32.16
MPL	MPL Proto-Oncogene, Thrombopoietin Receptor	Protein Coding	48	GC01P043337	32.13
C4A	Complement C4A (Rodgers Blood Group)	Protein Coding	42	GC06P047332	32.11
PRF1	Perforin 1	Protein Coding	45	GC10M070597	32.1
DDX58	DExD/H-Box Helicase 58	Protein Coding	47	GC09M032455	32.07
LAMB2	Laminin Subunit Beta 2	Protein Coding	44	GC03M049121	32
MYH11	Myosin Heavy Chain 11	Protein Coding	45	GC16M015704	31.98
TGFB2	Transforming Growth Factor Beta 2	Protein Coding	50	GC01P218345	31.91
MPZ	Myelin Protein Zero	Protein Coding	44	GC01M161304	31.89
GJB2	Gap Junction Protein Beta 2	Protein Coding	47	GC13M020187	31.88
SETD2	SET Domain Containing 2, Histone Lysine Methyltransferase	Protein Coding	47	GC03M047033	31.83
MIR146A	MicroRNA 146a	RNA Gene	22	GC05P160485	31.82
COL1A2	Collagen Type I Alpha 2 Chain	Protein Coding	47	GC07P094394	31.74
SLC17A5	Solute Carrier Family 17 Member 5	Protein Coding	44	GC06M073593	31.73
CD40	CD40 Molecule	Protein Coding	48	GC20P046118	31.69
GJA1	Gap Junction Protein Alpha 1	Protein Coding	50	GC06P121436	31.69
G6PD	Glucose-6-Phosphate Dehydrogenase	Protein Coding	50	GC0XM154531	31.68
RAD51	RAD51 Recombinase	Protein Coding	52	GC15P040694	31.68
SMPD1	Sphingomyelin Phosphodiesterase 1	Protein Coding	47	GC11P006390	31.67
GNAS	GNAS Complex Locus	Protein Coding	50	GC20P058839	31.67
LTA	Lymphotoxin Alpha	Protein Coding	42	GC06P047303	31.62
SCN4A	Sodium Voltage-Gated Channel Alpha Subunit 4	Protein Coding	44	GC17M063938	31.61
CCR5	C-C Motif Chemokine Receptor 5	Protein Coding	46	GC03P046383	31.58
TYMP	Thymidine Phosphorylase	Protein Coding	46	GC22M050525	31.57
PLA2G6	Phospholipase A2 Group VI	Protein Coding	47	GC22M046185	31.52
TGFBR1	Transforming Growth Factor Beta Receptor 1	Protein Coding	52	GC09P099104	31.5
C3	Complement C3	Protein Coding	47	GC19M006677	31.47
ACTA1	Actin Alpha 1, Skeletal Muscle	Protein Coding	47	GC01M229431	31.39
ITGB3	Integrin Subunit Beta 3	Protein Coding	49	GC17P047254	31.38
TBK1	TANK Binding Kinase 1	Protein Coding	49	GC12P064451	31.38
EVC2	EvC Ciliary Complex Subunit 2	Protein Coding	39	GC04M005534	31.27
SLC6A3	Solute Carrier Family 6 Member 3	Protein Coding	49	GC05M001392	31.25
NDUFS4	NADH:Ubiquinone Oxidoreductase Subunit S4	Protein Coding	44	GC05P053560	31.19
DOK7	Docking Protein 7	Protein Coding	39	GC04P003465	31.19
KIAA0586	KIAA0586	Protein Coding	36	GC14P058427	31.15
SMAD3	SMAD Family Member 3	Protein Coding	49	GC15P067063	31.12
COMT	Catechol-O-Methyltransferase	Protein Coding	51	GC22P019941	31.07
SCN1A	Sodium Voltage-Gated Channel Alpha Subunit 1	Protein Coding	47	GC02M165989	31.07
DYNC2H1	Dynein Cytoplasmic 2 Heavy Chain 1	Protein Coding	38	GC11P103109	31.03
CAT	Catalase	Protein Coding	50	GC11P034460	31.01
CNTNAP2	Contactin Associated Protein 2	Protein Coding	44	GC07P146116	31
CDKN3	Cyclin Dependent Kinase Inhibitor 3	Protein Coding	42	GC14P054398	31
COX10	Cytochrome C Oxidase Assembly Factor Heme A:Farnesyltransferase COX10	Protein Coding	43	GC17P014069	30.98
MLH1	MutL Homolog 1	Protein Coding	48	GC03P036993	30.97
DGUOK	Deoxyguanosine Kinase	Protein Coding	44	GC02P073926	30.95
FLT1	Fms Related Receptor Tyrosine Kinase 1	Protein Coding	51	GC13M028300	30.95
HYDIN	HYDIN Axonemal Central Pair Apparatus Protein	Protein Coding	37	GC16M070822	30.94
BCS1L	BCS1 Homolog, Ubiquinol-Cytochrome C Reductase Complex Chaperone	Protein Coding	43	GC02P218658	30.9
MIR221	MicroRNA 221	RNA Gene	20	GC0XM045746	30.89
NPHP3	Nephrocystin 3	Protein Coding	39	GC03M132683	30.77
TRIP4	Thyroid Hormone Receptor Interactor 4	Protein Coding	40	GC15P072864	30.77
AGRN	Agrin	Protein Coding	44	GC01P001020	30.73
CAV3	Caveolin 3	Protein Coding	43	GC03P008733	30.66
RPGR	Retinitis Pigmentosa GTPase Regulator	Protein Coding	40	GC0XM038269	30.6
IGF1R	Insulin Like Growth Factor 1 Receptor	Protein Coding	54	GC15P098648	30.59
IFT140	Intraflagellar Transport 140	Protein Coding	39	GC16M001569	30.44
LAMA2	Laminin Subunit Alpha 2	Protein Coding	43	GC06P128863	30.4
SMC1A	Structural Maintenance Of Chromosomes 1A	Protein Coding	45	GC0XM053374	30.38
DKC1	Dyskerin Pseudouridine Synthase 1	Protein Coding	46	GC0XP154762	30.29
ARL13B	ADP Ribosylation Factor Like GTPase 13B	Protein Coding	37	GC03P093980	30.12
MT-TL1	Mitochondrially Encoded TRNA-Leu (UUA/G) 1	RNA Gene	15	GCMTP003232	30.11
MIR22	MicroRNA 22	RNA Gene	20	GC17M001713	30.09
HGF	Hepatocyte Growth Factor	Protein Coding	52	GC07M081699	30.05
LEPR	Leptin Receptor	Protein Coding	49	GC01P065421	30.04
ALK	ALK Receptor Tyrosine Kinase	Protein Coding	51	GC02M029156	30.04
PSAP	Prosaposin	Protein Coding	46	GC10M071816	29.99
GUSB	Glucuronidase Beta	Protein Coding	47	GC07M065960	29.97
TGFBR2	Transforming Growth Factor Beta Receptor 2	Protein Coding	51	GC03P030623	29.92
IRF3	Interferon Regulatory Factor 3	Protein Coding	47	GC19M049659	29.91
SPP1	Secreted Phosphoprotein 1	Protein Coding	46	GC04P087975	29.91
ACADVL	Acyl-CoA Dehydrogenase Very Long Chain	Protein Coding	45	GC17P007219	29.81
DNMT1	DNA Methyltransferase 1	Protein Coding	50	GC19M010133	29.78
NOS2	Nitric Oxide Synthase 2	Protein Coding	49	GC17M027756	29.7
TNFRSF13B	TNF Receptor Superfamily Member 13B	Protein Coding	46	GC17M016929	29.69
FANCC	FA Complementation Group C	Protein Coding	47	GC09M095099	29.68
ARID1B	AT-Rich Interaction Domain 1B	Protein Coding	44	GC06P156777	29.67
MIR125A	MicroRNA 125a	RNA Gene	21	GC19P051720	29.65
MMP2	Matrix Metallopeptidase 2	Protein Coding	53	GC16P055390	29.59
FLNC	Filamin C	Protein Coding	44	GC07P128830	29.56
MIR483	MicroRNA 483	RNA Gene	18	GC11M002188	29.56
FANCA	FA Complementation Group A	Protein Coding	48	GC16M089748	29.52
ATRX	ATRX Chromatin Remodeler	Protein Coding	45	GC0XM077504	29.44
FKRP	Fukutin Related Protein	Protein Coding	40	GC19P046746	29.43
IDH2	Isocitrate Dehydrogenase (NADP(+)) 2	Protein Coding	52	GC15M090083	29.29
IFT52	Intraflagellar Transport 52	Protein Coding	36	GC20P043590	29.2
NOS3	Nitric Oxide Synthase 3	Protein Coding	51	GC07P150990	29.14
IFT122	Intraflagellar Transport 122	Protein Coding	40	GC03P129440	29.13
IRF1	Interferon Regulatory Factor 1	Protein Coding	47	GC05M132481	29.12
EPRS1	Glutamyl-Prolyl-TRNA Synthetase 1	Protein Coding	36	GC01M219969	29.09
MIR210	MicroRNA 210	RNA Gene	21	GC11M000674	29.07
NDUFS2	NADH:Ubiquinone Oxidoreductase Core Subunit S2	Protein Coding	44	GC01P161197	28.98
MIR222	MicroRNA 222	RNA Gene	21	GC0XM045747	28.98
MT-CO2	Mitochondrially Encoded Cytochrome C Oxidase II	Protein Coding	32	GCMTP007587	28.96
NUP214	Nucleoporin 214	Protein Coding	43	GC09P131125	28.95
DYNC2I1	Dynein 2 Intermediate Chain 1	Protein Coding	31	GC07P158839	28.87
EDNRB	Endothelin Receptor Type B	Protein Coding	49	GC13M077895	28.84
IDH1	Isocitrate Dehydrogenase (NADP(+)) 1	Protein Coding	52	GC02M208236	28.79
BCOR	BCL6 Corepressor	Protein Coding	41	GC0XM040049	28.79
CD28	CD28 Molecule	Protein Coding	47	GC02P203706	28.77
SERPINA3	Serpin Family A Member 3	Protein Coding	43	GC14P094612	28.74
MT-ND3	Mitochondrially Encoded NADH:Ubiquinone Oxidoreductase Core Subunit 3	Protein Coding	31	GCMTP010061	28.71
MIR18A	MicroRNA 18a	RNA Gene	18	GC13P091432	28.7
IFT172	Intraflagellar Transport 172	Protein Coding	39	GC02M027448	28.7
ETFDH	Electron Transfer Flavoprotein Dehydrogenase	Protein Coding	44	GC04P158672	28.66
LOX	Lysyl Oxidase	Protein Coding	44	GC05M122063	28.61
DNAI1	Dynein Axonemal Intermediate Chain 1	Protein Coding	41	GC09P034457	28.57
TCTN2	Tectonic Family Member 2	Protein Coding	39	GC12P123671	28.54
TWNK	Twinkle MtDNA Helicase	Protein Coding	33	GC10P100993	28.5
MIR27A	MicroRNA 27a	RNA Gene	22	GC19M014010	28.46
GFAP	Glial Fibrillary Acidic Protein	Protein Coding	47	GC17M044905	28.46
SDHC	Succinate Dehydrogenase Complex Subunit C	Protein Coding	44	GC01P161314	28.45
SLC26A4	Solute Carrier Family 26 Member 4	Protein Coding	43	GC07P107660	28.45
PPARGC1A	PPARG Coactivator 1 Alpha	Protein Coding	46	GC04M023755	28.44
GPT	Glutamic--Pyruvic Transaminase	Protein Coding	41	GC08P144502	28.42
JAG1	Jagged Canonical Notch Ligand 1	Protein Coding	50	GC20M010637	28.36
PITX2	Paired Like Homeodomain 2	Protein Coding	47	GC04M110617	28.35
FCGR2A	Fc Fragment Of IgG Receptor IIa	Protein Coding	45	GC01P161505	28.32
ALPL	Alkaline Phosphatase, Biomineralization Associated	Protein Coding	50	GC01P021508	28.3
FGF10	Fibroblast Growth Factor 10	Protein Coding	47	GC05M044340	28.27
RPS14	Ribosomal Protein S14	Protein Coding	44	GC05M150443	28.21
NEB	Nebulin	Protein Coding	41	GC02M151485	28.2
GDNF	Glial Cell Derived Neurotrophic Factor	Protein Coding	47	GC05M037812	28.2
MT-TK	Mitochondrially Encoded TRNA-Lys (AAA/G)	RNA Gene	14	GCMTP008297	28.19
IL17A	Interleukin 17A	Protein Coding	42	GC06P052186	28.13
COX15	Cytochrome C Oxidase Assembly Homolog COX15	Protein Coding	42	GC10M099696	28.09
LIFR	LIF Receptor Subunit Alpha	Protein Coding	47	GC05M038475	28.06
IL5	Interleukin 5	Protein Coding	44	GC05M132541	28.04
IGF2R	Insulin Like Growth Factor 2 Receptor	Protein Coding	45	GC06P159969	28
TYR	Tyrosinase	Protein Coding	47	GC11P089177	27.98
MIR34A	MicroRNA 34a	RNA Gene	22	GC01M009151	27.96
F3	Coagulation Factor III, Tissue Factor	Protein Coding	45	GC01M094530	27.93
RRM2B	Ribonucleotide Reductase Regulatory TP53 Inducible Subunit M2B	Protein Coding	49	GC08M102204	27.9
KLHL40	Kelch Like Family Member 40	Protein Coding	37	GC03P042685	27.8
LMOD3	Leiomodin 3	Protein Coding	39	GC03M069156	27.7
CCL5	C-C Motif Chemokine Ligand 5	Protein Coding	43	GC17M035871	27.7
IFT88	Intraflagellar Transport 88	Protein Coding	40	GC13P020566	27.69
DRD2	Dopamine Receptor D2	Protein Coding	50	GC11M113409	27.66
SFTPD	Surfactant Protein D	Protein Coding	44	GC10M079937	27.61
MIR140	MicroRNA 140	RNA Gene	22	GC16P069934	27.51
MIR181A1	MicroRNA 181a-1	RNA Gene	18	GC01M198860	27.5
NDUFV1	NADH:Ubiquinone Oxidoreductase Core Subunit V1	Protein Coding	45	GC11P067632	27.5
SFTPA2	Surfactant Protein A2	Protein Coding	40	GC10M079563	27.45
PRKN	Parkin RBR E3 Ubiquitin Protein Ligase	Protein Coding	40	GC06M161348	27.42
NPHP4	Nephrocystin 4	Protein Coding	40	GC01M005863	27.41
MPV17	Mitochondrial Inner Membrane Protein MPV17	Protein Coding	41	GC02M027309	27.41
FIP1L1	Factor Interacting With PAPOLA And CPSF1	Protein Coding	38	GC04P053386	27.37
HFE	Homeostatic Iron Regulator	Protein Coding	43	GC06P026087	27.35
TCOF1	Treacle Ribosome Biogenesis Factor 1	Protein Coding	42	GC05P150358	27.33
CPOX	Coproporphyrinogen Oxidase	Protein Coding	43	GC03M098576	27.33
NEU1	Neuraminidase 1	Protein Coding	44	GC06M031857	27.33
IL18	Interleukin 18	Protein Coding	44	GC11M112143	27.32
MTM1	Myotubularin 1	Protein Coding	44	GC0XP150562	27.3
CAV1	Caveolin 1	Protein Coding	48	GC07P116524	27.3
IFNA1	Interferon Alpha 1	Protein Coding	39	GC09P021494	27.25
B9D1	B9 Domain Containing 1	Protein Coding	36	GC17M019334	27.24
APP	Amyloid Beta Precursor Protein	Protein Coding	51	GC21M025880	27.14
FHL1	Four And A Half LIM Domains 1	Protein Coding	45	GC0XP136146	27.09
HUWE1	HECT, UBA And WWE Domain Containing E3 Ubiquitin Protein Ligase 1	Protein Coding	44	GC0XM053532	27.08
SMC3	Structural Maintenance Of Chromosomes 3	Protein Coding	45	GC10P110567	27.07
TGFB3	Transforming Growth Factor Beta 3	Protein Coding	47	GC14M075958	27.03
CASP3	Caspase 3	Protein Coding	50	GC04M184627	27.01
COQ2	Coenzyme Q2, Polyprenyltransferase	Protein Coding	41	GC04M083261	27
COL5A2	Collagen Type V Alpha 2 Chain	Protein Coding	41	GC02M189031	26.92
TERC	Telomerase RNA Component	RNA Gene	28	GC03M169765	26.91
SRSF2	Serine And Arginine Rich Splicing Factor 2	Protein Coding	40	GC17M076734	26.89
SERPINE1	Serpin Family E Member 1	Protein Coding	50	GC07P101127	26.87
BOLA3	BolA Family Member 3	Protein Coding	38	GC02M074136	26.84
RNU4ATAC	RNA, U4atac Small Nuclear (U12-Dependent Splicing)	RNA Gene	20	GC02P121532	26.82
NDUFB8	NADH:Ubiquinone Oxidoreductase Subunit B8	Protein Coding	43	GC10M100523	26.79
PLA2G2A	Phospholipase A2 Group IIA	Protein Coding	45	GC01M019975	26.78
PLEC	Plectin	Protein Coding	42	GC08M143916	26.78
FGA	Fibrinogen Alpha Chain	Protein Coding	47	GC04M154583	26.77
BSCL2	BSCL2 Lipid Droplet Biogenesis Associated, Seipin	Protein Coding	42	GC11M063438	26.77
TNNT2	Troponin T2, Cardiac Type	Protein Coding	48	GC01M201359	26.77
MIR335	MicroRNA 335	RNA Gene	18	GC07P130496	26.76
NDUFS8	NADH:Ubiquinone Oxidoreductase Core Subunit S8	Protein Coding	45	GC11P068030	26.76
ACAD9	Acyl-CoA Dehydrogenase Family Member 9	Protein Coding	43	GC03P130611	26.75
ERCC8	ERCC Excision Repair 8, CSA Ubiquitin Ligase Complex Subunit	Protein Coding	41	GC05M060868	26.73
RPS26	Ribosomal Protein S26	Protein Coding	42	GC12P056043	26.71
TNNI3	Troponin I3, Cardiac Type	Protein Coding	48	GC19M055151	26.69
NDUFS7	NADH:Ubiquinone Oxidoreductase Core Subunit S7	Protein Coding	46	GC19P001490	26.62
MIR15B	MicroRNA 15b	RNA Gene	18	GC03P160404	26.58
FGF23	Fibroblast Growth Factor 23	Protein Coding	45	GC12M004368	26.58
DYNC2I2	Dynein 2 Intermediate Chain 2	Protein Coding	31	GC09M128635	26.58
CD46	CD46 Molecule	Protein Coding	46	GC01P207752	26.52
DNAH8	Dynein Axonemal Heavy Chain 8	Protein Coding	37	GC06P047481	26.5
WFS1	Wolframin ER Transmembrane Glycoprotein	Protein Coding	45	GC04P006271	26.5
TLR5	Toll Like Receptor 5	Protein Coding	47	GC01M223109	26.48
MUC5B	Mucin 5B, Oligomeric Mucus/Gel-Forming	Protein Coding	41	GC11P001244	26.47
RYR2	Ryanodine Receptor 2	Protein Coding	47	GC01P237042	26.46
AIRE	Autoimmune Regulator	Protein Coding	44	GC21P044285	26.46
COX5A	Cytochrome C Oxidase Subunit 5A	Protein Coding	43	GC15M074919	26.44
FLNB	Filamin B	Protein Coding	45	GC03P058008	26.4
ACADS	Acyl-CoA Dehydrogenase Short Chain	Protein Coding	46	GC12P120843	26.4
CXCL10	C-X-C Motif Chemokine Ligand 10	Protein Coding	44	GC04M076021	26.39
SLC4A1	Solute Carrier Family 4 Member 1 (Diego Blood Group)	Protein Coding	47	GC17M044282	26.38
FCGR3B	Fc Fragment Of IgG Receptor IIIb	Protein Coding	42	GC01M161623	26.38
MIR31	MicroRNA 31	RNA Gene	20	GC09M021513	26.36
CTCF	CCCTC-Binding Factor	Protein Coding	46	GC16P067563	26.35
GALC	Galactosylceramidase	Protein Coding	43	GC14M087837	26.27
SCNN1A	Sodium Channel Epithelial 1 Subunit Alpha	Protein Coding	47	GC12M006346	26.24
TRPV4	Transient Receptor Potential Cation Channel Subfamily V Member 4	Protein Coding	49	GC12M109783	26.23
MIRLET7B	MicroRNA Let-7b	RNA Gene	20	GC22P046119	26.2
EPO	Erythropoietin	Protein Coding	41	GC07P100720	26.16
RAG1	Recombination Activating 1	Protein Coding	45	GC11P036514	26.15
SH2D1A	SH2 Domain Containing 1A	Protein Coding	47	GC0XP124227	26.14
TF	Transferrin	Protein Coding	49	GC03P133666	26.08
IFT81	Intraflagellar Transport 81	Protein Coding	39	GC12P110124	26.01
CACNA1S	Calcium Voltage-Gated Channel Subunit Alpha1 S	Protein Coding	48	GC01M201008	26
MME	Membrane Metalloendopeptidase	Protein Coding	50	GC03P155024	25.99
CD2AP	CD2 Associated Protein	Protein Coding	43	GC06P047777	25.98
SCO1	Synthesis Of Cytochrome C Oxidase 1	Protein Coding	47	GC17M010672	25.97
HTR2A	5-Hydroxytryptamine Receptor 2A	Protein Coding	47	GC13M046831	25.97
TCIRG1	T Cell Immune Regulator 1, ATPase H+ Transporting V0 Subunit A3	Protein Coding	45	GC11P068038	25.95
SERPINC1	Serpin Family C Member 1	Protein Coding	48	GC01M174153	25.94
PML	PML Nuclear Body Scaffold	Protein Coding	45	GC15P073994	25.94
ASCC1	Activating Signal Cointegrator 1 Complex Subunit 1	Protein Coding	41	GC10M072096	25.86
NDUFS1	NADH:Ubiquinone Oxidoreductase Core Subunit S1	Protein Coding	45	GC02M206114	25.84
SQSTM1	Sequestosome 1	Protein Coding	48	GC05P179806	25.83
ACADM	Acyl-CoA Dehydrogenase Medium Chain	Protein Coding	47	GC01P075724	25.78
CASR	Calcium Sensing Receptor	Protein Coding	50	GC03P122183	25.75
COL11A1	Collagen Type XI Alpha 1 Chain	Protein Coding	43	GC01M102876	25.74
NDUFAF5	NADH:Ubiquinone Oxidoreductase Complex Assembly Factor 5	Protein Coding	36	GC20P013786	25.74
IL1R1	Interleukin 1 Receptor Type 1	Protein Coding	45	GC02P102136	25.73
NDUFA1	NADH:Ubiquinone Oxidoreductase Subunit A1	Protein Coding	44	GC0XP119871	25.71
NUBPL	Nucleotide Binding Protein Like	Protein Coding	39	GC14P031489	25.67
PTHLH	Parathyroid Hormone Like Hormone	Protein Coding	45	GC12M027959	25.65
MTHFR	Methylenetetrahydrofolate Reductase	Protein Coding	47	GC01M011785	25.64
NDUFS3	NADH:Ubiquinone Oxidoreductase Core Subunit S3	Protein Coding	46	GC11P047567	25.63
POMC	Proopiomelanocortin	Protein Coding	48	GC02M025160	25.61
SLC5A7	Solute Carrier Family 5 Member 7	Protein Coding	44	GC02P107969	25.59
MIR23A	MicroRNA 23a	RNA Gene	20	GC19M014011	25.53
XDH	Xanthine Dehydrogenase	Protein Coding	47	GC02M031294	25.5
NDUFA6	NADH:Ubiquinone Oxidoreductase Subunit A6	Protein Coding	44	GC22M042085	25.49
PIK3CD	Phosphatidylinositol-4,5-Bisphosphate 3-Kinase Catalytic Subunit Delta	Protein Coding	53	GC01P009629	25.48
SMN1	Survival Of Motor Neuron 1, Telomeric	Protein Coding	41	GC05P070924	25.47
NOTCH3	Notch Receptor 3	Protein Coding	49	GC19M015159	25.47
MIR15A	MicroRNA 15a	RNA Gene	16	GC13M050049	25.38
MVK	Mevalonate Kinase	Protein Coding	48	GC12P109573	25.37
SLC2A10	Solute Carrier Family 2 Member 10	Protein Coding	44	GC20P046709	25.33
ADA	Adenosine Deaminase	Protein Coding	51	GC20M044620	25.31
COX6B1	Cytochrome C Oxidase Subunit 6B1	Protein Coding	43	GC19P038224	25.31
IL3	Interleukin 3	Protein Coding	44	GC05P132060	25.3
IRF6	Interferon Regulatory Factor 6	Protein Coding	43	GC01M209785	25.3
MIR23B	MicroRNA 23b	RNA Gene	20	GC09P095085	25.3
NDUFA10	NADH:Ubiquinone Oxidoreductase Subunit A10	Protein Coding	44	GC02M239893	25.29
SGSH	N-Sulfoglucosamine Sulfohydrolase	Protein Coding	44	GC17M080206	25.29
BTK	Bruton Tyrosine Kinase	Protein Coding	53	GC0XM101349	25.26
DARS2	Aspartyl-TRNA Synthetase 2, Mitochondrial	Protein Coding	41	GC01P173824	25.23
ENG	Endoglin	Protein Coding	46	GC09M127815	25.22
PMM2	Phosphomannomutase 2	Protein Coding	47	GC16P008788	25.21
CBFB	Core-Binding Factor Subunit Beta	Protein Coding	44	GC16P067063	25.2
NDUFAF2	NADH:Ubiquinone Oxidoreductase Complex Assembly Factor 2	Protein Coding	40	GC05P060945	25.18
FCGR3A	Fc Fragment Of IgG Receptor IIIa	Protein Coding	44	GC01M161541	25.16
CACNA1A	Calcium Voltage-Gated Channel Subunit Alpha1 A	Protein Coding	47	GC19M013206	25.14
TMEM70	Transmembrane Protein 70	Protein Coding	38	GC08P073972	25.13
ERBB3	Erb-B2 Receptor Tyrosine Kinase 3	Protein Coding	54	GC12P056094	25.12
CDKN1B	Cyclin Dependent Kinase Inhibitor 1B	Protein Coding	48	GC12P012716	25.11
ABCB1	ATP Binding Cassette Subfamily B Member 1	Protein Coding	51	GC07M087504	25.09
ALMS1	ALMS1 Centrosome And Basal Body Associated Protein	Protein Coding	41	GC02P073385	25.07
NTRK1	Neurotrophic Receptor Tyrosine Kinase 1	Protein Coding	48	GC01P156786	25.04
MYD88	MYD88 Innate Immune Signal Transduction Adaptor	Protein Coding	50	GC03P038179	25.03
SRP54	Signal Recognition Particle 54	Protein Coding	43	GC14P034981	25.03
NEK9	NIMA Related Kinase 9	Protein Coding	45	GC14M075079	25.01
MIR150	MicroRNA 150	RNA Gene	21	GC19M049500	25.01
LRP2	LDL Receptor Related Protein 2	Protein Coding	45	GC02M169127	25.01
NPPB	Natriuretic Peptide B	Protein Coding	44	GC01M011858	25
MYH6	Myosin Heavy Chain 6	Protein Coding	45	GC14M023380	24.99
NAGS	N-Acetylglutamate Synthase	Protein Coding	42	GC17P044004	24.99
CALCA	Calcitonin Related Polypeptide Alpha	Protein Coding	43	GC11M014945	24.98
ERCC4	ERCC Excision Repair 4, Endonuclease Catalytic Subunit	Protein Coding	45	GC16P013920	24.92
SMARCB1	SWI/SNF Related, Matrix Associated, Actin Dependent Regulator Of Chromatin, Subfamily B, Member 1	Protein Coding	45	GC22P023786	24.92
TARDBP	TAR DNA Binding Protein	Protein Coding	45	GC01P011013	24.88
VHL	Von Hippel-Lindau Tumor Suppressor	Protein Coding	47	GC03P010211	24.87
PKD1	Polycystin 1, Transient Receptor Potential Channel Interacting	Protein Coding	45	GC16M002348	24.86
POLR1D	RNA Polymerase I And III Subunit D	Protein Coding	45	GC13P027620	24.86
CD27	CD27 Molecule	Protein Coding	45	GC12P008144	24.81
UGT1A1	UDP Glucuronosyltransferase Family 1 Member A1	Protein Coding	48	GC02P233760	24.81
HLA-C	Major Histocompatibility Complex, Class I, C	Protein Coding	44	GC06M031272	24.78
MATR3	Matrin 3	Protein Coding	41	GC05P139274	24.78
COX8A	Cytochrome C Oxidase Subunit 8A	Protein Coding	41	GC11P063977	24.77
ARSB	Arylsulfatase B	Protein Coding	44	GC05M078777	24.77
COL5A1	Collagen Type V Alpha 1 Chain	Protein Coding	45	GC09P134641	24.77
MYPN	Myopalladin	Protein Coding	41	GC10P068106	24.76
IL1A	Interleukin 1 Alpha	Protein Coding	44	GC02M112773	24.73
HELLS	Helicase, Lymphoid Specific	Protein Coding	45	GC10P094501	24.69
RNASE3	Ribonuclease A Family Member 3	Protein Coding	40	GC14P020891	24.69
CEP120	Centrosomal Protein 120	Protein Coding	40	GC05M123344	24.68
BMP4	Bone Morphogenetic Protein 4	Protein Coding	49	GC14M053949	24.64
SCNN1B	Sodium Channel Epithelial 1 Subunit Beta	Protein Coding	48	GC16P023278	24.6
BAX	BCL2 Associated X, Apoptosis Regulator	Protein Coding	48	GC19P048954	24.57
SMN2	Survival Of Motor Neuron 2, Centromeric	Protein Coding	42	GC05P070049	24.56
CIITA	Class II Major Histocompatibility Complex Transactivator	Protein Coding	45	GC16P010879	24.56
MIR204	MicroRNA 204	RNA Gene	21	GC09M070809	24.55
COQ8A	Coenzyme Q8A	Protein Coding	36	GC01P226899	24.52
UBE3B	Ubiquitin Protein Ligase E3B	Protein Coding	43	GC12P109477	24.5
COX20	Cytochrome C Oxidase Assembly Factor COX20	Protein Coding	39	GC01P244839	24.5
ASAH1	N-Acylsphingosine Amidohydrolase 1	Protein Coding	46	GC08M018055	24.49
POLG2	DNA Polymerase Gamma 2, Accessory Subunit	Protein Coding	41	GC17M064477	24.44
NDUFS6	NADH:Ubiquinone Oxidoreductase Subunit S6	Protein Coding	43	GC05P001801	24.41
NDUFB11	NADH:Ubiquinone Oxidoreductase Subunit B11	Protein Coding	39	GC0XM047142	24.41
ADIPOQ	Adiponectin, C1Q And Collagen Domain Containing	Protein Coding	45	GC03P186842	24.39
RHOA	Ras Homolog Family Member A	Protein Coding	46	GC03M049359	24.38
CD36	CD36 Molecule	Protein Coding	48	GC07P080369	24.37
SCNN1G	Sodium Channel Epithelial 1 Subunit Gamma	Protein Coding	46	GC16P023182	24.37
SDCCAG8	SHH Signaling And Ciliogenesis Regulator SDCCAG8	Protein Coding	41	GC01P243255	24.37
MIR145	MicroRNA 145	RNA Gene	21	GC05P149430	24.34
ANXA5	Annexin A5	Protein Coding	46	GC04M121667	24.31
GSN	Gelsolin	Protein Coding	48	GC09P121201	24.28
MEG3	Maternally Expressed 3	RNA Gene	29	GC14P104771	24.27
IRF7	Interferon Regulatory Factor 7	Protein Coding	46	GC11M000612	24.26
NFU1	NFU1 Iron-Sulfur Cluster Scaffold	Protein Coding	41	GC02M069395	24.23
JUN	Jun Proto-Oncogene, AP-1 Transcription Factor Subunit	Protein Coding	49	GC01M058780	24.23
IBA57	Iron-Sulfur Cluster Assembly Factor IBA57	Protein Coding	35	GC01P228165	24.17
MT-ND4L	Mitochondrially Encoded NADH:Ubiquinone Oxidoreductase Core Subunit 4L	Protein Coding	28	GCMTP010472	24.12
CCDC39	Coiled-Coil Domain Containing 39	Protein Coding	36	GC03M180602	24.07
NFKBIA	NFKB Inhibitor Alpha	Protein Coding	50	GC14M035401	24.07
INVS	Inversin	Protein Coding	44	GC09P100099	24.01
FOXRED1	FAD Dependent Oxidoreductase Domain Containing 1	Protein Coding	40	GC11P126269	24
CYCS	Cytochrome C, Somatic	Protein Coding	48	GC07M025118	23.97
NRXN1	Neurexin 1	Protein Coding	47	GC02M049918	23.97
MIR127	MicroRNA 127	RNA Gene	20	GC14P104580	23.96
SCN9A	Sodium Voltage-Gated Channel Alpha Subunit 9	Protein Coding	47	GC02M166195	23.94
CSF2RB	Colony Stimulating Factor 2 Receptor Subunit Beta	Protein Coding	48	GC22P036913	23.94
NOTCH2	Notch Receptor 2	Protein Coding	50	GC01M119911	23.93
DNAI2	Dynein Axonemal Intermediate Chain 2	Protein Coding	39	GC17P074274	23.92
CD34	CD34 Molecule	Protein Coding	43	GC01M207880	23.92
TINF2	TERF1 Interacting Nuclear Factor 2	Protein Coding	41	GC14M024234	23.9
CAPN3	Calpain 3	Protein Coding	47	GC15P042359	23.89
TRAF3IP1	TRAF3 Interacting Protein 1	Protein Coding	38	GC02P238320	23.88
SST	Somatostatin	Protein Coding	42	GC03M187668	23.86
PON1	Paraoxonase 1	Protein Coding	45	GC07M095297	23.85
NPHS2	NPHS2 Stomatin Family Member, Podocin	Protein Coding	41	GC01M179519	23.84
LAMP2	Lysosomal Associated Membrane Protein 2	Protein Coding	44	GC0XM120426	23.82
GRIN2B	Glutamate Ionotropic Receptor NMDA Type Subunit 2B	Protein Coding	50	GC12M013437	23.81
ITGB2	Integrin Subunit Beta 2	Protein Coding	50	GC21M044885	23.81
DSP	Desmoplakin	Protein Coding	49	GC06P007541	23.8
NR5A1	Nuclear Receptor Subfamily 5 Group A Member 1	Protein Coding	50	GC09M124481	23.76
HBG2	Hemoglobin Subunit Gamma 2	Protein Coding	42	GC11M005372	23.74
ZIC3	Zic Family Member 3	Protein Coding	46	GC0XP137566	23.73
VDR	Vitamin D Receptor	Protein Coding	51	GC12M047841	23.7
GAMT	Guanidinoacetate N-Methyltransferase	Protein Coding	46	GC19M001397	23.69
MIR486-1	MicroRNA 486-1	RNA Gene	16	GC08M041660	23.67
SLC12A1	Solute Carrier Family 12 Member 1	Protein Coding	46	GC15P048191	23.67
OTX2	Orthodenticle Homeobox 2	Protein Coding	45	GC14M056799	23.67
KIR3DL1	Killer Cell Immunoglobulin Like Receptor, Three Ig Domains And Long Cytoplasmic Tail 1	Protein Coding	40	GC19P055442	23.64
PDSS1	Decaprenyl Diphosphate Synthase Subunit 1	Protein Coding	42	GC10P026697	23.63
NF2	Neurofibromin 2	Protein Coding	48	GC22P029603	23.61
MIR182	MicroRNA 182	RNA Gene	20	GC07M129770	23.61
GLB1	Galactosidase Beta 1	Protein Coding	48	GC03M033013	23.6
NDUFV2	NADH:Ubiquinone Oxidoreductase Core Subunit V2	Protein Coding	44	GC18P009092	23.6
CR1	Complement C3b/C4b Receptor 1 (Knops Blood Group)	Protein Coding	44	GC01P207496	23.57
MIR29B1	MicroRNA 29b-1	RNA Gene	21	GC07M130877	23.57
DAG1	Dystroglycan 1	Protein Coding	46	GC03P049482	23.55
COA8	Cytochrome C Oxidase Assembly Factor 8	Protein Coding	27	GC14P104661	23.53
NDUFAF3	NADH:Ubiquinone Oxidoreductase Complex Assembly Factor 3	Protein Coding	40	GC03P049020	23.52
DNAAF2	Dynein Axonemal Assembly Factor 2	Protein Coding	37	GC14M049625	23.46
HADHB	Hydroxyacyl-CoA Dehydrogenase Trifunctional Multienzyme Complex Subunit Beta	Protein Coding	47	GC02P026243	23.45
ATP7A	ATPase Copper Transporting Alpha	Protein Coding	45	GC0XP077927	23.43
SERAC1	Serine Active Site Containing 1	Protein Coding	36	GC06M158109	23.42
AGTR1	Angiotensin II Receptor Type 1	Protein Coding	51	GC03P148697	23.41
GARS1	Glycyl-TRNA Synthetase 1	Protein Coding	36	GC07P030595	23.4
MIR34C	MicroRNA 34c	RNA Gene	21	GC11P111582	23.39
TBX5	T-Box Transcription Factor 5	Protein Coding	45	GC12M114353	23.38
CFAP410	Cilia And Flagella Associated Protein 410	Protein Coding	29	GC21M044330	23.37
NDUFB9	NADH:Ubiquinone Oxidoreductase Subunit B9	Protein Coding	44	GC08P124539	23.37
CD55	CD55 Molecule (Cromer Blood Group)	Protein Coding	47	GC01P207321	23.36
MIRLET7E	MicroRNA Let-7e	RNA Gene	20	GC19P051718	23.35
MSX1	Msh Homeobox 1	Protein Coding	45	GC04P004861	23.34
SELP	Selectin P	Protein Coding	45	GC01M169558	23.32
PTH	Parathyroid Hormone	Protein Coding	47	GC11M013492	23.31
MIR195	MicroRNA 195	RNA Gene	19	GC17M007018	23.28
PLA2G7	Phospholipase A2 Group VII	Protein Coding	50	GC06M046704	23.24
AGTR2	Angiotensin II Receptor Type 2	Protein Coding	43	GC0XP116170	23.24
SLC22A4	Solute Carrier Family 22 Member 4	Protein Coding	43	GC05P132294	23.18
HBB	Hemoglobin Subunit Beta	Protein Coding	45	GC11M005352	23.14
OTC	Ornithine Carbamoyltransferase	Protein Coding	47	GC0XP038353	23.13
CHRNE	Cholinergic Receptor Nicotinic Epsilon Subunit	Protein Coding	43	GC17M004897	23.1
MET	MET Proto-Oncogene, Receptor Tyrosine Kinase	Protein Coding	54	GC07P116672	23.04
TACO1	Translational Activator Of Cytochrome C Oxidase I	Protein Coding	39	GC17P063600	23.02
GYPA	Glycophorin A (MNS Blood Group)	Protein Coding	45	GC04M144109	23.01
KCNE1	Potassium Voltage-Gated Channel Subfamily E Regulatory Subunit 1	Protein Coding	44	GC21M034446	23.01
DPAGT1	Dolichyl-Phosphate N-Acetylglucosaminephosphotransferase 1	Protein Coding	45	GC11M119096	23.01
FAM20C	FAM20C Golgi Associated Secretory Pathway Kinase	Protein Coding	41	GC07P000192	23
PDCD1	Programmed Cell Death 1	Protein Coding	48	GC02M241849	22.99
H19	H19 Imprinted Maternally Expressed Transcript	RNA Gene	28	GC11M001995	22.98
NTRK2	Neurotrophic Receptor Tyrosine Kinase 2	Protein Coding	53	GC09P084668	22.98
RPL5	Ribosomal Protein L5	Protein Coding	47	GC01P092832	22.96
SUCLG1	Succinate-CoA Ligase GDP/ADP-Forming Subunit Alpha	Protein Coding	45	GC02M084423	22.95
GLA	Galactosidase Alpha	Protein Coding	48	GC0XM101393	22.9
BRIP1	BRCA1 Interacting Protein C-Terminal Helicase 1	Protein Coding	47	GC17M061679	22.87
CHRNA1	Cholinergic Receptor Nicotinic Alpha 1 Subunit	Protein Coding	45	GC02M174747	22.86
MIR29A	MicroRNA 29a	RNA Gene	21	GC07M130876	22.83
ABCC8	ATP Binding Cassette Subfamily C Member 8	Protein Coding	45	GC11M017392	22.77
SLC25A20	Solute Carrier Family 25 Member 20	Protein Coding	46	GC03M048869	22.75
IRF8	Interferon Regulatory Factor 8	Protein Coding	45	GC16P085898	22.72
NFE2L2	Nuclear Factor, Erythroid 2 Like 2	Protein Coding	48	GC02M177227	22.72
NDUFAF6	NADH:Ubiquinone Oxidoreductase Complex Assembly Factor 6	Protein Coding	35	GC08P094895	22.72
PEX6	Peroxisomal Biogenesis Factor 6	Protein Coding	43	GC06M042963	22.69
NECTIN1	Nectin Cell Adhesion Molecule 1	Protein Coding	37	GC11M119624	22.69
NPPA	Natriuretic Peptide A	Protein Coding	46	GC01M011846	22.69
GLI2	GLI Family Zinc Finger 2	Protein Coding	47	GC02P120735	22.66
MIR106B	MicroRNA 106b	RNA Gene	21	GC07M100284	22.63
SCGB1A1	Secretoglobin Family 1A Member 1	Protein Coding	40	GC11P062405	22.63
SELE	Selectin E	Protein Coding	44	GC01M169722	22.63
SUOX	Sulfite Oxidase	Protein Coding	45	GC12P055997	22.62
GRIN2A	Glutamate Ionotropic Receptor NMDA Type Subunit 2A	Protein Coding	51	GC16M009753	22.62
NDUFA9	NADH:Ubiquinone Oxidoreductase Subunit A9	Protein Coding	43	GC12P004649	22.53
CREB1	CAMP Responsive Element Binding Protein 1	Protein Coding	48	GC02P207529	22.52
CTSA	Cathepsin A	Protein Coding	45	GC20P045890	22.5
SLC19A3	Solute Carrier Family 19 Member 3	Protein Coding	46	GC02M227685	22.48
G6PC3	Glucose-6-Phosphatase Catalytic Subunit 3	Protein Coding	41	GC17P044070	22.48
ADAMTS2	ADAM Metallopeptidase With Thrombospondin Type 1 Motif 2	Protein Coding	42	GC05M179110	22.47
PRKG1	Protein Kinase CGMP-Dependent 1	Protein Coding	51	GC10P050991	22.46
IL6ST	Interleukin 6 Signal Transducer	Protein Coding	45	GC05M055935	22.46
APTX	Aprataxin	Protein Coding	44	GC09M032886	22.44
CPS1	Carbamoyl-Phosphate Synthase 1	Protein Coding	45	GC02P210477	22.42
MIRLET7D	MicroRNA Let-7d	RNA Gene	21	GC09P094178	22.42
IFT57	Intraflagellar Transport 57	Protein Coding	39	GC03M108160	22.42
IL4R	Interleukin 4 Receptor	Protein Coding	47	GC16P027325	22.41
MT-TS1	Mitochondrially Encoded TRNA-Ser (UCN) 1	RNA Gene	14	GCMTM007447	22.39
NLRC4	NLR Family CARD Domain Containing 4	Protein Coding	44	GC02M032224	22.38
EFL1	Elongation Factor Like GTPase 1	Protein Coding	32	GC15M082131	22.34
SPG7	SPG7 Matrix AAA Peptidase Subunit, Paraplegin	Protein Coding	43	GC16P089492	22.32
ALDH7A1	Aldehyde Dehydrogenase 7 Family Member A1	Protein Coding	47	GC05M126541	22.3
ERCC5	ERCC Excision Repair 5, Endonuclease	Protein Coding	45	GC13P102808	22.3
ETFA	Electron Transfer Flavoprotein Subunit Alpha	Protein Coding	45	GC15M076215	22.28
INPPL1	Inositol Polyphosphate Phosphatase Like 1	Protein Coding	49	GC11P072223	22.26
PYGM	Glycogen Phosphorylase, Muscle Associated	Protein Coding	46	GC11M064746	22.25
UBE3A	Ubiquitin Protein Ligase E3A	Protein Coding	47	GC15M025333	22.21
PRPS1	Phosphoribosyl Pyrophosphate Synthetase 1	Protein Coding	46	GC0XP107628	22.21
SCN1B	Sodium Voltage-Gated Channel Beta Subunit 1	Protein Coding	44	GC19P035030	22.19
CD209	CD209 Molecule	Protein Coding	43	GC19M007739	22.18
PDSS2	Decaprenyl Diphosphate Synthase Subunit 2	Protein Coding	40	GC06M107152	22.18
CRLF2	Cytokine Receptor Like Factor 2	Protein Coding	39	GC0XM001190	22.17
SCN8A	Sodium Voltage-Gated Channel Alpha Subunit 8	Protein Coding	47	GC12P051590	22.15
GJB6	Gap Junction Protein Beta 6	Protein Coding	44	GC13M020221	22.15
DNAL1	Dynein Axonemal Light Chain 1	Protein Coding	41	GC14P073644	22.15
RAF1	Raf-1 Proto-Oncogene, Serine/Threonine Kinase	Protein Coding	54	GC03M012583	22.14
MIR342	MicroRNA 342	RNA Gene	19	GC14P100109	22.14
NDUFB3	NADH:Ubiquinone Oxidoreductase Subunit B3	Protein Coding	42	GC02P201071	22.12
SCN2A	Sodium Voltage-Gated Channel Alpha Subunit 2	Protein Coding	47	GC02P165194	22.1
LRRC56	Leucine Rich Repeat Containing 56	Protein Coding	36	GC11P000518	22.09
SLC52A2	Solute Carrier Family 52 Member 2	Protein Coding	37	GC08P144354	22.09
FKTN	Fukutin	Protein Coding	39	GC09P105558	22.09
IDS	Iduronate 2-Sulfatase	Protein Coding	48	GC0XM149476	22.07
WASHC5	WASH Complex Subunit 5	Protein Coding	32	GC08M128215	22.02
SLC12A3	Solute Carrier Family 12 Member 3	Protein Coding	47	GC16P056865	21.98
RPS28	Ribosomal Protein S28	Protein Coding	40	GC19P008322	21.97
PHEX	Phosphate Regulating Endopeptidase Homolog X-Linked	Protein Coding	40	GC0XP022032	21.97
COQ9	Coenzyme Q9	Protein Coding	41	GC16P057447	21.95
CXCR1	C-X-C Motif Chemokine Receptor 1	Protein Coding	43	GC02M218162	21.94
IL2RB	Interleukin 2 Receptor Subunit Beta	Protein Coding	48	GC22M037125	21.93
C1S	Complement C1s	Protein Coding	45	GC12P008238	21.92
SYT2	Synaptotagmin 2	Protein Coding	43	GC01M202559	21.92
MIR30E	MicroRNA 30e	RNA Gene	21	GC01P040754	21.87
PICALM	Phosphatidylinositol Binding Clathrin Assembly Protein	Protein Coding	43	GC11M085957	21.87
FGF2	Fibroblast Growth Factor 2	Protein Coding	47	GC04P122826	21.86
COL11A2	Collagen Type XI Alpha 2 Chain	Protein Coding	44	GC06M033162	21.85
MT-ATP8	Mitochondrially Encoded ATP Synthase Membrane Subunit 8	Protein Coding	28	GCMTP008368	21.85
KDM4C	Lysine Demethylase 4C	Protein Coding	40	GC09P006720	21.82
NDUFAF1	NADH:Ubiquinone Oxidoreductase Complex Assembly Factor 1	Protein Coding	41	GC15M041387	21.82
TIMP1	TIMP Metallopeptidase Inhibitor 1	Protein Coding	45	GC0XP047583	21.82
SCN10A	Sodium Voltage-Gated Channel Alpha Subunit 10	Protein Coding	45	GC03M038713	21.8
ICOSLG	Inducible T Cell Costimulator Ligand	Protein Coding	39	GC21M044222	21.77
PET100	PET100 Cytochrome C Oxidase Chaperone	Protein Coding	31	GC19P007630	21.76
FGF8	Fibroblast Growth Factor 8	Protein Coding	47	GC10M101770	21.74
MGME1	Mitochondrial Genome Maintenance Exonuclease 1	Protein Coding	35	GC20P017952	21.71
RPS19	Ribosomal Protein S19	Protein Coding	48	GC19P041859	21.7
SLC25A15	Solute Carrier Family 25 Member 15	Protein Coding	44	GC13P040789	21.66
RARB	Retinoic Acid Receptor Beta	Protein Coding	50	GC03P024830	21.66
BAP1	BRCA1 Associated Protein 1	Protein Coding	45	GC03M052401	21.6
PC	Pyruvate Carboxylase	Protein Coding	47	GC11M066848	21.54
AGT	Angiotensinogen	Protein Coding	49	GC01M230702	21.52
IGHE	Immunoglobulin Heavy Constant Epsilon	Protein Coding	26	GC14M109515	21.49
CTSC	Cathepsin C	Protein Coding	45	GC11M088211	21.49
TNFSF11	TNF Superfamily Member 11	Protein Coding	47	GC13P042562	21.44
CCN2	Cellular Communication Network Factor 2	Protein Coding	39	GC06M131948	21.4
TGM1	Transglutaminase 1	Protein Coding	45	GC14M024249	21.37
EFTUD2	Elongation Factor Tu GTP Binding Domain Containing 2	Protein Coding	42	GC17M044852	21.33
MIR324	MicroRNA 324	RNA Gene	18	GC17M007223	21.32
GPHN	Gephyrin	Protein Coding	47	GC14P066507	21.29
CD14	CD14 Molecule	Protein Coding	44	GC05M140631	21.29
SDHAF1	Succinate Dehydrogenase Complex Assembly Factor 1	Protein Coding	35	GC19P035995	21.28
PSEN1	Presenilin 1	Protein Coding	52	GC14P073136	21.24
SERPING1	Serpin Family G Member 1	Protein Coding	46	GC11P057597	21.22
GPC3	Glypican 3	Protein Coding	45	GC0XM133535	21.2
FOXL2	Forkhead Box L2	Protein Coding	40	GC03M138944	21.13
SDHAF2	Succinate Dehydrogenase Complex Assembly Factor 2	Protein Coding	41	GC11P061430	21.13
PDE4D	Phosphodiesterase 4D	Protein Coding	48	GC05M058969	21.13
MIRLET7A1	MicroRNA Let-7a-1	RNA Gene	21	GC09P094175	21.11
ACAN	Aggrecan	Protein Coding	45	GC15P088813	21.11
TIMM8A	Translocase Of Inner Mitochondrial Membrane 8A	Protein Coding	43	GC0XM101345	21.07
HGSNAT	Heparan-Alpha-Glucosaminide N-Acetyltransferase	Protein Coding	39	GC08P043140	21.07
COX14	Cytochrome C Oxidase Assembly Factor COX14	Protein Coding	37	GC12P050111	21.04
MIR144	MicroRNA 144	RNA Gene	16	GC17M029965	21.02
TMEM126B	Transmembrane Protein 126B	Protein Coding	39	GC11P085628	21.01
BMP2	Bone Morphogenetic Protein 2	Protein Coding	47	GC20P006696	21
ZMPSTE24	Zinc Metallopeptidase STE24	Protein Coding	43	GC01P040258	21
DNM1L	Dynamin 1 Like	Protein Coding	47	GC12P032679	20.98
IFNB1	Interferon Beta 1	Protein Coding	41	GC09M021077	20.98
BCHE	Butyrylcholinesterase	Protein Coding	48	GC03M165772	20.97
NEK8	NIMA Related Kinase 8	Protein Coding	41	GC17P028725	20.97
COLQ	Collagen Like Tail Subunit Of Asymmetric Acetylcholinesterase	Protein Coding	39	GC03M015815	20.97
PRSS1	Serine Protease 1	Protein Coding	45	GC07P144938	20.95
CASK	Calcium/Calmodulin Dependent Serine Protein Kinase	Protein Coding	48	GC0XM041514	20.94
MIR451A	MicroRNA 451a	RNA Gene	17	GC17M028861	20.93
COQ4	Coenzyme Q4	Protein Coding	39	GC09P128322	20.92
ABCC2	ATP Binding Cassette Subfamily C Member 2	Protein Coding	47	GC10P099782	20.92
AIFM1	Apoptosis Inducing Factor Mitochondria Associated 1	Protein Coding	49	GC0XM130129	20.91
MUC5AC	Mucin 5AC, Oligomeric Mucus/Gel-Forming	Protein Coding	39	GC11P001151	20.9
FGF7	Fibroblast Growth Factor 7	Protein Coding	41	GC15P049423	20.89
TSR2	TSR2 Ribosome Maturation Factor	Protein Coding	37	GC0XP054483	20.88
TRAF3	TNF Receptor Associated Factor 3	Protein Coding	47	GC14P104639	20.88
GAPDH	Glyceraldehyde-3-Phosphate Dehydrogenase	Protein Coding	48	GC12P008161	20.87
KCNQ2	Potassium Voltage-Gated Channel Subfamily Q Member 2	Protein Coding	47	GC20M063400	20.85
C9orf72	C9orf72-SMCR8 Complex Subunit	Protein Coding	41	GC09M027539	20.83
LPP	LIM Domain Containing Preferred Translocation Partner In Lipoma	Protein Coding	42	GC03P188153	20.8
NFIX	Nuclear Factor I X	Protein Coding	42	GC19P012996	20.77
NEK1	NIMA Related Kinase 1	Protein Coding	43	GC04M169393	20.76
MIR331	MicroRNA 331	RNA Gene	18	GC12P095308	20.75
PRL	Prolactin	Protein Coding	44	GC06M022230	20.72
LRBA	LPS Responsive Beige-Like Anchor Protein	Protein Coding	41	GC04M150264	20.68
HADH	Hydroxyacyl-CoA Dehydrogenase	Protein Coding	47	GC04P107989	20.63
PKD2	Polycystin 2, Transient Receptor Potential Cation Channel	Protein Coding	46	GC04P088007	20.63
MAPK8	Mitogen-Activated Protein Kinase 8	Protein Coding	50	GC10P048306	20.63
NDUFA11	NADH:Ubiquinone Oxidoreductase Subunit A11	Protein Coding	37	GC19M005891	20.62
ANPEP	Alanyl Aminopeptidase, Membrane	Protein Coding	48	GC15M089784	20.59
LAMA3	Laminin Subunit Alpha 3	Protein Coding	44	GC18P023689	20.56
MIR19A	MicroRNA 19a	RNA Gene	19	GC13P091433	20.56
ACTA2	Actin Alpha 2, Smooth Muscle	Protein Coding	48	GC10M088935	20.55
NLGN4X	Neuroligin 4 X-Linked	Protein Coding	40	GC0XM005840	20.54
TFAM	Transcription Factor A, Mitochondrial	Protein Coding	43	GC10P058385	20.52
ACP5	Acid Phosphatase 5, Tartrate Resistant	Protein Coding	47	GC19M011574	20.52
RPL11	Ribosomal Protein L11	Protein Coding	48	GC01P023691	20.52
DYSF	Dysferlin	Protein Coding	43	GC02P071453	20.49
PRODH	Proline Dehydrogenase 1	Protein Coding	45	GC22M018912	20.48
ITGA3	Integrin Subunit Alpha 3	Protein Coding	46	GC17P050055	20.48
CTSD	Cathepsin D	Protein Coding	52	GC11M001752	20.47
ERBB4	Erb-B2 Receptor Tyrosine Kinase 4	Protein Coding	55	GC02M211375	20.41
CDC45	Cell Division Cycle 45	Protein Coding	44	GC22P019479	20.4
APRT	Adenine Phosphoribosyltransferase	Protein Coding	47	GC16M088810	20.39
PIGN	Phosphatidylinositol Glycan Anchor Biosynthesis Class N	Protein Coding	40	GC18M061905	20.38
TFB1M	Transcription Factor B1, Mitochondrial	Protein Coding	42	GC06M155247	20.36
MFN2	Mitofusin 2	Protein Coding	48	GC01P011980	20.34
TPM2	Tropomyosin 2	Protein Coding	44	GC09M035672	20.33
SLC9A3	Solute Carrier Family 9 Member A3	Protein Coding	47	GC05M000472	20.32
COQ6	Coenzyme Q6, Monooxygenase	Protein Coding	42	GC14P073949	20.31
PSMB8	Proteasome 20S Subunit Beta 8	Protein Coding	49	GC06M032840	20.3
RBP4	Retinol Binding Protein 4	Protein Coding	44	GC10M093591	20.28
FANCD2	FA Complementation Group D2	Protein Coding	47	GC03P010026	20.28
EGR2	Early Growth Response 2	Protein Coding	43	GC10M062811	20.26
GNS	Glucosamine (N-Acetyl)-6-Sulfatase	Protein Coding	44	GC12M064713	20.22
CYBB	Cytochrome B-245 Beta Chain	Protein Coding	47	GC0XP037780	20.22
HAX1	HCLS1 Associated Protein X-1	Protein Coding	43	GC01P154273	20.21
NIPBL	NIPBL Cohesin Loading Factor	Protein Coding	40	GC05P036876	20.2
ALG2	ALG2 Alpha-1,3/1,6-Mannosyltransferase	Protein Coding	41	GC09M099216	20.19
NDUFAF4	NADH:Ubiquinone Oxidoreductase Complex Assembly Factor 4	Protein Coding	42	GC06M096889	20.18
HLA-DPB1	Major Histocompatibility Complex, Class II, DP Beta 1	Protein Coding	43	GC06P047346	20.15
EHMT1	Euchromatic Histone Lysine Methyltransferase 1	Protein Coding	45	GC09P137618	20.15
MYRF	Myelin Regulatory Factor	Protein Coding	34	GC11P061753	20.09
MIR30D	MicroRNA 30d	RNA Gene	17	GC08M134804	20.09
TAC1	Tachykinin Precursor 1	Protein Coding	43	GC07P097731	20.07
PCDH15	Protocadherin Related 15	Protein Coding	39	GC10M053802	20.06
MIR378A	MicroRNA 378a	RNA Gene	18	GC05P149732	20.06
NKX2-5	NK2 Homeobox 5	Protein Coding	44	GC05M173232	20.03
SLC35C1	Solute Carrier Family 35 Member C1	Protein Coding	40	GC11P045984	20.02
HMGB1	High Mobility Group Box 1	Protein Coding	44	GC13M030456	20
FUS	FUS RNA Binding Protein	Protein Coding	44	GC16P031180	19.97
AGPAT2	1-Acylglycerol-3-Phosphate O-Acyltransferase 2	Protein Coding	45	GC09M136673	19.97
SOD2	Superoxide Dismutase 2	Protein Coding	51	GC06M159669	19.96
MBTPS2	Membrane Bound Transcription Factor Peptidase, Site 2	Protein Coding	43	GC0XP021839	19.94
SULT2B1	Sulfotransferase Family 2B Member 1	Protein Coding	45	GC19P048552	19.94
AFF2	AF4/FMR2 Family Member 2	Protein Coding	41	GC0XP148500	19.94
FOXF1	Forkhead Box F1	Protein Coding	41	GC16P086510	19.91
ACHE	Acetylcholinesterase (Cartwright Blood Group)	Protein Coding	45	GC07M100889	19.91
LRPPRC	Leucine Rich Pentatricopeptide Repeat Containing	Protein Coding	42	GC02M043850	19.91
INSR	Insulin Receptor	Protein Coding	54	GC19M007112	19.9
UQCRC2	Ubiquinol-Cytochrome C Reductase Core Protein 2	Protein Coding	46	GC16P021963	19.85
FBXL4	F-Box And Leucine Rich Repeat Protein 4	Protein Coding	39	GC06M098868	19.85
MIR122	MicroRNA 122	RNA Gene	21	GC18P058451	19.85
C12orf65	Chromosome 12 Open Reading Frame 65	Protein Coding	36	GC12P123232	19.83
GNPTAB	N-Acetylglucosamine-1-Phosphate Transferase Subunits Alpha And Beta	Protein Coding	41	GC12M101745	19.77
MT-TW	Mitochondrially Encoded TRNA-Trp (UGA/G)	RNA Gene	12	GCMTP005514	19.74
NDUFA12	NADH:Ubiquinone Oxidoreductase Subunit A12	Protein Coding	44	GC12M094898	19.73
CYP17A1	Cytochrome P450 Family 17 Subfamily A Member 1	Protein Coding	48	GC10M102830	19.73
SCARB2	Scavenger Receptor Class B Member 2	Protein Coding	44	GC04M076158	19.72
NOP10	NOP10 Ribonucleoprotein	Protein Coding	40	GC15M034341	19.71
TXNL4A	Thioredoxin Like 4A	Protein Coding	43	GC18M079970	19.71
ETFB	Electron Transfer Flavoprotein Subunit Beta	Protein Coding	45	GC19M051345	19.65
SLC25A4	Solute Carrier Family 25 Member 4	Protein Coding	48	GC04P185143	19.64
SELL	Selectin L	Protein Coding	42	GC01M169690	19.6
MYH8	Myosin Heavy Chain 8	Protein Coding	40	GC17M010390	19.59
ANKRD26	Ankyrin Repeat Domain 26	Protein Coding	39	GC10M026938	19.59
LCN2	Lipocalin 2	Protein Coding	43	GC09P128149	19.57
ADAMTSL1	ADAMTS Like 1	Protein Coding	41	GC09P017906	19.57
MTFMT	Mitochondrial Methionyl-TRNA Formyltransferase	Protein Coding	41	GC15M065001	19.55
TYK2	Tyrosine Kinase 2	Protein Coding	52	GC19M010350	19.55
ALDH18A1	Aldehyde Dehydrogenase 18 Family Member A1	Protein Coding	45	GC10M095605	19.53
MIR20A	MicroRNA 20a	RNA Gene	19	GC13P091434	19.53
NPC2	NPC Intracellular Cholesterol Transporter 2	Protein Coding	41	GC14M074476	19.52
SNAP25	Synaptosome Associated Protein 25	Protein Coding	49	GC20P010218	19.52
SEMA3A	Semaphorin 3A	Protein Coding	45	GC07M083955	19.51
ARID1A	AT-Rich Interaction Domain 1A	Protein Coding	44	GC01P026693	19.49
PINK1	PTEN Induced Kinase 1	Protein Coding	47	GC01P020634	19.47
MB	Myoglobin	Protein Coding	43	GC22M035606	19.46
COX7B	Cytochrome C Oxidase Subunit 7B	Protein Coding	40	GC0XP077899	19.45
ABCA1	ATP Binding Cassette Subfamily A Member 1	Protein Coding	48	GC09M104781	19.4
MTAP	Methylthioadenosine Phosphorylase	Protein Coding	47	GC09P021792	19.39
NDUFA13	NADH:Ubiquinone Oxidoreductase Subunit A13	Protein Coding	44	GC19P019515	19.37
NDUFA2	NADH:Ubiquinone Oxidoreductase Subunit A2	Protein Coding	42	GC05M140640	19.37
TNNT1	Troponin T1, Slow Skeletal Type	Protein Coding	43	GC19M055132	19.34
SLC25A13	Solute Carrier Family 25 Member 13	Protein Coding	46	GC07M096120	19.34
RPL26	Ribosomal Protein L26	Protein Coding	43	GC17M008377	19.34
GABRG2	Gamma-Aminobutyric Acid Type A Receptor Subunit Gamma2	Protein Coding	46	GC05P162000	19.31
ATP13A2	ATPase Cation Transporting 13A2	Protein Coding	42	GC01M016985	19.31
ENPP1	Ectonucleotide Pyrophosphatase/Phosphodiesterase 1	Protein Coding	47	GC06P131808	19.3
CRH	Corticotropin Releasing Hormone	Protein Coding	44	GC08M066176	19.29
DNASE1	Deoxyribonuclease 1	Protein Coding	41	GC16P003611	19.27
DPM2	Dolichyl-Phosphate Mannosyltransferase Subunit 2, Regulatory	Protein Coding	37	GC09M127935	19.27
CACNA1B	Calcium Voltage-Gated Channel Subunit Alpha1 B	Protein Coding	48	GC09P137877	19.26
PTGS2	Prostaglandin-Endoperoxide Synthase 2	Protein Coding	48	GC01M186640	19.26
RAG2	Recombination Activating 2	Protein Coding	42	GC11M036575	19.23
MYH3	Myosin Heavy Chain 3	Protein Coding	43	GC17M010628	19.23
TIMMDC1	Translocase Of Inner Mitochondrial Membrane Domain Containing 1	Protein Coding	36	GC03P119498	19.22
PDHA1	Pyruvate Dehydrogenase E1 Subunit Alpha 1	Protein Coding	48	GC0XP019343	19.22
CP	Ceruloplasmin	Protein Coding	47	GC03M149162	19.21
IREB2	Iron Responsive Element Binding Protein 2	Protein Coding	43	GC15P078437	19.18
ANGPT2	Angiopoietin 2	Protein Coding	44	GC08M006499	19.16
COQ8B	Coenzyme Q8B	Protein Coding	32	GC19M042476	19.11
MRAP	Melanocortin 2 Receptor Accessory Protein	Protein Coding	37	GC21P032291	19.1
STAT2	Signal Transducer And Activator Of Transcription 2	Protein Coding	47	GC12M056341	19.1
EYA1	EYA Transcriptional Coactivator And Phosphatase 1	Protein Coding	45	GC08M071210	19.06
FH	Fumarate Hydratase	Protein Coding	45	GC01M241499	19.06
NLRP12	NLR Family Pyrin Domain Containing 12	Protein Coding	44	GC19M053793	19.06
GRN	Granulin Precursor	Protein Coding	47	GC17P044345	19.06
KCNA1	Potassium Voltage-Gated Channel Subfamily A Member 1	Protein Coding	44	GC12P008111	19.04
TTC19	Tetratricopeptide Repeat Domain 19	Protein Coding	39	GC17P015999	19.03
PLOD1	Procollagen-Lysine,2-Oxoglutarate 5-Dioxygenase 1	Protein Coding	41	GC01P011934	19.02
HEXA	Hexosaminidase Subunit Alpha	Protein Coding	45	GC15M072340	18.96
EDNRA	Endothelin Receptor Type A	Protein Coding	49	GC04P147480	18.95
COL9A2	Collagen Type IX Alpha 2 Chain	Protein Coding	42	GC01M040300	18.92
HIF1A	Hypoxia Inducible Factor 1 Subunit Alpha	Protein Coding	47	GC14P061695	18.91
LTBP4	Latent Transforming Growth Factor Beta Binding Protein 4	Protein Coding	40	GC19P040592	18.91
UQCRQ	Ubiquinol-Cytochrome C Reductase Complex III Subunit VII	Protein Coding	41	GC05P132866	18.9
IL15	Interleukin 15	Protein Coding	40	GC04P141636	18.89
MT-TV	Mitochondrially Encoded TRNA-Val (GUN)	RNA Gene	14	GCMTP001605	18.86
TLR9	Toll Like Receptor 9	Protein Coding	45	GC03M052222	18.86
ACE2	Angiotensin I Converting Enzyme 2	Protein Coding	48	GC0XM015562	18.85
B4GALT7	Beta-1,4-Galactosyltransferase 7	Protein Coding	41	GC05P177600	18.85
TWIST1	Twist Family BHLH Transcription Factor 1	Protein Coding	45	GC07M019020	18.84
MMP1	Matrix Metallopeptidase 1	Protein Coding	51	GC11M102810	18.84
MKKS	McKusick-Kaufman Syndrome	Protein Coding	39	GC20M010412	18.8
NHP2	NHP2 Ribonucleoprotein	Protein Coding	44	GC05M178149	18.78
UQCRFS1	Ubiquinol-Cytochrome C Reductase, Rieske Iron-Sulfur Polypeptide 1	Protein Coding	45	GC19M029205	18.74
SUMF1	Sulfatase Modifying Factor 1	Protein Coding	43	GC03M003700	18.72
MIR9-1	MicroRNA 9-1	RNA Gene	20	GC01M156420	18.72
TPI1	Triosephosphate Isomerase 1	Protein Coding	48	GC12P008208	18.69
SYNJ1	Synaptojanin 1	Protein Coding	45	GC21M032628	18.67
PARP1	Poly(ADP-Ribose) Polymerase 1	Protein Coding	49	GC01M226360	18.67
RPS17	Ribosomal Protein S17	Protein Coding	42	GC15M082536	18.65
ATAD1	ATPase Family AAA Domain Containing 1	Protein Coding	41	GC10M087751	18.63
BCL10	BCL10 Immune Signaling Adaptor	Protein Coding	45	GC01M085265	18.58
STAT5A	Signal Transducer And Activator Of Transcription 5A	Protein Coding	45	GC17P042287	18.54
PRDM10	PR/SET Domain 10	Protein Coding	34	GC11M129899	18.54
SH3TC2	SH3 Domain And Tetratricopeptide Repeats 2	Protein Coding	38	GC05M148923	18.53
BCL2L1	BCL2 Like 1	Protein Coding	47	GC20M031664	18.52
MIR10B	MicroRNA 10b	RNA Gene	21	GC02P176150	18.51
VCAM1	Vascular Cell Adhesion Molecule 1	Protein Coding	45	GC01P100719	18.51
MIF	Macrophage Migration Inhibitory Factor	Protein Coding	49	GC22P023894	18.5
CLN3	CLN3 Lysosomal/Endosomal Transmembrane Protein, Battenin	Protein Coding	43	GC16M028466	18.5
NPC1	NPC Intracellular Cholesterol Transporter 1	Protein Coding	47	GC18M023506	18.5
MIR183	MicroRNA 183	RNA Gene	18	GC07M129789	18.49
COX4I1	Cytochrome C Oxidase Subunit 4I1	Protein Coding	44	GC16P085798	18.48
TUFM	Tu Translation Elongation Factor, Mitochondrial	Protein Coding	44	GC16M028858	18.48
GDF5	Growth Differentiation Factor 5	Protein Coding	47	GC20M035433	18.48
DNM2	Dynamin 2	Protein Coding	49	GC19P010718	18.47
SMARCA2	SWI/SNF Related, Matrix Associated, Actin Dependent Regulator Of Chromatin, Subfamily A, Member 2	Protein Coding	49	GC09P001980	18.44
FANCB	FA Complementation Group B	Protein Coding	40	GC0XM014690	18.43
FLVCR2	FLVCR Heme Transporter 2	Protein Coding	41	GC14P075578	18.43
DSG1	Desmoglein 1	Protein Coding	43	GC18P031318	18.43
AKT2	AKT Serine/Threonine Kinase 2	Protein Coding	54	GC19M040230	18.41
BGN	Biglycan	Protein Coding	43	GC0XP153494	18.38
KRT14	Keratin 14	Protein Coding	47	GC17M041582	18.38
GTPBP3	GTP Binding Protein 3, Mitochondrial	Protein Coding	40	GC19P023303	18.37
FBLN5	Fibulin 5	Protein Coding	44	GC14M091869	18.36
MIR532	MicroRNA 532	RNA Gene	16	GC0XP050004	18.33
PTX3	Pentraxin 3	Protein Coding	41	GC03P157436	18.32
CR2	Complement C3d Receptor 2	Protein Coding	44	GC01P207454	18.3
MASP1	Mannan Binding Lectin Serine Peptidase 1	Protein Coding	46	GC03M187216	18.29
MED13L	Mediator Complex Subunit 13L	Protein Coding	39	GC12M115953	18.29
IKBKB	Inhibitor Of Nuclear Factor Kappa B Kinase Subunit Beta	Protein Coding	52	GC08P042271	18.27
DDX3X	DEAD-Box Helicase 3 X-Linked	Protein Coding	47	GC0XP041333	18.26
POR	Cytochrome P450 Oxidoreductase	Protein Coding	48	GC07P075899	18.25
SNAI2	Snail Family Transcriptional Repressor 2	Protein Coding	44	GC08M048854	18.21
FANCF	FA Complementation Group F	Protein Coding	42	GC11M022600	18.19
MOG	Myelin Oligodendrocyte Glycoprotein	Protein Coding	45	GC06P047247	18.19
MIR185	MicroRNA 185	RNA Gene	21	GC22P020034	18.17
ATPAF2	ATP Synthase Mitochondrial F1 Complex Assembly Factor 2	Protein Coding	37	GC17M017977	18.17
SLC22A5	Solute Carrier Family 22 Member 5	Protein Coding	46	GC05P132369	18.11
MAOA	Monoamine Oxidase A	Protein Coding	50	GC0XP043654	18.11
CLCNKB	Chloride Voltage-Gated Channel Kb	Protein Coding	44	GC01P016043	18.07
DLG1	Discs Large MAGUK Scaffold Protein 1	Protein Coding	43	GC03M197042	18.06
RPS24	Ribosomal Protein S24	Protein Coding	43	GC10P078033	18.04
C4B	Complement C4B (Chido Blood Group)	Protein Coding	41	GC06P032014	18.04
PARK7	Parkinsonism Associated Deglycase	Protein Coding	45	GC01P007983	18.02
B9D2	B9 Domain Containing 2	Protein Coding	40	GC19M041354	18.02
HAMP	Hepcidin Antimicrobial Peptide	Protein Coding	44	GC19P038216	18.02
PHOX2B	Paired Like Homeobox 2B	Protein Coding	43	GC04M041746	18.01
SCN11A	Sodium Voltage-Gated Channel Alpha Subunit 11	Protein Coding	41	GC03M038862	17.96
NARS2	Asparaginyl-TRNA Synthetase 2, Mitochondrial	Protein Coding	43	GC11M078435	17.96
IL12RB1	Interleukin 12 Receptor Subunit Beta 1	Protein Coding	44	GC19M018058	17.94
C2CD3	C2 Domain Containing 3 Centriole Elongation Regulator	Protein Coding	39	GC11M074012	17.93
MIR200B	MicroRNA 200b	RNA Gene	20	GC01P001167	17.93
MIR214	MicroRNA 214	RNA Gene	20	GC01M172234	17.91
TFRC	Transferrin Receptor	Protein Coding	48	GC03M196027	17.9
APOH	Apolipoprotein H	Protein Coding	44	GC17M066212	17.89
LBP	Lipopolysaccharide Binding Protein	Protein Coding	44	GC20P038346	17.87
KIF1B	Kinesin Family Member 1B	Protein Coding	44	GC01P010210	17.87
HMGCL	3-Hydroxy-3-Methylglutaryl-CoA Lyase	Protein Coding	46	GC01M023801	17.86
SRP72	Signal Recognition Particle 72	Protein Coding	40	GC04P056466	17.86
GHRL	Ghrelin And Obestatin Prepropeptide	Protein Coding	43	GC03M010285	17.82
TAP1	Transporter 1, ATP Binding Cassette Subfamily B Member	Protein Coding	47	GC06M032865	17.81
BMPR2	Bone Morphogenetic Protein Receptor Type 2	Protein Coding	50	GC02P202376	17.81
GSTP1	Glutathione S-Transferase Pi 1	Protein Coding	50	GC11P067583	17.79
MUC1	Mucin 1, Cell Surface Associated	Protein Coding	47	GC01M155185	17.79
BANF1	BAF Nuclear Assembly Factor 1	Protein Coding	42	GC11P066002	17.75
IL12B	Interleukin 12B	Protein Coding	44	GC05M159314	17.74
MTR	5-Methyltetrahydrofolate-Homocysteine Methyltransferase	Protein Coding	46	GC01P236795	17.73
TRDN	Triadin	Protein Coding	41	GC06M123198	17.73
CDH2	Cadherin 2	Protein Coding	50	GC18M027950	17.71
RPL35A	Ribosomal Protein L35a	Protein Coding	44	GC03P197949	17.7
SIM1	SIM BHLH Transcription Factor 1	Protein Coding	40	GC06M100386	17.69
LPL	Lipoprotein Lipase	Protein Coding	49	GC08P019901	17.68
VRK1	VRK Serine/Threonine Kinase 1	Protein Coding	48	GC14P096797	17.67
DNAH9	Dynein Axonemal Heavy Chain 9	Protein Coding	39	GC17P011598	17.67
CRKL	CRK Like Proto-Oncogene, Adaptor Protein	Protein Coding	46	GC22P020917	17.66
TBX4	T-Box Transcription Factor 4	Protein Coding	41	GC17P061451	17.65
FLG	Filaggrin	Protein Coding	40	GC01M152274	17.64
VCAN	Versican	Protein Coding	47	GC05P083471	17.62
MT-TE	Mitochondrially Encoded TRNA-Glu (GAA/G)	RNA Gene	12	GCMTM014676	17.62
KIDINS220	Kinase D Interacting Substrate 220	Protein Coding	41	GC02M008715	17.6
CFAP300	Cilia And Flagella Associated Protein 300	Protein Coding	26	GC11P102048	17.59
LRP4	LDL Receptor Related Protein 4	Protein Coding	43	GC11M061111	17.59
CYP3A4	Cytochrome P450 Family 3 Subfamily A Member 4	Protein Coding	48	GC07M099759	17.58
MAPK3	Mitogen-Activated Protein Kinase 3	Protein Coding	49	GC16M030117	17.57
APOA1	Apolipoprotein A1	Protein Coding	48	GC11M116835	17.57
SNRPN	Small Nuclear Ribonucleoprotein Polypeptide N	Protein Coding	44	GC15P024823	17.55
ADORA2A	Adenosine A2a Receptor	Protein Coding	45	GC22P024417	17.54
NFKB1	Nuclear Factor Kappa B Subunit 1	Protein Coding	52	GC04P102501	17.53
PCCB	Propionyl-CoA Carboxylase Subunit Beta	Protein Coding	45	GC03P136250	17.53
SUFU	SUFU Negative Regulator Of Hedgehog Signaling	Protein Coding	43	GC10P102503	17.52
STAR	Steroidogenic Acute Regulatory Protein	Protein Coding	46	GC08M038145	17.52
MMACHC	Metabolism Of Cobalamin Associated C	Protein Coding	43	GC01P045500	17.51
GNRH1	Gonadotropin Releasing Hormone 1	Protein Coding	41	GC08M025419	17.48
DHCR7	7-Dehydrocholesterol Reductase	Protein Coding	46	GC11M071428	17.47
VCP	Valosin Containing Protein	Protein Coding	48	GC09M035056	17.46
IGFBP3	Insulin Like Growth Factor Binding Protein 3	Protein Coding	45	GC07M045912	17.46
BBS9	Bardet-Biedl Syndrome 9	Protein Coding	39	GC07P033112	17.46
MIR142	MicroRNA 142	RNA Gene	20	GC17M058331	17.45
GJB1	Gap Junction Protein Beta 1	Protein Coding	47	GC0XP071215	17.45
CEP152	Centrosomal Protein 152	Protein Coding	39	GC15M048663	17.45
DHODH	Dihydroorotate Dehydrogenase (Quinone)	Protein Coding	45	GC16P072008	17.43
RPS10	Ribosomal Protein S10	Protein Coding	44	GC06M042209	17.42
RPL15	Ribosomal Protein L15	Protein Coding	44	GC03P023960	17.42
SPINK1	Serine Peptidase Inhibitor Kazal Type 1	Protein Coding	43	GC05M147825	17.42
NR3C2	Nuclear Receptor Subfamily 3 Group C Member 2	Protein Coding	48	GC04M148078	17.4
PF4	Platelet Factor 4	Protein Coding	41	GC04M073980	17.38
CD80	CD80 Molecule	Protein Coding	41	GC03M119524	17.38
RMRP	RNA Component Of Mitochondrial RNA Processing Endoribonuclease	RNA Gene	25	GC09M035655	17.37
CLEC7A	C-Type Lectin Domain Containing 7A	Protein Coding	44	GC12M013863	17.37
STX1A	Syntaxin 1A	Protein Coding	47	GC07M073700	17.35
ATP5MD	ATP Synthase Membrane Subunit DAPIT	Protein Coding	28	GC10M103390	17.34
GH1	Growth Hormone 1	Protein Coding	44	GC17M063917	17.34
TBX21	T-Box Transcription Factor 21	Protein Coding	45	GC17P047733	17.32
KDR	Kinase Insert Domain Receptor	Protein Coding	53	GC04M055078	17.32
LTBP3	Latent Transforming Growth Factor Beta Binding Protein 3	Protein Coding	41	GC11M065538	17.3
GGT1	Gamma-Glutamyltransferase 1	Protein Coding	46	GC22P024927	17.29
ESR2	Estrogen Receptor 2	Protein Coding	49	GC14M064084	17.29
ATP8B1	ATPase Phospholipid Transporting 8B1	Protein Coding	40	GC18M057646	17.27
ORC1	Origin Recognition Complex Subunit 1	Protein Coding	43	GC01M052372	17.27
IARS2	Isoleucyl-TRNA Synthetase 2, Mitochondrial	Protein Coding	41	GC01P220094	17.25
CUL7	Cullin 7	Protein Coding	42	GC06M043037	17.25
PKD1L1	Polycystin 1 Like 1, Transient Receptor Potential Channel Interacting	Protein Coding	36	GC07M047740	17.25
MIR200C	MicroRNA 200c	RNA Gene	21	GC12P008229	17.21
PRDM16	PR/SET Domain 16	Protein Coding	45	GC01P003068	17.2
EFEMP2	EGF Containing Fibulin Extracellular Matrix Protein 2	Protein Coding	43	GC11M065867	17.2
YARS2	Tyrosyl-TRNA Synthetase 2	Protein Coding	44	GC12M032725	17.19
GLS	Glutaminase	Protein Coding	46	GC02P190880	17.18
GP1BA	Glycoprotein Ib Platelet Subunit Alpha	Protein Coding	45	GC17P004932	17.18
HLA-DPA1	Major Histocompatibility Complex, Class II, DP Alpha 1	Protein Coding	40	GC06M033064	17.17
FUCA1	Alpha-L-Fucosidase 1	Protein Coding	47	GC01M023845	17.15
VIP	Vasoactive Intestinal Peptide	Protein Coding	44	GC06P152750	17.15
HBA2	Hemoglobin Subunit Alpha 2	Protein Coding	42	GC16P001373	17.14
ARSG	Arylsulfatase G	Protein Coding	43	GC17P068259	17.11
MYL1	Myosin Light Chain 1	Protein Coding	41	GC02M210290	17.11
FANCM	FA Complementation Group M	Protein Coding	42	GC14P045135	17.1
CCDC40	Coiled-Coil Domain Containing 40	Protein Coding	37	GC17P080037	17.09
NALCN	Sodium Leak Channel, Non-Selective	Protein Coding	40	GC13M101053	17.06
CD44	CD44 Molecule (Indian Blood Group)	Protein Coding	47	GC11P035139	17.04
ECHS1	Enoyl-CoA Hydratase, Short Chain 1	Protein Coding	47	GC10M133362	17.04
ABCB11	ATP Binding Cassette Subfamily B Member 11	Protein Coding	45	GC02M168922	17.03
MIR93	MicroRNA 93	RNA Gene	20	GC07M100282	17.01
MIR200A	MicroRNA 200a	RNA Gene	21	GC01P001463	17.01
MGP	Matrix Gla Protein	Protein Coding	42	GC12M014881	16.99
ADNP	Activity Dependent Neuroprotector Homeobox	Protein Coding	41	GC20M050888	16.98
HLCS	Holocarboxylase Synthetase	Protein Coding	43	GC21M036750	16.98
PTGS1	Prostaglandin-Endoperoxide Synthase 1	Protein Coding	46	GC09P122370	16.98
KCNJ1	Potassium Inwardly Rectifying Channel Subfamily J Member 1	Protein Coding	47	GC11M128741	16.96
HCCS	Holocytochrome C Synthase	Protein Coding	41	GC0XP011111	16.95
AFP	Alpha Fetoprotein	Protein Coding	45	GC04P073431	16.94
MORC2	MORC Family CW-Type Zinc Finger 2	Protein Coding	40	GC22M030925	16.94
NGF	Nerve Growth Factor	Protein Coding	50	GC01M115285	16.94
DNAAF1	Dynein Axonemal Assembly Factor 1	Protein Coding	36	GC16P084145	16.9
FGF9	Fibroblast Growth Factor 9	Protein Coding	44	GC13P021671	16.9
AKT3	AKT Serine/Threonine Kinase 3	Protein Coding	52	GC01M243488	16.89
FASTKD2	FAST Kinase Domains 2	Protein Coding	38	GC02P206766	16.87
MIR148A	MicroRNA 148a	RNA Gene	18	GC07M025993	16.86
SYNE1	Spectrin Repeat Containing Nuclear Envelope Protein 1	Protein Coding	41	GC06M152121	16.85
ITGAL	Integrin Subunit Alpha L	Protein Coding	45	GC16P030472	16.84
PROKR2	Prokineticin Receptor 2	Protein Coding	41	GC20M005303	16.83
MAGEL2	MAGE Family Member L2	Protein Coding	37	GC15M023643	16.83
CDC6	Cell Division Cycle 6	Protein Coding	45	GC17P040287	16.83
USP7	Ubiquitin Specific Peptidase 7	Protein Coding	47	GC16M008892	16.82
FIG4	FIG4 Phosphoinositide 5-Phosphatase	Protein Coding	43	GC06P109691	16.8
NDUFAF8	NADH:Ubiquinone Oxidoreductase Complex Assembly Factor 8	Protein Coding	24	GC17P081241	16.79
ADSL	Adenylosuccinate Lyase	Protein Coding	47	GC22P040346	16.78
NEFL	Neurofilament Light	Protein Coding	46	GC08M024950	16.77
BUB1	BUB1 Mitotic Checkpoint Serine/Threonine Kinase	Protein Coding	49	GC02M110637	16.76
HBA1	Hemoglobin Subunit Alpha 1	Protein Coding	42	GC16P001370	16.74
DYM	Dymeclin	Protein Coding	39	GC18M049041	16.72
IFNGR1	Interferon Gamma Receptor 1	Protein Coding	50	GC06M137197	16.71
MCOLN1	Mucolipin 1	Protein Coding	44	GC19P007523	16.7
CDC42	Cell Division Cycle 42	Protein Coding	51	GC01P022057	16.7
COL9A1	Collagen Type IX Alpha 1 Chain	Protein Coding	43	GC06M070215	16.67
PIGV	Phosphatidylinositol Glycan Anchor Biosynthesis Class V	Protein Coding	42	GC01P026787	16.67
CSF1R	Colony Stimulating Factor 1 Receptor	Protein Coding	52	GC05M150053	16.67
ASL	Argininosuccinate Lyase	Protein Coding	45	GC07P066075	16.65
HSP90AA1	Heat Shock Protein 90 Alpha Family Class A Member 1	Protein Coding	48	GC14M102080	16.63
DST	Dystonin	Protein Coding	41	GC06M056457	16.63
TSFM	Ts Translation Elongation Factor, Mitochondrial	Protein Coding	43	GC12P057778	16.62
OPA3	Outer Mitochondrial Membrane Lipid Metabolism Regulator OPA3	Protein Coding	39	GC19M045527	16.62
NT5E	5'-Nucleotidase Ecto	Protein Coding	51	GC06P085449	16.62
PNPT1	Polyribonucleotide Nucleotidyltransferase 1	Protein Coding	42	GC02M055634	16.61
IRS1	Insulin Receptor Substrate 1	Protein Coding	47	GC02M226731	16.6
LTBP2	Latent Transforming Growth Factor Beta Binding Protein 2	Protein Coding	43	GC14M074498	16.6
WARS1	Tryptophanyl-TRNA Synthetase 1	Protein Coding	37	GC14M100334	16.59
GRP	Gastrin Releasing Peptide	Protein Coding	41	GC18P059220	16.56
CYP21A2	Cytochrome P450 Family 21 Subfamily A Member 2	Protein Coding	45	GC06P047333	16.55
MIR203A	MicroRNA 203a	RNA Gene	19	GC14P104655	16.54
CLCN5	Chloride Voltage-Gated Channel 5	Protein Coding	42	GC0XP049922	16.54
CCR1	C-C Motif Chemokine Receptor 1	Protein Coding	45	GC03M046218	16.53
TRMT10C	TRNA Methyltransferase 10C, Mitochondrial RNase P Subunit	Protein Coding	36	GC03P101561	16.51
CXCL1	C-X-C Motif Chemokine Ligand 1	Protein Coding	43	GC04P073869	16.5
COL9A3	Collagen Type IX Alpha 3 Chain	Protein Coding	42	GC20P062816	16.48
SLC26A1	Solute Carrier Family 26 Member 1	Protein Coding	40	GC04M000979	16.47
HIBCH	3-Hydroxyisobutyryl-CoA Hydrolase	Protein Coding	43	GC02M190189	16.46
PANK2	Pantothenate Kinase 2	Protein Coding	43	GC20P003887	16.46
DCX	Doublecortin	Protein Coding	45	GC0XM111293	16.45
ATRIP	ATR Interacting Protein	Protein Coding	41	GC03P048449	16.44
HSPD1	Heat Shock Protein Family D (Hsp60) Member 1	Protein Coding	47	GC02M197486	16.44
VPS33A	VPS33A Core Subunit Of CORVET And HOPS Complexes	Protein Coding	41	GC12M122229	16.4
DPM1	Dolichyl-Phosphate Mannosyltransferase Subunit 1, Catalytic	Protein Coding	44	GC20M050934	16.39
LTF	Lactotransferrin	Protein Coding	43	GC03M046435	16.34
ATP1A3	ATPase Na+/K+ Transporting Subunit Alpha 3	Protein Coding	47	GC19M041966	16.34
FUZ	Fuzzy Planar Cell Polarity Protein	Protein Coding	39	GC19M049806	16.33
VAPB	VAMP Associated Protein B And C	Protein Coding	45	GC20P058389	16.32
KCNJ5	Potassium Inwardly Rectifying Channel Subfamily J Member 5	Protein Coding	47	GC11P128891	16.3
CNR1	Cannabinoid Receptor 1	Protein Coding	46	GC06M088139	16.3
MT-TN	Mitochondrially Encoded TRNA-Asn (AAU/C)	RNA Gene	12	GCMTM005659	16.29
PPARA	Peroxisome Proliferator Activated Receptor Alpha	Protein Coding	45	GC22P046150	16.28
OCLN	Occludin	Protein Coding	44	GC05P069492	16.27
TXNDC15	Thioredoxin Domain Containing 15	Protein Coding	37	GC05P134873	16.25
MCL1	MCL1 Apoptosis Regulator, BCL2 Family Member	Protein Coding	47	GC01M150707	16.25
ADM	Adrenomedullin	Protein Coding	44	GC11P010304	16.21
MT-TF	Mitochondrially Encoded TRNA-Phe (UUU/C)	RNA Gene	14	GCMTP000580	16.21
OPRM1	Opioid Receptor Mu 1	Protein Coding	48	GC06P154075	16.21
LAS1L	LAS1 Like Ribosome Biogenesis Factor	Protein Coding	37	GC0XM065512	16.21
PRX	Periaxin	Protein Coding	39	GC19M040393	16.2
MMUT	Methylmalonyl-CoA Mutase	Protein Coding	35	GC06M049430	16.2
MYLK	Myosin Light Chain Kinase	Protein Coding	52	GC03M123610	16.19
ABCB7	ATP Binding Cassette Subfamily B Member 7	Protein Coding	43	GC0XM075053	16.16
HDAC9	Histone Deacetylase 9	Protein Coding	46	GC07P018086	16.15
MT-TI	Mitochondrially Encoded TRNA-Ile (AUU/C)	RNA Gene	13	GCMTP004265	16.14
ALX3	ALX Homeobox 3	Protein Coding	34	GC01M110059	16.13
SYK	Spleen Associated Tyrosine Kinase	Protein Coding	50	GC09P091171	16.1
CDH3	Cadherin 3	Protein Coding	47	GC16P068637	16.1
ALAD	Aminolevulinate Dehydratase	Protein Coding	46	GC09M113386	16.09
ACOX1	Acyl-CoA Oxidase 1	Protein Coding	45	GC17M075941	16.09
SETX	Senataxin	Protein Coding	41	GC09M132261	16.09
IL10RA	Interleukin 10 Receptor Subunit Alpha	Protein Coding	45	GC11P117987	16.08
NR1H4	Nuclear Receptor Subfamily 1 Group H Member 4	Protein Coding	48	GC12P100473	16.03
CX3CR1	C-X3-C Motif Chemokine Receptor 1	Protein Coding	44	GC03M039279	16.02
DMPK	DM1 Protein Kinase	Protein Coding	48	GC19M045769	16
LBR	Lamin B Receptor	Protein Coding	47	GC01M225401	16
MSX2	Msh Homeobox 2	Protein Coding	47	GC05P174724	16
BRWD3	Bromodomain And WD Repeat Domain Containing 3	Protein Coding	35	GC0XM080669	15.99
FCGR2B	Fc Fragment Of IgG Receptor IIb	Protein Coding	47	GC01P161663	15.97
SOST	Sclerostin	Protein Coding	44	GC17M043753	15.96
PCNT	Pericentrin	Protein Coding	41	GC21P046324	15.96
CASP1	Caspase 1	Protein Coding	50	GC11M105025	15.96
COQ7	Coenzyme Q7, Hydroxylase	Protein Coding	43	GC16P019067	15.94
MIR29C	MicroRNA 29c	RNA Gene	18	GC01M207802	15.92
RPS29	Ribosomal Protein S29	Protein Coding	41	GC14M049570	15.92
ABCC1	ATP Binding Cassette Subfamily C Member 1	Protein Coding	47	GC16P015949	15.91
CXCR3	C-X-C Motif Chemokine Receptor 3	Protein Coding	44	GC0XM071615	15.91
CCL17	C-C Motif Chemokine Ligand 17	Protein Coding	38	GC16P057400	15.91
DNAAF5	Dynein Axonemal Assembly Factor 5	Protein Coding	36	GC07P000726	15.91
KLHL7	Kelch Like Family Member 7	Protein Coding	41	GC07P023105	15.9
EZR	Ezrin	Protein Coding	45	GC06M158765	15.89
SIRT1	Sirtuin 1	Protein Coding	49	GC10P067884	15.89
GZMB	Granzyme B	Protein Coding	45	GC14M024630	15.87
AUTS2	Activator Of Transcription And Developmental Regulator AUTS2	Protein Coding	39	GC07P069598	15.86
ANGPT1	Angiopoietin 1	Protein Coding	45	GC08M107246	15.84
BGLAP	Bone Gamma-Carboxyglutamate Protein	Protein Coding	40	GC01P156242	15.83
IFNA2	Interferon Alpha 2	Protein Coding	41	GC09M021384	15.83
ATF6	Activating Transcription Factor 6	Protein Coding	47	GC01P161766	15.82
COG7	Component Of Oligomeric Golgi Complex 7	Protein Coding	39	GC16M023307	15.82
BCL2	BCL2 Apoptosis Regulator	Protein Coding	51	GC18M063123	15.8
ZNF469	Zinc Finger Protein 469	Protein Coding	34	GC16P088382	15.8
NDUFA4	NDUFA4 Mitochondrial Complex Associated	Protein Coding	42	GC07M010938	15.79
MRPS22	Mitochondrial Ribosomal Protein S22	Protein Coding	41	GC03P139005	15.79
PLAUR	Plasminogen Activator, Urokinase Receptor	Protein Coding	44	GC19M043646	15.78
DNAL4	Dynein Axonemal Light Chain 4	Protein Coding	41	GC22M038778	15.78
HTR3A	5-Hydroxytryptamine Receptor 3A	Protein Coding	45	GC11P113974	15.77
LZTFL1	Leucine Zipper Transcription Factor Like 1	Protein Coding	39	GC03M045823	15.75
MYO9A	Myosin IXA	Protein Coding	39	GC15M071822	15.74
IL17F	Interleukin 17F	Protein Coding	41	GC06M052209	15.74
RPS3A	Ribosomal Protein S3A	Protein Coding	41	GC04P151099	15.73
TRIP11	Thyroid Hormone Receptor Interactor 11	Protein Coding	42	GC14M091965	15.73
CSF1	Colony Stimulating Factor 1	Protein Coding	43	GC01P109911	15.72
GJC2	Gap Junction Protein Gamma 2	Protein Coding	41	GC01P228175	15.71
LRP5	LDL Receptor Related Protein 5	Protein Coding	48	GC11P068298	15.7
ETHE1	ETHE1 Persulfide Dioxygenase	Protein Coding	42	GC19M043506	15.69
LIPT1	Lipoyltransferase 1	Protein Coding	41	GC02P099160	15.68
AHSG	Alpha 2-HS Glycoprotein	Protein Coding	44	GC03P186612	15.68
KCNT1	Potassium Sodium-Activated Channel Subfamily T Member 1	Protein Coding	43	GC09P135702	15.67
SNRPB	Small Nuclear Ribonucleoprotein Polypeptides B And B1	Protein Coding	44	GC20M002461	15.64
CHEK1	Checkpoint Kinase 1	Protein Coding	50	GC11P125625	15.63
OXT	Oxytocin/Neurophysin I Prepropeptide	Protein Coding	40	GC20P003068	15.61
COL6A1	Collagen Type VI Alpha 1 Chain	Protein Coding	43	GC21P045981	15.61
PSMD4	Proteasome 26S Subunit, Non-ATPase 4	Protein Coding	44	GC01P151227	15.59
TPM3	Tropomyosin 3	Protein Coding	47	GC01M154127	15.59
TRPA1	Transient Receptor Potential Cation Channel Subfamily A Member 1	Protein Coding	45	GC08M072019	15.59
DLD	Dihydrolipoamide Dehydrogenase	Protein Coding	50	GC07P107890	15.57
CD81	CD81 Molecule	Protein Coding	47	GC11P002377	15.56
ATP5F1E	ATP Synthase F1 Subunit Epsilon	Protein Coding	32	GC20M059026	15.55
FANCI	FA Complementation Group I	Protein Coding	41	GC15P089243	15.55
CCK	Cholecystokinin	Protein Coding	41	GC03M042274	15.54
FOXC2	Forkhead Box C2	Protein Coding	44	GC16P086567	15.51
ADAR	Adenosine Deaminase RNA Specific	Protein Coding	44	GC01M154582	15.5
CARD9	Caspase Recruitment Domain Family Member 9	Protein Coding	44	GC09M136361	15.49
PLAU	Plasminogen Activator, Urokinase	Protein Coding	51	GC10P073909	15.49
NOG	Noggin	Protein Coding	47	GC17P056593	15.49
MIR143	MicroRNA 143	RNA Gene	22	GC05P149410	15.49
COL18A1	Collagen Type XVIII Alpha 1 Chain	Protein Coding	45	GC21P045405	15.49
BCL6	BCL6 Transcription Repressor	Protein Coding	45	GC03M187721	15.48
HLA-DQA1	Major Histocompatibility Complex, Class II, DQ Alpha 1	Protein Coding	42	GC06P047340	15.48
COX4I2	Cytochrome C Oxidase Subunit 4I2	Protein Coding	41	GC20P031637	15.47
TRAIP	TRAF Interacting Protein	Protein Coding	40	GC03M049960	15.45
HCN4	Hyperpolarization Activated Cyclic Nucleotide Gated Potassium Channel 4	Protein Coding	47	GC15M073319	15.44
MIR199A1	MicroRNA 199a-1	RNA Gene	18	GC19M010792	15.44
LONP1	Lon Peptidase 1, Mitochondrial	Protein Coding	43	GC19M005691	15.44
MMP13	Matrix Metallopeptidase 13	Protein Coding	50	GC11M102942	15.41
AVP	Arginine Vasopressin	Protein Coding	45	GC20M003082	15.4
TNFSF10	TNF Superfamily Member 10	Protein Coding	46	GC03M172505	15.4
GSTM1	Glutathione S-Transferase Mu 1	Protein Coding	41	GC01P109687	15.39
MYOT	Myotilin	Protein Coding	41	GC05P137867	15.37
MMP8	Matrix Metallopeptidase 8	Protein Coding	47	GC11M102617	15.35
P4HB	Prolyl 4-Hydroxylase Subunit Beta	Protein Coding	49	GC17M081843	15.35
DPP6	Dipeptidyl Peptidase Like 6	Protein Coding	43	GC07P153748	15.34
FKBP5	FKBP Prolyl Isomerase 5	Protein Coding	45	GC06M042217	15.32
MATN3	Matrilin 3	Protein Coding	43	GC02M019992	15.31
RPS27	Ribosomal Protein S27	Protein Coding	41	GC01P153991	15.3
MRPS16	Mitochondrial Ribosomal Protein S16	Protein Coding	43	GC10M073248	15.29
HNRNPA1	Heterogeneous Nuclear Ribonucleoprotein A1	Protein Coding	45	GC12P054280	15.29
PLEKHG5	Pleckstrin Homology And RhoGEF Domain Containing G5	Protein Coding	40	GC01M006466	15.27
CCL4	C-C Motif Chemokine Ligand 4	Protein Coding	40	GC17P036103	15.27
MIR196A1	MicroRNA 196a-1	RNA Gene	19	GC17M048632	15.25
MIR30B	MicroRNA 30b	RNA Gene	20	GC08M134800	15.22
IL10RB	Interleukin 10 Receptor Subunit Beta	Protein Coding	44	GC21P033266	15.22
GATA6	GATA Binding Protein 6	Protein Coding	47	GC18P022169	15.22
MIR146B	MicroRNA 146b	RNA Gene	19	GC10P102436	15.22
OBSL1	Obscurin Like Cytoskeletal Adaptor 1	Protein Coding	38	GC02M219550	15.21
NDUFB10	NADH:Ubiquinone Oxidoreductase Subunit B10	Protein Coding	41	GC16P002430	15.21
CA2	Carbonic Anhydrase 2	Protein Coding	51	GC08P085463	15.2
HDC	Histidine Decarboxylase	Protein Coding	44	GC15M050241	15.18
GFM2	GTP Dependent Ribosome Recycling Factor Mitochondrial 2	Protein Coding	39	GC05M074721	15.17
CNTNAP1	Contactin Associated Protein 1	Protein Coding	42	GC17P042680	15.16
ADCY6	Adenylate Cyclase 6	Protein Coding	47	GC12M048766	15.16
ATR	ATR Serine/Threonine Kinase	Protein Coding	51	GC03M142449	15.16
MIR141	MicroRNA 141	RNA Gene	21	GC12P008231	15.14
TBX1	T-Box Transcription Factor 1	Protein Coding	42	GC22P019747	15.14
DHFR	Dihydrofolate Reductase	Protein Coding	49	GC05M080626	15.14
YARS1	Tyrosyl-TRNA Synthetase 1	Protein Coding	36	GC01M032776	15.13
VPS13A	Vacuolar Protein Sorting 13 Homolog A	Protein Coding	40	GC09P077177	15.13
KRT1	Keratin 1	Protein Coding	44	GC12M052674	15.1
SLPI	Secretory Leukocyte Peptidase Inhibitor	Protein Coding	39	GC20M045252	15.1
PI4KA	Phosphatidylinositol 4-Kinase Alpha	Protein Coding	48	GC22M020707	15.09
TLR1	Toll Like Receptor 1	Protein Coding	47	GC04M038797	15.07
SIN3A	SIN3 Transcription Regulator Family Member A	Protein Coding	45	GC15M075369	15.06
SPI1	Spi-1 Proto-Oncogene	Protein Coding	44	GC11M061125	15.05
CYP1A1	Cytochrome P450 Family 1 Subfamily A Member 1	Protein Coding	47	GC15M074719	15.04
MMAA	Metabolism Of Cobalamin Associated A	Protein Coding	40	GC04P145607	15.03
MBP	Myelin Basic Protein	Protein Coding	44	GC18M076978	15.02
CHD8	Chromodomain Helicase DNA Binding Protein 8	Protein Coding	41	GC14M021385	15.01
RPL31	Ribosomal Protein L31	Protein Coding	42	GC02P100985	15.01
OCRL	OCRL Inositol Polyphosphate-5-Phosphatase	Protein Coding	44	GC0XP129539	15
TACR3	Tachykinin Receptor 3	Protein Coding	50	GC04M103586	15
BMP6	Bone Morphogenetic Protein 6	Protein Coding	43	GC06P007726	14.99
CAVIN1	Caveolae Associated Protein 1	Protein Coding	32	GC17M042404	14.98
CTSG	Cathepsin G	Protein Coding	44	GC14M024573	14.97
MIR10A	MicroRNA 10a	RNA Gene	21	GC17M048579	14.94
TAZ	Tafazzin	Protein Coding	44	GC0XP154411	14.93
TANGO2	Transport And Golgi Organization 2 Homolog	Protein Coding	35	GC22P020017	14.92
SYT1	Synaptotagmin 1	Protein Coding	46	GC12P078863	14.91
THY1	Thy-1 Cell Surface Antigen	Protein Coding	44	GC11M119417	14.91
MRPS34	Mitochondrial Ribosomal Protein S34	Protein Coding	37	GC16M001771	14.91
S100A8	S100 Calcium Binding Protein A8	Protein Coding	42	GC01M153391	14.9
UCHL1	Ubiquitin C-Terminal Hydrolase L1	Protein Coding	51	GC04P041256	14.89
HSPA4	Heat Shock Protein Family A (Hsp70) Member 4	Protein Coding	41	GC05P133051	14.86
SBF2	SET Binding Factor 2	Protein Coding	40	GC11M009785	14.83
CYP2C19	Cytochrome P450 Family 2 Subfamily C Member 19	Protein Coding	46	GC10P094762	14.83
ACKR1	Atypical Chemokine Receptor 1 (Duffy Blood Group)	Protein Coding	37	GC01P159203	14.83
GAS8	Growth Arrest Specific 8	Protein Coding	39	GC16P090019	14.82
F12	Coagulation Factor XII	Protein Coding	48	GC05M177402	14.82
COL7A1	Collagen Type VII Alpha 1 Chain	Protein Coding	44	GC03M048564	14.81
CHRM3	Cholinergic Receptor Muscarinic 3	Protein Coding	48	GC01P239386	14.8
COL17A1	Collagen Type XVII Alpha 1 Chain	Protein Coding	43	GC10M104031	14.79
VCL	Vinculin	Protein Coding	47	GC10P073995	14.79
MIR25	MicroRNA 25	RNA Gene	20	GC07M100093	14.79
CD38	CD38 Molecule	Protein Coding	45	GC04P015779	14.78
SUCLA2	Succinate-CoA Ligase ADP-Forming Subunit Beta	Protein Coding	46	GC13M047745	14.77
ANOS1	Anosmin 1	Protein Coding	36	GC0XM008528	14.76
COL6A2	Collagen Type VI Alpha 2 Chain	Protein Coding	43	GC21P046098	14.73
CHST3	Carbohydrate Sulfotransferase 3	Protein Coding	42	GC10P071964	14.73
ACTN2	Actinin Alpha 2	Protein Coding	47	GC01P236686	14.72
LORICRIN	Loricrin Cornified Envelope Precursor Protein	Protein Coding	27	GC01P153262	14.69
KCNJ11	Potassium Inwardly Rectifying Channel Subfamily J Member 11	Protein Coding	47	GC11M017364	14.67
LYRM7	LYR Motif Containing 7	Protein Coding	37	GC05P131170	14.67
DNM1	Dynamin 1	Protein Coding	50	GC09P128191	14.67
PRNP	Prion Protein	Protein Coding	47	GC20P004686	14.66
IVD	Isovaleryl-CoA Dehydrogenase	Protein Coding	45	GC15P040405	14.66
SPAG17	Sperm Associated Antigen 17	Protein Coding	34	GC01M117953	14.64
PLCB4	Phospholipase C Beta 4	Protein Coding	47	GC20P009024	14.63
DCPS	Decapping Enzyme, Scavenger	Protein Coding	43	GC11P126303	14.63
GFI1B	Growth Factor Independent 1B Transcriptional Repressor	Protein Coding	40	GC09P132945	14.62
MTRR	5-Methyltetrahydrofolate-Homocysteine Methyltransferase Reductase	Protein Coding	43	GC05P007851	14.62
SHBG	Sex Hormone Binding Globulin	Protein Coding	40	GC17P007613	14.61
RAC1	Rac Family Small GTPase 1	Protein Coding	49	GC07P006380	14.59
KCNB1	Potassium Voltage-Gated Channel Subfamily B Member 1	Protein Coding	47	GC20M049293	14.59
GRB2	Growth Factor Receptor Bound Protein 2	Protein Coding	49	GC17M075318	14.58
FLAD1	Flavin Adenine Dinucleotide Synthetase 1	Protein Coding	41	GC01P154983	14.58
MT-TH	Mitochondrially Encoded TRNA-His (CAU/C)	RNA Gene	13	GCMTP012140	14.58
SLC35A1	Solute Carrier Family 35 Member A1	Protein Coding	40	GC06P087470	14.57
TPH1	Tryptophan Hydroxylase 1	Protein Coding	44	GC11M018040	14.55
HTT	Huntingtin	Protein Coding	43	GC04P003041	14.55
SLC25A46	Solute Carrier Family 25 Member 46	Protein Coding	39	GC05P110738	14.54
KCND3	Potassium Voltage-Gated Channel Subfamily D Member 3	Protein Coding	46	GC01M111770	14.54
PSMB9	Proteasome 20S Subunit Beta 9	Protein Coding	46	GC06P047342	14.53
NAIP	NLR Family Apoptosis Inhibitory Protein	Protein Coding	40	GC05M070968	14.53
LACTB	Lactamase Beta	Protein Coding	36	GC15P073008	14.51
SERPINA7	Serpin Family A Member 7	Protein Coding	39	GC0XM106032	14.5
GFPT1	Glutamine--Fructose-6-Phosphate Transaminase 1	Protein Coding	46	GC02M069283	14.49
NPY	Neuropeptide Y	Protein Coding	45	GC07P024290	14.49
CS	Citrate Synthase	Protein Coding	44	GC12M056271	14.49
STAC3	SH3 And Cysteine Rich Domain 3	Protein Coding	36	GC12M057243	14.48
ANKH	ANKH Inorganic Pyrophosphate Transport Regulator	Protein Coding	40	GC05M014706	14.48
TNC	Tenascin C	Protein Coding	48	GC09M115019	14.47
GNB1	G Protein Subunit Beta 1	Protein Coding	45	GC01M001785	14.47
MSN	Moesin	Protein Coding	47	GC0XP065588	14.46
IVNS1ABP	Influenza Virus NS1A Binding Protein	Protein Coding	39	GC01M185295	14.45
SLC25A24	Solute Carrier Family 25 Member 24	Protein Coding	43	GC01M108134	14.45
GUCY2C	Guanylate Cyclase 2C	Protein Coding	45	GC12M014612	14.43
ODC1	Ornithine Decarboxylase 1	Protein Coding	47	GC02M010432	14.4
SCN3A	Sodium Voltage-Gated Channel Alpha Subunit 3	Protein Coding	47	GC02M165087	14.39
CXCL9	C-X-C Motif Chemokine Ligand 9	Protein Coding	39	GC04M076001	14.38
RNF168	Ring Finger Protein 168	Protein Coding	43	GC03M196468	14.38
HACD1	3-Hydroxyacyl-CoA Dehydratase 1	Protein Coding	36	GC10M017589	14.32
APEX1	Apurinic/Apyrimidinic Endodeoxyribonuclease 1	Protein Coding	45	GC14P020455	14.32
PPBP	Pro-Platelet Basic Protein	Protein Coding	43	GC04M073986	14.32
MIR100	MicroRNA 100	RNA Gene	21	GC11M122152	14.28
SGCD	Sarcoglycan Delta	Protein Coding	45	GC05P155686	14.27
KRT18	Keratin 18	Protein Coding	48	GC12P052948	14.26
S100B	S100 Calcium Binding Protein B	Protein Coding	45	GC21M047431	14.26
EPHB4	EPH Receptor B4	Protein Coding	52	GC07M100803	14.25
POGZ	Pogo Transposable Element Derived With ZNF Domain	Protein Coding	40	GC01M151375	14.24
ANTXR2	ANTXR Cell Adhesion Molecule 2	Protein Coding	47	GC04M079901	14.24
TREM2	Triggering Receptor Expressed On Myeloid Cells 2	Protein Coding	43	GC06M042280	14.24
HTR1A	5-Hydroxytryptamine Receptor 1A	Protein Coding	47	GC05M063960	14.23
ATP6V0A2	ATPase H+ Transporting V0 Subunit A2	Protein Coding	44	GC12P123712	14.23
SLC18A3	Solute Carrier Family 18 Member A3	Protein Coding	43	GC10P049610	14.22
MIR151A	MicroRNA 151a	RNA Gene	17	GC08M140733	14.22
KCNJ10	Potassium Inwardly Rectifying Channel Subfamily J Member 10	Protein Coding	44	GC01M159998	14.2
BLOC1S1	Biogenesis Of Lysosomal Organelles Complex 1 Subunit 1	Protein Coding	36	GC12P055718	14.19
STXBP1	Syntaxin Binding Protein 1	Protein Coding	48	GC09P127581	14.19
PSMD12	Proteasome 26S Subunit, Non-ATPase 12	Protein Coding	41	GC17M067337	14.18
ATP1A2	ATPase Na+/K+ Transporting Subunit Alpha 2	Protein Coding	47	GC01P160115	14.18
TRIM32	Tripartite Motif Containing 32	Protein Coding	43	GC09P116687	14.17
SLC2A4	Solute Carrier Family 2 Member 4	Protein Coding	45	GC17P007295	14.16
TRPV1	Transient Receptor Potential Cation Channel Subfamily V Member 1	Protein Coding	46	GC17M003565	14.15
SMARCAL1	SWI/SNF Related, Matrix Associated, Actin Dependent Regulator Of Chromatin, Subfamily A Like 1	Protein Coding	43	GC02P216412	14.15
C5	Complement C5	Protein Coding	46	GC09M120952	14.13
CYP19A1	Cytochrome P450 Family 19 Subfamily A Member 1	Protein Coding	48	GC15M051208	14.11
RPL18	Ribosomal Protein L18	Protein Coding	43	GC19M048615	14.1
EPOR	Erythropoietin Receptor	Protein Coding	48	GC19M011377	14.09
DTNBP1	Dystrobrevin Binding Protein 1	Protein Coding	41	GC06M015470	14.07
CD274	CD274 Molecule	Protein Coding	44	GC09P005450	14.04
CYP2B6	Cytochrome P450 Family 2 Subfamily B Member 6	Protein Coding	47	GC19P040991	14.04
SF3B4	Splicing Factor 3b Subunit 4	Protein Coding	43	GC01M149923	14.01
LDB3	LIM Domain Binding 3	Protein Coding	41	GC10P086666	14
TBCE	Tubulin Folding Cofactor E	Protein Coding	39	GC01P235335	13.96
LRP1	LDL Receptor Related Protein 1	Protein Coding	47	GC12P057128	13.95
DPF2	Double PHD Fingers 2	Protein Coding	41	GC11P065351	13.95
HNRNPH1	Heterogeneous Nuclear Ribonucleoprotein H1	Protein Coding	38	GC05M179614	13.95
NPR2	Natriuretic Peptide Receptor 2	Protein Coding	47	GC09P035782	13.95
MIR205	MicroRNA 205	RNA Gene	20	GC01P209432	13.91
MIR30A	MicroRNA 30a	RNA Gene	20	GC06M071403	13.91
ACO2	Aconitase 2	Protein Coding	46	GC22P041469	13.9
PDP1	Pyruvate Dehyrogenase Phosphatase Catalytic Subunit 1	Protein Coding	45	GC08P093857	13.88
REV3L	REV3 Like, DNA Directed Polymerase Zeta Catalytic Subunit	Protein Coding	44	GC06M111299	13.86
VAMP1	Vesicle Associated Membrane Protein 1	Protein Coding	44	GC12M006462	13.85
DNTT	DNA Nucleotidylexotransferase	Protein Coding	42	GC10P096304	13.84
KCNJ8	Potassium Inwardly Rectifying Channel Subfamily J Member 8	Protein Coding	43	GC12M021764	13.83
GALNT3	Polypeptide N-Acetylgalactosaminyltransferase 3	Protein Coding	45	GC02M165747	13.83
GDAP1	Ganglioside Induced Differentiation Associated Protein 1	Protein Coding	42	GC08P074315	13.82
HNF4A	Hepatocyte Nuclear Factor 4 Alpha	Protein Coding	50	GC20P044355	13.82
PKHD1	PKHD1 Ciliary IPT Domain Containing Fibrocystin/Polyductin	Protein Coding	39	GC06M051588	13.8
SLC4A4	Solute Carrier Family 4 Member 4	Protein Coding	46	GC04P071063	13.78
IKBKG	Inhibitor Of Nuclear Factor Kappa B Kinase Regulatory Subunit Gamma	Protein Coding	48	GC0XP154541	13.78
GSR	Glutathione-Disulfide Reductase	Protein Coding	48	GC08M030678	13.77
SP110	SP110 Nuclear Body Protein	Protein Coding	40	GC02M230167	13.77
TNFSF13B	TNF Superfamily Member 13b	Protein Coding	45	GC13P108251	13.76
SLC35A2	Solute Carrier Family 35 Member A2	Protein Coding	40	GC0XM048903	13.75
PTPN1	Protein Tyrosine Phosphatase Non-Receptor Type 1	Protein Coding	51	GC20P050510	13.74
PRPF8	Pre-MRNA Processing Factor 8	Protein Coding	41	GC17M001650	13.73
ITGAX	Integrin Subunit Alpha X	Protein Coding	44	GC16P031570	13.73
EMD	Emerin	Protein Coding	45	GC0XP154379	13.72
PET117	PET117 Cytochrome C Oxidase Chaperone	Protein Coding	29	GC20P018119	13.69
PSMB4	Proteasome 20S Subunit Beta 4	Protein Coding	45	GC01P151372	13.68
NEXN	Nexilin F-Actin Binding Protein	Protein Coding	39	GC01P077898	13.68
RELN	Reelin	Protein Coding	43	GC07M103471	13.68
PUF60	Poly(U) Binding Splicing Factor 60	Protein Coding	41	GC08M143816	13.68
LITAF	Lipopolysaccharide Induced TNF Factor	Protein Coding	44	GC16M011547	13.67
ASPH	Aspartate Beta-Hydroxylase	Protein Coding	42	GC08M061500	13.67
LUC7L2	LUC7 Like 2, Pre-MRNA Splicing Factor	Protein Coding	36	GC07P139344	13.65
IL12A	Interleukin 12A	Protein Coding	44	GC03P159988	13.65
SH2B3	SH2B Adaptor Protein 3	Protein Coding	46	GC12P111405	13.65
RHD	Rh Blood Group D Antigen	Protein Coding	40	GC01P025272	13.65
XYLT1	Xylosyltransferase 1	Protein Coding	43	GC16M017101	13.63
WASF1	WASP Family Member 1	Protein Coding	43	GC06M110099	13.62
PROK2	Prokineticin 2	Protein Coding	44	GC03M071771	13.6
LYN	LYN Proto-Oncogene, Src Family Tyrosine Kinase	Protein Coding	50	GC08P055879	13.59
GCG	Glucagon	Protein Coding	41	GC02M162142	13.57
MIR424	MicroRNA 424	RNA Gene	17	GC0XM134627	13.55
C19orf12	Chromosome 19 Open Reading Frame 12	Protein Coding	36	GC19M029699	13.55
PLCB1	Phospholipase C Beta 1	Protein Coding	48	GC20P008061	13.51
CYP2D6	Cytochrome P450 Family 2 Subfamily D Member 6	Protein Coding	48	GC22M042126	13.5
COPA	COPI Coat Complex Subunit Alpha	Protein Coding	41	GC01M160288	13.49
GAD1	Glutamate Decarboxylase 1	Protein Coding	51	GC02P170813	13.49
KRT16	Keratin 16	Protein Coding	44	GC17M041609	13.47
MIR224	MicroRNA 224	RNA Gene	17	GC0XM151958	13.47
ACP1	Acid Phosphatase 1	Protein Coding	44	GC02P000254	13.43
IL9	Interleukin 9	Protein Coding	43	GC05M135891	13.39
DHPS	Deoxyhypusine Synthase	Protein Coding	41	GC19M012684	13.37
BAZ1B	Bromodomain Adjacent To Zinc Finger Domain 1B	Protein Coding	40	GC07M073440	13.37
VIM	Vimentin	Protein Coding	50	GC10P017227	13.37
MCM5	Minichromosome Maintenance Complex Component 5	Protein Coding	44	GC22P035400	13.36
GABRB3	Gamma-Aminobutyric Acid Type A Receptor Subunit Beta3	Protein Coding	48	GC15M026543	13.35
ACTC1	Actin Alpha Cardiac Muscle 1	Protein Coding	42	GC15M034788	13.34
CST3	Cystatin C	Protein Coding	44	GC20M023608	13.33
KIF1A	Kinesin Family Member 1A	Protein Coding	43	GC02M240713	13.32
MCM2	Minichromosome Maintenance Complex Component 2	Protein Coding	47	GC03P127598	13.31
PSMD5	Proteasome 26S Subunit, Non-ATPase 5	Protein Coding	38	GC09M120815	13.31
MTMR2	Myotubularin Related Protein 2	Protein Coding	43	GC11M095832	13.31
DLX5	Distal-Less Homeobox 5	Protein Coding	44	GC07M097020	13.3
DLL3	Delta Like Canonical Notch Ligand 3	Protein Coding	41	GC19P039498	13.3
KIF3A	Kinesin Family Member 3A	Protein Coding	41	GC05M132689	13.3
PLOD2	Procollagen-Lysine,2-Oxoglutarate 5-Dioxygenase 2	Protein Coding	45	GC03M146069	13.28
RPGRIP1	RPGR Interacting Protein 1	Protein Coding	40	GC14P021290	13.28
PAPPA	Pappalysin 1	Protein Coding	41	GC09P116179	13.28
TTC8	Tetratricopeptide Repeat Domain 8	Protein Coding	40	GC14P089053	13.28
PCDH19	Protocadherin 19	Protein Coding	40	GC0XM100291	13.25
YAP1	Yes1 Associated Transcriptional Regulator	Protein Coding	47	GC11P102110	13.24
TNFRSF8	TNF Receptor Superfamily Member 8	Protein Coding	42	GC01P012063	13.23
CD86	CD86 Molecule	Protein Coding	43	GC03P122055	13.22
GOT2	Glutamic-Oxaloacetic Transaminase 2	Protein Coding	45	GC16M058707	13.21
ALG1	ALG1 Chitobiosyldiphosphodolichol Beta-Mannosyltransferase	Protein Coding	43	GC16P005033	13.18
STK36	Serine/Threonine Kinase 36	Protein Coding	43	GC02P218672	13.16
TPO	Thyroid Peroxidase	Protein Coding	48	GC02P001374	13.14
COMP	Cartilage Oligomeric Matrix Protein	Protein Coding	47	GC19M018783	13.14
TXN	Thioredoxin	Protein Coding	45	GC09M110243	13.13
EWSR1	EWS RNA Binding Protein 1	Protein Coding	43	GC22P029269	13.11
MIR423	MicroRNA 423	RNA Gene	18	GC17P030117	13.1
MAPK14	Mitogen-Activated Protein Kinase 14	Protein Coding	51	GC06P047451	13.1
TRPV6	Transient Receptor Potential Cation Channel Subfamily V Member 6	Protein Coding	46	GC07M142871	13.08
GATD3A	Glutamine Amidotransferase Like Class 1 Domain Containing 3A	Protein Coding	27	GC21P044134	13.07
KL	Klotho	Protein Coding	44	GC13P033016	13.06
HDAC4	Histone Deacetylase 4	Protein Coding	51	GC02M239048	13.06
SLC27A4	Solute Carrier Family 27 Member 4	Protein Coding	45	GC09P128340	13.05
TRAPPC9	Trafficking Protein Particle Complex 9	Protein Coding	39	GC08M139728	13.05
IL33	Interleukin 33	Protein Coding	40	GC09P006206	13.04
KLRK1	Killer Cell Lectin Like Receptor K1	Protein Coding	40	GC12M013865	13.03
NDUFA5	NADH:Ubiquinone Oxidoreductase Subunit A5	Protein Coding	41	GC07M123536	13.03
TRIT1	TRNA Isopentenyltransferase 1	Protein Coding	41	GC01M039842	13.02
C1QBP	Complement C1q Binding Protein	Protein Coding	45	GC17M005432	13.01
MX1	MX Dynamin Like GTPase 1	Protein Coding	41	GC21P041420	13.01
GAST	Gastrin	Protein Coding	40	GC17P041712	13.01
MIR338	MicroRNA 338	RNA Gene	17	GC17M081126	13
NDN	Necdin, MAGE Family Member	Protein Coding	41	GC15M023686	12.99
SCN3B	Sodium Voltage-Gated Channel Beta Subunit 3	Protein Coding	44	GC11M123629	12.98
PLP1	Proteolipid Protein 1	Protein Coding	43	GC0XP103773	12.97
MAN2B1	Mannosidase Alpha Class 2B Member 1	Protein Coding	43	GC19M012663	12.96
MDH2	Malate Dehydrogenase 2	Protein Coding	48	GC07P076048	12.95
ATP12A	ATPase H+/K+ Transporting Non-Gastric Alpha2 Subunit	Protein Coding	43	GC13P024680	12.93
LAMB3	Laminin Subunit Beta 3	Protein Coding	45	GC01M209614	12.93
TOR1A	Torsin Family 1 Member A	Protein Coding	44	GC09M129812	12.93
POMT2	Protein O-Mannosyltransferase 2	Protein Coding	43	GC14M077274	12.93
DLL1	Delta Like Canonical Notch Ligand 1	Protein Coding	45	GC06M170282	12.92
FANCG	FA Complementation Group G	Protein Coding	43	GC09M035073	12.92
PORCN	Porcupine O-Acyltransferase	Protein Coding	40	GC0XP048513	12.91
SOX18	SRY-Box Transcription Factor 18	Protein Coding	40	GC20M064047	12.91
FOXO1	Forkhead Box O1	Protein Coding	48	GC13M040555	12.9
SIK1	Salt Inducible Kinase 1	Protein Coding	46	GC21M043414	12.9
FXN	Frataxin	Protein Coding	46	GC09P069035	12.88
MAN1B1	Mannosidase Alpha Class 1B Member 1	Protein Coding	46	GC09P137086	12.88
ZFPM2	Zinc Finger Protein, FOG Family Member 2	Protein Coding	41	GC08P104590	12.84
GYPB	Glycophorin B (MNS Blood Group)	Protein Coding	37	GC04M143996	12.84
MRPL44	Mitochondrial Ribosomal Protein L44	Protein Coding	39	GC02P223957	12.84
MIR24-1	MicroRNA 24-1	RNA Gene	18	GC09P095086	12.84
MC2R	Melanocortin 2 Receptor	Protein Coding	47	GC18M017331	12.83
MIR33A	MicroRNA 33a	RNA Gene	18	GC22P041900	12.82
NOS1	Nitric Oxide Synthase 1	Protein Coding	49	GC12M117208	12.82
RAB3GAP1	RAB3 GTPase Activating Protein Catalytic Subunit 1	Protein Coding	40	GC02P135052	12.81
SIGLEC5	Sialic Acid Binding Ig Like Lectin 5	Protein Coding	37	GC19M051611	12.81
PON2	Paraoxonase 2	Protein Coding	42	GC07M095404	12.81
RPS6KB1	Ribosomal Protein S6 Kinase B1	Protein Coding	49	GC17P059893	12.81
PECAM1	Platelet And Endothelial Cell Adhesion Molecule 1	Protein Coding	40	GC17M064319	12.8
CXCR2	C-X-C Motif Chemokine Receptor 2	Protein Coding	48	GC02P218125	12.79
HNMT	Histamine N-Methyltransferase	Protein Coding	45	GC02P137964	12.79
NHS	NHS Actin Remodeling Regulator	Protein Coding	37	GC0XP017393	12.78
PVALB	Parvalbumin	Protein Coding	39	GC22M036800	12.78
ORC6	Origin Recognition Complex Subunit 6	Protein Coding	40	GC16P046689	12.75
MIRLET7I	MicroRNA Let-7i	RNA Gene	20	GC12P062606	12.74
DCN	Decorin	Protein Coding	47	GC12M091140	12.74
LFNG	LFNG O-Fucosylpeptide 3-Beta-N-Acetylglucosaminyltransferase	Protein Coding	46	GC07P002512	12.73
AQP4	Aquaporin 4	Protein Coding	45	GC18M026852	12.73
DSPP	Dentin Sialophosphoprotein	Protein Coding	37	GC04P087608	12.72
SAA1	Serum Amyloid A1	Protein Coding	42	GC11P018267	12.72
DPP4	Dipeptidyl Peptidase 4	Protein Coding	50	GC02M161992	12.72
ATP4A	ATPase H+/K+ Transporting Subunit Alpha	Protein Coding	41	GC19M042544	12.71
VDAC1	Voltage Dependent Anion Channel 1	Protein Coding	45	GC05M133975	12.69
NR1H2	Nuclear Receptor Subfamily 1 Group H Member 2	Protein Coding	48	GC19P050329	12.69
SERPINF2	Serpin Family F Member 2	Protein Coding	44	GC17P001742	12.69
SLC13A3	Solute Carrier Family 13 Member 3	Protein Coding	43	GC20M046557	12.68
TSHR	Thyroid Stimulating Hormone Receptor	Protein Coding	47	GC14P080954	12.67
HDAC2	Histone Deacetylase 2	Protein Coding	51	GC06M113933	12.67
PER2	Period Circadian Regulator 2	Protein Coding	43	GC02M238244	12.66
DEPDC5	DEP Domain Containing 5, GATOR1 Subcomplex Subunit	Protein Coding	40	GC22P031753	12.66
CCR3	C-C Motif Chemokine Receptor 3	Protein Coding	47	GC03P046227	12.64
ADCY10	Adenylate Cyclase 10	Protein Coding	45	GC01M167809	12.63
KCNA2	Potassium Voltage-Gated Channel Subfamily A Member 2	Protein Coding	45	GC01M110519	12.62
PPT1	Palmitoyl-Protein Thioesterase 1	Protein Coding	45	GC01M040072	12.62
RPL35	Ribosomal Protein L35	Protein Coding	44	GC09M124857	12.61
KNG1	Kininogen 1	Protein Coding	44	GC03P186717	12.6
MIR197	MicroRNA 197	RNA Gene	19	GC01P109549	12.59
WNK1	WNK Lysine Deficient Protein Kinase 1	Protein Coding	46	GC12P000733	12.58
USP9X	Ubiquitin Specific Peptidase 9 X-Linked	Protein Coding	47	GC0XP041085	12.58
MT-TT	Mitochondrially Encoded TRNA-Thr (ACN)	RNA Gene	15	GCMTP015890	12.58
MIR330	MicroRNA 330	RNA Gene	18	GC19M045663	12.56
NSUN2	NOP2/Sun RNA Methyltransferase 2	Protein Coding	42	GC05M006599	12.55
MID1	Midline 1	Protein Coding	43	GC0XM010445	12.54
HMGA2	High Mobility Group AT-Hook 2	Protein Coding	44	GC12P065824	12.53
FANCL	FA Complementation Group L	Protein Coding	45	GC02M058127	12.53
AARS1	Alanyl-TRNA Synthetase 1	Protein Coding	36	GC16M070258	12.52
RUNX3	RUNX Family Transcription Factor 3	Protein Coding	43	GC01M024899	12.52
YY1AP1	YY1 Associated Protein 1	Protein Coding	38	GC01M155659	12.51
TYMS	Thymidylate Synthetase	Protein Coding	47	GC18P000657	12.51
CPT1A	Carnitine Palmitoyltransferase 1A	Protein Coding	48	GC11M068754	12.49
TNNI2	Troponin I2, Fast Skeletal Type	Protein Coding	44	GC11P001839	12.49
RIN2	Ras And Rab Interactor 2	Protein Coding	41	GC20P019759	12.48
SMARCE1	SWI/SNF Related, Matrix Associated, Actin Dependent Regulator Of Chromatin, Subfamily E, Member 1	Protein Coding	45	GC17M040624	12.46
SETD5	SET Domain Containing 5	Protein Coding	38	GC03P009402	12.46
PPP1R12A	Protein Phosphatase 1 Regulatory Subunit 12A	Protein Coding	42	GC12M079773	12.46
CD5	CD5 Molecule	Protein Coding	41	GC11P061114	12.45
LGALS3	Galectin 3	Protein Coding	44	GC14P055124	12.45
THBS1	Thrombospondin 1	Protein Coding	44	GC15P039581	12.44
MCM4	Minichromosome Maintenance Complex Component 4	Protein Coding	47	GC08P047965	12.44
COA3	Cytochrome C Oxidase Assembly Factor 3	Protein Coding	34	GC17M042795	12.44
MIR193B	MicroRNA 193b	RNA Gene	20	GC16P014307	12.43
GNAI3	G Protein Subunit Alpha I3	Protein Coding	46	GC01P109548	12.43
ABCC9	ATP Binding Cassette Subfamily C Member 9	Protein Coding	44	GC12M021797	12.42
ANG	Angiogenin	Protein Coding	45	GC14P020830	12.39
CLDN16	Claudin 16	Protein Coding	41	GC03P190290	12.39
ARSH	Arylsulfatase Family Member H	Protein Coding	34	GC0XP003006	12.38
TCN2	Transcobalamin 2	Protein Coding	44	GC22P030606	12.35
ADA2	Adenosine Deaminase 2	Protein Coding	34	GC22M017179	12.32
MCCC1	Methylcrotonoyl-CoA Carboxylase 1	Protein Coding	44	GC03M183015	12.32
SLC35A3	Solute Carrier Family 35 Member A3	Protein Coding	42	GC01P099968	12.31
SSR4	Signal Sequence Receptor Subunit 4	Protein Coding	42	GC0XP153793	12.3
ARG1	Arginase 1	Protein Coding	50	GC06P131473	12.29
FTL	Ferritin Light Chain	Protein Coding	47	GC19P048965	12.25
ARSA	Arylsulfatase A	Protein Coding	47	GC22M050622	12.24
TNFRSF11B	TNF Receptor Superfamily Member 11b	Protein Coding	47	GC08M118923	12.23
POU6F2	POU Class 6 Homeobox 2	Protein Coding	37	GC07P038977	12.23
SOD3	Superoxide Dismutase 3	Protein Coding	40	GC04P024798	12.21
VAV1	Vav Guanine Nucleotide Exchange Factor 1	Protein Coding	47	GC19P006772	12.19
BSG	Basigin (Ok Blood Group)	Protein Coding	44	GC19P000571	12.18
PIK3CG	Phosphatidylinositol-4,5-Bisphosphate 3-Kinase Catalytic Subunit Gamma	Protein Coding	48	GC07P106865	12.17
KDM5C	Lysine Demethylase 5C	Protein Coding	43	GC0XM053176	12.16
TLR6	Toll Like Receptor 6	Protein Coding	44	GC04M038828	12.15
H4-16	H4 Histone 16	Protein Coding	33	GC12M014768	12.14
MIR132	MicroRNA 132	RNA Gene	21	GC17M002049	12.13
FOXO3	Forkhead Box O3	Protein Coding	44	GC06P108559	12.12
ALG8	ALG8 Alpha-1,3-Glucosyltransferase	Protein Coding	44	GC11M078100	12.12
SLC20A2	Solute Carrier Family 20 Member 2	Protein Coding	46	GC08M042416	12.12
TLR7	Toll Like Receptor 7	Protein Coding	46	GC0XP012867	12.11
S100A9	S100 Calcium Binding Protein A9	Protein Coding	43	GC01P153357	12.1
VEGFC	Vascular Endothelial Growth Factor C	Protein Coding	47	GC04M176683	12.08
CISH	Cytokine Inducible SH2 Containing Protein	Protein Coding	44	GC03M050618	12.08
MARS1	Methionyl-TRNA Synthetase 1	Protein Coding	35	GC12P057476	12.07
GMNN	Geminin DNA Replication Inhibitor	Protein Coding	44	GC06P024779	12.07
EPHX1	Epoxide Hydrolase 1	Protein Coding	47	GC01P225810	12.06
HSPB1	Heat Shock Protein Family B (Small) Member 1	Protein Coding	51	GC07P076302	12.06
CDT1	Chromatin Licensing And DNA Replication Factor 1	Protein Coding	43	GC16P088803	12.05
ISG15	ISG15 Ubiquitin Like Modifier	Protein Coding	47	GC01P001001	12.05
CD3D	CD3d Molecule	Protein Coding	47	GC11M118338	12.04
SGCG	Sarcoglycan Gamma	Protein Coding	42	GC13P023160	12.03
IL3RA	Interleukin 3 Receptor Subunit Alpha	Protein Coding	42	GC0XP001336	12
MIR373	MicroRNA 373	RNA Gene	20	GC19P054634	12
EPX	Eosinophil Peroxidase	Protein Coding	41	GC17P058192	11.99
PI3	Peptidase Inhibitor 3	Protein Coding	39	GC20P045174	11.98
IMMT	Inner Membrane Mitochondrial Protein	Protein Coding	39	GC02M086144	11.98
EIF2AK3	Eukaryotic Translation Initiation Factor 2 Alpha Kinase 3	Protein Coding	48	GC02M088637	11.98
MIRLET7G	MicroRNA Let-7g	RNA Gene	20	GC03M052268	11.97
SPEG	Striated Muscle Enriched Protein Kinase	Protein Coding	41	GC02P219434	11.97
TACR1	Tachykinin Receptor 1	Protein Coding	45	GC02M075010	11.96
NSMCE3	NSE3 Homolog, SMC5-SMC6 Complex Component	Protein Coding	31	GC15M029269	11.94
GLUL	Glutamate-Ammonia Ligase	Protein Coding	49	GC01M182350	11.94
ABCB4	ATP Binding Cassette Subfamily B Member 4	Protein Coding	45	GC07M087401	11.94
TNFRSF10B	TNF Receptor Superfamily Member 10b	Protein Coding	50	GC08M023020	11.93
SDC1	Syndecan 1	Protein Coding	43	GC02M020200	11.91
OPTN	Optineurin	Protein Coding	44	GC10P013099	11.91
STRA6	Signaling Receptor And Transporter Of Retinol STRA6	Protein Coding	40	GC15M074179	11.9
SERPINB2	Serpin Family B Member 2	Protein Coding	44	GC18P063871	11.9
HEXB	Hexosaminidase Subunit Beta	Protein Coding	47	GC05P074640	11.88
SPINT2	Serine Peptidase Inhibitor, Kunitz Type 2	Protein Coding	43	GC19P038244	11.88
GYPC	Glycophorin C (Gerbich Blood Group)	Protein Coding	43	GC02P126655	11.86
ALPP	Alkaline Phosphatase, Placental	Protein Coding	46	GC02P232378	11.86
MIR27B	MicroRNA 27b	RNA Gene	21	GC09P095097	11.83
FCGR1A	Fc Fragment Of IgG Receptor Ia	Protein Coding	41	GC01P149754	11.82
TICAM1	Toll Like Receptor Adaptor Molecule 1	Protein Coding	44	GC19M004815	11.81
CD59	CD59 Molecule (CD59 Blood Group)	Protein Coding	46	GC11M033704	11.8
FURIN	Furin, Paired Basic Amino Acid Cleaving Enzyme	Protein Coding	46	GC15P090868	11.8
WASHC4	WASH Complex Subunit 4	Protein Coding	30	GC12P105108	11.78
CLEC4M	C-Type Lectin Domain Family 4 Member M	Protein Coding	41	GC19P007763	11.78
HLA-G	Major Histocompatibility Complex, Class I, G	Protein Coding	44	GC06P047256	11.77
ATP2B3	ATPase Plasma Membrane Ca2+ Transporting 3	Protein Coding	47	GC0XP153517	11.75
TKT	Transketolase	Protein Coding	46	GC03M053224	11.75
COG1	Component Of Oligomeric Golgi Complex 1	Protein Coding	36	GC17P073193	11.74
IL1RAPL2	Interleukin 1 Receptor Accessory Protein Like 2	Protein Coding	37	GC0XP104566	11.71
SLC12A6	Solute Carrier Family 12 Member 6	Protein Coding	48	GC15M034229	11.71
PGF	Placental Growth Factor	Protein Coding	43	GC14M074941	11.69
BSND	Barttin CLCNK Type Accessory Subunit Beta	Protein Coding	40	GC01P054998	11.68
ALG11	ALG11 Alpha-1,2-Mannosyltransferase	Protein Coding	40	GC13P052012	11.66
TPMT	Thiopurine S-Methyltransferase	Protein Coding	47	GC06M018128	11.66
FKBP10	FKBP Prolyl Isomerase 10	Protein Coding	40	GC17P041812	11.65
PNKD	PNKD Metallo-Beta-Lactamase Domain Containing	Protein Coding	42	GC02P218270	11.64
H4C1	H4 Clustered Histone 1	Protein Coding	31	GC06P026041	11.63
SOX4	SRY-Box Transcription Factor 4	Protein Coding	43	GC06P021593	11.62
HOTAIR	HOX Transcript Antisense RNA	RNA Gene	25	GC12M053962	11.62
CD33	CD33 Molecule	Protein Coding	43	GC19P051212	11.6
FANCE	FA Complementation Group E	Protein Coding	41	GC06P047436	11.6
NUP188	Nucleoporin 188	Protein Coding	35	GC09P128947	11.59
ORC4	Origin Recognition Complex Subunit 4	Protein Coding	41	GC02M147930	11.59
DBH	Dopamine Beta-Hydroxylase	Protein Coding	50	GC09P133636	11.59
CYP2E1	Cytochrome P450 Family 2 Subfamily E Member 1	Protein Coding	45	GC10P133520	11.59
CASP9	Caspase 9	Protein Coding	48	GC01M015491	11.58
HAVCR2	Hepatitis A Virus Cellular Receptor 2	Protein Coding	43	GC05M157063	11.58
TSPO	Translocator Protein	Protein Coding	43	GC22P043151	11.56
H4C13	H4 Clustered Histone 13	Protein Coding	29	GC06M028372	11.55
SH2D3A	SH2 Domain Containing 3A	Protein Coding	35	GC19M006752	11.55
NPAP1	Nuclear Pore Associated Protein 1	Protein Coding	27	GC15P024675	11.55
H4C9	H4 Clustered Histone 9	Protein Coding	31	GC06P028910	11.55
H4C8	H4 Clustered Histone 8	Protein Coding	31	GC06M027323	11.54
H4C15	H4 Clustered Histone 15	Protein Coding	27	GC01M149964	11.54
GNB3	G Protein Subunit Beta 3	Protein Coding	47	GC12P006839	11.53
BIN1	Bridging Integrator 1	Protein Coding	46	GC02M127048	11.53
SMARCC2	SWI/SNF Related, Matrix Associated, Actin Dependent Regulator Of Chromatin Subfamily C Member 2	Protein Coding	44	GC12M056161	11.52
PGR	Progesterone Receptor	Protein Coding	50	GC11M100943	11.52
WDTC1	WD And Tetratricopeptide Repeats 1	Protein Coding	34	GC01P027245	11.51
CSNK2A1	Casein Kinase 2 Alpha 1	Protein Coding	51	GC20M000472	11.51
TGFA	Transforming Growth Factor Alpha	Protein Coding	46	GC02M070447	11.5
MPC1	Mitochondrial Pyruvate Carrier 1	Protein Coding	41	GC06M166364	11.5
DHH	Desert Hedgehog Signaling Molecule	Protein Coding	41	GC12M049094	11.5
TUBB4A	Tubulin Beta 4A Class IVa	Protein Coding	45	GC19M006496	11.49
ATP2A1	ATPase Sarcoplasmic/Endoplasmic Reticulum Ca2+ Transporting 1	Protein Coding	48	GC16P029020	11.49
AGER	Advanced Glycosylation End-Product Specific Receptor	Protein Coding	44	GC06M032180	11.48
EPAS1	Endothelial PAS Domain Protein 1	Protein Coding	48	GC02P046293	11.47
ABCA4	ATP Binding Cassette Subfamily A Member 4	Protein Coding	44	GC01M093992	11.47
FST	Follistatin	Protein Coding	46	GC05P053480	11.46
FTO	FTO Alpha-Ketoglutarate Dependent Dioxygenase	Protein Coding	44	GC16P053737	11.45
ARHGAP31	Rho GTPase Activating Protein 31	Protein Coding	40	GC03P119294	11.44
TNFSF4	TNF Superfamily Member 4	Protein Coding	40	GC01M173183	11.43
SOCS3	Suppressor Of Cytokine Signaling 3	Protein Coding	44	GC17M078356	11.42
TG	Thyroglobulin	Protein Coding	42	GC08P132866	11.42
CYP1B1	Cytochrome P450 Family 1 Subfamily B Member 1	Protein Coding	48	GC02M038034	11.42
IL6R	Interleukin 6 Receptor	Protein Coding	48	GC01P154405	11.41
BTD	Biotinidase	Protein Coding	44	GC03P015621	11.41
DEFB4A	Defensin Beta 4A	Protein Coding	37	GC08P007895	11.4
EIF4E	Eukaryotic Translation Initiation Factor 4E	Protein Coding	50	GC04M098871	11.38
RAP1A	RAP1A, Member Of RAS Oncogene Family	Protein Coding	47	GC01P111542	11.38
MIR149	MicroRNA 149	RNA Gene	21	GC02P240456	11.38
KBTBD13	Kelch Repeat And BTB Domain Containing 13	Protein Coding	32	GC15P072875	11.38
PES1	Pescadillo Ribosomal Biogenesis Factor 1	Protein Coding	38	GC22M030576	11.34
HNF1A	HNF1 Homeobox A	Protein Coding	45	GC12P120978	11.34
MIR32	MicroRNA 32	RNA Gene	19	GC09M109046	11.32
PKLR	Pyruvate Kinase L/R	Protein Coding	47	GC01M155289	11.32
MIR28	MicroRNA 28	RNA Gene	19	GC03P188688	11.29
TRAK1	Trafficking Kinesin Protein 1	Protein Coding	40	GC03P042016	11.27
MIR192	MicroRNA 192	RNA Gene	21	GC11M064891	11.27
PDGFB	Platelet Derived Growth Factor Subunit B	Protein Coding	50	GC22M045657	11.27
CYP1A2	Cytochrome P450 Family 1 Subfamily A Member 2	Protein Coding	45	GC15P074748	11.26
RAB7A	RAB7A, Member RAS Oncogene Family	Protein Coding	48	GC03P128749	11.25
RHOBTB2	Rho Related BTB Domain Containing 2	Protein Coding	40	GC08P022987	11.24
PDE4A	Phosphodiesterase 4A	Protein Coding	44	GC19P010416	11.24
CNTN1	Contactin 1	Protein Coding	44	GC12P040692	11.23
FLT4	Fms Related Receptor Tyrosine Kinase 4	Protein Coding	52	GC05M180607	11.23
ABCG2	ATP Binding Cassette Subfamily G Member 2 (Junior Blood Group)	Protein Coding	50	GC04M088090	11.23
CCR7	C-C Motif Chemokine Receptor 7	Protein Coding	45	GC17M040556	11.22
EIF4EBP1	Eukaryotic Translation Initiation Factor 4E Binding Protein 1	Protein Coding	47	GC08P038007	11.22
DISC1	DISC1 Scaffold Protein	Protein Coding	43	GC01P231626	11.22
GEMIN2	Gem Nuclear Organelle Associated Protein 2	Protein Coding	37	GC14P039114	11.21
LAMP1	Lysosomal Associated Membrane Protein 1	Protein Coding	43	GC13P113297	11.2
FGF1	Fibroblast Growth Factor 1	Protein Coding	48	GC05M142555	11.19
IDO1	Indoleamine 2,3-Dioxygenase 1	Protein Coding	45	GC08P039891	11.19
MYO18B	Myosin XVIIIB	Protein Coding	38	GC22P025742	11.18
CHIT1	Chitinase 1	Protein Coding	43	GC01M203181	11.17
PIP5K1C	Phosphatidylinositol-4-Phosphate 5-Kinase Type 1 Gamma	Protein Coding	48	GC19M003631	11.17
MIR125B1	MicroRNA 125b-1	RNA Gene	21	GC11M122100	11.17
FOLR1	Folate Receptor Alpha	Protein Coding	47	GC11P072190	11.15
VSX1	Visual System Homeobox 1	Protein Coding	37	GC20M025070	11.15
MIAT	Myocardial Infarction Associated Transcript	RNA Gene	23	GC22P026646	11.14
HSPA5	Heat Shock Protein Family A (Hsp70) Member 5	Protein Coding	47	GC09M125234	11.14
H4C11	H4 Clustered Histone 11	Protein Coding	30	GC06P028800	11.14
ACVR2B	Activin A Receptor Type 2B	Protein Coding	50	GC03P038453	11.13
TBX6	T-Box Transcription Factor 6	Protein Coding	39	GC16M030085	11.12
NCR3	Natural Cytotoxicity Triggering Receptor 3	Protein Coding	39	GC06M031588	11.12
MIR455	MicroRNA 455	RNA Gene	18	GC09P114209	11.11
LAMA1	Laminin Subunit Alpha 1	Protein Coding	45	GC18M006941	11.1
CHMP2B	Charged Multivesicular Body Protein 2B	Protein Coding	44	GC03P087277	11.1
FBL	Fibrillarin	Protein Coding	43	GC19M039834	11.1
CRHR1	Corticotropin Releasing Hormone Receptor 1	Protein Coding	45	GC17P045784	11.09
ECE1	Endothelin Converting Enzyme 1	Protein Coding	47	GC01M021217	11.09
SAMD9	Sterile Alpha Motif Domain Containing 9	Protein Coding	36	GC07M093099	11.09
XK	X-Linked Kx Blood Group	Protein Coding	40	GC0XP037685	11.09
RPS27A	Ribosomal Protein S27a	Protein Coding	43	GC02P055231	11.08
KCNQ3	Potassium Voltage-Gated Channel Subfamily Q Member 3	Protein Coding	45	GC08M132120	11.07
DEFB1	Defensin Beta 1	Protein Coding	39	GC08M006870	11.07
FGFR4	Fibroblast Growth Factor Receptor 4	Protein Coding	51	GC05P177086	11.05
PRKCSH	Protein Kinase C Substrate 80K-H	Protein Coding	43	GC19P011435	11.03
PTH1R	Parathyroid Hormone 1 Receptor	Protein Coding	50	GC03P046877	11.02
AQP1	Aquaporin 1 (Colton Blood Group)	Protein Coding	45	GC07P030911	11.01
ABCC6	ATP Binding Cassette Subfamily C Member 6	Protein Coding	45	GC16M016148	11.01
MIR26A1	MicroRNA 26a-1	RNA Gene	20	GC03P037969	11
MALAT1	Metastasis Associated Lung Adenocarcinoma Transcript 1	RNA Gene	24	GC11P065806	10.99
SON	SON DNA And RNA Binding Protein	Protein Coding	39	GC21P033542	10.99
ALG12	ALG12 Alpha-1,6-Mannosyltransferase	Protein Coding	39	GC22M049859	10.98
LRRK2	Leucine Rich Repeat Kinase 2	Protein Coding	49	GC12P040196	10.97
CBS	Cystathionine Beta-Synthase	Protein Coding	48	GC21M043053	10.92
MIR181B1	MicroRNA 181b-1	RNA Gene	19	GC01M198858	10.92
GLRX5	Glutaredoxin 5	Protein Coding	40	GC14P095533	10.91
PLAGL1	PLAG1 Like Zinc Finger 1	Protein Coding	43	GC06M143940	10.9
UNC93B1	Unc-93 Homolog B1, TLR Signaling Regulator	Protein Coding	39	GC11M067991	10.9
AGK	Acylglycerol Kinase	Protein Coding	41	GC07P141551	10.89
IHH	Indian Hedgehog Signaling Molecule	Protein Coding	47	GC02M219054	10.87
C5AR1	Complement C5a Receptor 1	Protein Coding	43	GC19P047290	10.87
MIR193A	MicroRNA 193a	RNA Gene	18	GC17P031559	10.84
THRB	Thyroid Hormone Receptor Beta	Protein Coding	50	GC03M024117	10.83
HNRNPH2	Heterogeneous Nuclear Ribonucleoprotein H2	Protein Coding	37	GC0XP101408	10.83
MIR574	MicroRNA 574	RNA Gene	18	GC04P038872	10.83
M6PR	Mannose-6-Phosphate Receptor, Cation Dependent	Protein Coding	43	GC12M008955	10.81
CDH5	Cadherin 5	Protein Coding	47	GC16P066366	10.81
IFT20	Intraflagellar Transport 20	Protein Coding	36	GC17M029952	10.8
FGD4	FYVE, RhoGEF And PH Domain Containing 4	Protein Coding	43	GC12P032407	10.8
ADORA1	Adenosine A1 Receptor	Protein Coding	47	GC01P203090	10.79
IDH3A	Isocitrate Dehydrogenase (NAD(+)) 3 Catalytic Subunit Alpha	Protein Coding	45	GC15P078131	10.79
AGO2	Argonaute RISC Catalytic Component 2	Protein Coding	39	GC08M140522	10.78
PCCA	Propionyl-CoA Carboxylase Subunit Alpha	Protein Coding	45	GC13P100089	10.77
CLCF1	Cardiotrophin Like Cytokine Factor 1	Protein Coding	41	GC11M067364	10.77
MASP2	Mannan Binding Lectin Serine Peptidase 2	Protein Coding	44	GC01M011026	10.76
ENO2	Enolase 2	Protein Coding	47	GC12P006913	10.76
H4C3	H4 Clustered Histone 3	Protein Coding	31	GC06P028681	10.76
TPH2	Tryptophan Hydroxylase 2	Protein Coding	48	GC12P071938	10.74
SPTA1	Spectrin Alpha, Erythrocytic 1	Protein Coding	43	GC01M158610	10.73
DYNC1H1	Dynein Cytoplasmic 1 Heavy Chain 1	Protein Coding	44	GC14P104635	10.73
HRH2	Histamine Receptor H2	Protein Coding	44	GC05P175659	10.72
STAT6	Signal Transducer And Activator Of Transcription 6	Protein Coding	50	GC12M057095	10.72
SLAMF1	Signaling Lymphocytic Activation Molecule Family Member 1	Protein Coding	40	GC01M160608	10.71
GCDH	Glutaryl-CoA Dehydrogenase	Protein Coding	47	GC19P012891	10.7
CYBA	Cytochrome B-245 Alpha Chain	Protein Coding	47	GC16M088643	10.7
MMAB	Metabolism Of Cobalamin Associated B	Protein Coding	45	GC12M109553	10.7
NPTX2	Neuronal Pentraxin 2	Protein Coding	39	GC07P098620	10.68
CASQ2	Calsequestrin 2	Protein Coding	44	GC01M115700	10.68
SI	Sucrase-Isomaltase	Protein Coding	43	GC03M164978	10.65
ATXN2	Ataxin 2	Protein Coding	42	GC12M111443	10.64
MGAT2	Alpha-1,6-Mannosyl-Glycoprotein 2-Beta-N-Acetylglucosaminyltransferase	Protein Coding	44	GC14P049620	10.62
HOXA1	Homeobox A1	Protein Coding	44	GC07M027092	10.62
F9	Coagulation Factor IX	Protein Coding	46	GC0XP139530	10.62
TLR10	Toll Like Receptor 10	Protein Coding	40	GC04M038773	10.61
LPA	Lipoprotein(A)	Protein Coding	41	GC06M160531	10.6
ADAM17	ADAM Metallopeptidase Domain 17	Protein Coding	51	GC02M009488	10.59
SLCO1B1	Solute Carrier Organic Anion Transporter Family Member 1B1	Protein Coding	48	GC12P021132	10.59
TEK	TEK Receptor Tyrosine Kinase	Protein Coding	50	GC09P027109	10.58
H4C2	H4 Clustered Histone 2	Protein Coding	31	GC06M026026	10.57
MAP2K7	Mitogen-Activated Protein Kinase Kinase 7	Protein Coding	45	GC19P007903	10.57
H4C14	H4 Clustered Histone 14	Protein Coding	28	GC01P149832	10.55
UCP1	Uncoupling Protein 1	Protein Coding	44	GC04M140559	10.54
EIF4A3	Eukaryotic Translation Initiation Factor 4A3	Protein Coding	43	GC17M080135	10.52
FLII	FLII Actin Remodeling Protein	Protein Coding	41	GC17M018244	10.52
CYP51A1	Cytochrome P450 Family 51 Subfamily A Member 1	Protein Coding	44	GC07M092112	10.52
H4C12	H4 Clustered Histone 12	Protein Coding	29	GC06M028370	10.52
IL11	Interleukin 11	Protein Coding	41	GC19M055364	10.51
GPC1	Glypican 1	Protein Coding	43	GC02P240435	10.51
H4C6	H4 Clustered Histone 6	Protein Coding	29	GC06P028909	10.5
H4C4	H4 Clustered Histone 4	Protein Coding	28	GC06M027321	10.5
H4C5	H4 Clustered Histone 5	Protein Coding	28	GC06P028907	10.5
CANT1	Calcium Activated Nucleotidase 1	Protein Coding	44	GC17M078992	10.49
SLC1A3	Solute Carrier Family 1 Member 3	Protein Coding	50	GC05P036606	10.49
HYAL2	Hyaluronidase 2	Protein Coding	41	GC03M050317	10.47
KDM5A	Lysine Demethylase 5A	Protein Coding	41	GC12M000280	10.46
KLRC1	Killer Cell Lectin Like Receptor C1	Protein Coding	40	GC12M013870	10.45
SEPTIN9	Septin 9	Protein Coding	35	GC17P077282	10.45
CTSL	Cathepsin L	Protein Coding	46	GC09P087725	10.43
KRT7	Keratin 7	Protein Coding	41	GC12P052232	10.42
CD69	CD69 Molecule	Protein Coding	40	GC12M013857	10.41
PROCR	Protein C Receptor	Protein Coding	42	GC20P035182	10.41
IFNAR1	Interferon Alpha And Beta Receptor Subunit 1	Protein Coding	45	GC21P033324	10.4
TOP1	DNA Topoisomerase I	Protein Coding	48	GC20P041028	10.39
MED25	Mediator Complex Subunit 25	Protein Coding	39	GC19P049819	10.39
ALDH2	Aldehyde Dehydrogenase 2 Family Member	Protein Coding	50	GC12P111766	10.39
RNF216	Ring Finger Protein 216	Protein Coding	42	GC07M005620	10.39
AURKB	Aurora Kinase B	Protein Coding	48	GC17M008864	10.38
CACNA1H	Calcium Voltage-Gated Channel Subunit Alpha1 H	Protein Coding	50	GC16P001153	10.37
RPL27	Ribosomal Protein L27	Protein Coding	42	GC17P042998	10.36
TJP1	Tight Junction Protein 1	Protein Coding	43	GC15M029699	10.36
ACADL	Acyl-CoA Dehydrogenase Long Chain	Protein Coding	43	GC02M210187	10.35
CLCN2	Chloride Voltage-Gated Channel 2	Protein Coding	45	GC03M184346	10.35
FOXP2	Forkhead Box P2	Protein Coding	43	GC07P114086	10.35
CD2	CD2 Molecule	Protein Coding	44	GC01P116754	10.34
GMPPA	GDP-Mannose Pyrophosphorylase A	Protein Coding	42	GC02P219498	10.33
NAMPT	Nicotinamide Phosphoribosyltransferase	Protein Coding	48	GC07M106248	10.33
MIR154	MicroRNA 154	RNA Gene	18	GC14P104778	10.32
MLN	Motilin	Protein Coding	35	GC06M033794	10.32
SLC6A9	Solute Carrier Family 6 Member 9	Protein Coding	48	GC01M043991	10.31
CHGB	Chromogranin B	Protein Coding	39	GC20P005911	10.3
PYY	Peptide YY	Protein Coding	42	GC17M043952	10.3
ALAS2	5'-Aminolevulinate Synthase 2	Protein Coding	45	GC0XM055009	10.29
MESP2	Mesoderm Posterior BHLH Transcription Factor 2	Protein Coding	35	GC15P089764	10.29
ADGRG1	Adhesion G Protein-Coupled Receptor G1	Protein Coding	39	GC16P057610	10.29
MMP3	Matrix Metallopeptidase 3	Protein Coding	51	GC11M102835	10.26
B4GALT1	Beta-1,4-Galactosyltransferase 1	Protein Coding	44	GC09M033100	10.26
PYCR1	Pyrroline-5-Carboxylate Reductase 1	Protein Coding	47	GC17M081932	10.26
MT-TL2	Mitochondrially Encoded TRNA-Leu (CUN) 2	RNA Gene	13	GCMTP012268	10.25
TUBB1	Tubulin Beta 1 Class VI	Protein Coding	47	GC20P059020	10.24
MIR212	MicroRNA 212	RNA Gene	19	GC17M002050	10.24
LYZ	Lysozyme	Protein Coding	47	GC12P069348	10.24
PSMA7	Proteasome 20S Subunit Alpha 7	Protein Coding	44	GC20M062136	10.24
MAOB	Monoamine Oxidase B	Protein Coding	43	GC0XM043766	10.22
AIMP2	Aminoacyl TRNA Synthetase Complex Interacting Multifunctional Protein 2	Protein Coding	41	GC07P006016	10.2
CAMP	Cathelicidin Antimicrobial Peptide	Protein Coding	41	GC03P048266	10.19
TEF	TEF Transcription Factor, PAR BZIP Family Member	Protein Coding	38	GC22P041367	10.17
SLC25A3	Solute Carrier Family 25 Member 3	Protein Coding	45	GC12P098593	10.16
KRT5	Keratin 5	Protein Coding	47	GC12M052514	10.14
PAFAH1B1	Platelet Activating Factor Acetylhydrolase 1b Regulatory Subunit 1	Protein Coding	45	GC17P002593	10.14
SOCS1	Suppressor Of Cytokine Signaling 1	Protein Coding	43	GC16M011255	10.13
RELA	RELA Proto-Oncogene, NF-KB Subunit	Protein Coding	50	GC11M065653	10.11
BIRC5	Baculoviral IAP Repeat Containing 5	Protein Coding	47	GC17P078214	10.1
DNAH17	Dynein Axonemal Heavy Chain 17	Protein Coding	36	GC17M078423	10.08
NCL	Nucleolin	Protein Coding	42	GC02M231453	10.08
GAL	Galanin And GMAP Prepropeptide	Protein Coding	44	GC11P068684	10.08
LIPI	Lipase I	Protein Coding	37	GC21M014108	10.07
GCK	Glucokinase	Protein Coding	50	GC07M044145	10.07
PSEN2	Presenilin 2	Protein Coding	49	GC01P226870	10.07
PDE4B	Phosphodiesterase 4B	Protein Coding	44	GC01P065792	10.06
NTF3	Neurotrophin 3	Protein Coding	43	GC12P005432	10.03
DOCK6	Dedicator Of Cytokinesis 6	Protein Coding	40	GC19M011172	10
LIMK1	LIM Domain Kinase 1	Protein Coding	49	GC07P074082	10
KRT19	Keratin 19	Protein Coding	45	GC17M041523	10
P3H2	Prolyl 3-Hydroxylase 2	Protein Coding	36	GC03M189956	9.99
PLEK	Pleckstrin	Protein Coding	40	GC02P068365	9.99
MEOX1	Mesenchyme Homeobox 1	Protein Coding	42	GC17M043640	9.98
GCH1	GTP Cyclohydrolase 1	Protein Coding	47	GC14M054842	9.98
COL6A3	Collagen Type VI Alpha 3 Chain	Protein Coding	44	GC02M237324	9.98
RIPPLY2	Ripply Transcriptional Repressor 2	Protein Coding	37	GC06P083854	9.98
CNTLN	Centlein	Protein Coding	36	GC09P017124	9.97
COA6	Cytochrome C Oxidase Assembly Factor 6	Protein Coding	36	GC01P234374	9.97
DPM3	Dolichyl-Phosphate Mannosyltransferase Subunit 3, Regulatory	Protein Coding	40	GC01M155112	9.97
LRP8	LDL Receptor Related Protein 8	Protein Coding	43	GC01M053243	9.96
TENM3	Teneurin Transmembrane Protein 3	Protein Coding	36	GC04P181448	9.96
CTDP1	CTD Phosphatase Subunit 1	Protein Coding	41	GC18P079679	9.95
CITED2	Cbp/P300 Interacting Transactivator With Glu/Asp Rich Carboxy-Terminal Domain 2	Protein Coding	44	GC06M139371	9.95
GLRA1	Glycine Receptor Alpha 1	Protein Coding	46	GC05M151799	9.93
SOX5	SRY-Box Transcription Factor 5	Protein Coding	46	GC12M023529	9.93
SPARC	Secreted Protein Acidic And Cysteine Rich	Protein Coding	50	GC05M151639	9.92
MSTN	Myostatin	Protein Coding	45	GC02M190055	9.9
LOC101927055	Uncharacterized LOC101927055	RNA Gene	8	GC02P178776	9.85
ARHGDIA	Rho GDP Dissociation Inhibitor Alpha	Protein Coding	47	GC17M081867	9.84
AMPH	Amphiphysin	Protein Coding	44	GC07M038666	9.82
PVR	PVR Cell Adhesion Molecule	Protein Coding	44	GC19P044644	9.82
CHN1	Chimerin 1	Protein Coding	46	GC02M174799	9.81
MGAM	Maltase-Glucoamylase	Protein Coding	41	GC07P145052	9.79
SUCLG2	Succinate-CoA Ligase GDP-Forming Subunit Beta	Protein Coding	41	GC03M067358	9.77
CD163	CD163 Molecule	Protein Coding	42	GC12M007471	9.74
CD247	CD247 Molecule	Protein Coding	49	GC01M167399	9.74
NES	Nestin	Protein Coding	39	GC01M156668	9.73
MIR542	MicroRNA 542	RNA Gene	17	GC0XM134630	9.72
LGALS4	Galectin 4	Protein Coding	38	GC19M042441	9.7
BPI	Bactericidal Permeability Increasing Protein	Protein Coding	41	GC20P038304	9.68
MAP1B	Microtubule Associated Protein 1B	Protein Coding	43	GC05P072107	9.67
LEPQTL1	Leptin, Serum Levels Of	Genetic Locus	3	GC02U903086	9.66
CRYAB	Crystallin Alpha B	Protein Coding	45	GC11M111908	9.66
CABIN1	Calcineurin Binding Protein 1	Protein Coding	41	GC22P024011	9.65
PRRT2	Proline Rich Transmembrane Protein 2	Protein Coding	39	GC16P029811	9.65
SULT1A3	Sulfotransferase Family 1A Member 3	Protein Coding	38	GC16P030199	9.64
CD68	CD68 Molecule	Protein Coding	40	GC17P007579	9.63
CCL26	C-C Motif Chemokine Ligand 26	Protein Coding	37	GC07M075769	9.62
CRAT	Carnitine O-Acetyltransferase	Protein Coding	44	GC09M129094	9.6
ADCY5	Adenylate Cyclase 5	Protein Coding	48	GC03M123282	9.59
GAD2	Glutamate Decarboxylase 2	Protein Coding	46	GC10P026216	9.58
CYP7A1	Cytochrome P450 Family 7 Subfamily A Member 1	Protein Coding	42	GC08M058476	9.56
CFP	Complement Factor Properdin	Protein Coding	43	GC0XM047624	9.55
IL22	Interleukin 22	Protein Coding	41	GC12M068248	9.55
GSTT1	Glutathione S-Transferase Theta 1	Protein Coding	32	GC22Mi00270	9.54
CEL	Carboxyl Ester Lipase	Protein Coding	46	GC09P133061	9.52
GABRA1	Gamma-Aminobutyric Acid Type A Receptor Subunit Alpha1	Protein Coding	46	GC05P161847	9.5
MIR99A	MicroRNA 99a	RNA Gene	21	GC21P016539	9.5
LAMC2	Laminin Subunit Gamma 2	Protein Coding	45	GC01P183155	9.5
LAMB1	Laminin Subunit Beta 1	Protein Coding	47	GC07M107923	9.49
GPR35	G Protein-Coupled Receptor 35	Protein Coding	43	GC02P240605	9.49
NFKBIL1	NFKB Inhibitor Like 1	Protein Coding	37	GC06P047302	9.49
MIR708	MicroRNA 708	RNA Gene	17	GC11M079402	9.48
RPA1	Replication Protein A1	Protein Coding	45	GC17P001829	9.48
NIPAL4	NIPA Like Domain Containing 4	Protein Coding	39	GC05P157460	9.47
TGM2	Transglutaminase 2	Protein Coding	48	GC20M038127	9.47
SLC6A8	Solute Carrier Family 6 Member 8	Protein Coding	45	GC0XP153688	9.46
KYNU	Kynureninase	Protein Coding	46	GC02P142877	9.46
P3H1	Prolyl 3-Hydroxylase 1	Protein Coding	39	GC01M042746	9.44
OGA	O-GlcNAcase	Protein Coding	32	GC10M101785	9.39
FBXW7	F-Box And WD Repeat Domain Containing 7	Protein Coding	44	GC04M152321	9.38
GPC6	Glypican 6	Protein Coding	43	GC13P093226	9.37
CEBPB	CCAAT Enhancer Binding Protein Beta	Protein Coding	43	GC20P050190	9.37
OPRD1	Opioid Receptor Delta 1	Protein Coding	44	GC01P028812	9.36
TULP3	TUB Like Protein 3	Protein Coding	40	GC12P002870	9.35
POGLUT1	Protein O-Glucosyltransferase 1	Protein Coding	40	GC03P119468	9.34
H2AX	H2A.X Variant Histone	Protein Coding	35	GC11M119097	9.33
ENO1	Enolase 1	Protein Coding	47	GC01M008861	9.32
CLU	Clusterin	Protein Coding	46	GC08M027596	9.28
CCL22	C-C Motif Chemokine Ligand 22	Protein Coding	38	GC16P057359	9.27
TREM1	Triggering Receptor Expressed On Myeloid Cells 1	Protein Coding	41	GC06M041267	9.26
FOXM1	Forkhead Box M1	Protein Coding	44	GC12M002857	9.26
PPIG	Peptidylprolyl Isomerase G	Protein Coding	41	GC02P169584	9.26
FBP1	Fructose-Bisphosphatase 1	Protein Coding	50	GC09M094603	9.23
PEPD	Peptidase D	Protein Coding	45	GC19M033386	9.23
DMBT1	Deleted In Malignant Brain Tumors 1	Protein Coding	40	GC10P122560	9.22
JRK	Jrk Helix-Turn-Helix Protein	Protein Coding	36	GC08M142657	9.21
CRBN	Cereblon	Protein Coding	43	GC03M003144	9.2
RPS6	Ribosomal Protein S6	Protein Coding	44	GC09M019375	9.19
PSMA6	Proteasome 20S Subunit Alpha 6	Protein Coding	46	GC14P035278	9.18
IGFBP1	Insulin Like Growth Factor Binding Protein 1	Protein Coding	43	GC07P046552	9.18
JUP	Junction Plakoglobin	Protein Coding	47	GC17M041754	9.17
TMEM127	Transmembrane Protein 127	Protein Coding	37	GC02M096248	9.17
SLC1A2	Solute Carrier Family 1 Member 2	Protein Coding	48	GC11M035272	9.16
GM2A	GM2 Ganglioside Activator	Protein Coding	43	GC05P151229	9.15
TBCD	Tubulin Folding Cofactor D	Protein Coding	41	GC17P082752	9.12
LIPC	Lipase C, Hepatic Type	Protein Coding	44	GC15P058410	9.11
TCF20	Transcription Factor 20	Protein Coding	37	GC22M042160	9.1
H1-4	H1.4 Linker Histone, Cluster Member	Protein Coding	33	GC06P028871	9.08
AGA	Aspartylglucosaminidase	Protein Coding	45	GC04M177430	9.07
PLCG1	Phospholipase C Gamma 1	Protein Coding	47	GC20P041136	9.06
CCL7	C-C Motif Chemokine Ligand 7	Protein Coding	41	GC17P034270	9.06
ITGA4	Integrin Subunit Alpha 4	Protein Coding	48	GC02P181456	9.06
SHC1	SHC Adaptor Protein 1	Protein Coding	45	GC01M154962	9.04
MAG	Myelin Associated Glycoprotein	Protein Coding	45	GC19P035292	9.04
PSPH	Phosphoserine Phosphatase	Protein Coding	47	GC07M056010	9.04
PLS3	Plastin 3	Protein Coding	41	GC0XP115560	9.02
PDE8B	Phosphodiesterase 8B	Protein Coding	46	GC05P077180	9.01
RPL6	Ribosomal Protein L6	Protein Coding	39	GC12M112320	9.01
DCAF8	DDB1 And CUL4 Associated Factor 8	Protein Coding	38	GC01M160215	8.98
NGFR	Nerve Growth Factor Receptor	Protein Coding	45	GC17P049495	8.98
DRD5	Dopamine Receptor D5	Protein Coding	47	GC04P009783	8.97
MIR30C1	MicroRNA 30c-1	RNA Gene	21	GC01P040757	8.96
ADCYAP1	Adenylate Cyclase Activating Polypeptide 1	Protein Coding	41	GC18P000895	8.95
SACM1L	SAC1 Like Phosphatidylinositide Phosphatase	Protein Coding	39	GC03P045730	8.95
TIMP2	TIMP Metallopeptidase Inhibitor 2	Protein Coding	44	GC17M078852	8.94
EPPIN	Epididymal Peptidase Inhibitor	Protein Coding	35	GC20M045541	8.94
EBF3	EBF Transcription Factor 3	Protein Coding	40	GC10M129835	8.93
AQP5	Aquaporin 5	Protein Coding	45	GC12P049961	8.92
UGT1A8	UDP Glucuronosyltransferase Family 1 Member A8	Protein Coding	35	GC02P233618	8.92
GTF2I	General Transcription Factor IIi	Protein Coding	42	GC07P074658	8.9
NR1I3	Nuclear Receptor Subfamily 1 Group I Member 3	Protein Coding	44	GC01M161229	8.89
TIA1	TIA1 Cytotoxic Granule Associated RNA Binding Protein	Protein Coding	43	GC02M070209	8.89
ATXN10	Ataxin 10	Protein Coding	42	GC22P045673	8.88
EIF6	Eukaryotic Translation Initiation Factor 6	Protein Coding	40	GC20M035278	8.88
NR2F2	Nuclear Receptor Subfamily 2 Group F Member 2	Protein Coding	48	GC15P096325	8.87
AK7	Adenylate Kinase 7	Protein Coding	39	GC14P096392	8.85
CHGA	Chromogranin A	Protein Coding	42	GC14P092923	8.84
TFEB	Transcription Factor EB	Protein Coding	42	GC06M042295	8.84
MIR92A1	MicroRNA 92a-1	RNA Gene	19	GC13P091431	8.83
DKK1	Dickkopf WNT Signaling Pathway Inhibitor 1	Protein Coding	45	GC10P052314	8.82
GGCX	Gamma-Glutamyl Carboxylase	Protein Coding	46	GC02M085544	8.81
TMPRSS2	Transmembrane Serine Protease 2	Protein Coding	44	GC21M041464	8.81
BACE1	Beta-Secretase 1	Protein Coding	47	GC11M117285	8.81
PRIMPOL	Primase And DNA Directed Polymerase	Protein Coding	33	GC04P184649	8.81
MUC4	Mucin 4, Cell Surface Associated	Protein Coding	38	GC03M195746	8.79
GTF2IRD1	GTF2I Repeat Domain Containing 1	Protein Coding	42	GC07P074461	8.79
PPIB	Peptidylprolyl Isomerase B	Protein Coding	50	GC15M064155	8.79
MED12	Mediator Complex Subunit 12	Protein Coding	44	GC0XP071118	8.79
DDX1	DEAD-Box Helicase 1	Protein Coding	43	GC02P015591	8.79
UGT1A6	UDP Glucuronosyltransferase Family 1 Member A6	Protein Coding	40	GC02P233691	8.76
PRICKLE4	Prickle Planar Cell Polarity Protein 4	Protein Coding	36	GC06P041780	8.74
UTP4	UTP4 Small Subunit Processome Component	Protein Coding	31	GC16P069132	8.73
LY96	Lymphocyte Antigen 96	Protein Coding	42	GC08P073991	8.72
KIR2DL3	Killer Cell Immunoglobulin Like Receptor, Two Ig Domains And Long Cytoplasmic Tail 3	Protein Coding	36	GC19P055469	8.71
MEIS1	Meis Homeobox 1	Protein Coding	42	GC02P066433	8.71
ENTPD7	Ectonucleoside Triphosphate Diphosphohydrolase 7	Protein Coding	37	GC10P099659	8.7
[truncated: 1,382 more rows]
