# Supplementary material for: Integrating Network Pharmacology, Transcriptome and Artificial Intelligence for Investigating Into the Effect and Mechanism of Ning Fei Ping Xue Decoction Against the Acute Respiratory Distress Syndrome
Source: Front Pharmacol. 2021 Nov 3;12:731377. doi: 10.3389/fphar.2021.731377 (PMC8595141; doi:10.3389/fphar.2021.731377)
Supplement: Supplementary file 7 [file Table7.XLSX]

## Sheet: Sheet1
	HNFPX_LPS_Vs_LPS	HNFPX_Vs_Control	LNFPX_LPS_Vs_LPS	LPS_Vs_Control	MNFPX_LPS_Vs_LPS	HNFPX_LPS_Vs_LPS_pvalue	HNFPX_Vs_Control_pvalue	LNFPX_LPS_Vs_LPS_pvalue	LPS_Vs_Control_pvalue	MNFPX_LPS_Vs_LPS_pvalue
KCNT2	0.12275	0.0172	0.53209	-0.0216	0.184916	0.609127	0.89703	0	0.876016	0.458167
DAXX	0.439798	0.229755	0.52369	-0.51632	0.57627	0.0238095	0.20198	0	0.00609756	0
ATP5D	0.49936	0.29725	0.50336	-0.278708	0.50722	0.00198413	0.0732673	0.00207039	0.219512	0.00796813
CCNL1	0.64092	0.50367	0.48906	-0.46862	0.60684	0	0	0.00207039	0.0121951	0
NSDHL	0.110945	0.06791	0.48699	-0.24979	0.37738	0.636905	0.659406	0.00207039	0.284553	0.0816733
DAGLA	0.417273	0.356814	0.48444	-0.178274	0.42149	0.0337302	0.00990099	0.00207039	0.457317	0.0418327
DAGLB	0.417273	0.356814	0.48444	-0.178274	0.42149	0.0337302	0.00990099	0.00207039	0.457317	0.0418327
PREB	0.318661	0.225256	0.48403	-0.33578	0.42813	0.162698	0.209901	0.00207039	0.136179	0.0418327
MPL	-0.3521	-0.33473	-0.48286	0.34835	-0.46576	0.104839	0.0161616	0.00193424	0.112205	0.0140562
PNRC1	-0.42678	-0.248585	-0.47536	0.312557	-0.40468	0.0241935	0.127273	0.00193424	0.183071	0.0321285
MAP3K8	0.46116	0.30636	0.47464	-0.39037	0.55316	0.0119048	0.0712871	0.00207039	0.0650407	0
SENP2	0.14089	0.109957	0.47267	-0.37461	0.252551	0.531746	0.546535	0.00207039	0.0833333	0.314741
MGAT1	0.206742	0.000949	0.472	-0.188767	0.186754	0.367063	0.99604	0.00207039	0.422764	0.454183
NCOA4	0.52255	0.37637	0.46888	-0.53067	0.61228	0.00198413	0.00594059	0.00207039	0.00609756	0
MAF	-0.42617	-0.165627	-0.46194	0.45481	-0.51721	0.0241935	0.365657	0.00193424	0.00984252	0.00401606
EXT1	-0.46418	-0.35916	-0.46153	0.43855	-0.50548	0.00806452	0.0040404	0.00193424	0.023622	0.0060241
ADAM15	0.55826	0.2648	0.45918	-0.56598	0.60243	0.00198413	0.122772	0.00207039	0.00406504	0
KCNJ10	0.5117	0.315895	0.4575	-0.37225	0.50449	0.00198413	0.0574257	0.00207039	0.0833333	0.00996016
MAP3K14	0.47512	0.37717	0.45729	-0.17854	0.48252	0.00992064	0.00594059	0.00207039	0.457317	0.0179283
LIMK2	0.44166	0.42373	0.45724	-0.345935	0.5264	0.0238095	0	0.00207039	0.123984	0.00199203
RPL10L	0.36449	0.3385	0.45722	-0.457	0.49453	0.0892857	0.0237624	0.00207039	0.0121951	0.0119522
RPL11	0.36449	0.3385	0.45722	-0.457	0.49453	0.0892857	0.0237624	0.00207039	0.0121951	0.0119522
RPL13A	0.36449	0.3385	0.45722	-0.457	0.49453	0.0892857	0.0237624	0.00207039	0.0121951	0.0119522
RPL15	0.36449	0.3385	0.45722	-0.457	0.49453	0.0892857	0.0237624	0.00207039	0.0121951	0.0119522
RPL19	0.36449	0.3385	0.45722	-0.457	0.49453	0.0892857	0.0237624	0.00207039	0.0121951	0.0119522
RPL23	0.36449	0.3385	0.45722	-0.457	0.49453	0.0892857	0.0237624	0.00207039	0.0121951	0.0119522
RPL23A	0.36449	0.3385	0.45722	-0.457	0.49453	0.0892857	0.0237624	0.00207039	0.0121951	0.0119522
RPL26L1	0.36449	0.3385	0.45722	-0.457	0.49453	0.0892857	0.0237624	0.00207039	0.0121951	0.0119522
RPL37	0.36449	0.3385	0.45722	-0.457	0.49453	0.0892857	0.0237624	0.00207039	0.0121951	0.0119522
RPL8	0.36449	0.3385	0.45722	-0.457	0.49453	0.0892857	0.0237624	0.00207039	0.0121951	0.0119522
RSL24D1	0.36449	0.3385	0.45722	-0.457	0.49453	0.0892857	0.0237624	0.00207039	0.0121951	0.0119522
LOXL1	-0.175773	-0.068778	-0.45593	0.081006	-0.268306	0.469758	0.634343	0.00193424	0.687008	0.220884
SRPRB	0.391388	0.19997	0.45507	-0.363279	0.47054	0.0496032	0.291089	0.00207039	0.0995935	0.0239044
MMP12	0.2548	0.092467	0.45471	-0.424621	0.246147	0.271825	0.594059	0.00207039	0.0406504	0.334661
HMGN5	-0.49447	-0.254977	-0.45371	0.48752	-0.56495	0.00201613	0.121212	0.00386847	0.00590551	0.00200803
EXOSC8	0.46984	0.43789	0.45216	-0.51566	0.51474	0.00992064	0	0.00207039	0.00609756	0.00199203
RPS6	0.53834	0.36799	0.45078	-0.45219	0.58578	0.00198413	0.00792079	0.00207039	0.0142276	0
NDUFA5	0.378132	0.334	0.45073	-0.40624	0.56239	0.0714286	0.0356436	0.00207039	0.0528455	0
NPY5R	0.266998	-0.02306	0.44964	-0.300232	0.311225	0.240079	0.844444	0.00207039	0.189024	0.207171
DUSP3	0.34562	0.32761	0.4493	-0.332006	0.43775	0.121032	0.0455446	0.00207039	0.140244	0.0338645
PRDM1	-0.44684	-0.259861	-0.44866	0.270515	-0.47862	0.0141129	0.107071	0.00386847	0.265748	0.0120482
PPP1R14B	0.336767	0.183057	0.44771	-0.234053	0.375491	0.132937	0.346535	0.00207039	0.325203	0.0856574
SFPQ	0.328339	0.180026	0.44712	-0.08558	0.247599	0.14881	0.358416	0.00207039	0.670732	0.328685
CSNK1E	0.4485	0.283935	0.44552	-0.166355	0.391719	0.0178571	0.0990099	0.00207039	0.487805	0.0677291
HRAS	0.58577	0.43628	0.444338	-0.55222	0.66265	0	0	0.00207039	0.00406504	0
DTNA	0.39661	0.216221	0.4426	-0.350718	0.41083	0.0456349	0.231683	0.00207039	0.115854	0.061753
ERCC1	0.383	0.208681	0.44122	-0.416	0.47054	0.0615079	0.251485	0.00207039	0.0487805	0.0239044
ACBD3	0.292322	0.233292	0.44082	-0.269971	0.3662	0.204365	0.194059	0.00207039	0.239837	0.10757
LMNB2	0.242283	0.172827	0.44012	-0.280056	0.373034	0.299603	0.384158	0.00207039	0.219512	0.0936255
CHERP	0.147826	0.233562	0.43567	-0.077862	0.34303	0.519841	0.192079	0.00207039	0.697154	0.14741
GPR62	0.107842	0.0711	0.43464	0.023274	0.265497	0.638889	0.657426	0.00207039	0.891732	0.284861
PSMB2	0.43297	0.28949	0.43462	-0.46582	0.5638	0.0277778	0.0851485	0.00207039	0.0121951	0
CALM1	0.369762	0.139692	0.43451	-0.400288	0.432459	0.0833333	0.477228	0.00207039	0.0569106	0.0398406
GPR26	0.37262	0.180937	0.43445	-0.38274	0.43828	0.0753968	0.352475	0.00207039	0.0711382	0.0338645
APOA5	-0.29778	-0.037051	-0.43024	0.29831	-0.3785	0.207661	0.773737	0.00967118	0.218504	0.0562249
STXBP1	-0.45966	-0.282253	-0.42967	0.417856	-0.48752	0.00806452	0.0606061	0.00967118	0.0314961	0.00803213
C19ORF10	0.33897	0.22687	0.42947	-0.324933	0.44755	0.128968	0.205941	0.00207039	0.158537	0.0278884
MED15	0.350421	0.09598	0.42918	-0.1931	0.261358	0.107143	0.582178	0.00207039	0.404472	0.298805
BAG1	-0.278412	-0.215155	-0.42904	0.126679	-0.29074	0.235887	0.244444	0.00967118	0.598425	0.174699
FTSJ1	0.43715	0.29782	0.42859	-0.40881	0.48497	0.0257937	0.0732673	0.00207039	0.0528455	0.0179283
POLR1C	0.162081	0.237615	0.42746	-0.292903	0.331226	0.494048	0.178218	0.00207039	0.20122	0.173307
AHR	-0.42556	-0.247976	-0.42735	0.33613	-0.46326	0.0262097	0.127273	0.00967118	0.137795	0.0140562
NAT10	-0.39434	-0.24193	-0.42717	0.337755	-0.400878	0.046371	0.145455	0.00967118	0.135827	0.0341365
RFXANK	-0.472726	-0.164165	-0.42572	0.52989	-0.51975	0.00403226	0.371717	0.0116054	0.00590551	0.00401606
FOXM1	0.14475	0.109008	0.42504	-0.355592	0.249855	0.525794	0.554455	0.00207039	0.103659	0.328685
F10	-0.306	-0.3602	-0.42471	0.41081	-0.40229	0.191532	0.0040404	0.0116054	0.0354331	0.0341365
PNPO	0.45923	0.38732	0.424448	-0.39179	0.57153	0.0119048	0.00594059	0.00207039	0.0650407	0
HTRA1	0.453957	0.087471	0.42366	-0.24161	0.445637	0.015873	0.611881	0.00207039	0.310976	0.0298805
SET	0.47102	0.200305	0.42304	-0.40398	0.53167	0.00992064	0.289109	0.00207039	0.0569106	0
CPT2	0.424609	0.137384	0.42276	-0.50329	0.50227	0.031746	0.487129	0.00207039	0.00609756	0.00996016
NDUFS6	0.051018	0.045441	0.42217	0.199074	0.229159	0.787698	0.742574	0.00207039	0.44685	0.36255
RFC2	0.45667	0.35107	0.41816	-0.345174	0.50136	0.0138889	0.0158416	0.00207039	0.123984	0.0119522
GNA12	0.49359	0.154251	0.41644	-0.400161	0.464805	0.00198413	0.437624	0.00207039	0.0569106	0.0278884
STAT3	0.242932	0.087843	0.41517	-0.47951	0.439068	0.299603	0.611881	0.00207039	0.0101626	0.0338645
ADAM17	0.41357	0.28999	0.4151	-0.403693	0.47799	0.0376984	0.0851485	0.00207039	0.0569106	0.0219124
PHYH	0.5668	0.414185	0.414921	-0.355903	0.5494	0.00198413	0	0.00207039	0.103659	0
PAPD7	0.38995	0.146669	0.41292	-0.41781	0.47233	0.0515873	0.465347	0.00414079	0.0487805	0.0239044
METTL1	0.125284	0.29789	0.41285	-0.21996	0.32632	0.597222	0.0732673	0.00414079	0.347561	0.183267
G3BP1	0.53732	0.46822	0.4107	-0.47932	0.63383	0.00198413	0	0.00414079	0.0101626	0
SLC1A5	-0.44029	-0.293273	-0.40928	0.275762	-0.415868	0.0181452	0.0343434	0.0135397	0.253937	0.0281125
MDH2	0.422907	0.229353	0.40919	-0.2898	0.396713	0.031746	0.20198	0.00414079	0.207317	0.0657371
CTBP1	0.31426	0.02846	0.40872	-0.29622	0.32665	0.166667	0.833663	0.00414079	0.197154	0.183267
GPX4	0.323114	0.257563	0.40858	-0.24257	0.35133	0.150794	0.132673	0.00414079	0.308943	0.131474
F2R	0.33941	0.32994	0.40807	-0.366	0.388125	0.128968	0.0415842	0.00414079	0.0934959	0.0697211
MCM2	0.139914	0.02211	0.40784	-0.204342	0.304653	0.535714	0.877228	0.00414079	0.376016	0.2251
NUMB	0.387129	0.310555	0.40733	-0.401014	0.4375	0.0575397	0.0653465	0.00414079	0.0569106	0.0358566
B4GALT4	0.40136	0.31068	0.40727	-0.37754	0.48109	0.0456349	0.0653465	0.00414079	0.0792683	0.0219124
PPP2R5E	-0.34234	-0.22624	-0.40727	0.25176	-0.35675	0.116935	0.212121	0.0135397	0.299213	0.0843373
EXOSC4	0.358965	0.242421	0.40695	-0.367867	0.408599	0.0992063	0.164356	0.00414079	0.0894309	0.061753
PSMD1	0.40723	0.25135	0.40657	-0.4141	0.49889	0.0456349	0.146535	0.00414079	0.050813	0.0119522
SEC61A2	0.34149	0.210534	0.40637	-0.33922	0.37677	0.128968	0.247525	0.00414079	0.128049	0.0836653
AGL	0.53837	0.44257	0.406066	-0.4824	0.57098	0.00198413	0	0.00414079	0.00813008	0
KSR2	0.148937	0.053031	0.40564	-0.2141	0.200457	0.517857	0.70495	0.00414079	0.353659	0.424303
ATP1A3	0.0867	0.32063	0.40476	-0.35458	0.38557	0.684524	0.0534653	0.00414079	0.105691	0.0717131
IFI16	-0.48285	-0.30561	-0.404616	0.48056	-0.48543	0.00403226	0.0242424	0.0154739	0.00590551	0.00803213
BZW2	0.340196	0.103322	0.40414	-0.321543	0.42903	0.128968	0.568317	0.00414079	0.158537	0.0418327
GAMT	0.417	0.244014	0.4037	-0.32767	0.39615	0.0357143	0.160396	0.00621118	0.150407	0.0657371
CA7	-0.49795	-0.30736	-0.40363	0.40166	-0.46947	0.00201613	0.0242424	0.0154739	0.0472441	0.0140562
LPHN1	-0.261809	-0.261059	-0.40289	0.085003	-0.39783	0.258065	0.10101	0.0174081	0.679134	0.0381526
ACAT2	0.54654	0.22779	0.40209	-0.5663	0.57334	0.00198413	0.20396	0.00621118	0.00406504	0
GPR148	-0.35446	-0.120956	-0.40208	0.28476	-0.362466	0.0987903	0.50303	0.0174081	0.23622	0.0823293
PAICS	-0.42116	-0.185373	-0.40068	0.33769	-0.40536	0.0322581	0.321212	0.0174081	0.135827	0.0321285
DNAJC1	0.51815	0.32155	0.400554	-0.49482	0.57017	0.00198413	0.0534653	0.00621118	0.00609756	0
AFG3L2	0.3982	-0.020664	0.40013	-0.44378	0.4522	0.0456349	0.858586	0.00621118	0.0284553	0.0278884
CARD9	0.220728	0.201065	0.39949	-0.221335	0.392571	0.347222	0.287129	0.00621118	0.345528	0.0677291
OTUD3	-0.39901	-0.20984	-0.39922	0.381731	-0.42743	0.0423387	0.258586	0.0193424	0.0649606	0.0200803
GPR101	0.47863	0.39804	0.39911	-0.334629	0.49565	0.00793651	0.0019802	0.00621118	0.138211	0.0119522
HSP90B1	0.11439	0.1094	0.39911	-0.3271	0.361593	0.632937	0.550495	0.00621118	0.150407	0.113546
MAP3K7	0.11439	0.1094	0.39911	-0.3271	0.361593	0.632937	0.550495	0.00621118	0.150407	0.113546
NR0B1	-0.41414	-0.35956	-0.39906	0.305354	-0.44755	0.0322581	0.0040404	0.0193424	0.190945	0.0180723
CAPNS1	-0.159495	-0.35485	-0.39901	0.106125	-0.35856	0.493952	0.0040404	0.0193424	0.639764	0.0843373
GPRC5C	0.47043	0.37846	0.39881	-0.45306	0.58931	0.00992064	0.00594059	0.00621118	0.0142276	0
RIOK2	0.41273	0.141724	0.39861	-0.38117	0.46308	0.0376984	0.475248	0.00621118	0.0752033	0.0278884
STK11	-0.297183	-0.109325	-0.39812	0.254083	-0.341392	0.207661	0.531313	0.0193424	0.297244	0.106426
FXYD2	0.087045	0.35954	0.3978	-0.3279	0.38652	0.684524	0.00990099	0.00621118	0.148374	0.0697211
IL12A	-0.370809	-0.279679	-0.39763	0.247385	-0.331675	0.0806452	0.0666667	0.0193424	0.307087	0.12249
CHMP2A	0.190959	0.132838	0.39736	-0.14905	0.412238	0.422619	0.49703	0.00621118	0.534553	0.059761
IDO1	-0.33974	-0.286171	-0.39692	0.070591	-0.344584	0.118952	0.0565657	0.0193424	0.712598	0.0983936
ACAA1	0.284465	0.26222	0.39663	-0.213123	0.34131	0.21627	0.122772	0.00621118	0.353659	0.149402
MBOAT7	-0.2483	-0.054842	-0.39608	0.00015	-0.26276	0.28629	0.69697	0.0193424	1	0.228916
PSMD4	0.277254	-0.159964	0.39542	-0.329221	0.41688	0.22619	0.381818	0.00621118	0.144309	0.0517928
MRGPRD	-0.26706	-0.192738	-0.39525	0.31307	-0.3345	0.252016	0.30303	0.0193424	0.183071	0.118474
NDUFB7	0.40337	0.222537	0.39424	-0.40991	0.42403	0.0456349	0.215842	0.00621118	0.050813	0.0418327
ADCY9	0.410647	0.410403	0.39403	-0.22982	0.46349	0.0416667	0	0.00828157	0.333333	0.0278884
NDUFAF4	0.49791	0.37532	0.39385	-0.376298	0.48594	0.00198413	0.00594059	0.00828157	0.0833333	0.0159363
DYNLL2	0.40155	0.07155	0.39364	-0.37692	0.43683	0.0456349	0.657426	0.010352	0.0792683	0.0378486
SLC25A1	0.426537	0.358894	0.393493	-0.34406	0.5105	0.0277778	0.00990099	0.010352	0.123984	0.00398406
ATP1A2	0.088648	0.35401	0.39337	-0.35197	0.37758	0.68254	0.00990099	0.010352	0.113821	0.0776892
ATP1A4	0.088648	0.35401	0.39337	-0.35197	0.37758	0.68254	0.00990099	0.010352	0.113821	0.0776892
ATP1B1	0.088648	0.35401	0.39337	-0.35197	0.37758	0.68254	0.00990099	0.010352	0.113821	0.0776892
ATP1B2	0.088648	0.35401	0.39337	-0.35197	0.37758	0.68254	0.00990099	0.010352	0.113821	0.0776892
ATP1B3	0.088648	0.35401	0.39337	-0.35197	0.37758	0.68254	0.00990099	0.010352	0.113821	0.0776892
ATP1B4	0.088648	0.35401	0.39337	-0.35197	0.37758	0.68254	0.00990099	0.010352	0.113821	0.0776892
CEBPG	0.233246	0.022112	0.393	-0.40576	0.447831	0.319444	0.877228	0.010352	0.054878	0.0278884
PPIF	0.309594	-0.007853	0.39262	-0.465812	0.325394	0.174603	0.943434	0.010352	0.0121951	0.185259
AGT	0.427987	0.292054	0.39244	-0.242102	0.41428	0.0277778	0.0811881	0.010352	0.308943	0.0557769
HARS	-0.350594	-0.312427	-0.391859	0.31598	-0.44081	0.108871	0.0242424	0.0193424	0.183071	0.0180723
FDFT1	0.387217	0.23782	0.39169	-0.429701	0.48667	0.0555556	0.178218	0.010352	0.0345528	0.0159363
CDKN2C	-0.39425	-0.235462	-0.39127	0.45535	-0.4182	0.046371	0.171717	0.0193424	0.00984252	0.0261044
LIG1	0.378851	0.241101	0.39084	-0.149768	0.363855	0.0714286	0.166337	0.010352	0.53252	0.10757
RAB4A	-0.44769	-0.187534	-0.39034	0.47627	-0.48752	0.0141129	0.319192	0.0193424	0.00787402	0.00803213
FNTA	0.150636	-0.155192	0.39015	-0.344644	0.215558	0.509921	0.39596	0.010352	0.123984	0.388446
SLC6A14	0.46172	0.40987	0.39004	-0.369685	0.45591	0.0119048	0	0.010352	0.0894309	0.0278884
DVL2	0.58198	0.46348	0.38975	-0.46701	0.53637	0	0	0.010352	0.0121951	0
SETD7	-0.36822	-0.305697	-0.38963	0.327137	-0.37744	0.0826613	0.0242424	0.0193424	0.163386	0.0562249
ARG1	0.40164	0.263373	0.389584	-0.3868	0.51421	0.0456349	0.122772	0.010352	0.0711382	0.00199203
HIST1H2AC	-0.41401	-0.106594	-0.38934	0.4185	-0.4483	0.0322581	0.537374	0.0193424	0.0314961	0.0180723
AK4	-0.333426	-0.059611	-0.38919	0.1612	-0.1996	0.129032	0.672727	0.0212766	0.531496	0.38755
P2RY2	-0.35908	-0.29277	-0.38902	0.29635	-0.299829	0.0987903	0.0383838	0.0212766	0.222441	0.15261
PSMB5	0.397086	0.20837	0.38876	-0.415171	0.42781	0.0456349	0.255446	0.010352	0.050813	0.0418327
PLOD2	-0.38777	-0.24339	-0.38837	0.376386	-0.43177	0.0544355	0.139394	0.0212766	0.0669291	0.0200803
HSPA1A	0.08885	0.114791	0.38823	-0.205561	0.154768	0.68254	0.528713	0.010352	0.369919	0.545817
DYNLL1	0.40224	0.230661	0.38776	-0.42193	0.39058	0.0456349	0.19604	0.010352	0.0426829	0.0697211
DDB1	0.328212	0.30084	0.38732	-0.282017	0.40712	0.14881	0.0732673	0.010352	0.215447	0.061753
CES2	0.3427	0.40904	0.38708	-0.42333	0.48637	0.125	0	0.010352	0.0426829	0.0159363
PIAS1	0.4734	0.321448	0.38695	-0.370122	0.48594	0.00992064	0.0534653	0.010352	0.0894309	0.0159363
BLMH	-0.345974	-0.287257	-0.38669	0.10936	-0.352333	0.112903	0.0545455	0.0232108	0.63189	0.0883534
PGBD1	0.38936	0.30085	0.38648	-0.4182	0.47759	0.0535714	0.0732673	0.010352	0.046748	0.0219124
ATF6	0.314353	0.34641	0.38626	-0.239703	0.40092	0.166667	0.0178218	0.010352	0.313008	0.0657371
ATP2C1	0.282615	0.187386	0.38572	-0.183834	0.27701	0.218254	0.330693	0.010352	0.439024	0.272908
MELK	-0.42517	-0.2784	-0.384891	0.381606	-0.48414	0.0262097	0.0707071	0.0232108	0.0649606	0.00803213
CEBPA	0.422849	0.305076	0.384453	-0.213619	0.44606	0.031746	0.0712871	0.010352	0.353659	0.0298805
HSPG2	0.07225	0.058459	0.38433	-0.25807	0.06496	0.720238	0.685149	0.010352	0.26626	0.772908
HIST1H2BK	0.44323	0.38169	0.38385	-0.44482	0.43747	0.0198413	0.00594059	0.010352	0.0243902	0.0358566
FAH	0.228402	-0.004947	0.3838	-0.34643	0.317362	0.327381	0.965657	0.010352	0.123984	0.199203
RAD54L	0.159513	-0.20712	0.38361	-0.13117	0.14636	0.494048	0.262626	0.010352	0.587398	0.567729
IGBP1	0.49168	0.26354	0.383603	-0.385708	0.500537	0.00396825	0.122772	0.010352	0.0711382	0.0119522
SPP1	0.38839	0.251225	0.3828	-0.316832	0.36322	0.0535714	0.146535	0.010352	0.166667	0.10757
AURKAIP1	0.44	0.35095	0.382646	-0.419351	0.50792	0.0238095	0.0158416	0.010352	0.0447154	0.0059761
GLI3	0.40518	0.36987	0.38232	-0.333199	0.48802	0.0456349	0.00792079	0.010352	0.138211	0.0139442
ATP2A1	0.24277	-0.062412	0.38202	-0.21127	0.24579	0.299603	0.660606	0.010352	0.357724	0.334661
NAT1	0.4049	0.304573	0.38182	-0.246271	0.422907	0.0456349	0.0712871	0.010352	0.29878	0.0418327
BCL9	-0.061353	-0.253098	-0.38175	-0.01969	-0.070815	0.729839	0.123232	0.0251451	0.894309	0.763052
AKR1C2	-0.384523	-0.117795	-0.38175	0.197494	-0.370346	0.0564516	0.505051	0.0251451	0.448819	0.0702811
PRDM7	0.4697	0.29113	0.38171	-0.337805	0.45219	0.00992064	0.0831683	0.010352	0.130081	0.0278884
PEPD	0.025097	0.067985	0.38122	0.071095	0.038889	0.882937	0.659406	0.010352	0.71063	0.848606
ANO10	0.40532	0.28679	0.3812	-0.04384	0.376162	0.0456349	0.0930693	0.010352	0.794715	0.0856574
ATP4A	-0.50697	-0.291183	-0.380706	0.42466	-0.42714	0.00201613	0.0383838	0.0251451	0.0295276	0.0200803
RAB5A	0.377365	0.24852	0.38061	-0.397361	0.387199	0.0714286	0.146535	0.010352	0.0609756	0.0697211
ABCC4	-0.3953	-0.294047	-0.38052	0.31784	-0.39701	0.046371	0.0323232	0.0251451	0.175197	0.0381526
DHH	-0.33675	-0.047813	-0.38033	0.3548	-0.35413	0.125	0.719192	0.0251451	0.100394	0.0863454
SMAD3	-0.40024	-0.37719	-0.37993	0.298204	-0.42871	0.0403226	0	0.0251451	0.218504	0.0200803
ELK1	0.48978	0.33638	0.3798	-0.44676	0.52001	0.00396825	0.0277228	0.010352	0.0182927	0.00199203
PDE5A	-0.38512	-0.184279	-0.37895	0.40046	-0.43033	0.0564516	0.325253	0.0251451	0.0472441	0.0200803
NR2F6	0.325133	0.22377	0.37891	-0.16031	0.247242	0.150794	0.211881	0.010352	0.504065	0.330677
SLC10A1	0.320716	0.020121	0.37848	-0.493988	0.353084	0.156746	0.883168	0.010352	0.00609756	0.129482
SMNDC1	0.140441	0.102464	0.3781	-0.067479	0.18166	0.53373	0.570297	0.010352	0.723577	0.468127
EPHX1	0.41541	0.34808	0.37797	-0.36695	0.42661	0.0376984	0.0178218	0.010352	0.0914634	0.0418327
ALDH2	0.43283	0.40016	0.37781	-0.32458	0.50485	0.0277778	0.0019802	0.010352	0.158537	0.00996016
IFNGR1	-0.47284	-0.30979	-0.37728	0.46924	-0.4851	0.00403226	0.0242424	0.0270793	0.00787402	0.00803213
RANBP9	0.141371	0.060187	0.37723	-0.13034	0.167159	0.531746	0.685149	0.010352	0.587398	0.515936
FPR1	0.303966	0.022758	0.37658	-0.49231	0.330804	0.18254	0.871287	0.010352	0.00609756	0.173307
KDM3A	-0.26864	-0.27719	-0.37652	0.173478	-0.3265	0.252016	0.0707071	0.0290135	0.505906	0.126506
FPGS	-0.46194	-0.33605	-0.37643	0.41825	-0.49282	0.00806452	0.0121212	0.0290135	0.0314961	0.00803213
CEBPD	0.35389	0.07632	0.37629	-0.39094	0.40841	0.103175	0.639604	0.010352	0.0650407	0.061753
FER	-0.48475	-0.275851	-0.37592	0.47338	-0.48981	0.00403226	0.0707071	0.0290135	0.00787402	0.00803213
ITFG1	0.406277	0.45611	0.375911	-0.39863	0.48651	0.0456349	0	0.0124224	0.0589431	0.0159363
ATP1A1	0.08857	0.31669	0.37548	-0.34905	0.41609	0.68254	0.0574257	0.0124224	0.117886	0.0517928
RCHY1	-0.45354	-0.30869	-0.37539	0.42423	-0.46579	0.0100806	0.0242424	0.0290135	0.0295276	0.0140562
ARAF	0.280096	0.072502	0.37513	-0.278352	0.149788	0.220238	0.653465	0.0124224	0.219512	0.559761
HLA-DPA1	0.43644	0.289958	0.37481	-0.39805	0.4627	0.0257937	0.0851485	0.0144928	0.0609756	0.0278884
S100A4	0.37341	0.29925	0.37464	-0.156878	0.36059	0.0734127	0.0732673	0.0144928	0.510163	0.113546
RBBP8	0.363514	0.302098	0.37454	-0.334285	0.43564	0.0892857	0.0732673	0.0144928	0.138211	0.0378486
IPO4	0.43687	0.078191	0.37369	-0.48793	0.49418	0.0257937	0.637624	0.0144928	0.00813008	0.0119522
BATF	0.256769	-0.04128	0.37337	-0.235313	0.076975	0.267857	0.755556	0.0144928	0.323171	0.737052
CBS	0.43588	0.29558	0.37322	-0.399179	0.48167	0.0277778	0.0752475	0.0144928	0.0569106	0.0179283
PHGDH	0.071711	-0.047975	0.3732	-0.003654	0.089947	0.722222	0.719192	0.0144928	0.981707	0.701195
KIAA0196	0.48085	0.29034	0.37319	-0.455439	0.5038	0.00595238	0.0851485	0.0144928	0.0121951	0.00996016
SDHD	0.404517	0.38113	0.37303	-0.252983	0.44866	0.0456349	0.00594059	0.0144928	0.27439	0.0278884
RBM15B	0.363062	0.044347	0.37296	-0.190422	0.349536	0.0912698	0.748515	0.0144928	0.414634	0.131474
CYP2A6	-0.34691	-0.29114	-0.37258	0.30566	-0.40215	0.110887	0.0383838	0.0290135	0.190945	0.0341365
SRM	0.337348	0.242466	0.37238	-0.15686	0.330681	0.132937	0.164356	0.0144928	0.510163	0.173307
CNOT8	0.382798	0.325205	0.37236	-0.194879	0.339163	0.0615079	0.0475248	0.0144928	0.402439	0.153386
DDX10	0.44703	0.29482	0.37227	-0.424573	0.48056	0.0178571	0.0752475	0.0144928	0.0406504	0.0219124
SPHK1	0.22602	-0.209862	0.37217	-0.2142	0.20881	0.337302	0.258586	0.0144928	0.353659	0.40239
MEST	0.38923	0.32867	0.37216	-0.36148	0.42295	0.0535714	0.0435644	0.0144928	0.101626	0.0418327
SMAD7	0.47437	0.3535	0.372099	-0.44848	0.58568	0.00992064	0.0118812	0.0144928	0.0182927	0
KPNB1	-0.00307	-0.28891	-0.372	0.073092	-0.25241	0.981855	0.0505051	0.0290135	0.704724	0.251004
C5ORF62	0.34402	0.29122	0.37186	-0.40192	0.39125	0.123016	0.0831683	0.0165631	0.0569106	0.0697211
KIAA1009	0.352635	-0.02435	0.371648	-0.336981	0.181859	0.105159	0.832323	0.0165631	0.134146	0.468127
KCNQ2	0.37446	0.287226	0.37137	-0.279886	0.4198	0.0714286	0.0930693	0.0165631	0.219512	0.0458167
HOXB5	0.42142	0.202982	0.37136	-0.52675	0.44156	0.031746	0.283168	0.0165631	0.00609756	0.0338645
LCMT1	-0.332209	-0.090924	-0.37116	0.41072	-0.389355	0.133065	0.569697	0.0290135	0.0354331	0.0461847
S1PR4	-0.340672	-0.132998	-0.37114	0.29597	-0.28603	0.116935	0.476768	0.0290135	0.222441	0.182731
GPR151	-0.44568	-0.268252	-0.370929	0.402286	-0.41491	0.0141129	0.0868687	0.0290135	0.0472441	0.0281125
NDUFA4	0.43807	0.355086	0.370731	-0.35967	0.49608	0.0257937	0.00990099	0.0165631	0.103659	0.0119522
BAZ1B	0.42991	0.29452	0.37024	-0.390421	0.42306	0.0277778	0.0752475	0.0186335	0.0650407	0.0418327
APC	-0.042139	-0.050294	-0.36988	-0.185224	-0.056115	0.814516	0.713131	0.0290135	0.434959	0.805221
HLA-DRB3	0.332469	0.244919	0.36966	-0.363757	0.41727	0.136905	0.158416	0.0186335	0.0995935	0.0517928
GPR78	0.45007	0.31218	0.369413	-0.46747	0.50571	0.015873	0.0633663	0.0186335	0.0121951	0.00796813
CA2	-0.35119	-0.23775	-0.36865	0.305783	-0.40941	0.106855	0.161616	0.0290135	0.190945	0.0281125
AATF	0.45951	0.26443	0.36775	-0.57086	0.58891	0.0119048	0.122772	0.0186335	0.00406504	0
APOO	-0.346073	-0.193862	-0.36698	0.424288	-0.39068	0.112903	0.30101	0.0290135	0.0295276	0.0441767
PTP4A3	-0.41891	-0.332625	-0.36696	0.34617	-0.44087	0.0322581	0.0181818	0.0290135	0.120079	0.0180723
PGK1	0.44897	0.317473	0.366878	-0.380702	0.45924	0.0178571	0.0574257	0.0207039	0.0752033	0.0278884
FOSL1	0.38282	0.228801	0.36661	-0.44217	0.40483	0.0615079	0.20396	0.0227743	0.0284553	0.061753
KCNN4	-0.276799	-0.28148	-0.36617	0.25887	-0.34328	0.235887	0.0626263	0.0290135	0.28937	0.100402
FABP4	0.10106	0.226344	0.36608	0.03255	0.298552	0.650794	0.205941	0.0227743	0.84252	0.239044
PTPN12	-0.41142	-0.284892	-0.36596	0.168463	-0.420365	0.0322581	0.0606061	0.0290135	0.519685	0.0240964
DNAJA3	0.4819	0.353432	0.36557	-0.4921	0.53337	0.00595238	0.0138614	0.0227743	0.00813008	0
PDS5A	0.367787	0.240343	0.365437	-0.35692	0.46307	0.0833333	0.168317	0.0227743	0.103659	0.0278884
ITGA2	0.45339	0.37903	0.36525	-0.46244	0.51105	0.015873	0.00594059	0.0227743	0.0121951	0.00398406
INTS3	0.292479	0.32826	0.36505	-0.106714	0.35692	0.204365	0.0455446	0.0227743	0.621951	0.123506
FOSL2	0.169547	-0.022872	0.36491	-0.334229	0.162888	0.47619	0.844444	0.0227743	0.138211	0.523904
STK19	-0.431529	-0.215178	-0.364908	0.382865	-0.305942	0.0221774	0.244444	0.0309478	0.0649606	0.148594
ABCG8	0.39522	0.301061	0.36473	-0.271052	0.35618	0.0456349	0.0732673	0.0227743	0.235772	0.123506
SLC16A1	0.38528	0.34754	0.36465	-0.315784	0.43847	0.0575397	0.0178218	0.0227743	0.168699	0.0338645
RPL3	0.0575	0.3469	0.36451	-0.35697	0.38676	0.761905	0.0178218	0.0227743	0.103659	0.0697211
SLC5A6	0.03929	-0.0127	0.36437	0.101916	0.06776	0.825397	0.909091	0.0227743	0.639764	0.762948
IRS2	0.31284	0.385	0.36431	-0.3578	0.45625	0.168651	0.00594059	0.0227743	0.103659	0.0278884
PRKAR2B	0.21069	0.170169	0.36428	0.024526	0.24052	0.361111	0.390099	0.0227743	0.88189	0.344622
POLG	-0.43785	-0.28457	-0.364226	0.43741	-0.48147	0.0221774	0.0606061	0.0309478	0.023622	0.00803213
HYOU1	0.376807	0.300271	0.363963	-0.14997	0.251156	0.0714286	0.0732673	0.0227743	0.53252	0.320717
MYCBP	-0.080766	-0.03717	-0.36382	0.201494	-0.259151	0.66129	0.773737	0.032882	0.433071	0.240964
FGB	-0.394996	-0.117727	-0.363211	0.165153	-0.342138	0.046371	0.505051	0.032882	0.521654	0.104418
C1S	-0.41115	-0.161224	-0.3627	0.31865	-0.32945	0.0322581	0.381818	0.0348162	0.175197	0.124498
HLA-DQB1	0.37328	0.36548	0.36261	-0.38146	0.42837	0.0734127	0.00792079	0.0248447	0.0731707	0.0418327
CYB5B	0.43882	0.324408	0.362575	-0.347679	0.41726	0.0257937	0.0495049	0.0248447	0.123984	0.0517928
EIF2B5	-0.149565	-0.107536	-0.36257	0.178764	-0.29783	0.524194	0.537374	0.0348162	0.494094	0.154618
ASRGL1	0.44305	0.29841	0.36245	-0.330355	0.49156	0.0198413	0.0732673	0.0269151	0.142276	0.0139442
SLC12A3	-0.44189	-0.31797	-0.36236	0.45045	-0.50347	0.0181452	0.020202	0.0348162	0.011811	0.0060241
GUK1	0.46177	0.387941	0.361161	-0.48469	0.56025	0.0119048	0.00594059	0.0269151	0.00813008	0
PFAS	0.375461	0.164471	0.36077	-0.435252	0.42462	0.0714286	0.405941	0.0269151	0.0304878	0.0418327
ACY1	0.49047	0.354603	0.360692	-0.481	0.50897	0.00396825	0.00990099	0.0269151	0.0101626	0.0059761
RAC1	-0.50798	-0.32074	-0.36067	0.44756	-0.51463	0.00201613	0.020202	0.0386847	0.0137795	0.00401606
MTHFD1	0.284676	0.33403	0.36065	-0.273697	0.350484	0.21627	0.0356436	0.0269151	0.229675	0.131474
CNR1	0.335734	0.264283	0.35963	-0.289672	0.42895	0.132937	0.122772	0.0269151	0.207317	0.0418327
LRRC18	0.50805	0.35956	0.359543	-0.425969	0.49289	0.00198413	0.00990099	0.0269151	0.0406504	0.0139442
NDUFV1	0.240668	0.257021	0.35913	-0.136596	0.36476	0.303571	0.132673	0.0269151	0.571138	0.10757
PPP3R1	-0.409781	-0.254681	-0.359102	0.083517	-0.230985	0.0342742	0.121212	0.0386847	0.683071	0.295181
EIF4EBP1	-0.28312	-0.080683	-0.35891	0.22316	-0.304094	0.229839	0.591919	0.0386847	0.356299	0.148594
PAN2	0.251678	0.048956	0.35884	-0.243669	0.264888	0.279762	0.724752	0.0269151	0.304878	0.290837
E2F1	0.432635	0.268006	0.358734	-0.377178	0.392899	0.0277778	0.118812	0.0269151	0.0792683	0.0677291
SMARCC1	0.44617	0.47608	0.358594	-0.30984	0.54264	0.0178571	0	0.0269151	0.174797	0
CASP6	0.49279	0.33287	0.3585	-0.43413	0.47043	0.00198413	0.0376238	0.0269151	0.0304878	0.0239044
FDX1L	0.42565	0.332377	0.357813	-0.38911	0.4449	0.0277778	0.0376238	0.0269151	0.0670732	0.0318725
PCBD1	0.27381	0.29543	0.35746	-0.168466	0.27145	0.22619	0.0752475	0.0269151	0.485772	0.276892
FZD3	-0.358788	-0.264176	-0.35729	0.31811	-0.37905	0.0987903	0.0929293	0.0386847	0.175197	0.0562249
SPRED2	-0.37747	-0.28638	-0.35712	0.36827	-0.40429	0.0645161	0.0565657	0.0386847	0.0826772	0.0321285
GPR39	0.39795	0.35092	0.35711	-0.335562	0.47223	0.0456349	0.0158416	0.0269151	0.138211	0.0239044
KNDC1	0.42022	0.299388	0.356991	-0.466838	0.54326	0.031746	0.0732673	0.0269151	0.0121951	0
CBR3	0.38231	0.40671	0.35641	-0.36398	0.50071	0.0634921	0	0.0269151	0.0995935	0.0119522
AKT2	0.48302	0.34397	0.35627	-0.4518	0.5287	0.00595238	0.019802	0.0269151	0.0142276	0
GATA1	0.479174	0.35899	0.355989	-0.477405	0.53143	0.00793651	0.00990099	0.0269151	0.0101626	0
PROX1	0.384133	0.35374	0.355633	-0.15535	0.38638	0.0575397	0.00990099	0.0269151	0.51626	0.0697211
FOXQ1	0.42544	0.31841	0.3556	-0.40818	0.51465	0.031746	0.0574257	0.0269151	0.0528455	0.00199203
PARP4	0.312951	0.29954	0.35537	-0.4012	0.46314	0.166667	0.0732673	0.0269151	0.0569106	0.0278884
MYNN	-0.38051	-0.303025	-0.35522	0.241991	-0.32769	0.0625	0.0262626	0.040619	0.320866	0.126506
CREBBP	-0.39091	-0.150973	-0.354989	0.33219	-0.40594	0.0483871	0.408081	0.040619	0.145669	0.0301205
SPIC	0.424702	0.41158	0.354897	-0.362821	0.4727	0.031746	0	0.0269151	0.101626	0.0239044
AES	0.012726	-0.021015	0.3545	-0.117743	0.032638	0.94246	0.858586	0.0269151	0.613821	0.868526
PRAF2	0.40219	0.37311	0.35446	-0.45099	0.50372	0.0456349	0.00594059	0.0269151	0.0142276	0.00996016
GATAD2A	0.41722	0.270151	0.35428	-0.34377	0.45704	0.0357143	0.114851	0.0269151	0.123984	0.0278884
CCND1	0.21949	-0.207652	0.354219	-0.425712	0.22369	0.347222	0.262626	0.0269151	0.0406504	0.374502
CCNE1	0.21949	-0.207652	0.354219	-0.425712	0.22369	0.347222	0.262626	0.0269151	0.0406504	0.374502
RPS5	0.430271	0.30181	0.354198	-0.403044	0.462678	0.0277778	0.0732673	0.0269151	0.0569106	0.0278884
COPZ1	0.37472	0.259005	0.35416	-0.39065	0.46612	0.0714286	0.128713	0.0269151	0.0650407	0.0278884
PTGR1	0.366943	0.157425	0.3541	-0.232442	0.450069	0.0892857	0.423762	0.0269151	0.325203	0.0278884
SNAI3	-0.313633	-0.018683	-0.35389	0.313149	-0.364161	0.175403	0.868687	0.0425532	0.183071	0.0823293
CDCA4	0.39692	0.066676	0.35385	-0.3854	0.3319	0.0456349	0.659406	0.0269151	0.0711382	0.173307
PDE3B	-0.34848	-0.254844	-0.35364	0.302977	-0.349916	0.110887	0.121212	0.0425532	0.204724	0.0923695
DSG2	0.37575	0.2298	0.35341	-0.27279	0.36713	0.0714286	0.20198	0.0269151	0.235772	0.10757
PRKCD	0.362987	0.267417	0.35327	-0.310985	0.41787	0.0912698	0.118812	0.0269151	0.170732	0.0498008
KNG1	0.49083	0.368671	0.3529	-0.48267	0.50382	0.00396825	0.00792079	0.0269151	0.00813008	0.00996016
FEZ1	-0.177073	-0.287165	-0.35241	-0.172176	-0.217414	0.469758	0.0545455	0.0425532	0.47561	0.333333
INSR	0.347364	0.33667	0.35192	-0.126502	0.369262	0.119048	0.0257426	0.0269151	0.589431	0.101594
ATP6V0C	0.400093	0.18004	0.351548	-0.464477	0.469705	0.0456349	0.358416	0.0269151	0.0121951	0.0258964
OGDH	-0.48454	-0.299047	-0.351334	0.38273	-0.44117	0.00403226	0.030303	0.0425532	0.0649606	0.0180723
SPHK2	-0.37005	-0.31495	-0.35121	0.38279	-0.4247	0.0806452	0.0242424	0.0425532	0.0649606	0.0200803
SLC1A1	-0.298095	-0.169756	-0.35108	0.262413	-0.34938	0.207661	0.353535	0.0425532	0.285433	0.0923695
DDX5	0.34966	0.202429	0.35075	-0.33355	0.36665	0.109127	0.283168	0.0269151	0.138211	0.10757
POLR2K	0.412837	0.372068	0.350529	-0.36458	0.50013	0.0376984	0.00594059	0.0269151	0.097561	0.0119522
IRAK1	-0.008876	-0.045394	-0.3505	0.069056	-0.032033	0.955645	0.733333	0.0425532	0.720472	0.883534
CAMK2A	0.378134	0.37611	0.350289	-0.157235	0.343518	0.0714286	0.00594059	0.0269151	0.50813	0.145418
PFKFB3	0.41768	0.29365	0.35019	-0.393675	0.47918	0.0337302	0.0792079	0.0269151	0.0650407	0.0219124
ATMIN	0.29396	0.235754	0.350053	-0.33642	0.34966	0.198413	0.188119	0.0269151	0.134146	0.131474
DCLRE1B	0.148227	-0.25635	0.35005	-0.39167	0.37302	0.517857	0.117172	0.0269151	0.0650407	0.0936255
PFN2	0.131515	0.047541	0.34981	-0.261137	0.266812	0.575397	0.728713	0.0269151	0.264228	0.280876
CATSPER1	0.43833	0.31826	0.349591	-0.43642	0.4378	0.0257937	0.0574257	0.0269151	0.0284553	0.0338645
CATSPER2	0.43833	0.31826	0.349591	-0.43642	0.4378	0.0257937	0.0574257	0.0269151	0.0284553	0.0338645
CATSPER3	0.43833	0.31826	0.349591	-0.43642	0.4378	0.0257937	0.0574257	0.0269151	0.0284553	0.0338645
CATSPER4	0.43833	0.31826	0.349591	-0.43642	0.4378	0.0257937	0.0574257	0.0269151	0.0284553	0.0338645
ADC	0.4312	0.28397	0.34946	-0.40279	0.46894	0.0277778	0.0990099	0.0269151	0.0569106	0.0258964
RUVBL1	0.244721	0.26727	0.34936	-0.388951	0.50755	0.293651	0.118812	0.0269151	0.0670732	0.00796813
KREMEN1	0.38818	0.141995	0.349101	-0.188088	0.39458	0.0535714	0.473267	0.0269151	0.422764	0.0677291
NIT1	0.120203	0.058767	0.34909	-0.093499	0.176445	0.617063	0.685149	0.0269151	0.648374	0.484064
ENTPD6	0.40403	0.288482	0.348572	-0.32389	0.44925	0.0456349	0.0851485	0.0269151	0.158537	0.0278884
SSBP4	0.285395	0.295075	0.34786	-0.34972	0.341556	0.21627	0.0752475	0.0269151	0.117886	0.149402
SPDEF	0.25808	0.22915	0.34783	-0.23326	0.34267	0.263889	0.20198	0.0269151	0.325203	0.149402
CSF3	0.225584	-0.015368	0.34764	-0.205337	0.187187	0.339286	0.884848	0.0269151	0.373984	0.454183
CDKN1C	0.40598	0.275755	0.34751	-0.335368	0.40485	0.0456349	0.108911	0.0269151	0.138211	0.061753
FDPS	0.48042	0.29735	0.347426	-0.49892	0.52732	0.00595238	0.0732673	0.0269151	0.00609756	0
DHX8	-0.284446	-0.162612	-0.347422	0.374795	-0.249176	0.229839	0.371717	0.0483559	0.0669291	0.25502
MYL6	0.251419	0.057946	0.34724	-0.25071	0.264056	0.279762	0.689109	0.0269151	0.28252	0.294821
HOXA2	-0.326942	-0.16426	-0.34721	0.185771	-0.358984	0.149194	0.369697	0.0483559	0.466535	0.0843373
HMOX1	-0.272144	-0.172638	-0.34696	0.083259	-0.265078	0.243952	0.347475	0.0483559	0.683071	0.2249
SLC7A9	0.357558	0.321466	0.346541	-0.36486	0.41158	0.10119	0.0534653	0.0269151	0.0955285	0.059761
GPR56	0.46334	0.35539	0.34593	-0.332843	0.44963	0.0119048	0.00990099	0.0310559	0.138211	0.0278884
CDC25B	0.077992	0.037746	0.34592	-0.120472	0.130259	0.704365	0.782178	0.0310559	0.603659	0.599602
RPS19	0.50602	0.26754	0.345778	-0.5619	0.55575	0.00198413	0.118812	0.0310559	0.00406504	0
GADD45B	0.32955	0.31556	0.34577	-0.237872	0.41046	0.144841	0.0574257	0.0310559	0.315041	0.061753
PDE11A	-0.37461	-0.171949	-0.34559	0.111811	-0.38445	0.0725806	0.349495	0.0502901	0.627953	0.0502008
BRD8	-0.44619	-0.29663	-0.34546	0.46604	-0.44518	0.0141129	0.030303	0.0502901	0.00787402	0.0180723
ANO1	0.45906	0.36803	0.345238	-0.37087	0.45235	0.0119048	0.00792079	0.0310559	0.0894309	0.0278884
ESYT1	-0.45582	-0.35324	-0.34523	0.42673	-0.48468	0.00806452	0.0040404	0.0502901	0.0275591	0.00803213
BRPF3	0.46315	0.39208	0.345077	-0.49744	0.52389	0.0119048	0.0039604	0.0331263	0.00609756	0.00199203
EIF2S1	-0.41915	-0.233551	-0.34478	0.332732	-0.41283	0.0322581	0.173737	0.0502901	0.145669	0.0281125
GNPDA1	0.44783	0.37005	0.34476	-0.36004	0.46522	0.0178571	0.00792079	0.0331263	0.101626	0.0278884
CCNB2	0.37927	0.22471	0.34454	-0.42771	0.51325	0.0694444	0.211881	0.0331263	0.0406504	0.00199203
RNLS	-0.42707	-0.219436	-0.34446	0.4411	-0.49784	0.0241935	0.236364	0.0502901	0.023622	0.0060241
MDM4	-0.44109	-0.34019	-0.344329	0.32562	-0.40329	0.0181452	0.0121212	0.0502901	0.167323	0.0341365
STMN1	0.371114	0.296002	0.344174	-0.172061	0.39328	0.077381	0.0752475	0.0331263	0.47561	0.0677291
GMPR2	-0.280154	-0.092589	-0.34382	0.152816	-0.318405	0.233871	0.563636	0.0502901	0.545276	0.138554
INPPL1	-0.232591	-0.038873	-0.34364	-0.005011	-0.28398	0.326613	0.765657	0.0522244	0.973577	0.188755
FABP6	-0.244487	-0.2089	-0.34321	0.136501	-0.111926	0.298387	0.262626	0.0522244	0.57874	0.658635
S100A11	0.39738	0.075263	0.34296	-0.152988	0.312627	0.0456349	0.641584	0.0351967	0.528455	0.205179
HSD17B4	0.36919	0.25475	0.34292	-0.28006	0.342881	0.0833333	0.134653	0.0351967	0.219512	0.14741
HSD17B8	-0.310222	0.1804	-0.342784	0.172289	-0.125851	0.177419	0.354455	0.0522244	0.507874	0.61245
FKBP8	-0.304558	-0.100247	-0.34266	0.33117	-0.185914	0.197581	0.549495	0.0522244	0.149606	0.445783
BMP2	-0.417386	-0.36194	-0.342587	0.416869	-0.48048	0.0322581	0.0040404	0.0522244	0.0314961	0.0100402
PIK3C2A	-0.366491	-0.209146	-0.34227	0.136522	-0.342369	0.0866935	0.262626	0.0522244	0.57874	0.10241
QRSL1	0.45768	0.44908	0.342074	-0.34853	0.48101	0.0119048	0	0.0351967	0.117886	0.0219124
APOB	0.40474	0.29234	0.34206	-0.340749	0.44309	0.0456349	0.0811881	0.0351967	0.128049	0.0338645
DHRS2	0.37779	0.25094	0.34197	-0.33896	0.42137	0.0714286	0.146535	0.0351967	0.128049	0.0418327
DNTTIP2	0.25054	-0.129567	0.34178	-0.26275	0.278567	0.279762	0.490909	0.0351967	0.262195	0.270916
CTNNB1	0.36652	0.30058	0.34141	-0.235623	0.42397	0.0892857	0.0732673	0.0351967	0.321138	0.0418327
PPIH	0.42069	0.175361	0.341303	-0.41474	0.39676	0.031746	0.380198	0.0351967	0.050813	0.0657371
C9ORF96	0.347638	0.129368	0.34097	-0.23533	0.246812	0.119048	0.49901	0.0351967	0.323171	0.332669
HOXA10	-0.30371	-0.134556	-0.34077	0.223377	-0.31931	0.201613	0.464646	0.0580271	0.356299	0.138554
PAF1	0.37033	0.25017	0.340698	-0.34712	0.320734	0.077381	0.146535	0.0351967	0.123984	0.195219
RNF14	0.41282	0.289809	0.34043	-0.155575	0.396626	0.0376984	0.0851485	0.0351967	0.51626	0.0657371
PNKP	0.169399	0.204602	0.340209	-0.31117	0.197187	0.47619	0.273267	0.0351967	0.170732	0.428287
CTNNAL1	0.38257	0.33467	0.34016	-0.326784	0.41155	0.0615079	0.0316832	0.0351967	0.150407	0.059761
COG4	0.138301	0.150112	0.34001	-0.100149	0.30294	0.537698	0.459406	0.0372671	0.634146	0.229084
MPDZ	-0.359967	-0.134845	-0.33997	0.396436	-0.364471	0.0987903	0.464646	0.0580271	0.0511811	0.0783133
EPS8	0.28162	0.064719	0.33948	-0.26236	0.275195	0.218254	0.661386	0.0372671	0.264228	0.2749
MAOB	-0.40863	-0.33097	-0.339334	0.39926	-0.45211	0.0342742	0.0181818	0.0580271	0.0472441	0.0160643
SLC1A4	0.243839	0.098367	0.33923	-0.197911	0.280778	0.299603	0.576238	0.0372671	0.394309	0.266932
LARS	0.40719	0.37815	0.33919	-0.46352	0.52296	0.0456349	0.00594059	0.0372671	0.0121951	0.00199203
LEF1	-0.43717	-0.264069	-0.33914	0.352727	-0.41935	0.0221774	0.0929293	0.0580271	0.108268	0.0240964
CDK11B	0.368959	0.28998	0.3389	-0.34663	0.38491	0.0833333	0.0851485	0.0372671	0.123984	0.0717131
AHCY	0.293493	0.262956	0.338655	-0.103941	0.302942	0.198413	0.122772	0.0372671	0.628049	0.229084
MAOA	-0.40526	-0.29095	-0.338372	0.3819	-0.40594	0.0362903	0.0383838	0.0580271	0.0649606	0.0301205
NKIRAS1	-0.42889	-0.2347	-0.33834	0.34464	-0.44552	0.0241935	0.171717	0.0580271	0.122047	0.0180723
KLF14	-0.24482	-0.202566	-0.33824	0.26723	-0.25096	0.296371	0.272727	0.0580271	0.269685	0.25502
CDCA7L	0.369904	0.332049	0.338123	-0.138666	0.40382	0.0813492	0.039604	0.0372671	0.565041	0.063745
ATG4D	0.35026	0.30801	0.338068	-0.147472	0.320252	0.107143	0.0712871	0.0393375	0.536585	0.195219
EIF2AK1	-0.4186	-0.122743	-0.33767	0.46918	-0.42911	0.0322581	0.49899	0.0580271	0.00787402	0.0200803
EIF2B2	0.40372	0.277735	0.33763	-0.42618	0.47046	0.0456349	0.108911	0.0393375	0.0406504	0.0239044
NT5C2	0.398146	0.270138	0.337344	-0.45336	0.442295	0.0456349	0.114851	0.0393375	0.0142276	0.0338645
FANCG	0.37762	0.239081	0.33732	-0.369934	0.39774	0.0714286	0.172277	0.0393375	0.0894309	0.0657371
ALDH3B1	0.103424	0.054697	0.33721	-0.21919	0.115057	0.644841	0.69901	0.0393375	0.347561	0.645418
ATP2B1	0.193126	0.150852	0.337166	-0.34322	0.385888	0.418651	0.455446	0.0393375	0.123984	0.0697211
SOD1	0.49182	0.39549	0.337081	-0.42395	0.53085	0.00396825	0.0039604	0.0393375	0.0426829	0
GSDMB	0.49943	0.28851	0.336694	-0.49684	0.53602	0.00198413	0.0851485	0.0393375	0.00609756	0
PI4KAP2	0.36575	0.232409	0.33666	-0.39146	0.44933	0.0892857	0.194059	0.0393375	0.0650407	0.0278884
CACNA1A	-0.34978	-0.205567	-0.33655	0.360142	-0.3954	0.110887	0.264646	0.0580271	0.0925197	0.0381526
NARS	-0.50487	-0.30947	-0.336493	0.370111	-0.44539	0.00201613	0.0242424	0.0580271	0.0767717	0.0180723
PIK3C3	-0.44155	-0.240546	-0.33643	0.46853	-0.42806	0.0181452	0.151515	0.0580271	0.00787402	0.0200803
SAP18	0.231721	0.246275	0.33637	-0.27386	0.30565	0.321429	0.156436	0.0393375	0.229675	0.221116
CLTC	-0.38048	-0.212226	-0.33631	0.41493	-0.40821	0.0625	0.250505	0.0580271	0.0314961	0.0301205
CP	-0.45882	-0.248499	-0.33623	0.43872	-0.41158	0.00806452	0.127273	0.0580271	0.023622	0.0281125
NPSR1	0.299894	0.031028	0.336031	-0.55523	0.312127	0.18254	0.819802	0.0393375	0.00406504	0.207171
SNRK	0.4197	0.32424	0.33578	-0.132443	0.38035	0.031746	0.0495049	0.0393375	0.585366	0.0756972
GNPTAB	0.1883	-0.026936	0.33569	-0.17602	0.219	0.43254	0.822222	0.0393375	0.461382	0.380478
MLLT6	0.39408	0.34872	0.33547	-0.48606	0.45599	0.047619	0.0178218	0.0393375	0.00813008	0.0278884
CPSF4	0.37282	0.222247	0.33534	-0.39671	0.39041	0.0753968	0.215842	0.0393375	0.0609756	0.0697211
MED1	0.392844	0.055785	0.33526	-0.260958	0.22627	0.0496032	0.69703	0.0393375	0.264228	0.366534
OAZ1	-0.4673	-0.292871	-0.33518	0.370852	-0.43292	0.00604839	0.0363636	0.0580271	0.0767717	0.0180723
NDUFA6	-0.083879	-0.006706	0.33517	0.24748	-0.168149	0.659274	0.959596	0.0393375	0.307087	0.485944
KDELR3	0.38261	0.28097	0.33455	-0.265278	0.40004	0.0615079	0.10495	0.0393375	0.25813	0.0657371
AKAP11	0.40087	0.37808	0.33452	-0.298277	0.44942	0.0456349	0.00594059	0.0393375	0.191057	0.0278884
GPER	0.263821	-0.048367	0.334363	-0.329708	0.287466	0.242063	0.719192	0.0393375	0.144309	0.260956
GPR65	0.40422	0.250325	0.33429	-0.39487	0.45782	0.0456349	0.146535	0.0393375	0.0609756	0.0278884
ABCC3	-0.3362	-0.052529	-0.3339	0.263406	-0.28804	0.125	0.70101	0.0599613	0.279528	0.180723
MAS1L	-0.307369	-0.085671	-0.33385	0.39687	-0.33648	0.189516	0.581818	0.0599613	0.0511811	0.116466
FDX1	0.230827	0.008169	0.3337	-0.25551	0.268701	0.321429	0.950495	0.0393375	0.272358	0.278884
CNPY3	-0.020048	0.021824	-0.33361	0.131409	-0.185575	0.897177	0.877228	0.0599613	0.586614	0.445783
FAM120A	-0.047751	0.191407	-0.33342	-0.196414	-0.028611	0.788306	0.320792	0.0599613	0.398374	0.89759
BTG2	0.48671	0.224747	0.333398	-0.333079	0.44865	0.00595238	0.211881	0.0393375	0.138211	0.0278884
MTA3	0.33898	0.32039	0.33272	-0.146127	0.351319	0.128968	0.0534653	0.0414079	0.538618	0.131474
FOXO3	0.38379	0.26036	0.332641	-0.40515	0.39372	0.0595238	0.126733	0.0414079	0.0569106	0.0677291
PNN	0.187405	-0.000105	0.33262	-0.15711	0.14057	0.434524	1	0.0414079	0.510163	0.585657
IL12B	-0.336437	-0.146694	-0.332579	0.287465	-0.351451	0.125	0.432323	0.0599613	0.232283	0.0923695
LIPC	0.214501	0.268925	0.332343	-0.09375	0.150031	0.359127	0.116832	0.0414079	0.646341	0.559761
LIPG	0.214501	0.268925	0.332343	-0.09375	0.150031	0.359127	0.116832	0.0414079	0.646341	0.559761
DYRK1A	-0.33595	-0.217873	-0.332326	0.271888	-0.346763	0.125	0.238384	0.0599613	0.261811	0.0963855
ATG16L1	-0.42906	-0.25573	-0.332258	0.248874	-0.43144	0.0241935	0.119192	0.0599613	0.305118	0.0200803
RAMP1	0.421016	0.166724	0.331844	-0.364168	0.285969	0.031746	0.4	0.0414079	0.0995935	0.260956
AKR1A1	0.433474	0.090494	0.33182	-0.54601	0.55377	0.0277778	0.59802	0.0414079	0.00609756	0
SMARCAD1	0.37101	0.148207	0.331796	-0.4241	0.38904	0.077381	0.463366	0.0414079	0.0426829	0.0697211
CALY	0.38236	0.262481	0.3315	-0.343086	0.352653	0.0634921	0.122772	0.0414079	0.123984	0.131474
ING2	0.36237	0.235047	0.33145	-0.32462	0.35594	0.093254	0.188119	0.0414079	0.158537	0.123506
MTA1	0.242629	0.120445	0.33141	-0.26314	0.271347	0.299603	0.520792	0.0414079	0.262195	0.276892
PTRF	0.46614	0.271419	0.331364	-0.388017	0.451053	0.0119048	0.114851	0.0414079	0.0691057	0.0278884
HS3ST3A1	-0.37428	-0.078214	-0.33136	0.338989	-0.336111	0.0725806	0.59798	0.0599613	0.133858	0.116466
SNX6	-0.05283	-0.050329	-0.33135	0.0138	-0.083544	0.758065	0.713131	0.0599613	0.940945	0.7249
CCKBR	-0.4019	-0.255048	-0.33132	0.351203	-0.329187	0.0403226	0.121212	0.0599613	0.110236	0.124498
IDH3B	0.31457	0.198011	0.33116	-0.26172	0.34692	0.166667	0.30495	0.0414079	0.264228	0.139442
PSMA1	0.122234	0.240153	0.33109	-0.335	0.35943	0.611111	0.168317	0.0414079	0.138211	0.115538
SUOX	-0.342307	-0.2937	-0.330867	0.281033	-0.40655	0.116935	0.0343434	0.0599613	0.246063	0.0301205
FADS3	-0.277479	-0.33947	-0.33025	0.259831	-0.364257	0.235887	0.0121212	0.0599613	0.287402	0.0803213
STAM2	0.41101	0.33008	0.33004	-0.324002	0.44562	0.0416667	0.0415842	0.0414079	0.158537	0.0298805
SLC35A1	0.164319	0.118729	0.32977	-0.11164	0.18528	0.494048	0.524752	0.0414079	0.619919	0.458167
NR5A2	0.44256	0.273457	0.329626	-0.42555	0.42933	0.0218254	0.110891	0.0434783	0.0406504	0.0418327
SULT1A2	-0.365301	0.155166	-0.329469	0.216025	-0.239994	0.0907258	0.435644	0.0618956	0.393701	0.281124
GCGR	0.317977	0.057674	0.329303	-0.261935	0.271631	0.166667	0.693069	0.0434783	0.264228	0.276892
PLA2G2D	0.116087	0.247814	0.32822	-0.36725	0.36352	0.630952	0.148515	0.0434783	0.0914634	0.10757
PLCL1	0.116087	0.247814	0.32822	-0.36725	0.36352	0.630952	0.148515	0.0434783	0.0914634	0.10757
GPR156	0.47019	0.33797	0.327692	-0.32264	0.39322	0.00992064	0.0237624	0.0434783	0.158537	0.0677291
COPS5	0.09824	0.222225	0.32767	-0.267849	0.160203	0.654762	0.215842	0.0434783	0.252033	0.525896
HMGN4	0.475381	0.422568	0.327559	-0.291367	0.52367	0.00992064	0	0.0434783	0.203252	0.00199203
PPM1D	0.349281	0.18686	0.327498	-0.43581	0.40584	0.111111	0.332673	0.0434783	0.0304878	0.061753
CRYZ	0.38243	0.42443	0.32727	-0.249761	0.39006	0.0615079	0	0.0434783	0.284553	0.0697211
ADAR	0.36922	0.36931	0.32716	-0.31126	0.43768	0.0833333	0.00792079	0.0434783	0.168699	0.0338645
CDC25C	0.054027	-0.183688	0.32706	0.179117	0.054367	0.767857	0.325253	0.0434783	0.494094	0.810757
FAM114A2	0.02105	0.065104	0.32694	0.34352	0.02661	0.900794	0.661386	0.0455487	0.125984	0.890438
MKNK1	0.31528	0.142867	0.32691	-0.322597	0.319813	0.166667	0.471287	0.0455487	0.158537	0.195219
PHF21B	0.39279	0.3435	0.326724	-0.40975	0.41119	0.0496032	0.019802	0.0455487	0.050813	0.059761
CEP72	0.354179	0.166702	0.32672	-0.148969	0.232873	0.103175	0.40198	0.0455487	0.534553	0.354582
PTPRF	-0.39035	-0.35156	-0.326409	0.33	-0.45167	0.0524194	0.0040404	0.0618956	0.15748	0.0160643
OXT	-0.10572	-0.168885	-0.32638	0.00346	-0.124741	0.612903	0.355556	0.0618956	0.988189	0.620482
GTPBP8	-0.091666	-0.048873	-0.32612	0.016802	-0.127422	0.639113	0.717172	0.0618956	0.923228	0.61245
EAPP	0.289817	-0.121609	0.326105	-0.306159	0.239884	0.208333	0.50303	0.0455487	0.180894	0.344622
GATA3	0.388803	0.42346	0.326002	-0.41435	0.44053	0.0535714	0	0.0455487	0.050813	0.0338645
ASF1A	0.39226	0.28504	0.32599	-0.367151	0.39765	0.0496032	0.0950495	0.0455487	0.0914634	0.0657371
MYD88	0.42593	0.23744	0.325981	-0.381759	0.47821	0.0277778	0.178218	0.0455487	0.0731707	0.0219124
PET112	0.06735	0.041073	0.32594	-0.00115	0.119731	0.740079	0.764356	0.0455487	0.995935	0.629482
E2F6	-0.435161	-0.050861	-0.325852	0.454558	-0.449301	0.0221774	0.709091	0.0618956	0.00984252	0.0160643
GPR37	-0.225429	-0.37369	-0.32578	0.01392	-0.325714	0.34879	0	0.0618956	0.940945	0.128514
GPR34	-0.31516	-0.063627	-0.32559	0.299744	-0.35096	0.171371	0.656566	0.0618956	0.214567	0.0923695
GPR153	0.302219	0.32489	0.325318	-0.320083	0.42582	0.18254	0.0475248	0.0455487	0.160569	0.0418327
AXL	0.32257	0.106406	0.32522	-0.34555	0.33564	0.156746	0.560396	0.0455487	0.123984	0.163347
PIAS2	0.46076	0.244137	0.325196	-0.50623	0.49392	0.0119048	0.158416	0.0455487	0.00609756	0.0139442
KLF2	0.050504	0.000636	0.32508	0.195197	0.04215	0.789683	0.99802	0.0455487	0.46063	0.838645
APOH	0.349334	0.263261	0.325073	-0.392068	0.442155	0.111111	0.122772	0.0455487	0.0650407	0.0338645
KYNU	-0.277882	-0.247742	-0.325046	0.01663	-0.28421	0.235887	0.127273	0.0618956	0.923228	0.188755
CAPN1	0.073822	0.03047	0.325	-0.234607	0.12377	0.714286	0.823762	0.0455487	0.323171	0.61753
GPX3	-0.32884	-0.222982	-0.32466	0.068611	-0.249628	0.143145	0.230303	0.0618956	0.720472	0.25502
ITPKA	-0.259964	-0.238298	-0.32464	0.241813	-0.31983	0.258065	0.157576	0.0618956	0.320866	0.138554
NUP85	0.02748	-0.01319	0.32462	-0.25305	0.02687	0.876984	0.905051	0.0455487	0.272358	0.890438
MKX	0.350721	0.296229	0.324165	-0.3973	0.38427	0.107143	0.0752475	0.0455487	0.0609756	0.0717131
MBTPS1	0.36904	0.31446	0.32412	-0.29571	0.47322	0.0833333	0.0574257	0.0455487	0.197154	0.0239044
B3GNT1	0.339263	0.23985	0.32408	-0.327362	0.348948	0.128968	0.170297	0.0455487	0.150407	0.135458
OAT	-0.38206	-0.198872	-0.323987	0.346111	-0.445265	0.0564516	0.280808	0.0638298	0.120079	0.0180723
NOL3	0.406333	0.33442	0.323884	-0.4143	0.47637	0.0456349	0.0316832	0.0455487	0.050813	0.0239044
PSMA8	-0.3103	-0.047232	-0.3238	0.114214	-0.202755	0.177419	0.721212	0.0638298	0.627953	0.375502
CASP14	0.375825	0.31226	0.323757	-0.39283	0.372723	0.0714286	0.0633663	0.0455487	0.0650407	0.0956175
HSD17B7	-0.44003	-0.30621	-0.3236	0.43533	-0.4554	0.0201613	0.0242424	0.065764	0.023622	0.0160643
GRIN3A	-0.284009	-0.044842	-0.32298	0.296632	-0.198599	0.229839	0.737374	0.065764	0.220472	0.393574
ME2	0.33465	0.26494	0.32281	-0.345644	0.45437	0.132937	0.122772	0.0455487	0.123984	0.0278884
GPR123	-0.33833	-0.129948	-0.32277	0.12929	-0.32869	0.122984	0.490909	0.065764	0.590551	0.126506
MCM5	0.37975	0.30801	0.32274	-0.338224	0.39138	0.0694444	0.0712871	0.0455487	0.130081	0.0677291
PSIP1	-0.32886	-0.264786	-0.322702	0.27364	-0.28514	0.143145	0.0929293	0.065764	0.253937	0.186747
ALDH9A1	0.266728	0.31717	0.32216	-0.072495	0.38671	0.240079	0.0574257	0.0496894	0.713415	0.0697211
IGFBP5	0.268601	0.225168	0.322021	-0.091199	0.285552	0.236111	0.209901	0.0496894	0.656504	0.260956
BPHL	0.42891	0.183497	0.322	-0.45226	0.50639	0.0277778	0.344554	0.0496894	0.0142276	0.00796813
SOX3	-0.008382	0.019615	-0.32199	-0.00138	-0.01262	0.955645	0.885149	0.065764	0.995935	0.961847
SCN11A	-0.41517	-0.29565	-0.32168	0.171156	-0.39473	0.0322581	0.0323232	0.065764	0.511811	0.0381526
SCN1B	-0.41517	-0.29565	-0.32168	0.171156	-0.39473	0.0322581	0.0323232	0.065764	0.511811	0.0381526
SCN2B	-0.41517	-0.29565	-0.32168	0.171156	-0.39473	0.0322581	0.0323232	0.065764	0.511811	0.0381526
SCN3B	-0.41517	-0.29565	-0.32168	0.171156	-0.39473	0.0322581	0.0323232	0.065764	0.511811	0.0381526
SCN4B	-0.41517	-0.29565	-0.32168	0.171156	-0.39473	0.0322581	0.0323232	0.065764	0.511811	0.0381526
GPR137	-0.180043	-0.134114	-0.321437	0.38966	-0.38338	0.459677	0.472727	0.065764	0.0610236	0.0522088
SESN1	0.34741	0.3116	0.3214	-0.212474	0.36214	0.119048	0.0633663	0.0496894	0.357724	0.109562
IRS1	0.50541	0.38555	0.321311	-0.49423	0.50382	0.00198413	0.00594059	0.0496894	0.00609756	0.00996016
RYK	0.400075	-0.007886	0.321153	-0.300448	0.321376	0.0456349	0.943434	0.0496894	0.189024	0.195219
ELAC2	-0.355435	-0.216903	-0.321047	0.089828	-0.251591	0.0987903	0.242424	0.0676983	0.665354	0.253012
HCRTR1	0.50857	0.33646	0.321023	-0.36116	0.4691	0.00198413	0.0277228	0.0496894	0.101626	0.0258964
HCRTR2	0.50857	0.33646	0.321023	-0.36116	0.4691	0.00198413	0.0277228	0.0496894	0.101626	0.0258964
EP300	-0.3496	-0.28507	-0.320582	0.33635	-0.36466	0.110887	0.0585859	0.0676983	0.137795	0.0783133
GLRA3	0.40017	0.266885	0.320267	-0.29458	0.364906	0.0456349	0.120792	0.0496894	0.197154	0.10757
KCNA7	-0.2805	-0.28134	-0.32021	0.078923	-0.33756	0.233871	0.0626263	0.0676983	0.690945	0.11245
ARNTL	0.497425	0.317827	0.320048	-0.393401	0.46317	0.00198413	0.0574257	0.0496894	0.0650407	0.0278884
PABPC1	-0.02454	0.04236	0.31989	-0.183293	0.0737	0.881048	0.760396	0.0496894	0.441057	0.749004
SPAG4	0.3427	0.290861	0.31954	-0.290973	0.38061	0.125	0.0851485	0.0496894	0.203252	0.0756972
SLC25A24	0.4357	0.290716	0.319437	-0.389612	0.45073	0.0277778	0.0851485	0.0496894	0.0650407	0.0278884
KITLG	-0.416147	-0.351399	-0.31935	0.4644	-0.45582	0.0322581	0.0040404	0.0696325	0.00787402	0.0160643
SLC39A6	0.250784	0.207763	0.319113	-0.393447	0.363518	0.279762	0.255446	0.0496894	0.0650407	0.10757
NR2C2	-0.39961	-0.32112	-0.319077	0.34802	-0.44858	0.0423387	0.020202	0.0715667	0.112205	0.0180723
NUP133	0.30256	0.181333	0.31905	-0.376	0.33859	0.18254	0.350495	0.0496894	0.0833333	0.155378
NCAPD2	-0.363147	-0.268492	-0.31848	0.37755	-0.396702	0.0947581	0.0868687	0.0715667	0.0669291	0.0381526
IARS2	0.380268	0.246428	0.31836	-0.41515	0.40847	0.0694444	0.156436	0.0538302	0.050813	0.061753
PIGB	0.066535	-0.001303	0.318154	-0.070702	0.217835	0.742063	0.993939	0.0538302	0.715447	0.38247
HOXA1	0.45759	0.33483	0.318034	-0.42366	0.45297	0.0119048	0.0316832	0.0538302	0.0426829	0.0278884
F11	0.383228	0.172722	0.31793	-0.326996	0.36652	0.0615079	0.384158	0.0538302	0.150407	0.10757
ASGR2	0.37148	0.32496	0.317912	-0.31431	0.41157	0.0753968	0.0475248	0.0538302	0.168699	0.059761
HTR5A	-0.252338	-0.179441	-0.31759	0.02146	-0.228909	0.280242	0.331313	0.073501	0.899606	0.303213
GTF2I	0.38284	0.236233	0.317104	-0.31366	0.34732	0.0615079	0.186139	0.0538302	0.168699	0.139442
ATG7	0.43659	0.28126	0.31681	-0.41633	0.52348	0.0257937	0.10495	0.0538302	0.0487805	0.00199203
HCAR1	-0.39917	-0.15745	-0.316709	0.287394	-0.325844	0.0423387	0.387879	0.073501	0.232283	0.128514
CD14	0.330967	0.131423	0.31665	-0.154222	0.203165	0.142857	0.49901	0.0538302	0.522358	0.420319
CXCR2	-0.37994	-0.30891	-0.316563	0.34003	-0.40321	0.0625	0.0242424	0.073501	0.13189	0.0341365
HORMAD2	0.37268	0.232745	0.316529	-0.35838	0.44202	0.0753968	0.194059	0.0538302	0.103659	0.0338645
RAB27A	0.41698	0.154998	0.316428	-0.42562	0.45877	0.0357143	0.435644	0.0538302	0.0406504	0.0278884
GGPS1	0.307114	0.232613	0.316077	-0.371433	0.318299	0.178571	0.194059	0.0538302	0.0853659	0.199203
BNIP1	-0.36685	-0.309877	-0.31595	0.316435	-0.4017	0.0866935	0.0242424	0.073501	0.181102	0.0341365
NEU1	0.31943	0.206247	0.31562	-0.340739	0.35711	0.160714	0.259406	0.0538302	0.128049	0.123506
HADHA	-0.090686	-0.189833	-0.31536	0.04018	-0.111623	0.641129	0.305051	0.073501	0.811024	0.658635
LAMP2	-0.249476	-0.30613	-0.31524	0.21834	-0.31386	0.284274	0.0242424	0.073501	0.383858	0.144578
MAST4	-0.282308	-0.144586	-0.31518	0.383622	-0.371126	0.229839	0.438384	0.073501	0.0629921	0.0682731
BMPR1A	0.379848	0.30853	0.315179	-0.397004	0.47931	0.0694444	0.0693069	0.0538302	0.0609756	0.0219124
CTPS	0.3931	0.310481	0.315103	-0.34857	0.47131	0.0496032	0.0653465	0.0538302	0.117886	0.0239044
SMURF2	0.345661	0.287407	0.31452	-0.273983	0.38066	0.121032	0.0930693	0.0559006	0.229675	0.0756972
PSMA3	0.324733	0.31449	0.31443	-0.304048	0.3702	0.150794	0.0574257	0.057971	0.186992	0.0996016
NR1D2	-0.267885	0.136121	-0.31442	0.26614	-0.170471	0.252016	0.489109	0.0754352	0.273622	0.481928
RBM34	0.4114	0.255726	0.314387	-0.42275	0.44014	0.0376984	0.132673	0.057971	0.0426829	0.0338645
MYB	0.096	0.101796	0.31435	0.194567	0.110552	0.662698	0.570297	0.057971	0.46063	0.655378
CELSR2	-0.38361	-0.29353	-0.31422	0.31388	-0.38134	0.0564516	0.0343434	0.0754352	0.183071	0.0562249
HN1L	0.272088	0.23132	0.31392	-0.35206	0.36795	0.228175	0.19604	0.057971	0.113821	0.103586
CENPE	0.38636	0.32964	0.31389	-0.154368	0.37378	0.0575397	0.0415842	0.057971	0.520325	0.0936255
LEPREL1	-0.38029	-0.247944	-0.313783	0.34023	-0.3523	0.0625	0.127273	0.0754352	0.13189	0.0883534
AMIGO3	0.340022	0.212613	0.31378	-0.232222	0.402025	0.128968	0.243564	0.057971	0.327236	0.0657371
GABBR1	-0.397992	-0.3248	-0.31374	0.363715	-0.42733	0.0443548	0.020202	0.0754352	0.0905512	0.0200803
GATA2	0.3811	0.287928	0.31356	-0.138274	0.35509	0.0674603	0.0891089	0.057971	0.565041	0.125498
ANG	-0.213828	-0.200153	-0.31351	0.02753	-0.210803	0.377016	0.278788	0.0754352	0.870079	0.349398
POP4	0.52881	0.39077	0.313508	-0.37243	0.52092	0.00198413	0.0039604	0.057971	0.0833333	0.00199203
CRKL	0.41876	0.39014	0.313391	-0.43652	0.50073	0.031746	0.0039604	0.057971	0.0284553	0.0119522
PSMB10	-0.41589	-0.300703	-0.313201	0.407296	-0.4127	0.0322581	0.0282828	0.0754352	0.0433071	0.0281125
MNAT1	-0.41572	-0.172406	-0.31292	0.42979	-0.43173	0.0322581	0.347475	0.0754352	0.0255906	0.0200803
INTS12	-0.227732	-0.210642	-0.31288	0.068921	-0.265585	0.33871	0.254545	0.0754352	0.720472	0.2249
CSF2RB	0.33658	0.28504	0.312763	-0.09408	0.36515	0.132937	0.0950495	0.057971	0.644309	0.10757
IL5RA	0.33658	0.28504	0.312763	-0.09408	0.36515	0.132937	0.0950495	0.057971	0.644309	0.10757
SULT1A3	0.241807	0.226921	0.31274	-0.193334	0.34718	0.301587	0.205941	0.057971	0.404472	0.139442
BTRC	0.151856	0.060233	0.31268	-0.123497	0.17358	0.509921	0.685149	0.057971	0.589431	0.49004
B4GALT1	0.36171	0.24696	0.312569	-0.12103	0.40325	0.0952381	0.152475	0.057971	0.599593	0.063745
HIBADH	-0.204635	-0.164931	-0.31249	0.177436	-0.25206	0.395161	0.369697	0.0793037	0.496063	0.253012
CTH	0.32735	0.271094	0.31247	-0.189119	0.335875	0.14881	0.114851	0.057971	0.416667	0.161355
CISH	-0.37666	-0.391	-0.31218	0.38034	-0.4289	0.0685484	0	0.0793037	0.0649606	0.0200803
CHIC2	0.43777	0.346731	0.312062	-0.363266	0.43337	0.0257937	0.0178218	0.057971	0.0995935	0.0398406
CEBPB	-0.4137	-0.2683	-0.311933	0.43422	-0.47624	0.0322581	0.0868687	0.0793037	0.023622	0.0120482
BCL6	-0.258376	-0.3688	-0.311892	0.103137	-0.3762	0.268145	0	0.0793037	0.639764	0.0562249
PLA2G1B	0.3974	0.329075	0.311856	-0.172089	0.377876	0.0456349	0.0435644	0.0600414	0.47561	0.0776892
SERINC3	0.325798	0.228802	0.31183	-0.272414	0.42231	0.150794	0.20396	0.0600414	0.235772	0.0418327
HAL	0.372142	0.153579	0.31148	-0.220987	0.392749	0.0753968	0.439604	0.0600414	0.345528	0.0677291
RELA	0.081209	0.03124	0.3114	-0.083066	0.109008	0.698413	0.819802	0.0600414	0.680894	0.657371
FAT1	0.274611	0.243345	0.31136	-0.151706	0.276123	0.22619	0.160396	0.0600414	0.530488	0.2749
HSP90AB1	0.05346	-0.01233	0.31131	0.07362	0.08926	0.769841	0.915152	0.0600414	0.704724	0.701195
PIAS3	-0.395008	-0.179328	-0.311192	0.40506	-0.43461	0.046371	0.331313	0.0793037	0.0472441	0.0180723
RBPJ	0.342599	0.22683	0.31105	-0.16138	0.351486	0.126984	0.205941	0.0621118	0.504065	0.131474
MBD6	-0.33806	0.020247	-0.31103	0.34595	-0.29337	0.122984	0.883168	0.0793037	0.120079	0.166667
EZH2	0.262169	0.259829	0.310758	-0.33422	0.39896	0.25	0.126733	0.0621118	0.138211	0.0657371
NKIRAS2	0.25227	-0.151525	0.31071	-0.060787	0.109462	0.275794	0.408081	0.0621118	0.747967	0.657371
PEX12	0.263628	0.220382	0.31067	0.180025	0.261846	0.244048	0.217822	0.0621118	0.492126	0.298805
POLRMT	-0.39581	-0.290225	-0.310635	0.41369	-0.47657	0.046371	0.0444444	0.0793037	0.0334646	0.0120482
STX1A	0.265087	0.233112	0.31056	-0.134143	0.277726	0.240079	0.194059	0.0621118	0.579268	0.270916
BACE1	-0.33417	-0.21701	-0.310393	0.33875	-0.36084	0.129032	0.242424	0.0793037	0.133858	0.0823293
RBMS1	-0.334368	-0.22714	-0.31038	0.42039	-0.41143	0.129032	0.208081	0.0793037	0.0295276	0.0281125
RHOB	0.425622	0.121082	0.310304	-0.320834	0.43066	0.0297619	0.518812	0.0641822	0.160569	0.0398406
ITSN1	-0.3895	-0.215635	-0.310241	0.361434	-0.397131	0.0524194	0.244444	0.0793037	0.0925197	0.0381526
GTDC1	0.34071	0.25314	0.310191	-0.316808	0.338256	0.128968	0.138614	0.0641822	0.166667	0.155378
NAA25	-0.30126	-0.27528	-0.31016	0.183992	-0.37122	0.201613	0.0747475	0.0793037	0.480315	0.0682731
PRPSAP2	0.42669	0.37375	0.309842	-0.46141	0.51007	0.0277778	0.00594059	0.0662526	0.0121951	0.00398406
PSMD2	0.202425	0.2417	0.30968	-0.396087	0.36293	0.378968	0.166337	0.0662526	0.0609756	0.10757
B2M	-0.318619	-0.208544	-0.30956	0.35197	-0.38352	0.16129	0.262626	0.0812379	0.108268	0.0502008
RSU1	-0.400842	-0.262594	-0.309355	0.424764	-0.438645	0.0403226	0.0969697	0.0831721	0.0295276	0.0180723
SMARCB1	0.40178	0.221586	0.30903	-0.332494	0.335351	0.0456349	0.215842	0.0662526	0.138211	0.163347
RORA	0.48316	0.371245	0.308978	-0.38216	0.39715	0.00595238	0.00594059	0.0662526	0.0711382	0.0657371
AURKA	0.36952	0.218639	0.30896	-0.14729	0.3376	0.0833333	0.225743	0.0662526	0.536585	0.155378
CACNA1B	-0.328667	-0.224036	-0.30873	0.08309	-0.187148	0.143145	0.222222	0.0831721	0.683071	0.439759
SIM2	0.45964	0.3007	0.30869	-0.314096	0.45337	0.0119048	0.0732673	0.068323	0.168699	0.0278884
CDX1	0.34453	0.32903	0.3085	-0.34613	0.42835	0.121032	0.0435644	0.068323	0.123984	0.0418327
RBBP6	0.271844	0.034077	0.30832	-0.29404	0.29844	0.228175	0.8	0.068323	0.197154	0.239044
PWP1	-0.34063	-0.30553	-0.30822	0.198023	-0.4246	0.116935	0.0242424	0.0851064	0.448819	0.0200803
ERCC5	0.3545	0.27633	0.308057	-0.41867	0.46271	0.103175	0.108911	0.068323	0.046748	0.0278884
PDHB	-0.25931	-0.26155	-0.30801	5.3e-05	-0.31738	0.262097	0.10101	0.0851064	1	0.140562
ARG2	0.37812	0.30211	0.307931	-0.39338	0.43329	0.0714286	0.0732673	0.068323	0.0650407	0.0398406
SP100	-0.261471	-0.267201	-0.307905	0.117583	-0.196815	0.258065	0.0868687	0.0851064	0.616142	0.403614
FZD8	0.35265	0.238814	0.307881	-0.3831	0.33856	0.105159	0.174257	0.068323	0.0711382	0.155378
PRKAA1	0.33487	0.163521	0.307791	-0.34217	0.357908	0.132937	0.407921	0.0703934	0.123984	0.121514
PPARA	-0.31116	-0.222945	-0.307733	0.172079	-0.327638	0.175403	0.230303	0.0851064	0.507874	0.126506
PRR15L	0.31108	0.35591	0.307678	-0.256435	0.42546	0.170635	0.00990099	0.0703934	0.272358	0.0418327
CAPNS2	0.145825	-0.00921	0.30734	-0.322977	0.156252	0.519841	0.937374	0.0703934	0.158537	0.539841
LBR	-0.33873	-0.222605	-0.30706	0.382	-0.38536	0.122984	0.232323	0.0870406	0.0649606	0.0502008
POLR3E	0.224311	0.28708	0.30696	-0.126886	0.232771	0.339286	0.0930693	0.0703934	0.589431	0.354582
GYS1	-0.35001	-0.192238	-0.30692	0.299744	-0.34291	0.110887	0.30303	0.0870406	0.214567	0.10241
NR1H4	-0.4089	-0.29841	-0.3069	0.207844	-0.3316	0.0342742	0.030303	0.0870406	0.419291	0.12249
NCOA2	0.44899	0.41311	0.306725	-0.289548	0.398668	0.0178571	0	0.0703934	0.207317	0.0657371
GLRA1	-0.354464	-0.305335	-0.306709	0.313149	-0.41294	0.0987903	0.0242424	0.0870406	0.183071	0.0281125
NCOA1	0.41285	0.37493	0.306696	-0.298752	0.357589	0.0376984	0.00594059	0.0703934	0.189024	0.123506
PNLDC1	-0.26919	-0.152026	-0.30668	0.215257	-0.27226	0.252016	0.406061	0.0870406	0.399606	0.214859
OGG1	0.308155	0.253827	0.306675	-0.369345	0.39486	0.176587	0.136634	0.0703934	0.0894309	0.0677291
MTNR1A	-0.351029	-0.274024	-0.306585	0.330063	-0.352631	0.108871	0.0747475	0.0870406	0.15748	0.0883534
GTF2H3	0.44767	0.319382	0.306582	-0.38168	0.392898	0.0178571	0.0574257	0.0703934	0.0731707	0.0677291
GNGT2	-0.439399	-0.311369	-0.306452	0.49099	-0.50827	0.0201613	0.0242424	0.0870406	0.00590551	0.0060241
SSX3	-0.38151	-0.086025	-0.30629	0.205748	-0.39813	0.0564516	0.579798	0.0870406	0.423228	0.0361446
SRSF4	0.36109	0.291769	0.30597	-0.285352	0.41535	0.0992063	0.0811881	0.0703934	0.211382	0.0537849
COPA	0.19032	-0.26964	0.305951	-0.16389	0.193257	0.426587	0.0828283	0.0703934	0.493902	0.436255
LIPE	0.194513	0.272939	0.305892	-0.305079	0.233411	0.40873	0.110891	0.0703934	0.186992	0.354582
F12	-0.43315	-0.239623	-0.305773	0.33585	-0.39529	0.0221774	0.153535	0.0870406	0.139764	0.0381526
KCND2	0.36578	0.272233	0.305623	-0.211752	0.37521	0.0892857	0.112871	0.0703934	0.357724	0.0896414
KRT7	0.45518	0.256398	0.305387	-0.38342	0.38111	0.015873	0.132673	0.0703934	0.0711382	0.0756972
HOPX	-0.313263	-0.036835	-0.30534	0.360085	-0.3821	0.175403	0.773737	0.0889749	0.0925197	0.0542169
SRSF3	0.074195	0.043587	0.30522	-0.07509	0.115136	0.712302	0.752475	0.0703934	0.70122	0.645418
ABCG5	-0.107199	-0.080223	-0.30517	-0.21943	-0.097232	0.606855	0.593939	0.0889749	0.347561	0.690763
ETS2	0.370981	0.193317	0.305129	-0.38674	0.422146	0.077381	0.314851	0.0703934	0.0711382	0.0418327
PRCP	0.32681	0.27257	0.305124	-0.40555	0.44136	0.14881	0.112871	0.0703934	0.054878	0.0338645
SIX2	-0.38709	-0.296859	-0.304942	0.324807	-0.355462	0.0544355	0.030303	0.0909091	0.169291	0.0863454
IRF5	0.37881	0.342639	0.30471	-0.38679	0.46064	0.0714286	0.019802	0.0703934	0.0711382	0.0278884
HRH4	0.297403	0.113309	0.30452	-0.28784	0.349841	0.184524	0.536634	0.0703934	0.20935	0.131474
GREB1	0.44936	0.33897	0.304338	-0.3918	0.39776	0.0178571	0.0237624	0.0703934	0.0650407	0.0657371
NPBWR1	0.35701	0.32646	0.3041	-0.36451	0.46788	0.10119	0.0455446	0.0703934	0.097561	0.0258964
LZIC	0.3734	0.2973	0.303926	-0.38233	0.44825	0.0734127	0.0732673	0.0703934	0.0711382	0.0278884
PPIC	0.30412	0.199927	0.30366	-0.32177	0.36876	0.18254	0.291089	0.0703934	0.158537	0.101594
ATP6V0B	0.335651	0.084863	0.30357	-0.368226	0.34456	0.132937	0.619802	0.0703934	0.0894309	0.143426
NXF1	0.290168	0.272558	0.30341	-0.199708	0.38908	0.208333	0.112871	0.0703934	0.390244	0.0697211
CHRNB1	0.365012	0.319804	0.303315	-0.26693	0.41305	0.0892857	0.0574257	0.0703934	0.254065	0.059761
CHRND	0.365012	0.319804	0.303315	-0.26693	0.41305	0.0892857	0.0574257	0.0703934	0.254065	0.059761
CHRNE	0.365012	0.319804	0.303315	-0.26693	0.41305	0.0892857	0.0574257	0.0703934	0.254065	0.059761
CHRNG	0.365012	0.319804	0.303315	-0.26693	0.41305	0.0892857	0.0574257	0.0703934	0.254065	0.059761
PMPCB	0.32578	0.259605	0.303072	-0.37942	0.375731	0.150794	0.128713	0.0703934	0.0772358	0.0856574
HLF	-0.35715	-0.22554	-0.302947	0.223933	-0.341534	0.0987903	0.214141	0.0967118	0.356299	0.106426
DUSP7	-0.34606	-0.222448	-0.30284	0.327168	-0.36623	0.112903	0.232323	0.098646	0.163386	0.0763052
JAZF1	0.33235	0.250916	0.30278	-0.353009	0.35921	0.136905	0.146535	0.0703934	0.113821	0.115538
C2	-0.44356	-0.246095	-0.302737	0.42242	-0.41572	0.0181452	0.131313	0.098646	0.0295276	0.0281125
NOS1	-0.3764	-0.246643	-0.302638	0.41271	-0.46917	0.0685484	0.129293	0.098646	0.0334646	0.0140562
HGS	0.308384	0.26497	0.302529	-0.278595	0.40498	0.176587	0.122772	0.0724638	0.219512	0.061753
FAM57A	0.32798	0.246227	0.30248	-0.26329	0.312689	0.14881	0.156436	0.0724638	0.260163	0.205179
MAPK1IP1L	0.265505	0.044582	0.30232	-0.294474	0.157683	0.240079	0.748515	0.0724638	0.197154	0.535857
HSPA4	-0.376213	-0.31774	-0.30224	0.285684	-0.40154	0.0685484	0.020202	0.10058	0.232283	0.0341365
RRS1	0.265175	0.23893	0.30217	-0.28202	0.41516	0.240079	0.174257	0.0724638	0.215447	0.0537849
DRD4	0.39274	0.280726	0.30189	-0.354841	0.43618	0.0496032	0.10495	0.0724638	0.105691	0.0378486
MAPKAPK3	0.45988	0.38158	0.301653	-0.38422	0.51316	0.0119048	0.00594059	0.0724638	0.0711382	0.00199203
F5	-0.311233	-0.048473	-0.30156	0.231393	-0.316384	0.175403	0.717172	0.10058	0.34252	0.140562
BUB1B	0.43485	0.277722	0.301515	-0.357683	0.3997	0.0277778	0.108911	0.0724638	0.103659	0.0657371
PHB2	0.276498	0.033185	0.30119	0.24208	0.280224	0.22619	0.805941	0.0724638	0.320866	0.266932
MLL3	-0.43681	-0.255775	-0.30112	0.407014	-0.44637	0.0221774	0.119192	0.10058	0.0433071	0.0180723
METRN	0.192335	0.05628	0.30107	-0.217509	0.26388	0.418651	0.69505	0.0724638	0.349593	0.294821
CDIPT	-0.30698	-0.21498	-0.30103	0.255915	-0.3809	0.189516	0.246465	0.10058	0.295276	0.0562249
RPS16	0.43473	0.30534	0.300748	-0.43633	0.47342	0.0277778	0.0712871	0.0724638	0.0284553	0.0239044
NDUFB3	0.32926	0.243456	0.30067	-0.085179	0.304745	0.146825	0.160396	0.0745342	0.672764	0.2251
ANXA7	0.325423	0.31002	0.30052	-0.310457	0.35312	0.150794	0.0673267	0.0745342	0.172764	0.129482
DNAJB1	-0.33759	-0.241091	-0.30052	0.24272	-0.33791	0.122984	0.149495	0.102515	0.316929	0.11245
ATIC	-0.41142	-0.29461	-0.300449	0.321372	-0.45034	0.0322581	0.0323232	0.102515	0.169291	0.0160643
CYP51A1	-0.381987	-0.260301	-0.30038	0.40069	-0.384769	0.0564516	0.105051	0.102515	0.0472441	0.0502008
OTUD7A	0.139603	0.032728	-0.30027	-0.30001	0.125558	0.535714	0.813861	0.102515	0.189024	0.613546
PCDH15	-0.259066	-0.074938	-0.30003	0.25978	-0.24699	0.264113	0.610101	0.102515	0.287402	0.261044
KCNQ3	0.31053	0.31673	0.3	-0.29369	0.38157	0.172619	0.0574257	0.0786749	0.197154	0.0756972
FECH	-0.190909	-0.162205	-0.29996	0.01453	-0.166485	0.433468	0.373737	0.102515	0.938976	0.495984
SBNO1	0.037931	0.00281	0.29996	-0.001726	0.05278	0.827381	0.988119	0.0786749	0.99187	0.814741
HIST1H2BD	0.369752	0.31625	0.299783	-0.232162	0.393681	0.0833333	0.0574257	0.0786749	0.327236	0.0677291
SCRN1	-0.35981	-0.168188	-0.29957	0.00262	-0.24736	0.0987903	0.357576	0.102515	0.992126	0.261044
AIM2	-0.262833	-0.187311	-0.299561	0.140419	-0.290941	0.258065	0.319192	0.102515	0.572835	0.172691
PI4K2B	-0.39179	-0.25475	-0.29946	0.34072	-0.39263	0.0483871	0.121212	0.102515	0.13189	0.0421687
HMGCL	0.34455	0.176124	0.29942	-0.35676	0.39345	0.121032	0.378218	0.0786749	0.103659	0.0677291
SLC29A1	0.3659	0.244217	0.299346	-0.330466	0.354538	0.0892857	0.158416	0.0786749	0.142276	0.125498
CACNA2D2	-0.27931	-0.23667	-0.29934	0.205199	-0.2838	0.235887	0.167677	0.102515	0.423228	0.188755
HOXA6	-0.344768	-0.34141	-0.298885	0.272931	-0.35707	0.112903	0.0121212	0.102515	0.255906	0.0843373
GPRC5A	0.13611	0.096274	0.29888	-0.09499	0.13006	0.549603	0.582178	0.0786749	0.640244	0.601594
RARRES1	0.13611	0.096274	0.29888	-0.09499	0.13006	0.549603	0.582178	0.0786749	0.640244	0.601594
RORB	0.13611	0.096274	0.29888	-0.09499	0.13006	0.549603	0.582178	0.0786749	0.640244	0.601594
SGPL1	0.375809	0.173912	0.298809	-0.318388	0.303729	0.0714286	0.380198	0.0786749	0.162602	0.227092
ASCC3	-0.40297	-0.35307	-0.29866	0.38488	-0.47951	0.0383065	0.0040404	0.102515	0.0610236	0.0120482
LPAR3	0.50071	0.40684	0.298353	-0.40417	0.52512	0.00198413	0	0.0807453	0.0569106	0.00199203
RPS3	0.4311	0.333029	0.298329	-0.401055	0.47991	0.0277778	0.0376238	0.0807453	0.0569106	0.0219124
ANKRD37	-0.218869	-0.123962	-0.29831	0.12385	-0.22149	0.356855	0.49697	0.104449	0.598425	0.319277
NTSR1	-0.229927	-0.04236	-0.298062	0.214656	-0.212523	0.334677	0.749495	0.106383	0.403543	0.345382
ACVR1	0.347715	0.32157	0.297837	-0.382067	0.44691	0.119048	0.0534653	0.0807453	0.0711382	0.0298805
RPA3	0.41032	0.337992	0.297832	-0.356962	0.45351	0.0416667	0.0237624	0.0807453	0.103659	0.0278884
ADRB1	-0.251509	-0.185631	-0.29775	0.191127	-0.253451	0.282258	0.321212	0.106383	0.462598	0.251004
SOAT2	0.230458	0.24919	0.29774	-0.157918	0.241904	0.321429	0.146535	0.0807453	0.506098	0.344622
RALA	0.064691	0.192075	0.2977	-0.209062	0.251368	0.746032	0.316832	0.0807453	0.361789	0.320717
GTF2E2	0.313735	0.044322	0.29767	-0.134864	0.246542	0.166667	0.748515	0.0807453	0.577236	0.334661
MYLK	0.39716	0.3788	0.29763	-0.29919	0.3932	0.0456349	0.00594059	0.0828157	0.189024	0.0677291
STAT1	0.41688	0.3418	0.297357	-0.47376	0.53594	0.0357143	0.0217822	0.0828157	0.0101626	0
CDC20	-0.39879	-0.172787	-0.297226	0.361409	-0.37982	0.0423387	0.347475	0.106383	0.0925197	0.0562249
FZD4	0.4405	0.302761	0.297066	-0.52245	0.50345	0.0238095	0.0732673	0.0848861	0.00609756	0.00996016
G6PD	0.43253	0.292588	0.297041	-0.40259	0.46846	0.0277778	0.0811881	0.0869565	0.0569106	0.0258964
IL20	0.40046	0.28123	0.296819	-0.30813	0.35507	0.0456349	0.10495	0.0869565	0.178862	0.125498
BDKRB2	-0.37821	-0.223628	-0.296729	0.323112	-0.37754	0.0645161	0.230303	0.108317	0.169291	0.0562249
KLK6	-0.315697	-0.179318	-0.296678	0.265991	-0.280277	0.171371	0.331313	0.108317	0.273622	0.194779
IDH1	0.232641	0.280524	0.2966	-0.15326	0.319684	0.321429	0.10495	0.0869565	0.528455	0.199203
IFI30	-0.36204	-0.233344	-0.29641	0.192393	-0.35709	0.0947581	0.175758	0.110251	0.46063	0.0843373
AK2	0.292726	0.261233	0.296261	-0.206871	0.335013	0.202381	0.122772	0.0890269	0.365854	0.165339
LAMB1	-0.248606	-0.222399	-0.296185	-0.169336	-0.236182	0.28629	0.232323	0.112186	0.481707	0.285141
SOX2	0.302963	0.096606	0.296118	-0.32398	0.3261	0.18254	0.582178	0.0890269	0.158537	0.183267
INPP5D	0.405348	0.295349	0.29597	-0.214888	0.384008	0.0456349	0.0752475	0.0890269	0.353659	0.0717131
IKBKE	0.07715	-0.157972	0.29596	-0.04423	0.063951	0.704365	0.381818	0.0890269	0.792683	0.7749
ATG12	-0.078643	-0.013158	0.29583	-0.051854	-0.023634	0.667339	0.905051	0.0890269	0.78252	0.907631
IGFBP2	0.43665	0.25798	0.295787	-0.44474	0.51675	0.0257937	0.130693	0.0890269	0.0264228	0.00199203
ERCC4	-0.32709	-0.009326	-0.295392	0.39402	-0.34805	0.147177	0.935354	0.116054	0.0551181	0.0943775
KCND3	0.38113	0.34136	0.29535	-0.348407	0.40424	0.0674603	0.0217822	0.0890269	0.119919	0.063745
RPL7	0.38763	-0.035508	0.295251	-0.45362	0.43894	0.0555556	0.777778	0.0890269	0.0142276	0.0338645
PPARGC1A	-0.19623	-0.097259	-0.29501	0.188618	-0.254498	0.417339	0.555556	0.116054	0.464567	0.248996
ELF1	-0.24758	-0.203123	-0.29493	-0.062234	-0.23009	0.288306	0.272727	0.116054	0.74187	0.297189
MPZL1	-0.37648	-0.24596	-0.29483	0.33221	-0.34027	0.0685484	0.131313	0.116054	0.145669	0.106426
BHMT2	0.173755	0.230329	0.29472	-0.0888	0.318074	0.46627	0.2	0.0890269	0.660569	0.199203
SLC12A7	-0.35306	-0.175582	-0.29465	0.39227	-0.35525	0.104839	0.345455	0.116054	0.0570866	0.0863454
BBS9	0.40104	0.263623	0.294495	-0.337727	0.36613	0.0456349	0.122772	0.0890269	0.130081	0.10757
CA5A	-0.383	-0.30924	-0.29448	0.264579	-0.38215	0.0564516	0.0242424	0.116054	0.273622	0.0542169
CLEC16A	0.34156	0.226649	0.29447	-0.092286	0.34785	0.128968	0.205941	0.0890269	0.654472	0.135458
BCL7B	0.347158	0.160962	0.294466	-0.36601	0.317315	0.119048	0.413861	0.0890269	0.0934959	0.199203
GMNN	0.30866	0.013014	0.29443	-0.33639	0.35277	0.176587	0.924752	0.0890269	0.134146	0.131474
MYBL2	0.358507	0.264361	0.294409	-0.44463	0.3976	0.0992063	0.122772	0.0890269	0.0264228	0.0657371
GGT1	0.169113	0.26151	0.2943	-0.34775	0.318201	0.478175	0.122772	0.0890269	0.123984	0.199203
CNOT3	0.205786	-0.176406	0.29416	-0.224909	0.225633	0.369048	0.345455	0.0890269	0.337398	0.368526
SIRPG	-0.3493	-0.190291	-0.29414	0.347618	-0.41532	0.110887	0.305051	0.116054	0.112205	0.0281125
KCNMA1	-0.31494	-0.195106	-0.293925	0.41793	-0.37131	0.171371	0.29899	0.116054	0.0314961	0.0682731
EPN2	-0.37457	-0.25204	-0.293923	0.388805	-0.346224	0.0725806	0.125253	0.116054	0.0610236	0.0963855
ABL2	0.189993	0.046806	-0.29385	-0.36983	0.05634	0.426587	0.734653	0.116054	0.0894309	0.808765
PGAM1	-0.33938	-0.305295	-0.29362	0.30436	-0.35208	0.118952	0.0242424	0.116054	0.192913	0.0883534
HSPA8	0.435094	-0.034036	0.29347	-0.414271	0.382457	0.0277778	0.779798	0.0890269	0.050813	0.0756972
RBBP7	-0.276675	-0.27178	-0.2934	0.35115	-0.38979	0.235887	0.0747475	0.116054	0.110236	0.0461847
GABRR2	-0.3959	-0.25635	-0.293389	0.103158	-0.31446	0.046371	0.117172	0.116054	0.639764	0.144578
GABRR3	-0.3959	-0.25635	-0.293389	0.103158	-0.31446	0.046371	0.117172	0.116054	0.639764	0.144578
CALR	0.39202	0.028632	0.293273	-0.47605	0.40305	0.0496032	0.833663	0.0890269	0.0101626	0.063745
PRSS2	-0.296985	-0.205481	-0.29323	0.229489	-0.25478	0.207661	0.264646	0.116054	0.346457	0.248996
PRKD2	0.38389	0.37116	0.293195	-0.31938	0.42915	0.0595238	0.00594059	0.0890269	0.162602	0.0418327
LTB4R2	0.049944	0.018399	0.29315	0.127077	-0.009099	0.789683	0.891089	0.0890269	0.598425	0.973896
PASD1	0.336462	0.153626	0.29302	-0.4111	0.246885	0.132937	0.439604	0.0890269	0.050813	0.332669
RORC	0.05833	0.06047	0.29294	-0.0817	0.33493	0.759921	0.681188	0.0890269	0.682927	0.165339
ERCC6L	0.42611	0.29465	0.292897	-0.49916	0.43008	0.0277778	0.0752475	0.0890269	0.00609756	0.0418327
PLK4	-0.307625	-0.266502	-0.292763	0.206156	-0.254588	0.1875	0.0868687	0.116054	0.423228	0.248996
PBK	0.5086	0.34293	0.292728	-0.4281	0.51993	0.00198413	0.019802	0.0890269	0.0386179	0.00199203
MGLL	-0.24717	-0.195876	-0.29261	0.146756	-0.25153	0.288306	0.294949	0.117988	0.562992	0.253012
AKAP1	0.094514	0.11122	-0.292568	-0.24534	0.082664	0.666667	0.542574	0.117988	0.300813	0.721116
PPOX	-0.078861	-0.06302	-0.29256	0.24608	-0.238705	0.665323	0.658586	0.117988	0.311024	0.285141
PROCR	0.43325	0.325826	0.292415	-0.118846	0.41075	0.0277778	0.0455446	0.0910973	0.607724	0.061753
SLC27A3	-0.501291	-0.210263	-0.292358	0.38715	-0.430391	0.00201613	0.256566	0.117988	0.0610236	0.0200803
DDIT3	0.336887	0.296651	0.292254	-0.34112	0.47165	0.132937	0.0732673	0.0910973	0.126016	0.0239044
NFKBIA	0.15058	0.30588	0.292202	-0.05121	0.338397	0.509921	0.0712871	0.0910973	0.78252	0.155378
DDX42	-0.01204	0.041849	0.2917	-0.210536	0.01177	0.939516	0.764356	0.0910973	0.357724	0.952191
RUVBL2	0.41503	0.327366	0.29165	-0.51108	0.49242	0.0376984	0.0455446	0.0910973	0.00609756	0.0139442
MRPS2	0.102539	0.037978	0.29162	-0.201082	0.219958	0.644841	0.782178	0.0910973	0.388211	0.378486
PGRMC1	-0.36684	-0.33665	-0.291617	0.36692	-0.37928	0.0866935	0.0121212	0.117988	0.0846457	0.0562249
SMAD4	0.4934	0.35991	0.291614	-0.43177	0.54346	0.00198413	0.00990099	0.0910973	0.0304878	0
NPY1R	0.340038	0.30943	0.291546	-0.251499	0.32788	0.128968	0.0693069	0.0910973	0.280488	0.177291
ST3GAL5	-0.30403	-0.061293	-0.291478	0.06131	-0.263283	0.199597	0.664646	0.117988	0.742126	0.228916
L3MBTL4	0.074424	-0.04232	0.29144	0.041002	0.00334	0.708333	0.751515	0.0931677	0.811024	0.984064
ITPR3	-0.222458	-0.209999	-0.29142	0.226264	-0.25485	0.350806	0.256566	0.117988	0.350394	0.246988
KDM4C	-0.2478	-0.26442	-0.29141	-0.006354	-0.229339	0.288306	0.0929293	0.117988	0.965447	0.301205
SLC16A3	0.3354	0.3073	0.29135	-0.34834	0.3227	0.132937	0.0712871	0.0931677	0.119919	0.193227
OXSR1	-0.30156	-0.310723	-0.291197	0.24853	-0.304582	0.201613	0.0242424	0.117988	0.305118	0.148594
PRKCZ	0.02517	-0.19688	-0.29118	0.189753	-0.001729	0.882937	0.288889	0.117988	0.464567	0.98996
NOS2	-0.33582	-0.24944	-0.29101	0.37405	-0.41604	0.125	0.127273	0.117988	0.0708661	0.0281125
RAE1	0.216754	-0.008025	0.29097	-0.30764	0.26726	0.353175	0.941414	0.0931677	0.180894	0.280876
IGHMBP2	-0.225331	-0.007012	-0.290848	0.384259	-0.363577	0.34879	0.959596	0.117988	0.0610236	0.0823293
IDE	-0.326036	-0.293222	-0.29078	0.129593	-0.274872	0.15121	0.0343434	0.117988	0.590551	0.208835
GPR160	-0.26548	-0.187751	-0.29077	0.066857	-0.28946	0.252016	0.319192	0.117988	0.730315	0.176707
CRABP2	0.3948	0.312014	0.290767	-0.49619	0.43671	0.047619	0.0633663	0.0952381	0.00609756	0.0378486
POU5F2	0.213706	0.052528	-0.29073	-0.31442	0.26258	0.359127	0.706931	0.117988	0.168699	0.296813
SLCO1B3	0.05091	0.05602	0.2906	-0.06136	0.3266	0.787698	0.69505	0.0952381	0.745935	0.183267
RBX1	0.33025	0.21958	0.290584	-0.165936	0.34598	0.144841	0.223762	0.0952381	0.487805	0.141434
PHACTR1	0.270073	0.29184	0.2905	-0.153202	0.3304	0.234127	0.0811881	0.0952381	0.528455	0.173307
PPP1R8	-0.28708	0.00304	-0.29043	0.29327	-0.23601	0.225806	0.986139	0.117988	0.226378	0.285141
LPXN	0.36186	0.28098	0.290391	-0.33388	0.309308	0.093254	0.10495	0.0952381	0.138211	0.215139
POLR2C	0.47887	0.34309	0.290216	-0.51921	0.55908	0.00793651	0.019802	0.0952381	0.00609756	0
MSMO1	0.349224	0.338699	0.289922	-0.37647	0.46311	0.111111	0.0237624	0.0952381	0.0792683	0.0278884
SATB2	-0.35809	-0.255951	-0.28975	0.32379	-0.42217	0.0987903	0.117172	0.117988	0.169291	0.0220884
MAPKAP1	0.42857	0.267544	0.289503	-0.375811	0.36807	0.0277778	0.118812	0.0952381	0.0833333	0.101594
PBRM1	-0.34545	-0.25075	-0.28921	0.243795	-0.32819	0.112903	0.125253	0.119923	0.312992	0.126506
ERLIN1	0.14167	0.024677	0.28915	-0.15943	0.171082	0.531746	0.857426	0.101449	0.504065	0.494024
ARFGAP1	-0.31589	-0.24447	0.28899	0.36385	-0.25203	0.169355	0.135354	0.101449	0.0905512	0.253012
CACNA1F	-0.045216	0.008634	-0.28875	0.00963	-0.067911	0.800403	0.944554	0.119923	0.952756	0.771084
PRUNE	-0.29322	-0.079046	-0.2887	0.117921	-0.274338	0.211694	0.59596	0.119923	0.614173	0.208835
QPRT	0.49601	0.281469	0.288626	-0.45704	0.47758	0.00198413	0.10297	0.101449	0.0121951	0.0219124
RRP1B	0.3893	0.251248	0.28858	-0.35907	0.41828	0.0535714	0.146535	0.101449	0.103659	0.0498008
PHF5A	0.30444	0.302675	0.288516	-0.30817	0.38011	0.18254	0.0732673	0.101449	0.178862	0.0776892
DDX49	0.43659	0.35108	0.288503	-0.45909	0.49327	0.0257937	0.0158416	0.101449	0.0121951	0.0139442
MAP3K4	0.3561	0.251376	0.288484	-0.341658	0.3638	0.10119	0.146535	0.101449	0.126016	0.10757
ISX	0.397594	0.136701	0.288463	-0.41219	0.47924	0.0456349	0.487129	0.101449	0.050813	0.0219124
MLEC	0.270426	0.045396	0.28829	-0.250887	0.320973	0.234127	0.742574	0.101449	0.280488	0.195219
SCN8A	-0.379084	-0.191355	-0.288276	0.351167	-0.346661	0.0645161	0.30303	0.119923	0.110236	0.0963855
GSTP1	0.36284	0.25411	0.28778	-0.329036	0.3942	0.0912698	0.134653	0.101449	0.146341	0.0677291
PMM2	0.06413	0.051076	0.28773	0.28882	0.048814	0.748016	0.708911	0.101449	0.230315	0.820717
CASP9	-0.35505	-0.21961	-0.28771	0.36076	-0.41992	0.0987903	0.236364	0.121857	0.0925197	0.0240964
HCN1	-0.34521	-0.33418	-0.28763	0.33519	-0.36023	0.112903	0.0161616	0.121857	0.139764	0.0823293
HCN2	-0.34521	-0.33418	-0.28763	0.33519	-0.36023	0.112903	0.0161616	0.121857	0.139764	0.0823293
HCN4	-0.34521	-0.33418	-0.28763	0.33519	-0.36023	0.112903	0.0161616	0.121857	0.139764	0.0823293
CSNK2B	-0.298121	-0.092268	-0.28755	0.174344	-0.28476	0.207661	0.565657	0.121857	0.503937	0.186747
ERH	0.39061	0.31293	0.287526	-0.203228	0.41256	0.0496032	0.0633663	0.101449	0.378049	0.059761
MXI1	0.36651	0.143831	0.287464	-0.185341	0.39691	0.0892857	0.471287	0.101449	0.434959	0.0657371
KIAA0922	-0.329454	-0.284262	-0.287409	0.339448	-0.398695	0.141129	0.0606061	0.121857	0.13189	0.0361446
IGF1	0.420667	0.36962	0.287339	-0.387987	0.40875	0.031746	0.00792079	0.101449	0.0691057	0.061753
SQRDL	0.34302	0.056407	0.287286	-0.315504	0.36855	0.125	0.693069	0.101449	0.168699	0.101594
CLK3	0.33275	0.248716	0.28725	-0.04124	0.30744	0.136905	0.146535	0.101449	0.800813	0.219124
ATG16L2	0.41251	0.239819	0.2872	-0.41285	0.4583	0.0376984	0.170297	0.101449	0.050813	0.0278884
PCSK7	0.357497	0.309904	0.286972	-0.3589	0.45045	0.10119	0.0673267	0.10352	0.103659	0.0278884
FGA	-0.37675	-0.222819	-0.28687	0.229728	-0.387842	0.0685484	0.230303	0.123791	0.346457	0.0461847
C2CD2L	0.043009	-0.00585	0.28666	-0.187563	0.040842	0.813492	0.963636	0.10352	0.424797	0.846614
PIM1	0.30612	0.2525	0.286623	-0.216735	0.26561	0.178571	0.140594	0.10352	0.351626	0.284861
CYP11B1	-0.39932	-0.26962	-0.28645	0.114759	-0.41079	0.0423387	0.0828283	0.123791	0.624016	0.0281125
MEGF9	0.34284	0.219359	0.28641	-0.34694	0.29397	0.125	0.223762	0.10352	0.123984	0.250996
SLC16A2	-0.40559	-0.279525	-0.286388	0.46494	-0.45586	0.0362903	0.0666667	0.123791	0.00787402	0.0160643
PFKL	0.47734	0.34901	0.285901	-0.46821	0.46356	0.00992064	0.0178218	0.10352	0.0121951	0.0278884
HOXC10	0.296978	0.032028	0.2859	-0.331285	0.30411	0.186508	0.817822	0.10352	0.140244	0.2251
PHTF1	-0.38931	-0.24314	-0.28577	0.42679	-0.36877	0.0524194	0.139394	0.123791	0.0275591	0.0702811
MRGPRX1	-0.26169	-0.192921	-0.285663	0.236731	-0.264497	0.258065	0.30303	0.123791	0.334646	0.228916
DERL1	0.239	0.028113	0.285596	-0.165947	0.116812	0.30754	0.835644	0.10352	0.487805	0.641434
GPR110	0.42894	0.2958	0.285429	-0.39107	0.48835	0.0277778	0.0752475	0.10352	0.0650407	0.0139442
MED6	-0.067492	0.021313	-0.28532	0.036862	-0.018869	0.705645	0.883168	0.123791	0.820866	0.925703
FUS	-0.32407	-0.022211	-0.285222	0.313283	-0.304497	0.15121	0.844444	0.123791	0.183071	0.148594
PSEN2	0.4427	0.258998	0.285167	-0.37078	0.49506	0.0218254	0.128713	0.10352	0.0894309	0.0119522
HIF1AN	0.40883	0.234526	0.284975	-0.299816	0.380061	0.0416667	0.192079	0.10352	0.189024	0.0776892
GBGT1	0.373855	0.35506	0.284933	-0.361391	0.39508	0.0734127	0.00990099	0.10352	0.101626	0.0677291
LGR4	-0.3266	-0.07064	-0.28484	0.338183	-0.33022	0.149194	0.632323	0.125725	0.133858	0.124498
GCLM	-0.343341	-0.33412	-0.28482	0.219238	-0.3407	0.114919	0.0161616	0.125725	0.383858	0.106426
MAN2A2	0.364092	0.225386	0.284806	-0.38243	0.45243	0.0892857	0.207921	0.10352	0.0711382	0.0278884
CLK4	-0.331263	-0.220773	-0.28467	0.311288	-0.35263	0.139113	0.236364	0.125725	0.188976	0.0883534
SCCPDH	0.3651	0.283362	0.284426	-0.250077	0.37819	0.0892857	0.10099	0.10352	0.28252	0.0776892
CRADD	0.08581	-0.04777	0.284366	-0.02577	0.04228	0.686508	0.719192	0.10352	0.871951	0.838645
LPAR1	0.44781	0.36499	0.28436	-0.42969	0.52619	0.0178571	0.00792079	0.10352	0.0345528	0.00199203
GABPB1	-0.199251	0.239678	-0.284296	-0.25473	-0.092083	0.409274	0.170297	0.125725	0.272358	0.708835
GCDH	-0.242941	-0.036637	-0.28424	0.223002	-0.074796	0.304435	0.773737	0.125725	0.356299	0.753012
GCK	0.13608	-0.159227	0.284128	-0.42148	0.11496	0.549603	0.381818	0.10559	0.0426829	0.645418
NQO2	-0.34503	-0.160225	-0.284102	0.3189	-0.36739	0.112903	0.381818	0.125725	0.173228	0.0742972
AKT3	0.49842	0.34286	0.284041	-0.49037	0.49559	0.00198413	0.019802	0.10559	0.00813008	0.0119522
FES	0.36256	0.29744	0.28402	-0.274594	0.36316	0.093254	0.0732673	0.10559	0.223577	0.10757
RPS27A	0.41296	0.170108	0.284013	-0.44396	0.51856	0.0376984	0.390099	0.10559	0.0284553	0.00199203
AKAP9	0.325988	0.270138	0.283202	-0.218866	0.412123	0.150794	0.114851	0.10559	0.347561	0.059761
EDN1	0.2984	0.28611	0.2832	-0.35498	0.4168	0.184524	0.0930693	0.10559	0.105691	0.0517928
NADSYN1	-0.015715	0.167372	-0.28319	-0.190012	-0.010063	0.913306	0.39802	0.125725	0.416667	0.965863
PCGF3	-0.35751	-0.28206	-0.283134	0.160742	-0.35161	0.0987903	0.0606061	0.125725	0.531496	0.0903614
ASNS	-0.26913	-0.254737	-0.282917	0.208097	-0.267015	0.252016	0.121212	0.125725	0.419291	0.220884
ID4	0.317017	0.216351	0.28256	-0.315293	0.328556	0.166667	0.231683	0.10766	0.168699	0.175299
RAB11A	-0.256831	-0.114405	-0.282252	-0.146006	-0.287837	0.268145	0.511111	0.125725	0.54065	0.180723
ECH1	-0.305895	-0.169952	-0.282116	0.303231	-0.33621	0.191532	0.353535	0.125725	0.200787	0.116466
DDC	-0.05196	-0.03139	-0.28204	-0.037111	-0.049737	0.770161	0.793939	0.125725	0.817073	0.817269
GATAD2B	-0.353346	-0.153683	-0.282028	0.16245	-0.326089	0.100806	0.4	0.125725	0.527559	0.128514
PTS	-0.31409	0.04355	-0.28198	0.37748	-0.27911	0.171371	0.752475	0.125725	0.0669291	0.196787
HCN3	-0.4224	-0.38487	-0.28193	0.39324	-0.46087	0.0322581	0	0.125725	0.0551181	0.0140562
BLOC1S1	0.350262	0.133582	0.281914	-0.01314	0.170934	0.107143	0.493069	0.109731	0.930894	0.494024
CYB5R3	0.23823	0.226282	0.28186	-0.007333	0.229029	0.309524	0.205941	0.109731	0.961382	0.36255
HRH1	0.30048	0.108378	0.28166	-0.336101	0.334974	0.18254	0.556436	0.109731	0.136179	0.165339
RTN2	-0.42401	-0.240394	-0.281512	0.343622	-0.360817	0.0282258	0.151515	0.125725	0.125984	0.0823293
SPTAN1	0.30446	0.201704	0.28149	-0.29812	0.35177	0.18254	0.287129	0.109731	0.191057	0.131474
NTAN1	0.363443	0.266856	0.281419	-0.195768	0.228904	0.0892857	0.120792	0.109731	0.402439	0.36255
RGS19	0.352359	0.34515	0.281342	-0.36118	0.40072	0.105159	0.019802	0.109731	0.101626	0.0657371
GARS	-0.032595	-0.054721	-0.28129	-0.185117	-0.045037	0.854839	0.69697	0.125725	0.434959	0.835341
CKS1B	0.44725	0.296438	0.281243	-0.42428	0.48429	0.0178571	0.0752475	0.109731	0.0406504	0.0179283
ICAM1	0.33766	0.224479	0.281234	-0.327801	0.336837	0.132937	0.211881	0.109731	0.150407	0.155378
SPR	0.432253	0.213984	0.28122	-0.47618	0.46059	0.0277778	0.233663	0.109731	0.0101626	0.0278884
IGSF8	0.11778	0.024109	0.28117	-0.240911	0.256453	0.625	0.861386	0.109731	0.310976	0.308765
RPS10	0.36295	0.271563	0.280935	-0.40634	0.44602	0.0912698	0.114851	0.113872	0.0528455	0.0298805
NPC1L1	0.44837	0.28781	0.280878	-0.418078	0.43575	0.0178571	0.0910891	0.113872	0.046748	0.0378486
LMNA	-0.33604	-0.27921	-0.280819	0.229488	-0.33125	0.125	0.0686869	0.12766	0.346457	0.12249
BRCA1	-0.356679	-0.133822	-0.28057	0.188868	-0.22573	0.0987903	0.472727	0.12766	0.464567	0.315261
BRPF1	0.47585	0.255861	0.280524	-0.496671	0.429995	0.00992064	0.132673	0.113872	0.00609756	0.0418327
CDKAL1	-0.356485	-0.118868	-0.280453	0.39716	-0.42378	0.0987903	0.50303	0.12766	0.0511811	0.0200803
GRK5	0.16953	0.02058	0.28044	-0.0279	0.14516	0.47619	0.883168	0.113872	0.855691	0.569721
RGS18	0.39792	0.227647	0.28038	-0.36564	0.44133	0.0456349	0.20396	0.113872	0.0934959	0.0338645
STK3	0.38874	0.21073	0.280214	-0.310593	0.292689	0.0535714	0.245545	0.113872	0.172764	0.25498
PBXIP1	-0.330756	-0.16429	-0.280124	0.403967	-0.36958	0.139113	0.369697	0.12766	0.0472441	0.0702811
BAD	-0.234216	-0.225262	-0.2801	0.167822	-0.28291	0.326613	0.214141	0.12766	0.521654	0.190763
RICTOR	-0.02425	-0.250353	-0.280036	-0.03913	-0.04996	0.883065	0.125253	0.12766	0.810976	0.815261
RIT1	0.318225	0.108027	0.280029	-0.29955	0.285129	0.162698	0.558416	0.113872	0.189024	0.260956
ACE2	-0.255914	-0.200901	-0.280002	0.070883	-0.267792	0.272177	0.276768	0.12766	0.71063	0.220884
ELANE	-0.37599	-0.234185	-0.27995	0.33506	-0.31925	0.0685484	0.173737	0.12766	0.139764	0.138554
KAT6A	0.48596	0.21974	0.279873	-0.49615	0.53975	0.00595238	0.223762	0.113872	0.00609756	0
KAT2B	-0.32732	-0.29067	-0.279812	0.278302	-0.332326	0.147177	0.040404	0.12766	0.251969	0.12249
ALDOC	0.326287	0.27654	0.279562	-0.212444	0.308271	0.150794	0.108911	0.113872	0.357724	0.217131
MAN2B1	-0.205724	-0.026435	-0.279519	0.195295	-0.206368	0.393145	0.824242	0.12766	0.46063	0.361446
GPR158	0.16433	0.193893	0.27943	-0.146361	0.301862	0.494048	0.312871	0.113872	0.538618	0.229084
CELSR3	-0.258059	-0.193301	-0.2794	0.270229	-0.30909	0.268145	0.30303	0.12766	0.267717	0.146586
SMARCA4	-0.34753	-0.24913	-0.279132	0.31355	-0.329143	0.110887	0.127273	0.12766	0.183071	0.124498
CTSB	0.03624	0.001441	0.27908	-0.017466	0.204623	0.845238	0.994059	0.113872	0.912602	0.416335
PPAP2B	0.369626	0.180334	0.278801	-0.224773	0.372894	0.0833333	0.354455	0.118012	0.339431	0.0936255
ABCF2	0.008217	0.030731	-0.27863	0.110351	0.076355	0.962302	0.823762	0.129594	0.629921	0.739044
SLC38A3	-0.45554	-0.243574	-0.278364	0.49891	-0.41217	0.00806452	0.139394	0.129594	0.00590551	0.0281125
DDIT4	0.37356	0.150078	0.278328	-0.3845	0.3962	0.0734127	0.459406	0.120083	0.0711382	0.0657371
ESRRB	0.3571	0.30641	0.278325	-0.261519	0.34384	0.10119	0.0712871	0.120083	0.264228	0.143426
PRPF4B	0.38769	0.23304	0.27823	-0.45044	0.48569	0.0555556	0.194059	0.120083	0.0162602	0.0159363
SLC2A4RG	0.46362	0.31267	0.2781	-0.4081	0.48457	0.0119048	0.0633663	0.120083	0.0528455	0.0179283
NFATC2	-0.38191	-0.32506	-0.278049	0.40772	-0.38657	0.0564516	0.020202	0.129594	0.0433071	0.0481928
HSPB8	0.32291	0.24034	0.277874	-0.364132	0.4122	0.152778	0.168317	0.120083	0.0995935	0.059761
NRBP1	0.37212	0.2935	0.277835	-0.098082	0.36313	0.0753968	0.0792079	0.120083	0.636179	0.10757
EFNB2	-0.50648	-0.34104	-0.2778	0.52988	-0.52835	0.00201613	0.0121212	0.129594	0.00590551	0.00401606
STAT6	-0.02071	-0.049821	-0.27778	-0.02855	-0.02269	0.897177	0.713131	0.129594	0.855691	0.909639
COPS7A	0.270819	0.087226	0.27738	-0.33933	0.176084	0.234127	0.611881	0.120083	0.128049	0.486056
MYCBP2	-0.086431	0.109659	-0.277267	0.0512	-0.056816	0.655242	0.548515	0.129594	0.767717	0.805221
MTNR1B	-0.226722	-0.217245	-0.277186	0.221222	-0.258504	0.346774	0.242424	0.129594	0.362205	0.24498
PCK2	-0.034245	-0.021115	0.27704	0.172364	-0.01275	0.852823	0.858586	0.122153	0.507874	0.959839
MMP1	-0.215061	-0.154061	-0.277	0.054324	-0.190823	0.375	0.39798	0.129594	0.755906	0.425703
DNAJB6	-0.35258	-0.192891	-0.27692	0.35102	-0.32117	0.104839	0.30303	0.129594	0.110236	0.136546
KIF11	0.36957	0.346995	0.276587	-0.268523	0.4239	0.0833333	0.0178218	0.124224	0.25	0.0418327
ACADSB	-0.47539	-0.284272	-0.276396	0.183178	-0.368516	0.00403226	0.0606061	0.129594	0.482283	0.0702811
CAMK1	-0.012997	-0.072033	0.2763	-0.04377	-0.024207	0.925403	0.626263	0.124224	0.794715	0.905622
RXRG	-0.35338	-0.252912	-0.27613	0.27736	-0.33314	0.100806	0.125253	0.131528	0.253937	0.118474
LGR6	0.41849	0.259123	0.275944	-0.5522	0.52282	0.031746	0.128713	0.124224	0.00406504	0.00199203
MRGPRX2	0.209007	0.052758	0.27586	-0.211482	0.204392	0.363095	0.70495	0.124224	0.357724	0.416335
CD44	-0.37797	-0.164246	-0.27579	0.23119	-0.33433	0.0645161	0.369697	0.131528	0.34252	0.118474
NR5A1	0.36741	0.28675	0.27573	-0.34884	0.38507	0.0853175	0.0930693	0.124224	0.117886	0.0717131
ERAP1	0.41154	0.317858	0.275349	-0.46069	0.48842	0.0376984	0.0574257	0.124224	0.0121951	0.0139442
COMT	0.15804	0.278289	0.275282	-0.235726	0.342068	0.496032	0.106931	0.124224	0.321138	0.149402
RPN2	0.33118	0.2138	0.274929	-0.40817	0.340758	0.142857	0.233663	0.126294	0.0528455	0.149402
LMO4	0.30804	0.200789	0.27491	-0.32314	0.34942	0.176587	0.289109	0.126294	0.158537	0.131474
P2RY8	-0.254319	-0.186938	-0.27491	0.26603	-0.277593	0.272177	0.319192	0.131528	0.273622	0.198795
GRM5	-0.108803	-0.259984	-0.274891	0.04996	-0.131041	0.606855	0.107071	0.131528	0.775591	0.60241
PAX8	0.069284	-0.018087	0.2747	0.006418	0.036303	0.728175	0.868687	0.126294	0.974409	0.858566
GALC	0.280405	0.120927	0.27466	-0.291392	0.309217	0.220238	0.518812	0.126294	0.203252	0.215139
MCOLN1	-0.39361	-0.293024	-0.274464	0.40934	-0.40605	0.046371	0.0343434	0.133462	0.0433071	0.0301205
MGMT	0.33964	0.219597	0.2744	-0.31133	0.36248	0.128968	0.223762	0.126294	0.168699	0.109562
FGF9	0.299178	0.27099	0.27435	-0.268825	0.298625	0.18254	0.114851	0.126294	0.25	0.239044
POLB	0.35437	0.124379	0.274032	-0.32641	0.37459	0.103175	0.508911	0.126294	0.152439	0.0896414
EHMT1	0.28591	0.251989	0.273972	-0.281334	0.31145	0.212302	0.140594	0.126294	0.219512	0.207171
GM2A	0.019869	0.042931	-0.27397	0.272997	-0.009707	0.90873	0.756436	0.135397	0.255906	0.971888
POLR2E	0.163656	0.133838	0.273427	-0.37861	0.39968	0.494048	0.493069	0.126294	0.0792683	0.0657371
CD320	0.014363	0.010412	0.27341	-0.111242	0.21058	0.934524	0.934653	0.126294	0.619919	0.400398
AIMP2	0.29553	0.22457	0.273263	-0.3552	0.2954	0.188492	0.211881	0.126294	0.105691	0.243028
CLCN6	0.004944	0.045102	-0.2732	0.13397	-0.020531	0.97619	0.744554	0.137331	0.57874	0.919679
CLCN7	0.004944	0.045102	-0.2732	0.13397	-0.020531	0.97619	0.744554	0.137331	0.57874	0.919679
HTATIP2	-0.39421	-0.24845	-0.273099	0.48448	-0.42567	0.046371	0.127273	0.137331	0.00590551	0.0200803
MICALL1	-0.29174	-0.27294	-0.27307	0.055885	-0.249776	0.217742	0.0747475	0.137331	0.755906	0.25502
MPI	0.374404	0.40318	0.273038	-0.36387	0.4963	0.0714286	0.0019802	0.126294	0.0995935	0.0119522
HTR1B	0.089374	0.24039	0.27298	-0.29354	0.289087	0.68254	0.168317	0.126294	0.197154	0.256972
POLR2D	0.289788	0.221907	0.272969	-0.309846	0.34969	0.208333	0.215842	0.126294	0.174797	0.131474
ATF4	-0.45411	-0.211985	-0.27282	0.424774	-0.40299	0.0100806	0.250505	0.137331	0.0295276	0.0341365
GPR83	-0.335512	-0.23506	-0.272631	0.32739	-0.41513	0.127016	0.171717	0.137331	0.163386	0.0281125
APOC2	0.24038	0.032204	0.27258	-0.030678	0.24019	0.303571	0.817822	0.126294	0.847561	0.344622
MAFG	0.44293	0.31444	0.27237	-0.43505	0.46293	0.0198413	0.0574257	0.126294	0.0304878	0.0278884
PTP4A1	0.48235	0.39221	0.271992	-0.54949	0.53721	0.00595238	0.0039604	0.126294	0.00609756	0
SERPINA5	0.281413	0.29108	0.271953	-0.266806	0.3876	0.218254	0.0831683	0.126294	0.256098	0.0697211
SIGMAR1	-0.158467	-0.146106	-0.27185	-0.014733	-0.070733	0.493952	0.434343	0.139265	0.924797	0.763052
MTTP	0.29278	0.199573	0.27184	-0.270147	0.33034	0.202381	0.29901	0.126294	0.239837	0.173307
GNRH1	0.24703	0.06544	0.27181	-0.403357	0.239824	0.287698	0.661386	0.126294	0.0569106	0.344622
CHRNA3	-0.3716	-0.31685	-0.27158	0.311486	-0.32662	0.078629	0.0242424	0.141199	0.188976	0.126506
PARP10	0.035964	0.013544	0.27146	-0.193464	0.053731	0.845238	0.920792	0.126294	0.404472	0.814741
MBNL2	-0.274916	-0.193242	-0.27127	0.136224	-0.246405	0.235887	0.30303	0.141199	0.57874	0.26506
GPR152	0.35617	0.29869	0.27123	-0.110618	0.315075	0.10119	0.0732673	0.128364	0.619919	0.201195
PTMS	0.278566	0.2502	0.271142	-0.35881	0.41413	0.224206	0.146535	0.128364	0.103659	0.0557769
LIPH	0.46049	0.35211	0.270987	-0.37786	0.5332	0.0119048	0.0158416	0.128364	0.0792683	0
PIH1D1	0.285436	0.239502	0.270922	-0.296335	0.3389	0.21627	0.170297	0.128364	0.197154	0.153386
CLPB	0.35735	0.208453	0.270878	-0.39524	0.35357	0.10119	0.255446	0.128364	0.0609756	0.12749
HCFC2	0.36249	0.32429	0.27081	-0.357465	0.346842	0.093254	0.0495049	0.128364	0.103659	0.139442
HSD17B10	-0.263558	-0.222664	-0.270728	0.14288	-0.334725	0.258065	0.232323	0.143133	0.566929	0.118474
RAD23B	-0.038435	0.07914	-0.270727	-0.28557	-0.00342	0.820565	0.635644	0.143133	0.211382	0.987952
CHRNB2	-0.36441	-0.234725	-0.27069	0.29065	-0.31993	0.0927419	0.171717	0.143133	0.228346	0.138554
NTRK2	0.39083	0.26254	0.27052	-0.35712	0.36635	0.0496032	0.122772	0.128364	0.103659	0.10757
SLC25A13	0.086255	0.07042	0.27051	-0.223325	0.244317	0.684524	0.657426	0.128364	0.343496	0.340637
RPS6KA1	0.36937	0.22336	0.270407	-0.185385	0.296735	0.0833333	0.213861	0.128364	0.434959	0.241036
PXK	0.327755	0.140096	0.270314	-0.10355	0.214346	0.14881	0.477228	0.128364	0.628049	0.388446
RPS15A	0.43257	0.39629	0.270151	-0.44202	0.5199	0.0277778	0.0019802	0.128364	0.0284553	0.00199203
RDBP	0.40405	0.31143	0.270108	-0.50225	0.43128	0.0456349	0.0633663	0.128364	0.00609756	0.0398406
HOXA5	0.346	0.2548	0.27007	-0.28338	0.35364	0.119048	0.134653	0.128364	0.213415	0.12749
PRSS3	-0.36972	-0.131209	-0.27005	0.313146	-0.32546	0.0826613	0.486869	0.147002	0.183071	0.128514
SGCB	0.205891	0.242986	0.26996	-0.191469	0.28186	0.369048	0.162376	0.128364	0.414634	0.266932
KCNG1	0.31965	0.239339	0.269934	-0.27767	0.30542	0.160714	0.172277	0.128364	0.219512	0.221116
RBP1	-0.36976	-0.28163	-0.269924	0.32007	-0.3588	0.0806452	0.0626263	0.147002	0.17126	0.0843373
HSPA1B	-0.295128	-0.15735	-0.26989	0.334807	-0.288746	0.209677	0.387879	0.147002	0.139764	0.178715
NNT	-0.47522	-0.277146	-0.26963	0.39909	-0.4764	0.00403226	0.0707071	0.147002	0.0472441	0.0120482
RETSAT	-0.37523	-0.321515	-0.269384	0.28476	-0.34539	0.0685484	0.020202	0.147002	0.23622	0.0963855
CREB3L2	0.34348	0.232902	0.269337	-0.41008	0.42818	0.123016	0.194059	0.128364	0.050813	0.0418327
LYPLA1	-0.403598	0.000503	-0.268802	0.44694	-0.417979	0.0383065	0.99802	0.147002	0.015748	0.0261044
SLC47A1	-0.37802	-0.29837	-0.268771	0.35285	-0.39914	0.0645161	0.030303	0.147002	0.108268	0.0361446
CXCL2	-0.328483	-0.109198	-0.268625	0.383311	-0.288665	0.143145	0.531313	0.147002	0.0649606	0.178715
ATOX1	-0.25365	-0.239117	-0.268454	0.29476	-0.300042	0.27621	0.153535	0.147002	0.222441	0.15261
DNAJC15	-0.375354	-0.272384	-0.268448	0.12284	-0.353618	0.0685484	0.0747475	0.147002	0.598425	0.0863454
BIK	0.36463	0.25296	0.26843	-0.145078	0.3129	0.0892857	0.140594	0.132505	0.542683	0.205179
AKT1	0.5044	0.33164	0.268393	-0.39594	0.4754	0.00198413	0.039604	0.132505	0.0609756	0.0239044
ANXA2	0.046263	-0.180684	-0.26833	-0.220944	0.038052	0.805556	0.329293	0.147002	0.345528	0.85259
OPRM1	0.35862	0.132519	0.268104	-0.344496	0.44049	0.0992063	0.49703	0.132505	0.123984	0.0338645
STK33	0.36354	0.26512	0.268072	-0.45371	0.48575	0.0892857	0.122772	0.132505	0.0142276	0.0159363
PMS1	0.36784	0.332348	0.26795	-0.30673	0.332168	0.0833333	0.0376238	0.134576	0.180894	0.173307
SIRT2	0.30228	0.191823	0.26785	0.023585	0.29406	0.18254	0.320792	0.134576	0.889764	0.249004
LTBR	0.35751	0.38516	0.267817	-0.33317	0.43094	0.10119	0.00594059	0.134576	0.138211	0.0398406
FBXO5	0.18274	0.31658	0.267768	-0.32777	0.374241	0.452381	0.0574257	0.134576	0.150407	0.0916335
NR2F2	0.37374	0.152535	0.2676	-0.354533	0.33737	0.0734127	0.441584	0.134576	0.107724	0.155378
PUF60	0.04501	0.051161	0.26746	0.2626	-0.008558	0.805556	0.708911	0.134576	0.285433	0.973896
GRIK1	-0.07387	-0.206442	-0.267458	0.06142	-0.119406	0.683468	0.264646	0.147002	0.742126	0.644578
IFNB1	-0.224385	-0.101161	-0.26729	-0.21916	-0.220863	0.350806	0.549495	0.147002	0.347561	0.327309
PISD	0.359884	0.26649	0.267171	-0.417587	0.35439	0.0992063	0.120792	0.134576	0.0487805	0.125498
OAZ2	0.31789	0.247824	0.267156	-0.31545	0.3613	0.166667	0.148515	0.134576	0.168699	0.113546
FAM3C	-0.2648	-0.159048	-0.267128	0.217282	-0.233189	0.254032	0.381818	0.147002	0.389764	0.285141
CACNA1D	-0.23643	-0.141697	-0.26699	-0.016584	-0.205225	0.320565	0.442424	0.147002	0.916667	0.363454
ISG20	0.32418	0.276621	0.266754	-0.29694	0.34423	0.150794	0.108911	0.134576	0.191057	0.143426
HBP1	-0.353181	-0.213188	-0.26665	0.40054	-0.34798	0.104839	0.246465	0.148936	0.0472441	0.0943775
NISCH	-0.064154	0.012661	-0.266633	-0.211886	-0.083096	0.719758	0.924752	0.148936	0.357724	0.726908
BUB3	0.142343	0.033728	0.266458	-0.201438	0.203927	0.529762	0.8	0.134576	0.388211	0.416335
LRP10	0.39819	0.251836	0.266443	-0.40379	0.4539	0.0456349	0.140594	0.134576	0.0569106	0.0278884
SCN5A	-0.23912	-0.021223	-0.266318	0.122121	-0.104997	0.310484	0.856566	0.148936	0.600394	0.674699
RIPK1	-0.22444	-0.23368	-0.2663	0.147025	-0.207209	0.350806	0.173737	0.148936	0.561024	0.359438
ECSIT	0.4267	0.24184	0.266155	-0.437238	0.41415	0.0277778	0.166337	0.134576	0.0284553	0.0557769
PSRC1	0.02171	0.177077	0.266116	-0.04852	0.169216	0.900794	0.370297	0.134576	0.786585	0.505976
OPA1	0.386627	0.26064	0.266056	-0.32727	0.336548	0.0575397	0.126733	0.134576	0.150407	0.157371
PRCC	0.35984	0.32815	0.266045	-0.4144	0.41916	0.0992063	0.0455446	0.134576	0.050813	0.0478088
RNF125	0.362184	0.248108	0.266043	-0.377511	0.43766	0.093254	0.146535	0.134576	0.0792683	0.0338645
QARS	-0.103192	-0.073819	-0.265865	0.197401	-0.118559	0.620968	0.616162	0.15087	0.448819	0.646586
PRMT1	0.154669	0.206613	0.265837	-0.21339	0.316137	0.5	0.259406	0.134576	0.353659	0.199203
EPB41L2	0.27301	0.20434	0.26579	-0.009995	0.2745	0.228175	0.277228	0.134576	0.945122	0.2749
RPS14	0.41488	0.41534	0.265507	-0.3636	0.50578	0.0376984	0	0.134576	0.0995935	0.00796813
BCL2A1	-0.2723	-0.31166	-0.265494	0.27159	-0.36308	0.243952	0.0242424	0.152805	0.261811	0.0823293
IFNAR2	-0.38627	-0.25021	-0.265478	0.202076	-0.297991	0.0544355	0.125253	0.152805	0.429134	0.154618
NUDCD3	0.009994	-0.068093	0.26541	0.009249	0.008323	0.954365	0.636364	0.134576	0.952756	0.962151
JAG1	0.142823	0.080022	0.265254	-0.222584	0.143906	0.529762	0.633663	0.134576	0.345528	0.573705
PAPSS1	-0.27887	-0.199232	-0.265224	0.31291	-0.35081	0.235887	0.280808	0.154739	0.183071	0.0923695
MPHOSPH9	-0.162877	-0.180192	-0.26503	0.336891	-0.324784	0.487903	0.329293	0.154739	0.137795	0.13253
PEMT	-0.00458	-0.017161	0.26491	-0.052258	0.012125	0.977823	0.874747	0.138716	0.780488	0.952191
PHKB	0.279121	0.039714	0.26488	-0.118296	0.304033	0.222222	0.774257	0.138716	0.607724	0.2251
RFC5	-0.2741	-0.209254	-0.26481	0.198453	-0.29564	0.237903	0.262626	0.154739	0.448819	0.160643
PJA1	-0.32515	-0.31127	-0.264729	0.31479	-0.34505	0.15121	0.0242424	0.154739	0.183071	0.0983936
CYP27B1	-0.19293	-0.065495	0.26456	0.20205	-0.057185	0.421371	0.642424	0.138716	0.429134	0.803213
PPP2R4	0.353126	0.285833	0.264503	-0.363924	0.40104	0.103175	0.0930693	0.138716	0.0995935	0.0657371
GPR111	0.395279	-0.007391	0.264471	-0.50939	0.46022	0.0456349	0.955556	0.138716	0.00609756	0.0278884
CYP19A1	-0.358908	-0.23539	-0.26444	0.195281	-0.324237	0.0987903	0.171717	0.154739	0.46063	0.13253
PMF1	0.198217	0.105638	0.264113	-0.3784	0.309093	0.400794	0.560396	0.140787	0.0792683	0.215139
NDUFS4	-0.34645	-0.24957	-0.26404	0.302914	-0.34234	0.110887	0.125253	0.156673	0.204724	0.104418
GNAQ	-0.36503	-0.096562	-0.26397	0.41883	-0.40657	0.0907258	0.559596	0.156673	0.0314961	0.0301205
RRAGD	-0.343018	-0.225809	-0.26395	0.348944	-0.39157	0.114919	0.214141	0.158607	0.112205	0.0441767
MDH1	-0.242549	-0.302147	-0.26391	0.255161	-0.32977	0.304435	0.0262626	0.158607	0.295276	0.124498
SORBS3	0.008329	-0.27442	-0.26387	0.031521	-0.046588	0.958333	0.0747475	0.158607	0.848425	0.829317
BAX	-0.3429	-0.34139	-0.263789	0.26378	-0.39071	0.114919	0.0121212	0.158607	0.277559	0.0441767
NAE1	-0.068947	-0.080397	0.26366	0.033931	-0.01092	0.701613	0.593939	0.142857	0.832677	0.963855
HS2ST1	0.4073	0.32597	0.263631	-0.42191	0.44961	0.0456349	0.0455446	0.142857	0.0426829	0.0278884
RB1	-0.3513	-0.171985	-0.26363	0.330772	-0.35318	0.106855	0.349495	0.158607	0.151575	0.0863454
HSPA9	0.38121	0.272138	0.263595	-0.172804	0.357088	0.0674603	0.112871	0.142857	0.471545	0.123506
SUCNR1	-0.30837	-0.28407	-0.263533	0.32958	-0.3576	0.185484	0.0606061	0.158607	0.159449	0.0843373
MAP2K5	0.43099	0.3808	0.26335	-0.344943	0.45875	0.0277778	0.00594059	0.142857	0.123984	0.0278884
NDUFB2	-0.32223	-0.038075	-0.263324	0.216977	-0.28024	0.153226	0.771717	0.158607	0.389764	0.194779
DNAJC12	0.35687	0.31811	0.26331	-0.37803	0.36227	0.10119	0.0574257	0.142857	0.0792683	0.109562
SIRT5	0.247547	0.133553	0.263297	-0.234062	0.312604	0.287698	0.493069	0.142857	0.325203	0.205179
AGTR1	0.220576	0.230794	0.263261	-0.018361	0.196082	0.347222	0.19604	0.142857	0.904472	0.430279
FANCF	0.45485	0.255583	0.263233	-0.41123	0.42555	0.015873	0.132673	0.144928	0.050813	0.0418327
IGFBP4	0.00578	-0.01936	0.26309	-0.24596	0.05406	0.974206	0.864646	0.144928	0.300813	0.812749
NUMA1	0.35369	0.021061	0.263089	-0.334541	0.354402	0.103175	0.883168	0.144928	0.138211	0.125498
OXCT1	0.076411	0.055852	0.263075	-0.202248	0.212139	0.704365	0.69703	0.144928	0.380081	0.394422
CLK1	-0.34746	-0.21281	-0.262947	0.284773	-0.36508	0.110887	0.248485	0.158607	0.234252	0.0783133
KCNA3	0.052683	-0.22485	0.26291	-0.29621	0.039435	0.775794	0.220202	0.144928	0.197154	0.846614
PAQR7	-0.269385	-0.248073	-0.262884	0.208769	-0.298453	0.252016	0.127273	0.160542	0.417323	0.154618
MORF4L1	0.3817	0.29622	0.26287	-0.49529	0.44657	0.0634921	0.0752475	0.144928	0.00609756	0.0298805
SLC6A9	-0.36659	-0.100753	-0.26276	0.29592	-0.38444	0.0866935	0.549495	0.160542	0.222441	0.0502008
STK10	0.3293	0.29853	0.262651	-0.232722	0.34759	0.144841	0.0732673	0.144928	0.325203	0.139442
GPR176	0.214484	0.204945	0.26261	-0.17918	0.317266	0.359127	0.267327	0.144928	0.455285	0.199203
CCDC90A	0.21512	0.068965	0.26252	-0.14757	0.203067	0.357143	0.659406	0.144928	0.536585	0.420319
DHPS	0.43557	0.195458	0.26249	-0.47935	0.42109	0.0277778	0.306931	0.144928	0.0101626	0.0418327
CREM	-0.266439	-0.221116	-0.262375	0.32191	-0.320087	0.252016	0.236364	0.162476	0.169291	0.138554
SREBF1	-0.35654	-0.275308	-0.262103	0.164781	-0.343318	0.0987903	0.0747475	0.162476	0.521654	0.100402
CSNK2A1	-0.292081	-0.227785	-0.262012	0.246653	-0.284974	0.215726	0.208081	0.162476	0.307087	0.186747
HTR2A	0.255465	0.249637	0.26196	-0.257169	0.26156	0.271825	0.146535	0.149068	0.272358	0.298805
GPER1	-0.199929	-0.008104	-0.26188	0.213265	-0.208744	0.405242	0.941414	0.162476	0.40748	0.359438
CORO1A	0.42106	0.28655	0.261779	-0.149252	0.35654	0.031746	0.0930693	0.149068	0.534553	0.123506
PDAP1	0.44681	0.34547	0.261703	-0.36549	0.40298	0.0178571	0.0178218	0.149068	0.0955285	0.063745
SUFU	0.40853	0.206882	0.261649	-0.338443	0.33507	0.0416667	0.259406	0.149068	0.128049	0.165339
DIDO1	0.33286	0.122212	0.261607	-0.36665	0.44716	0.134921	0.516832	0.149068	0.0914634	0.0298805
B4GALT3	0.38029	0.300099	0.26156	-0.154848	0.37703	0.0694444	0.0732673	0.149068	0.520325	0.0836653
HAT1	0.32531	0.246766	0.26155	-0.37535	0.38977	0.150794	0.152475	0.149068	0.0833333	0.0697211
NRIP1	-0.33644	-0.33661	-0.261548	0.274248	-0.36323	0.125	0.0121212	0.162476	0.253937	0.0823293
PAM	-0.296832	-0.234189	-0.261495	0.124556	-0.273781	0.207661	0.173737	0.162476	0.598425	0.208835
GABRB2	-0.197011	-0.147358	-0.2613	0.070193	-0.263599	0.417339	0.426263	0.162476	0.712598	0.228916
PLS1	0.04715	-0.045522	-0.26111	-0.191345	0.00985	0.799603	0.733333	0.162476	0.414634	0.956175
A2M	-0.29638	-0.087627	-0.260801	0.324171	-0.313261	0.207661	0.577778	0.162476	0.169291	0.144578
PDPK1	0.32706	0.23476	0.260791	-0.159001	0.289054	0.14881	0.190099	0.151139	0.504065	0.256972
MME	-0.31847	-0.22751	-0.26079	0.328165	-0.30655	0.16129	0.208081	0.162476	0.161417	0.148594
MAPKAPK2	0.36105	0.195365	0.260527	-0.29843	0.278257	0.0992063	0.306931	0.151139	0.191057	0.270916
STK36	0.323489	0.35606	0.260522	-0.16056	0.35041	0.150794	0.00990099	0.151139	0.504065	0.131474
GDPD5	0.274385	0.176961	0.260326	-0.20959	0.292804	0.22619	0.370297	0.153209	0.359756	0.25498
IL1R1	0.3275	0.272605	0.260299	-0.202749	0.37862	0.14881	0.112871	0.153209	0.380081	0.0776892
GRIA3	-0.32253	-0.176835	-0.260189	0.235188	-0.296288	0.153226	0.345455	0.162476	0.334646	0.158635
GRIA4	-0.32253	-0.176835	-0.260189	0.235188	-0.296288	0.153226	0.345455	0.162476	0.334646	0.158635
GPRC6A	-0.36343	-0.27911	-0.259964	0.37033	-0.40543	0.0947581	0.0686869	0.162476	0.0767717	0.0301205
ITCH	0.307191	0.134601	0.259962	-0.333397	0.352734	0.178571	0.491089	0.153209	0.138211	0.131474
CHRNA5	-0.31229	-0.242374	-0.259847	0.209867	-0.34659	0.175403	0.143434	0.162476	0.417323	0.0963855
CHRNB3	-0.31229	-0.242374	-0.259847	0.209867	-0.34659	0.175403	0.143434	0.162476	0.417323	0.0963855
CSNK1G2	0.35059	0.196339	0.259767	-0.195557	0.30266	0.107143	0.30495	0.15528	0.402439	0.229084
PPARGC1B	0.221124	0.235505	0.25975	-0.151295	0.202082	0.347222	0.188119	0.15528	0.530488	0.420319
LYRM1	-0.06056	-0.089316	-0.25907	-0.136019	-0.046742	0.729839	0.571717	0.16441	0.571138	0.829317
RDH11	-0.34837	-0.3048	-0.258686	0.285751	-0.346264	0.110887	0.0242424	0.166344	0.232283	0.0963855
CHRNB4	-0.33264	-0.31964	-0.258573	0.119081	-0.32065	0.129032	0.020202	0.166344	0.606299	0.138554
RNF166	0.42906	0.33001	0.258399	-0.53846	0.51963	0.0277778	0.0415842	0.15942	0.00609756	0.00199203
RAP1A	0.07394	0.04705	0.25825	0.0166	0.06593	0.714286	0.732673	0.15942	0.923228	0.770916
GFOD2	0.17976	-0.001499	0.25824	-0.25512	0.223557	0.456349	0.991919	0.15942	0.272358	0.374502
CCRL2	-0.261774	-0.28821	-0.258124	0.28005	-0.29229	0.258065	0.0525253	0.166344	0.25	0.170683
SNX2	0.3045	0.227938	0.257907	-0.251	0.29841	0.18254	0.20396	0.15942	0.280488	0.239044
RNF11	-0.264343	-0.076933	-0.25786	0.28205	-0.265365	0.256048	0.606061	0.166344	0.244094	0.2249
PLA2G4A	0.40906	0.281016	0.257801	-0.28922	0.33128	0.0416667	0.10495	0.15942	0.20935	0.173307
KCNQ5	0.29425	0.219709	0.25771	-0.27877	0.33234	0.194444	0.223762	0.15942	0.219512	0.171315
NEK6	0.40669	0.21004	0.257628	-0.238826	0.349683	0.0456349	0.247525	0.15942	0.315041	0.131474
IL1RAP	-0.3578	-0.144852	-0.25757	0.46084	-0.39476	0.0987903	0.438384	0.166344	0.00787402	0.0381526
ENTPD1	0.29532	0.26632	0.257542	-0.216495	0.31237	0.190476	0.120792	0.15942	0.353659	0.207171
ENTPD2	0.29532	0.26632	0.257542	-0.216495	0.31237	0.190476	0.120792	0.15942	0.353659	0.207171
RBM15	0.104071	-0.006062	0.2573	-0.060991	0.107052	0.642857	0.963636	0.15942	0.747967	0.663347
PSMB9	-0.38848	-0.006935	-0.257242	0.41101	-0.42863	0.0544355	0.959596	0.166344	0.0354331	0.0200803
FEZ2	0.32693	0.30768	0.25724	-0.35725	0.36288	0.14881	0.0712871	0.15942	0.103659	0.10757
SIX4	-0.31546	-0.22058	-0.25704	0.33738	-0.36178	0.171371	0.236364	0.166344	0.135827	0.0823293
SERPINC1	-0.179379	-0.088627	-0.25703	0.025204	-0.038135	0.461694	0.575758	0.166344	0.879921	0.865462
GLRB	-0.227576	-0.08769	-0.256777	0.25761	-0.29779	0.340726	0.577778	0.166344	0.291339	0.154618
PREP	-0.286208	-0.238855	-0.256623	0.150634	-0.311933	0.227823	0.155556	0.166344	0.547244	0.144578
NEK7	0.45928	0.4123	0.256506	-0.366486	0.47175	0.0119048	0	0.15942	0.0914634	0.0239044
POT1	-0.43956	-0.096288	-0.256503	0.45886	-0.42309	0.0201613	0.559596	0.166344	0.00984252	0.0200803
MXD3	0.325454	0.206509	0.256429	-0.328739	0.276862	0.150794	0.259406	0.15942	0.146341	0.272908
ID2	0.279357	0.29432	0.256381	-0.273599	0.312293	0.222222	0.0752475	0.15942	0.229675	0.207171
E2F8	-0.38341	-0.3257	-0.25631	0.127799	-0.35965	0.0564516	0.020202	0.170213	0.596457	0.0823293
ALDH1A1	-0.36961	-0.31052	-0.256167	0.37706	-0.38193	0.0826613	0.0242424	0.172147	0.0669291	0.0542169
ALDOA	0.322304	0.229542	0.256119	-0.39746	0.38735	0.156746	0.20198	0.15942	0.0609756	0.0697211
CTNS	0.33232	0.25914	0.25603	-0.342122	0.37394	0.136905	0.128713	0.15942	0.123984	0.0936255
HSPA5	0.07896	0.00423	0.25577	0.085825	0.06948	0.704365	0.978218	0.161491	0.675197	0.760956
MCTS1	0.04403	-0.22726	-0.25568	-0.117638	0.025685	0.811508	0.208081	0.179884	0.615854	0.894422
ESD	-0.071915	-0.091147	-0.255542	-0.185418	-0.04502	0.693548	0.569697	0.179884	0.434959	0.835341
POLR2A	0.39583	0.221684	0.255504	-0.313448	0.33143	0.0456349	0.215842	0.161491	0.168699	0.173307
DICER1	0.36929	0.26587	0.25546	-0.286721	0.35727	0.0833333	0.122772	0.161491	0.211382	0.123506
RNF186	0.41864	0.210487	0.255459	-0.42914	0.40827	0.031746	0.247525	0.161491	0.0345528	0.061753
PC	-0.143314	-0.23284	-0.25532	0.013418	-0.15985	0.53629	0.177778	0.179884	0.940945	0.514056
ABAT	-0.46264	-0.26944	-0.255261	0.366831	-0.44653	0.00806452	0.0828283	0.179884	0.0866142	0.0180723
DBI	-0.262599	-0.201466	-0.2552	0.296564	-0.2899	0.258065	0.276768	0.179884	0.222441	0.176707
NVL	0.363763	-0.024461	0.25516	-0.364658	0.370229	0.0892857	0.832323	0.161491	0.097561	0.0996016
SEC14L1	-0.11823	-0.199769	-0.25442	0.163423	-0.259043	0.584677	0.280808	0.179884	0.527559	0.240964
NEK9	-0.189441	-0.080514	-0.254255	0.267529	-0.224037	0.433468	0.593939	0.179884	0.269685	0.315261
GABRB3	-0.248848	-0.182203	-0.25423	0.02065	-0.224729	0.28629	0.329293	0.179884	0.90748	0.315261
PANK2	-0.312184	-0.027437	-0.254175	0.43889	-0.40788	0.175403	0.820202	0.179884	0.023622	0.0301205
PKIG	0.30898	0.30759	0.254127	-0.271313	0.35691	0.176587	0.0712871	0.161491	0.235772	0.123506
GFRA1	0.0361	-0.00148	0.25389	-0.2736	0.065795	0.845238	0.991919	0.161491	0.229675	0.770916
SULT2A1	-0.076086	-0.242301	-0.25382	0.255291	-0.306128	0.673387	0.143434	0.179884	0.295276	0.148594
IP6K1	0.207931	0.112523	0.25382	-0.051786	0.255319	0.365079	0.538614	0.161491	0.78252	0.312749
ADNP2	-0.359169	-0.34628	-0.25378	0.37719	-0.428312	0.0987903	0.00808081	0.179884	0.0669291	0.0200803
KRT25	0.41013	0.284716	0.253717	-0.331615	0.41286	0.0416667	0.0950495	0.161491	0.140244	0.059761
MRPL18	0.3276	0.30311	0.25359	-0.35883	0.365185	0.14881	0.0732673	0.161491	0.103659	0.10757
FZD1	0.40277	0.242813	0.253583	-0.339934	0.355655	0.0456349	0.164356	0.161491	0.128049	0.123506
IL4R	0.340055	0.237623	0.253415	-0.336168	0.362464	0.128968	0.178218	0.161491	0.136179	0.109562
POLG2	0.210619	0.26839	0.2534	0.000402	0.2167	0.361111	0.118812	0.161491	1	0.388446
PRDX2	-0.25459	-0.080739	-0.253384	-0.102386	-0.220823	0.272177	0.591919	0.181818	0.632114	0.327309
ALDH5A1	-0.295596	-0.030541	-0.253313	0.317459	-0.143061	0.207661	0.79596	0.181818	0.177165	0.560241
HTR2C	0.154016	0.04823	0.25321	-0.313056	0.250533	0.503968	0.724752	0.161491	0.168699	0.324701
NCOR2	0.44435	0.260815	0.253195	-0.49462	0.4969	0.0198413	0.126733	0.161491	0.00609756	0.0119522
HPD	0.38556	0.209435	0.253186	-0.38892	0.340186	0.0575397	0.249505	0.161491	0.0670732	0.149402
AKR7A2	0.36006	0.207286	0.253179	-0.34165	0.33329	0.0992063	0.257426	0.161491	0.126016	0.171315
PMS2P3	0.281138	0.23422	0.25315	-0.35907	0.33436	0.218254	0.192079	0.161491	0.103659	0.167331
DERA	0.123973	-0.013004	0.2531	-0.099277	0.132294	0.605159	0.905051	0.161491	0.634146	0.59761
SCN2A	-0.229352	-0.191728	-0.25299	0.083802	-0.224805	0.336694	0.30303	0.183752	0.681102	0.315261
KIAA0753	0.37215	0.166948	0.25299	-0.129792	0.31419	0.0753968	0.4	0.161491	0.587398	0.203187
GABRP	-0.310453	-0.171003	-0.25291	0.07502	-0.295325	0.177419	0.351515	0.183752	0.702756	0.160643
ARHGAP1	0.39032	-0.116323	0.2529	-0.45023	0.35654	0.0496032	0.509091	0.161491	0.0162602	0.123506
NUDT9	0.31038	0.297441	0.252747	-0.079812	0.34847	0.172619	0.0732673	0.161491	0.689024	0.135458
RBCK1	0.248452	0.158957	0.252629	-0.106936	0.200772	0.281746	0.415842	0.161491	0.621951	0.424303
RHOD	-0.13935	-0.228069	-0.25262	0.28923	-0.272582	0.542339	0.206061	0.183752	0.228346	0.210843
AMY2A	0.197192	0.142907	0.2526	-0.251167	0.24775	0.400794	0.471287	0.161491	0.280488	0.328685
ASPH	-0.272353	-0.174044	-0.252237	0.313315	-0.227321	0.243952	0.345455	0.183752	0.183071	0.311245
ARHGAP35	0.38203	0.27024	0.252173	-0.34617	0.38789	0.0634921	0.114851	0.163561	0.123984	0.0697211
DNAJB9	0.44602	0.3256	0.25198	-0.39644	0.41612	0.0178571	0.0455446	0.163561	0.0609756	0.0517928
PPAT	-0.00451	-0.24936	-0.25189	-0.313977	-0.04422	0.977823	0.127273	0.183752	0.168699	0.835341
FEN1	-0.315953	-0.050389	-0.25172	0.329769	-0.192597	0.169355	0.711111	0.183752	0.159449	0.417671
RAD1	0.309613	0.297643	0.251664	-0.3391	0.44398	0.174603	0.0732673	0.165631	0.128049	0.0318725
KCNH1	0.246544	0.069495	0.2516	-0.093999	0.230896	0.287698	0.657426	0.167702	0.644309	0.356574
PTGFR	0.36256	0.230628	0.251498	-0.39989	0.37791	0.093254	0.19604	0.167702	0.0569106	0.0776892
CFD	-0.12484	-0.231867	-0.25139	0.119283	-0.281787	0.568548	0.185859	0.185687	0.606299	0.192771
HSP90AA2	0.09811	-0.03691	0.25133	-0.01846	0.067047	0.654762	0.773737	0.167702	0.904472	0.76494
IL11RA	0.272218	0.308853	0.251287	-0.226581	0.33579	0.228175	0.0693069	0.167702	0.335366	0.161355
DYRK3	0.39948	0.304773	0.251215	-0.354564	0.39464	0.0456349	0.0712871	0.167702	0.107724	0.0677291
CAND2	-0.32	-0.207299	-0.251197	0.241638	-0.32571	0.157258	0.262626	0.185687	0.320866	0.128514
PACSIN3	0.355846	0.07633	0.251131	-0.0749	0.305996	0.103175	0.639604	0.167702	0.703252	0.221116
ANPEP	0.38155	0.262158	0.251116	-0.256483	0.32923	0.0634921	0.122772	0.167702	0.272358	0.175299
RARB	-0.35906	-0.154532	-0.251086	0.169029	-0.253329	0.0987903	0.39596	0.185687	0.517717	0.251004
NR1H3	0.343089	0.253541	0.251068	-0.182569	0.36426	0.125	0.136634	0.167702	0.445122	0.10757
PEX13	-0.38174	-0.2489	-0.250919	0.331961	-0.318	0.0564516	0.127273	0.185687	0.145669	0.138554
ROS1	0.40917	0.38173	0.25083	-0.193029	0.44091	0.0416667	0.00594059	0.167702	0.406504	0.0338645
B4GALNT1	0.315434	0.26417	0.250534	-0.33731	0.36568	0.166667	0.122772	0.167702	0.132114	0.10757
INHBE	-0.35645	-0.183993	-0.250503	0.30992	-0.34012	0.0987903	0.325253	0.185687	0.188976	0.106426
PTGS2	-0.258255	-0.015109	-0.250476	0.275967	-0.13533	0.268145	0.890909	0.185687	0.253937	0.584337
HSF2	-0.33767	-0.228597	-0.250374	0.128012	-0.298205	0.122984	0.206061	0.185687	0.594488	0.154618
CRTAP	0.41731	0.34868	0.250257	-0.304014	0.36346	0.0337302	0.0178218	0.167702	0.186992	0.10757
DRD2	0.298214	0.248052	0.250228	-0.338778	0.334075	0.184524	0.146535	0.167702	0.128049	0.167331
STXBP2	-0.35902	-0.24257	-0.250215	0.33326	-0.44807	0.0987903	0.143434	0.185687	0.145669	0.0180723
IKZF1	-0.105633	0.210815	-0.250208	0.089441	-0.072669	0.614919	0.245545	0.185687	0.667323	0.757028
BID	0.39768	0.246384	0.250032	-0.37361	0.41611	0.0456349	0.156436	0.167702	0.0833333	0.0517928
MED21	0.26062	0.187368	0.249844	-0.042775	0.2186	0.251984	0.330693	0.167702	0.794715	0.380478
LSP1	0.008315	0.025124	0.24955	0.185243	0.045954	0.958333	0.845545	0.169772	0.470472	0.828685
PAK2	0.34782	0.208717	0.249495	-0.128372	0.27884	0.119048	0.251485	0.169772	0.589431	0.268924
MCM6	0.29901	0.23101	0.24924	-0.090808	0.222524	0.18254	0.19604	0.169772	0.656504	0.374502
MAP2K6	0.38643	0.202592	0.249118	-0.324212	0.3006	0.0575397	0.283168	0.169772	0.158537	0.233068
PARL	0.295629	0.285098	0.248987	-0.222878	0.294318	0.188492	0.0950495	0.171843	0.345528	0.247012
CHRNA10	-0.31901	-0.222959	-0.24897	0.29768	-0.35632	0.16129	0.230303	0.189555	0.218504	0.0843373
CHRNA9	-0.31901	-0.222959	-0.24897	0.29768	-0.35632	0.16129	0.230303	0.189555	0.218504	0.0843373
IL23R	0.202554	-0.021966	0.24894	-0.200573	0.187096	0.378968	0.844444	0.171843	0.388211	0.454183
SORT1	-0.284505	-0.26719	-0.248875	0.241682	-0.271245	0.229839	0.0868687	0.189555	0.320866	0.218876
CTRB2	-0.053926	-0.056637	-0.248794	-0.045835	-0.064205	0.754032	0.680808	0.189555	0.79065	0.791165
NFRKB	-0.351023	-0.121956	-0.248755	0.37778	-0.366342	0.108871	0.50101	0.189555	0.0669291	0.0763052
STK39	0.50561	0.43168	0.248696	-0.43208	0.47043	0.00198413	0	0.171843	0.0304878	0.0239044
SACM1L	-0.258494	-0.23075	-0.248244	0.05564	-0.295512	0.268145	0.189899	0.191489	0.755906	0.160643
PSMF1	0.299424	0.257072	0.24796	-0.335253	0.307044	0.18254	0.132673	0.175983	0.138211	0.219124
FGFRL1	-0.161836	-0.058616	-0.247954	0.339024	-0.191668	0.489919	0.678788	0.191489	0.13189	0.419679
DPP4	-0.30336	-0.17231	-0.247916	0.315302	-0.34788	0.201613	0.347475	0.191489	0.183071	0.0943775
SERPINB5	-0.39058	-0.30198	-0.247864	0.191624	-0.345196	0.0483871	0.0262626	0.191489	0.46063	0.0963855
ASF1B	-0.297303	-0.29359	-0.247847	0.28671	-0.3576	0.207661	0.0343434	0.191489	0.232283	0.0843373
CASP4	-0.293278	-0.070235	-0.24784	0.28053	-0.29294	0.211694	0.632323	0.191489	0.25	0.166667
ADPGK	-0.077014	-0.085327	-0.24773	-0.20323	-0.063143	0.673387	0.581818	0.191489	0.378049	0.791165
PIK3R3	0.293449	0.201944	0.247191	-0.01922	0.283022	0.198413	0.283168	0.178054	0.894309	0.26494
RPS6KL1	-0.35168	-0.265371	-0.24719	0.32672	-0.3986	0.106855	0.0909091	0.191489	0.163386	0.0361446
SLC35B1	-0.191127	-0.071189	-0.247144	-0.045129	-0.168903	0.433468	0.628283	0.191489	0.79065	0.481928
OLIG3	-0.069675	-0.030413	-0.247073	-0.267422	0.007867	0.699597	0.79596	0.191489	0.252033	0.962151
LGALS8	-0.15314	-0.182895	-0.247023	0.107905	-0.225666	0.512097	0.329293	0.191489	0.635827	0.315261
GPR141	0.355339	0.36781	0.247	-0.41037	0.4434	0.103175	0.00792079	0.178054	0.050813	0.0318725
DGKA	-0.32332	-0.31217	-0.246849	0.252665	-0.34109	0.15121	0.0242424	0.191489	0.299213	0.106426
IFIH1	-0.05693	0.058052	-0.246707	0.31641	-0.31187	0.737903	0.689109	0.191489	0.181102	0.144578
GNA11	0.340526	0.203446	0.246644	-0.290758	0.323045	0.128968	0.281188	0.178054	0.205285	0.191235
RPF1	-0.34875	-0.27867	-0.24658	0.3366	-0.38951	0.110887	0.0686869	0.191489	0.137795	0.0461847
MLH1	-0.27538	-0.287488	-0.246469	0.224618	-0.33723	0.235887	0.0545455	0.191489	0.354331	0.11245
DNMT1	0.288264	0.225161	0.246429	-0.29506	0.309986	0.210317	0.209901	0.178054	0.197154	0.213147
MOK	-0.033206	-0.160099	0.24642	0.176556	-0.086928	0.854839	0.381818	0.178054	0.498031	0.718876
ARHGEF11	-0.299796	-0.201387	-0.24632	0.26324	-0.279544	0.205645	0.276768	0.191489	0.281496	0.196787
MAP2K4	0.36022	-0.00513	0.246303	-0.133364	0.270996	0.0992063	0.965657	0.178054	0.581301	0.276892
CCP110	0.213967	0.196394	0.24628	-0.208868	0.2239	0.359127	0.30495	0.180124	0.361789	0.374502
IL10RB	0.47644	0.46489	0.246131	-0.46741	0.51425	0.00992064	0	0.180124	0.0121951	0.00199203
CBR1	0.019533	0.012666	0.24602	0.041761	-0.004867	0.910714	0.924752	0.180124	0.811024	0.983936
CSF1	-0.38965	-0.152268	-0.246014	0.49501	-0.41168	0.0524194	0.40404	0.193424	0.00590551	0.0281125
AFF1	0.05792	-0.191717	-0.245924	-0.077148	-0.01636	0.761905	0.30303	0.193424	0.699187	0.937751
DKC1	-0.378751	-0.230589	-0.245914	0.363955	-0.368147	0.0645161	0.189899	0.193424	0.0905512	0.0742972
RAN	0.40688	0.27982	0.245885	-0.41304	0.46781	0.0456349	0.10495	0.180124	0.050813	0.0258964
RET	-0.39084	-0.21567	-0.24571	0.43875	-0.40377	0.0483871	0.244444	0.193424	0.023622	0.0321285
SMAD2	0.35044	0.273445	0.245655	-0.309433	0.40159	0.107143	0.110891	0.180124	0.176829	0.0657371
PARN	0.32441	0.29016	0.245543	-0.35432	0.39871	0.150794	0.0851485	0.180124	0.109756	0.0657371
NENF	-0.180024	-0.144505	-0.24522	0.187131	-0.137605	0.459677	0.438384	0.193424	0.466535	0.580321
SLC25A15	0.36163	0.28805	0.245215	-0.2982	0.45395	0.0972222	0.0871287	0.180124	0.191057	0.0278884
GMDS	0.37088	0.266675	0.245131	-0.45648	0.44293	0.077381	0.120792	0.180124	0.0121951	0.0338645
MEF2C	-0.35377	-0.261739	-0.245127	0.109862	-0.313693	0.100806	0.10101	0.193424	0.629921	0.144578
GABRR1	-0.34095	-0.215776	-0.244978	0.115423	-0.27097	0.116935	0.244444	0.193424	0.624016	0.218876
CIRBP	0.239205	0.053647	0.24493	-0.219697	0.257317	0.30754	0.70297	0.180124	0.347561	0.308765
ARPC1A	0.322087	0.058398	0.24484	-0.40851	0.173626	0.156746	0.685149	0.180124	0.0528455	0.49004
KCNT1	-0.23687	-0.26201	-0.24472	-0.052088	-0.220825	0.320565	0.10101	0.193424	0.78252	0.327309
KCNU1	-0.23687	-0.26201	-0.24472	-0.052088	-0.220825	0.320565	0.10101	0.193424	0.78252	0.327309
ALDH3B2	-0.32811	-0.29757	-0.244449	0.28921	-0.26905	0.147177	0.030303	0.193424	0.228346	0.218876
CFB	-0.343553	-0.233142	-0.24412	0.265242	-0.329396	0.114919	0.175758	0.195358	0.273622	0.124498
AQP12A	0.006911	0.01866	0.244051	-0.039822	0.022062	0.968254	0.891089	0.186335	0.806911	0.906375
ATP5S	-0.196765	-0.042953	-0.244009	0.210898	-0.125114	0.417339	0.743434	0.195358	0.413386	0.616466
ADORA3	0.39429	0.133894	0.243947	-0.369279	0.40912	0.047619	0.493069	0.186335	0.0894309	0.061753
ARPP19	-0.24749	-0.084569	-0.24375	0.273498	-0.30102	0.288306	0.581818	0.195358	0.255906	0.15261
FADD	-0.259177	-0.252939	-0.243704	0.31723	-0.32483	0.264113	0.125253	0.195358	0.177165	0.13253
SMC4	0.28817	0.23692	0.24355	-0.27449	0.30166	0.210317	0.184158	0.186335	0.22561	0.229084
SH3GL1	0.071886	0.237555	0.243523	-0.208157	0.111191	0.722222	0.178218	0.186335	0.361789	0.653386
ITGB5	-0.251188	-0.027588	-0.24317	0.291855	-0.298849	0.282258	0.818182	0.201161	0.228346	0.154618
ABCC5	0.252545	0.211612	0.24301	-0.267442	0.28188	0.271825	0.245545	0.186335	0.252033	0.266932
ADRA1A	0.11198	0.057429	0.24301	-0.301119	0.166945	0.636905	0.693069	0.186335	0.189024	0.515936
CCKAR	-0.35022	-0.247734	-0.242948	0.050836	-0.275881	0.108871	0.127273	0.201161	0.767717	0.206827
CANT1	-0.113728	-0.301102	-0.242911	0.20572	-0.291988	0.592742	0.0282828	0.201161	0.423228	0.170683
DAPK3	0.309571	0.34163	0.2428	-0.41983	0.36578	0.174603	0.0217822	0.186335	0.0447154	0.10757
OR5W2	0.386939	0.342089	0.242397	-0.320168	0.401277	0.0575397	0.019802	0.188406	0.160569	0.0657371
MAP4K3	0.30397	0.067653	0.242279	-0.42118	0.41311	0.18254	0.659406	0.188406	0.0426829	0.059761
MEF2A	0.27251	0.234077	0.241979	-0.23167	0.30019	0.228175	0.192079	0.188406	0.331301	0.233068
NR3C2	-0.298717	-0.172758	-0.241969	0.163165	-0.29986	0.207661	0.347475	0.203095	0.527559	0.15261
O3FAR1	-0.39469	-0.24453	-0.241937	0.4599	-0.4544	0.046371	0.135354	0.203095	0.00787402	0.0160643
BTG1	-0.009892	-0.024681	0.24188	0.23489	-0.000227	0.949597	0.832323	0.188406	0.334646	1
BCCIP	0.34608	0.2815	0.24187	-0.277262	0.3476	0.119048	0.10297	0.188406	0.219512	0.139442
SULT1A1	-0.39712	-0.122336	-0.241796	0.34223	-0.326027	0.0443548	0.50101	0.203095	0.127953	0.128514
HMMR	0.30369	0.24504	0.241609	-0.107829	0.277323	0.18254	0.158416	0.188406	0.621951	0.272908
RARG	0.318476	0.176203	0.241598	-0.118811	0.295997	0.162698	0.376238	0.188406	0.607724	0.243028
HOMER2	0.069647	0.034024	0.24158	0.036253	0.061502	0.728175	0.8	0.188406	0.824803	0.788845
NAGPA	-0.263806	-0.086779	-0.241554	0.068791	-0.135811	0.256048	0.577778	0.205029	0.720472	0.584337
RYBP	-0.088026	0.02518	-0.241392	0.24085	-0.101265	0.649194	0.845545	0.205029	0.322835	0.686747
DDX39B	0.26914	0.241586	0.2413	-0.28347	0.29245	0.236111	0.166337	0.188406	0.213415	0.25498
ADRB2	-0.26477	-0.113431	-0.2413	0.041098	-0.192852	0.254032	0.515152	0.205029	0.811024	0.417671
COL13A1	0.23961	0.180719	0.241154	-0.238843	0.225773	0.30754	0.354455	0.188406	0.315041	0.368526
IGF1R	0.358414	0.185098	0.240913	-0.34978	0.38819	0.0992063	0.340594	0.188406	0.117886	0.0697211
PVRL2	-0.254825	-0.053879	-0.24053	0.08022	-0.202297	0.272177	0.69697	0.206963	0.687008	0.37751
BIRC2	0.127357	0.33775	0.24047	-0.34482	0.211693	0.587302	0.0257426	0.188406	0.123984	0.396414
MSX1	-0.35671	-0.29381	-0.240469	0.32054	-0.35372	0.0987903	0.0323232	0.206963	0.17126	0.0863454
PLCB1	-0.35135	-0.120371	-0.240155	0.372828	-0.381	0.106855	0.50303	0.206963	0.0708661	0.0562249
SLC25A20	-0.190227	-0.215048	-0.24015	0.078821	-0.205367	0.433468	0.246465	0.206963	0.692913	0.363454
RPL39L	-0.255255	-0.107997	-0.240089	0.28507	-0.33247	0.272177	0.535354	0.206963	0.234252	0.12249
MMP2	-0.32882	-0.225082	-0.239849	0.115542	-0.270619	0.143145	0.216162	0.206963	0.624016	0.218876
ABCF3	-0.33869	-0.303658	-0.239701	0.31402	-0.338974	0.122984	0.0242424	0.206963	0.183071	0.110442
GABRA3	-0.3031	-0.118036	-0.23969	0.072062	-0.25318	0.201613	0.505051	0.206963	0.708661	0.251004
SERTAD3	-0.32334	-0.244386	-0.239643	0.364531	-0.40439	0.15121	0.135354	0.206963	0.0905512	0.0321285
PITPNA	-0.36695	-0.117936	-0.239567	0.358845	-0.36767	0.0866935	0.505051	0.206963	0.0964567	0.0742972
MAP4K5	0.306756	0.26957	0.239475	-0.211794	0.31086	0.178571	0.116832	0.188406	0.357724	0.207171
GRIA1	-0.272584	-0.20004	-0.239315	0.225935	-0.261016	0.243952	0.278788	0.208897	0.350394	0.23494
HNF1B	0.2278	0.221759	0.239302	-0.248397	0.242862	0.329365	0.215842	0.188406	0.292683	0.342629
PDE4A	-0.211843	-0.153407	-0.239146	0.22496	-0.100612	0.379032	0.4	0.210832	0.354331	0.686747
SERPINA7	-0.321006	-0.123188	-0.239109	0.266201	-0.273146	0.155242	0.49899	0.210832	0.273622	0.210843
EIF2C1	-0.191853	-0.201827	-0.23848	-0.218423	-0.189639	0.427419	0.274747	0.212766	0.347561	0.431727
GABRB1	-0.27757	-0.186318	-0.23817	0.04899	-0.252397	0.235887	0.319192	0.2147	0.777559	0.251004
GABRD	-0.27757	-0.186318	-0.23817	0.04899	-0.252397	0.235887	0.319192	0.2147	0.777559	0.251004
GABRE	-0.27757	-0.186318	-0.23817	0.04899	-0.252397	0.235887	0.319192	0.2147	0.777559	0.251004
GABRG3	-0.27757	-0.186318	-0.23817	0.04899	-0.252397	0.235887	0.319192	0.2147	0.777559	0.251004
GABRQ	-0.27757	-0.186318	-0.23817	0.04899	-0.252397	0.235887	0.319192	0.2147	0.777559	0.251004
SQSTM1	0.28467	0.053713	0.238046	-0.325034	0.277692	0.21627	0.70297	0.188406	0.158537	0.270916
CD83	0.28506	0.29847	0.238026	-0.245394	0.32087	0.21627	0.0732673	0.188406	0.300813	0.195219
GALNT1	-0.26321	0.012291	-0.237861	0.101778	-0.213874	0.258065	0.926733	0.216634	0.639764	0.345382
PPP4C	0.36978	0.35785	0.237829	-0.33638	0.39625	0.0833333	0.00990099	0.188406	0.134146	0.0657371
COL4A5	-0.085254	-0.269967	-0.23776	-0.194756	-0.057449	0.659274	0.0828283	0.216634	0.404472	0.803213
RPS6KA2	-0.362405	-0.248941	-0.237633	0.36008	-0.37703	0.0947581	0.127273	0.216634	0.0925197	0.0562249
EPHA7	-0.31459	-0.28046	-0.237559	0.34278	-0.36544	0.171371	0.0646465	0.216634	0.125984	0.0783133
ITGA1	-0.390885	-0.063439	-0.237531	0.46996	-0.40759	0.0483871	0.656566	0.216634	0.00787402	0.0301205
ABCF1	-0.2538	-0.106239	-0.23734	0.22387	-0.24797	0.27621	0.537374	0.216634	0.356299	0.257028
ITPK1	-0.30424	-0.004501	-0.237294	0.34877	-0.32197	0.197581	0.969697	0.216634	0.112205	0.134538
PJA2	0.35969	0.29062	0.23718	-0.41269	0.35828	0.0992063	0.0851485	0.188406	0.050813	0.119522
NOTCH2	0.42934	0.306735	0.237173	-0.144754	0.28853	0.0277778	0.0712871	0.188406	0.544715	0.256972
ALB	0.096434	0.246847	0.237151	-0.118102	0.143617	0.660714	0.152475	0.188406	0.607724	0.575697
MED12L	0.35587	0.23422	0.237113	-0.262264	0.34606	0.103175	0.192079	0.188406	0.264228	0.141434
SERPINH1	-0.257633	-0.143474	-0.236939	0.31474	-0.29584	0.268145	0.440404	0.216634	0.183071	0.160643
AOC3	0.273264	0.282625	0.236809	-0.164491	0.284166	0.22619	0.10297	0.188406	0.489837	0.262948
CYP11A1	-0.29997	-0.213759	-0.236586	0.212938	-0.26737	0.205645	0.246465	0.216634	0.40748	0.220884
PLXNA2	-0.220952	-0.021634	-0.236526	0.229517	-0.210355	0.352823	0.854545	0.216634	0.346457	0.349398
LPAR2	0.274435	0.210473	0.236504	-0.221135	0.283194	0.22619	0.247525	0.188406	0.345528	0.26494
CACNA1S	-0.29557	-0.22561	-0.236501	0.254129	-0.29776	0.207661	0.214141	0.216634	0.297244	0.154618
CSK	0.34589	-0.014428	0.236492	-0.136253	0.265074	0.121032	0.894949	0.188406	0.571138	0.290837
EIF4G1	-0.231507	-0.216704	-0.236399	0.162628	-0.200396	0.326613	0.242424	0.216634	0.527559	0.381526
DMRTB1	-0.37641	-0.3302	-0.236398	0.34779	-0.39936	0.0685484	0.020202	0.216634	0.112205	0.0361446
CREB1	-0.33363	-0.133905	-0.236296	0.126953	-0.245607	0.129032	0.472727	0.216634	0.598425	0.26506
PIGA	-0.360848	-0.151186	-0.23629	0.361683	-0.360558	0.0967742	0.408081	0.216634	0.0905512	0.0823293
ARF4	0.45414	0.250294	0.236167	-0.47343	0.42019	0.015873	0.146535	0.188406	0.0101626	0.0458167
BRD3	-0.062189	0.03827	-0.235871	0.197921	-0.022335	0.725806	0.782178	0.216634	0.448819	0.913655
PPP2R3A	0.34891	0.22105	0.235846	-0.4388	0.41113	0.115079	0.215842	0.188406	0.0284553	0.059761
SMU1	-0.081457	-0.01702	-0.23582	0.26633	-0.066703	0.659274	0.874747	0.216634	0.273622	0.779116
CCDC86	0.35751	0.067997	0.235662	-0.05223	0.150212	0.10119	0.659406	0.188406	0.780488	0.559761
EZH1	0.31251	0.17424	0.23566	-0.25384	0.268909	0.168651	0.380198	0.188406	0.272358	0.278884
NFKB2	0.34515	0.203963	0.235649	-0.36287	0.3283	0.121032	0.279208	0.188406	0.101626	0.175299
CDC42	0.397599	0.22956	0.235634	-0.400727	0.385358	0.0456349	0.20198	0.188406	0.0569106	0.0717131
KLF10	-0.273128	-0.22035	-0.235538	0.05031	-0.258858	0.241935	0.236364	0.218569	0.769685	0.242972
FAP	-0.41676	-0.21679	-0.235454	0.353536	-0.348674	0.0322581	0.242424	0.218569	0.108268	0.0943775
MVP	0.00046	-0.00077	0.23538	-0.20275	0.01878	0.996032	0.99596	0.188406	0.380081	0.920319
NR4A1	0.244913	0.178543	0.235358	-0.04148	0.219036	0.293651	0.362376	0.190476	0.800813	0.380478
CBFB	0.43309	0.26678	0.235265	-0.357541	0.35049	0.0277778	0.120792	0.190476	0.103659	0.131474
HSPA14	0.267593	0.28582	0.235244	-0.332414	0.283111	0.238095	0.0930693	0.190476	0.138211	0.26494
RAD51C	-0.148876	-0.213525	-0.23519	0.176735	-0.185728	0.52621	0.246465	0.218569	0.498031	0.445783
PDE2A	-0.24468	-0.172753	-0.235144	0.24304	-0.25187	0.296371	0.347475	0.218569	0.316929	0.253012
GPX2	0.35462	0.30617	0.235126	-0.229776	0.30452	0.103175	0.0712871	0.192547	0.333333	0.2251
MAP2K3	0.4092	0.35054	0.235119	-0.32278	0.347019	0.0416667	0.0158416	0.192547	0.158537	0.139442
LRRC59	0.28853	0.084446	0.235111	-0.18824	0.237188	0.210317	0.621782	0.192547	0.422764	0.348606
CCNG2	0.23774	0.208806	0.23507	-0.217409	0.24916	0.311508	0.251485	0.192547	0.349593	0.328685
SERPINB2	-0.27006	-0.202168	-0.235061	0.2751	-0.28526	0.252016	0.274747	0.218569	0.253937	0.186747
HMGA1	-0.290508	-0.305738	-0.234961	0.33331	-0.37323	0.221774	0.0242424	0.220503	0.145669	0.062249
ALDH3A1	-0.247809	-0.140991	-0.234896	0.299528	-0.282408	0.288306	0.442424	0.220503	0.214567	0.190763
NCL	-0.3117	-0.078785	-0.234853	0.34119	-0.32038	0.175403	0.59596	0.220503	0.13189	0.138554
ELOVL6	-0.249684	-0.144566	-0.23479	0.00191	-0.180969	0.284274	0.438384	0.220503	0.994094	0.453815
MAP7	0.275836	0.315538	0.23471	-0.158193	0.323294	0.22619	0.0574257	0.192547	0.504065	0.191235
AXIN2	0.321842	0.261291	0.234394	-0.274737	0.35371	0.156746	0.122772	0.192547	0.223577	0.12749
RFK	0.28757	0.253595	0.234358	-0.093132	0.32062	0.210317	0.136634	0.192547	0.648374	0.195219
NKX2-1	-0.298111	-0.067123	-0.234195	0.32068	-0.30978	0.207661	0.642424	0.222437	0.17126	0.146586
RFNG	0.2193	0.210456	0.23416	-0.195071	0.2495	0.347222	0.247525	0.192547	0.402439	0.328685
ATP11B	0.261455	0.116195	0.234042	0.18327	0.25937	0.251984	0.528713	0.192547	0.482283	0.302789
PIPOX	0.24344	0.24941	0.23404	0.033057	0.28051	0.299603	0.146535	0.192547	0.836614	0.266932
CREBL2	0.225633	-0.0286	-0.23402	-0.28556	0.011981	0.339286	0.814141	0.222437	0.211382	0.952191
CTSK	-0.40516	-0.203265	-0.233874	0.45837	-0.42333	0.0362903	0.272727	0.222437	0.00984252	0.0200803
CALU	-0.33329	-0.217198	-0.233871	0.199734	-0.30556	0.129032	0.242424	0.222437	0.442913	0.148594
PAFAH1B3	0.298375	0.228976	0.23387	-0.28317	0.32685	0.184524	0.20396	0.192547	0.213415	0.183267
NOV	-0.31557	-0.224282	-0.2338	0.301448	-0.271432	0.171371	0.220202	0.222437	0.21063	0.218876
SOAT1	0.33256	0.236322	0.233783	-0.349449	0.31027	0.136905	0.186139	0.192547	0.117886	0.213147
HSBP1	-0.187078	-0.01442	-0.23377	0.23212	-0.21557	0.439516	0.894949	0.222437	0.34252	0.343373
NIPBL	-0.195841	-0.23467	-0.233766	0.24904	-0.26492	0.417339	0.171717	0.222437	0.305118	0.2249
PDE6A	-0.213574	-0.163858	-0.23372	0.046388	-0.216347	0.377016	0.371717	0.222437	0.78937	0.337349
PDE6B	-0.213574	-0.163858	-0.23372	0.046388	-0.216347	0.377016	0.371717	0.222437	0.78937	0.337349
PDE6C	-0.213574	-0.163858	-0.23372	0.046388	-0.216347	0.377016	0.371717	0.222437	0.78937	0.337349
IHH	-0.12832	0.020708	-0.23371	0.152442	-0.14336	0.556452	0.883168	0.222437	0.545276	0.560241
BUB1	-0.138826	0.15159	-0.233312	0.16179	-0.161429	0.542339	0.451485	0.224371	0.529528	0.512048
LGALS3	-0.315524	-0.158809	-0.233222	0.42405	-0.38297	0.171371	0.381818	0.224371	0.0295276	0.0542169
GPR139	-0.171984	-0.24151	-0.233203	-0.079721	-0.074826	0.477823	0.147475	0.224371	0.689024	0.753012
SLC22A5	-0.31185	-0.25486	-0.233186	0.248608	-0.26607	0.175403	0.121212	0.224371	0.305118	0.2249
PHF10	0.34671	0.258163	0.233148	-0.32809	0.38581	0.119048	0.130693	0.194617	0.148374	0.0717131
NDUFB1	-0.36848	-0.25564	-0.233122	0.41141	-0.39664	0.0826613	0.119192	0.224371	0.0354331	0.0381526
CTSH	0.263656	0.214117	0.233099	-0.321786	0.26278	0.244048	0.233663	0.194617	0.158537	0.296813
NGRN	-0.302619	-0.270045	-0.233095	0.132973	-0.15036	0.201613	0.0828283	0.224371	0.582677	0.536145
RAI14	0.100993	0.003193	0.232982	-0.015485	0.087696	0.650794	0.986139	0.194617	0.920732	0.705179
SMO	-0.185915	-0.028398	-0.232384	0.1463	-0.187517	0.447581	0.816162	0.224371	0.562992	0.437751
SLC22A12	0.254229	0.073952	0.232177	-0.238724	0.296163	0.271825	0.651485	0.194617	0.315041	0.241036
PLCB3	0.32782	0.29395	0.232145	-0.094535	0.3108	0.14881	0.0772277	0.194617	0.644309	0.209163
IKZF5	0.142655	-0.049821	0.232138	-0.113336	0.110545	0.529762	0.713131	0.194617	0.619919	0.655378
ANXA1	-0.29137	-0.182194	-0.232135	0.084748	-0.232829	0.219758	0.329293	0.224371	0.681102	0.287149
OPN4	0.40389	0.2942	0.232038	-0.358826	0.39667	0.0456349	0.0752475	0.194617	0.103659	0.0657371
CA4	-0.31876	-0.22562	-0.231924	0.2822	-0.35595	0.16129	0.214141	0.224371	0.244094	0.0843373
SPEN	0.32021	0.249295	0.23175	-0.251605	0.29771	0.156746	0.146535	0.194617	0.280488	0.239044
SCN4A	-0.21069	-0.183589	-0.231634	-0.003444	-0.189499	0.383065	0.325253	0.224371	0.98374	0.431727
CA14	-0.28198	-0.234549	-0.231629	0.35198	-0.193136	0.229839	0.171717	0.224371	0.108268	0.417671
ADAT1	0.192717	-0.24203	0.231624	-0.239193	0.12184	0.418651	0.143434	0.196687	0.313008	0.621514
DFFB	-0.24431	-0.01461	-0.231568	0.31697	-0.24064	0.300403	0.894949	0.224371	0.177165	0.281124
SELP	0.025737	-0.000678	0.23155	0.24847	0.00514	0.878968	0.99596	0.196687	0.305118	0.97012
ADH6	-0.299385	-0.119977	-0.23149	0.26161	-0.291065	0.205645	0.50303	0.224371	0.285433	0.170683
PVR	-0.27067	0.164468	0.231449	0.34394	-0.0154	0.25	0.405941	0.196687	0.125984	0.941767
PPP2R5A	-3.3e-05	-0.029079	0.231192	0.032021	-0.166281	1	0.812121	0.196687	0.846457	0.495984
CD19	-0.24904	-0.29341	-0.23118	0.258416	-0.29159	0.284274	0.0343434	0.226306	0.28937	0.170683
RRP8	0.293907	0.189842	0.231093	-0.144715	0.212719	0.198413	0.322772	0.196687	0.546748	0.390438
SPRY4	-0.23164	0.000599	-0.231046	0.201321	-0.21126	0.326613	0.99802	0.226306	0.437008	0.349398
NR2C1	-0.042133	-0.027243	-0.23094	0.051888	-0.069167	0.814516	0.822222	0.226306	0.765748	0.76506
PSAP	0.02786	0.07832	-0.23079	-0.037572	0.01629	0.876984	0.637624	0.226306	0.815041	0.928287
NDUFB8	-0.302722	-0.199864	-0.230572	0.183751	-0.343858	0.201613	0.280808	0.226306	0.480315	0.100402
ALDH1B1	-0.36057	-0.175581	-0.230489	0.15031	-0.24413	0.0987903	0.345455	0.226306	0.547244	0.273092
PTGS1	-0.291089	-0.23351	-0.230463	0.302739	-0.277062	0.219758	0.173737	0.226306	0.204724	0.200803
GPSM2	-0.30805	-0.155192	-0.230419	0.39074	-0.38399	0.1875	0.39596	0.226306	0.0590551	0.0502008
MKNK2	0.38252	0.40089	0.23035	-0.47064	0.50182	0.0615079	0.0019802	0.198758	0.0101626	0.00996016
PHKG2	0.38683	0.024434	0.230287	-0.137443	0.28808	0.0575397	0.861386	0.198758	0.569106	0.260956
MKI67IP	0.3741	0.36103	0.230207	-0.35904	0.48805	0.0714286	0.00792079	0.198758	0.103659	0.0139442
OGFOD1	0.28551	0.24124	0.230109	-0.28566	0.32054	0.21627	0.166337	0.198758	0.211382	0.195219
G2E3	0.125549	0.088984	0.22994	-0.00231	0.041736	0.597222	0.609901	0.198758	0.985772	0.842629
GRIA2	-0.27853	-0.181074	-0.22993	0.2716	-0.30928	0.235887	0.329293	0.226306	0.261811	0.146586
COL4A2	0.31239	0.20371	0.229912	-0.30419	0.291583	0.168651	0.279208	0.198758	0.186992	0.25498
STK17A	0.30888	0.178526	0.2299	-0.244742	0.299588	0.176587	0.362376	0.198758	0.302846	0.23506
ERBB3	0.412042	0.22578	0.229652	-0.49173	0.45593	0.0376984	0.207921	0.200828	0.00813008	0.0278884
PRR7	0.108775	0.046803	0.229645	-0.111103	0.116319	0.636905	0.734653	0.200828	0.619919	0.645418
FOXP3	0.31295	0.195512	0.22964	-0.3328	0.42209	0.166667	0.306931	0.200828	0.138211	0.0418327
CYSLTR1	-0.295765	-0.200711	-0.229607	0.156509	-0.200206	0.207661	0.276768	0.226306	0.541339	0.381526
ASIC2	-0.393551	-0.377117	-0.229553	0.179873	-0.387977	0.046371	0	0.226306	0.492126	0.0461847
CHIA	-0.34389	-0.24893	-0.229415	0.339684	-0.32299	0.114919	0.127273	0.226306	0.13189	0.134538
ASL	0.185158	0.099649	0.229406	-0.161186	0.182021	0.448413	0.574257	0.200828	0.504065	0.468127
SNAPC1	0.34745	0.33264	0.229344	-0.38495	0.397034	0.119048	0.0376238	0.200828	0.0711382	0.0657371
PTK7	0.272093	0.21545	0.229305	-0.252385	0.260194	0.228175	0.231683	0.200828	0.280488	0.302789
POLR3C	0.46813	0.238933	0.229103	-0.33609	0.40654	0.00992064	0.174257	0.200828	0.136179	0.061753
PHTF2	0.050858	0.026858	-0.22908	-0.24194	0.037297	0.789683	0.843564	0.230174	0.308943	0.856574
AURKB	0.119351	0.037186	0.22906	-0.048895	0.142744	0.621032	0.782178	0.200828	0.784553	0.577689
LHPP	-0.02798	-0.029637	-0.229018	-0.026365	0.022657	0.868952	0.806061	0.230174	0.867886	0.906375
E2F5	0.32381	-0.22736	0.22897	-0.39745	0.267835	0.150794	0.208081	0.200828	0.0609756	0.280876
HK1	0.06599	0.037061	-0.228906	-0.220728	0.047182	0.744048	0.782178	0.230174	0.345528	0.824701
ITGB3	0.31585	0.263552	0.22882	-0.40111	0.37584	0.166667	0.122772	0.200828	0.0569106	0.0856574
PPP2R1A	0.11592	-0.29273	0.228782	-0.11709	0.02419	0.630952	0.0383838	0.202899	0.615854	0.900398
RALBP1	0.05645	-0.239	0.228586	-0.06281	-0.01173	0.761905	0.153535	0.202899	0.739837	0.961847
CREB3L4	0.34109	0.30482	0.228569	-0.39122	0.37692	0.128968	0.0712871	0.202899	0.0650407	0.0836653
HEXB	0.35402	0.199736	0.22838	-0.38484	0.36287	0.103175	0.291089	0.202899	0.0711382	0.10757
PLCB2	0.2564	0.235659	0.228068	-0.178106	0.27548	0.269841	0.188119	0.204969	0.457317	0.2749
PLCD1	0.2564	0.235659	0.228068	-0.178106	0.27548	0.269841	0.188119	0.204969	0.457317	0.2749
PLCG2	0.2564	0.235659	0.228068	-0.178106	0.27548	0.269841	0.188119	0.204969	0.457317	0.2749
LNPEP	0.320418	0.198363	0.228009	-0.07518	0.163394	0.156746	0.30099	0.207039	0.70122	0.51992
IGFBP6	-0.36056	-0.219969	-0.227757	0.317936	-0.302545	0.0987903	0.236364	0.232108	0.175197	0.150602
NQO1	0.242623	0.170148	0.227746	-0.247446	0.230021	0.299603	0.390099	0.207039	0.292683	0.356574
SRGAP2	-0.278735	-0.21147	-0.227477	0.30053	-0.33071	0.235887	0.252525	0.234043	0.212598	0.124498
PTCH1	-0.160198	-0.04106	-0.22745	0.101445	-0.050748	0.491935	0.755556	0.234043	0.639764	0.813253
RSPH1	-0.27987	-0.216379	-0.227347	0.31275	-0.30847	0.233871	0.244444	0.234043	0.183071	0.146586
PHF13	-0.072809	-0.205346	-0.22727	0.0228	-0.084055	0.693548	0.264646	0.234043	0.893701	0.722892
ADH5	0.24406	0.205397	0.227264	0.165	0.27095	0.297619	0.267327	0.20911	0.521654	0.276892
AK1	-0.267189	-0.217553	-0.227233	0.33311	-0.267367	0.252016	0.238384	0.234043	0.145669	0.220884
ABCC2	0.35246	0.29404	0.227159	-0.295889	0.344619	0.105159	0.0772277	0.20911	0.197154	0.143426
CHMP4A	0.130264	0.247833	0.226978	-0.28193	0.229937	0.579365	0.148515	0.20911	0.215447	0.356574
HCK	0.30083	0.218514	0.226833	-0.210812	0.3015	0.18254	0.225743	0.20911	0.357724	0.229084
HMGB4	0.280341	0.180877	0.226832	-0.2835	0.2975	0.220238	0.352475	0.20911	0.213415	0.241036
EMD	-0.25574	-0.33815	-0.226716	0.23646	-0.29771	0.272177	0.0121212	0.235977	0.334646	0.154618
PROC	0.229059	0.171119	0.22662	-0.247541	0.246182	0.321429	0.386139	0.20911	0.292683	0.334661
IKBKB	0.35364	0.22048	0.226587	-0.28978	0.30555	0.103175	0.217822	0.20911	0.207317	0.221116
SPTLC1	0.181397	0.118788	-0.22648	0.015385	0.041676	0.452381	0.524752	0.235977	0.933071	0.842629
NPEPL1	0.3283	0.28481	0.226234	-0.185453	0.28169	0.14881	0.0950495	0.21118	0.434959	0.266932
MYO10	0.36877	0.31995	0.22606	-0.42986	0.46145	0.0833333	0.0554455	0.21118	0.0345528	0.0278884
PSMD9	0.36405	0.232268	0.226017	-0.45538	0.37187	0.0892857	0.194059	0.21118	0.0121951	0.0956175
HEXIM1	-0.001085	0.011396	0.225997	0.024179	0.053149	0.993952	0.930693	0.21118	0.88189	0.814741
MIF	-0.2787	-0.24494	-0.225981	0.233644	-0.24214	0.235887	0.135354	0.237911	0.336614	0.277108
DROSHA	0.40278	0.278489	0.225871	-0.34092	0.47471	0.0456349	0.106931	0.21118	0.128049	0.0239044
CYP11B2	0.30516	0.2169	0.225855	-0.130231	0.29734	0.18254	0.227723	0.21118	0.587398	0.241036
ALX1	0.391272	0.309179	0.225752	-0.273316	0.42727	0.0496032	0.0693069	0.21118	0.231707	0.0418327
IL6ST	0.38647	0.315	0.22572	-0.47547	0.42366	0.0575397	0.0574257	0.21118	0.0101626	0.0418327
NDUFA8	0.099393	0.190262	0.22572	-0.194399	0.229603	0.654762	0.322772	0.21118	0.404472	0.360558
ABHD2	0.03374	-0.105437	0.225686	0.01093	-0.00545	0.855159	0.539394	0.21118	0.948819	0.981928
PARK7	-0.22552	-0.050155	-0.22523	0.23478	-0.200831	0.34879	0.713131	0.237911	0.334646	0.381526
SLC12A2	0.224692	0.195889	0.225167	-0.237217	0.254337	0.339286	0.30495	0.213251	0.317073	0.312749
HMGCS2	-0.33852	-0.186179	-0.225161	0.35821	-0.37024	0.122984	0.321212	0.237911	0.0984252	0.0702811
MYLIP	-0.25106	-0.170522	-0.224916	0.25255	-0.216221	0.282258	0.351515	0.239845	0.299213	0.339357
AKAP17A	-0.125053	-0.102712	-0.224829	0.083959	-0.161039	0.568548	0.543434	0.239845	0.681102	0.512048
PPT1	0.320954	0.235338	0.224811	-0.194605	0.319146	0.156746	0.188119	0.213251	0.404472	0.199203
PAH	-0.34067	-0.225471	-0.224795	0.291036	-0.292609	0.116935	0.214141	0.239845	0.228346	0.168675
MECP2	0.32356	0.113084	0.224496	-0.30802	0.337122	0.150794	0.538614	0.213251	0.180894	0.155378
EGF	-0.208316	-0.20004	-0.224378	0.267175	-0.267251	0.385081	0.278788	0.241779	0.269685	0.220884
DRD1	0.276936	0.234087	0.224224	-0.35757	0.324543	0.22619	0.192079	0.213251	0.103659	0.187251
ARAP1	0.33695	0.223581	0.224197	-0.34826	0.40682	0.132937	0.213861	0.213251	0.119919	0.061753
ARPC4	0.23877	0.252104	0.223964	-0.072915	0.26829	0.30754	0.140594	0.213251	0.713415	0.278884
GPR82	-0.28289	-0.146878	-0.223923	0.257027	-0.32897	0.229839	0.430303	0.245648	0.293307	0.124498
SATB1	0.05306	0.120509	-0.223854	-0.32768	0.085838	0.77381	0.520792	0.245648	0.150407	0.711155
LIAS	0.3731	0.278282	0.223841	-0.38838	0.41639	0.0734127	0.106931	0.213251	0.0670732	0.0517928
PSPH	0.27586	0.29132	0.223826	-0.3222	0.32007	0.22619	0.0831683	0.215321	0.158537	0.195219
ARFIP2	0.418315	0.377291	0.223803	-0.374441	0.432284	0.031746	0.00594059	0.215321	0.0833333	0.0398406
RDH14	-0.32264	-0.277749	-0.223789	0.27695	-0.34462	0.153226	0.0707071	0.245648	0.253937	0.0983936
ITGAE	-0.283573	-0.264801	-0.223738	0.0009	-0.133264	0.229839	0.0929293	0.245648	0.998031	0.596386
IPMK	-0.36596	-0.272225	-0.223685	0.33519	-0.36414	0.0866935	0.0747475	0.245648	0.139764	0.0823293
MAPK8	0.34671	0.30147	0.223539	0.050508	0.29989	0.119048	0.0732673	0.215321	0.767717	0.233068
NPEPPS	-0.287613	-0.205855	-0.223437	0.245342	-0.264464	0.22379	0.264646	0.245648	0.311024	0.228916
GPX7	0.34052	0.31041	0.22335	-0.215893	0.33013	0.128968	0.0653465	0.217391	0.353659	0.173307
SLC6A3	-0.2638	-0.17718	-0.22334	0.175324	-0.176949	0.256048	0.343434	0.245648	0.5	0.463855
LASP1	0.020891	-0.019669	0.223295	0.009125	-0.006158	0.902778	0.864646	0.217391	0.952756	0.981928
NAGA	-0.32085	-0.120084	-0.223241	0.29536	-0.287933	0.155242	0.50303	0.245648	0.222441	0.180723
GSTT1	-0.281333	-0.106502	-0.223063	0.00258	-0.075978	0.229839	0.537374	0.247582	0.992126	0.751004
GGCX	0.227805	0.166553	0.22281	-0.212021	0.23221	0.329365	0.40198	0.219462	0.357724	0.356574
GABRA2	-0.278	0.003711	-0.222702	0.0204	-0.216781	0.235887	0.980198	0.247582	0.90748	0.337349
DTX3L	-0.212179	-0.261177	-0.222674	0.160457	-0.212147	0.379032	0.10101	0.247582	0.531496	0.34739
FIGF	0.39198	0.190915	0.222619	-0.46777	0.43844	0.0496032	0.322772	0.221532	0.0121951	0.0338645
GTF2F2	-0.28671	-0.179916	-0.22249	0.151781	-0.195191	0.225806	0.329293	0.247582	0.545276	0.407631
KCNQ4	0.3986	0.32647	0.222388	-0.40627	0.50624	0.0456349	0.0455446	0.221532	0.0528455	0.00796813
RFWD2	0.38378	0.33571	0.222312	-0.41699	0.39419	0.0595238	0.0277228	0.221532	0.0487805	0.0677291
PRKAB2	-0.206639	-0.054681	-0.22231	0.246621	-0.248961	0.389113	0.69697	0.247582	0.307087	0.25502
SGK1	0.51941	0.44305	0.222248	-0.380303	0.411769	0.00198413	0	0.221532	0.0772358	0.059761
PDXP	-0.146691	-0.239464	-0.222234	0.22139	-0.22188	0.528226	0.153535	0.247582	0.362205	0.319277
HMGB1	0.303075	0.200905	0.222158	-0.301559	0.41619	0.18254	0.289109	0.221532	0.189024	0.0517928
LGALS1	-0.26457	-0.053273	-0.22215	0.31872	-0.234926	0.256048	0.69899	0.247582	0.175197	0.285141
EGFR	0.33255	0.22153	0.2219	-0.244414	0.29069	0.136905	0.215842	0.225673	0.304878	0.25498
GPBAR1	0.17433	0.31586	0.221762	-0.079067	0.306843	0.46627	0.0574257	0.225673	0.691057	0.219124
RXFP1	-0.29047	-0.260355	-0.2217	0.324602	-0.33769	0.221774	0.10303	0.247582	0.169291	0.11245
CAPSL	-0.328638	-0.22514	-0.221325	0.33512	-0.339222	0.143145	0.216162	0.251451	0.139764	0.110442
PDE6G	-0.0214	-0.027993	-0.221293	0.03158	-0.05712	0.897177	0.818182	0.251451	0.848425	0.803213
PDE6H	-0.0214	-0.027993	-0.221293	0.03158	-0.05712	0.897177	0.818182	0.251451	0.848425	0.803213
ALDH7A1	0.086358	0.048069	0.221168	-0.214911	0.237827	0.684524	0.724752	0.227743	0.353659	0.346614
NASP	0.3424	0.28341	0.221047	-0.127937	0.306521	0.126984	0.10099	0.229814	0.589431	0.221116
C16ORF5	0.049867	-0.071383	0.22102	-0.159744	-0.005419	0.789683	0.628283	0.229814	0.504065	0.981928
KDM4A	-0.39669	-0.315	-0.221014	0.118296	-0.3496	0.046371	0.0242424	0.251451	0.614173	0.0923695
KDM6B	-0.39669	-0.315	-0.221014	0.118296	-0.3496	0.046371	0.0242424	0.251451	0.614173	0.0923695
SRD5A2	-0.095062	0.044082	-0.220865	0.012605	-0.072283	0.633065	0.748515	0.251451	0.942913	0.757028
PDE4D	0.370049	0.311518	0.220848	-0.317464	0.380719	0.0793651	0.0633663	0.229814	0.164634	0.0756972
DIABLO	0.00559	0.000813	0.220841	-0.17452	0.187967	0.974206	0.99604	0.229814	0.46748	0.452191
MSRA	0.250929	0.096816	0.22046	-0.1941	0.279543	0.279762	0.580198	0.231884	0.404472	0.266932
DBH	-0.37014	-0.197753	-0.220447	0.321663	-0.34424	0.0806452	0.284848	0.253385	0.169291	0.100402
ITPR1	0.356828	0.33645	0.220206	-0.39025	0.42943	0.10119	0.0277228	0.231884	0.0650407	0.0418327
MED7	0.121799	0.089753	0.22016	-0.247898	0.085605	0.615079	0.60396	0.231884	0.292683	0.711155
CHAC1	-0.23945	-0.245387	0.219954	0.071265	-0.101719	0.308468	0.135354	0.231884	0.71063	0.684739
FAAH	0.202483	0.013256	0.21992	0.026326	0.033486	0.378968	0.924752	0.231884	0.875984	0.868526
CHRM5	0.258699	0.263638	0.219598	-0.262222	0.278926	0.259921	0.122772	0.231884	0.264228	0.268924
ARPC5	0.166078	0.076538	0.219539	-0.139831	0.101689	0.488095	0.639604	0.231884	0.558943	0.667331
CCNG1	0.34739	0.215482	0.219479	-0.33311	0.33553	0.119048	0.231683	0.233954	0.138211	0.163347
FZD2	-0.31413	-0.17215	-0.219385	0.108701	-0.244783	0.171371	0.347475	0.257253	0.633858	0.271084
CETN2	0.36862	0.236752	0.219323	-0.34991	0.38521	0.0833333	0.184158	0.233954	0.117886	0.0717131
EIF2C3	-0.26649	-0.221082	-0.219287	0.227584	-0.28479	0.252016	0.236364	0.257253	0.350394	0.186747
EFNB3	0.3032	0.227899	0.21927	-0.225447	0.30028	0.18254	0.20396	0.233954	0.335366	0.233068
C1QBP	0.4147	0.221125	0.2192	-0.32941	0.39448	0.0376984	0.215842	0.233954	0.144309	0.0677291
ADA	0.31924	0.153301	0.219084	-0.205003	0.27418	0.160714	0.441584	0.233954	0.376016	0.2749
GRM2	-0.3168	-0.227491	-0.21906	-0.004574	-0.30714	0.169355	0.208081	0.259188	0.977642	0.146586
PDE4C	0.205224	0.223198	0.218934	-0.268052	0.241576	0.373016	0.215842	0.233954	0.25	0.344622
CDC7	0.1856	0.214535	0.218806	-0.132139	0.233919	0.446429	0.233663	0.236025	0.585366	0.354582
CCR2	-0.200402	-0.39853	-0.218717	-0.194695	-0.21626	0.403226	0	0.263056	0.404472	0.339357
GFPT1	0.047369	0.08614	0.218697	0.2716	0.031013	0.797619	0.615842	0.236025	0.261811	0.876494
P2RX1	-0.38086	-0.239401	-0.218534	0.4283	-0.42245	0.0604839	0.153535	0.263056	0.0255906	0.0200803
DGKH	-0.212149	-0.168453	-0.21852	0.03542	-0.193467	0.379032	0.355556	0.263056	0.824803	0.415663
EPHX2	-0.185316	-0.035137	-0.218434	0.164065	-0.24643	0.447581	0.777778	0.263056	0.525591	0.26506
LRAT	-0.34028	-0.3051	-0.218417	0.251395	-0.35874	0.116935	0.0242424	0.263056	0.30315	0.0843373
RBP3	-0.34028	-0.3051	-0.218417	0.251395	-0.35874	0.116935	0.0242424	0.263056	0.30315	0.0843373
RDH12	-0.34028	-0.3051	-0.218417	0.251395	-0.35874	0.116935	0.0242424	0.263056	0.30315	0.0843373
RDH13	-0.34028	-0.3051	-0.218417	0.251395	-0.35874	0.116935	0.0242424	0.263056	0.30315	0.0843373
RDH5	-0.34028	-0.3051	-0.218417	0.251395	-0.35874	0.116935	0.0242424	0.263056	0.30315	0.0843373
RDH8	-0.34028	-0.3051	-0.218417	0.251395	-0.35874	0.116935	0.0242424	0.263056	0.30315	0.0843373
RHO	-0.34028	-0.3051	-0.218417	0.251395	-0.35874	0.116935	0.0242424	0.263056	0.30315	0.0843373
RLBP1	-0.34028	-0.3051	-0.218417	0.251395	-0.35874	0.116935	0.0242424	0.263056	0.30315	0.0843373
NR3C1	0.196583	0.066386	0.218398	-0.172744	0.268706	0.402778	0.661386	0.236025	0.471545	0.278884
MLLT11	-0.00579	0.013049	0.21831	-0.010761	-0.03196	0.97379	0.924752	0.236025	0.943089	0.883534
BACE2	0.150053	0.023767	0.218306	-0.162883	0.246422	0.511905	0.861386	0.236025	0.495935	0.334661
ITGAV	0.35582	0.28126	0.218305	-0.29706	0.322806	0.103175	0.10495	0.236025	0.191057	0.193227
NEK4	0.043289	0.058116	0.218292	-0.01236	0.06097	0.813492	0.689109	0.236025	0.934959	0.792829
LPL	0.219157	0.243909	0.218184	-0.256088	0.29739	0.347222	0.160396	0.238095	0.272358	0.241036
CLIC4	-0.2454	-0.176903	-0.218168	-0.030259	-0.207202	0.294355	0.345455	0.263056	0.853659	0.359438
MEIS2	-0.220163	-0.21655	-0.218027	0.169755	-0.27525	0.356855	0.244444	0.263056	0.517717	0.206827
HERPUD1	0.38133	0.031111	0.217988	-0.344058	0.339429	0.0654762	0.819802	0.238095	0.123984	0.153386
NUDT6	0.37047	0.245608	0.217948	-0.39119	0.35393	0.077381	0.156436	0.238095	0.0650407	0.12749
PLA2G2C	-0.02518	-0.137916	-0.217811	-0.26472	-0.01185	0.879032	0.452525	0.263056	0.25813	0.961847
RFX5	0.34819	0.293037	0.217782	-0.276819	0.362231	0.117063	0.0811881	0.238095	0.221545	0.109562
RBBP4	-0.264444	-0.183254	-0.217752	0.243695	-0.3208	0.256048	0.327273	0.263056	0.312992	0.138554
GRM3	-0.32596	-0.246089	-0.217551	0.239725	-0.32147	0.15121	0.131313	0.266925	0.326772	0.136546
FKBP3	0.4819	0.30625	0.217505	-0.42709	0.38739	0.00595238	0.0712871	0.238095	0.0406504	0.0697211
EBF1	-0.116687	-0.203657	-0.217127	0.138411	-0.246574	0.586694	0.272727	0.268859	0.572835	0.26506
BAG6	0.297897	0.23084	0.217122	-0.319434	0.331053	0.184524	0.19604	0.240166	0.162602	0.173307
MMP14	-0.30229	-0.204958	-0.217109	0.098131	-0.265203	0.201613	0.264646	0.268859	0.645669	0.2249
AFP	0.29755	0.28542	0.21689	-0.38658	0.39601	0.184524	0.0930693	0.240166	0.0711382	0.0657371
AVPR1A	-0.107911	-0.161695	-0.21685	-1.2e-05	-0.134207	0.606855	0.379798	0.268859	1	0.594378
AVPR2	-0.107911	-0.161695	-0.21685	-1.2e-05	-0.134207	0.606855	0.379798	0.268859	1	0.594378
ACHE	0.023515	0.041259	0.216836	-0.055818	0.047416	0.888889	0.764356	0.240166	0.75813	0.822709
FBXO11	0.065362	-0.028992	0.2168	-0.018891	0.04324	0.744048	0.812121	0.240166	0.898374	0.834661
GRIK2	0.16132	0.097152	0.216787	-0.42031	0.284046	0.494048	0.578218	0.240166	0.0447154	0.262948
KEAP1	-0.242773	-0.078739	-0.216629	-0.080242	-0.20999	0.304435	0.59596	0.268859	0.686992	0.349398
ENTPD3	0.26383	0.24646	0.216254	-0.08805	0.24755	0.242063	0.156436	0.242236	0.662602	0.328685
LTA4H	-0.10764	-0.043035	-0.216201	0.124061	-0.108832	0.606855	0.739394	0.272727	0.598425	0.666667
IL15RA	-0.216491	-0.042439	-0.21601	-0.069017	-0.1662	0.362903	0.749495	0.272727	0.721545	0.497992
ECHS1	-0.315801	-0.23769	-0.215961	0.225091	-0.31689	0.171371	0.161616	0.274662	0.354331	0.140562
CACNA2D3	0.308198	0.31773	0.215957	-0.29497	0.40663	0.176587	0.0574257	0.242236	0.197154	0.061753
GNAI2	0.30272	0.252704	0.215928	-0.33727	0.36226	0.18254	0.140594	0.242236	0.132114	0.109562
HERC6	-0.226574	-0.26877	-0.21591	0.017707	-0.25033	0.346774	0.0868687	0.274662	0.919291	0.25502
SLC18A1	0.052583	-0.160507	-0.215714	-0.173577	-0.039404	0.775794	0.381818	0.274662	0.469512	0.863454
CNOT4	-0.45797	-0.215948	-0.215666	0.42661	-0.41219	0.00806452	0.244444	0.274662	0.0275591	0.0281125
ADORA1	0.280285	0.114732	0.215584	-0.157362	0.34204	0.220238	0.528713	0.242236	0.50813	0.149402
DPYD	-0.03099	-0.016502	-0.215577	-0.181697	-0.033175	0.858871	0.878788	0.274662	0.449187	0.87751
SMS	-0.068559	0.03062	-0.215566	-0.216206	-0.03561	0.701613	0.823762	0.274662	0.353659	0.869478
PDCD2	0.260802	0.268407	0.21556	-0.267573	0.133578	0.251984	0.118812	0.242236	0.252033	0.59761
H2AFV	0.228233	0.13289	0.21553	-0.411386	0.382403	0.329365	0.49505	0.242236	0.050813	0.0756972
DDB2	0.49996	0.37679	0.215456	-0.40372	0.55092	0.00198413	0.00594059	0.242236	0.0569106	0
PTGDR	-0.242271	-0.083723	-0.215428	-0.0164	-0.223765	0.304435	0.585859	0.274662	0.916667	0.315261
PTGER2	-0.242271	-0.083723	-0.215428	-0.0164	-0.223765	0.304435	0.585859	0.274662	0.916667	0.315261
PRKRIR	0.095382	0.22704	0.215379	0.028442	0.098252	0.662698	0.205941	0.242236	0.858268	0.679283
ADORA2A	0.06251	0.036118	0.215116	-0.00747	0.08148	0.751984	0.784158	0.244306	0.95935	0.7251
PRKCQ	0.36644	0.00416	0.214993	-0.153718	0.266101	0.0892857	0.978218	0.244306	0.526423	0.284861
EXT2	-0.31519	-0.166614	-0.214849	0.37721	-0.301131	0.171371	0.363636	0.276596	0.0669291	0.15261
HAGH	-0.329137	-0.153043	-0.214787	0.45028	-0.40996	0.143145	0.40202	0.276596	0.011811	0.0281125
EPOR	-0.223932	-0.195423	-0.21477	0.136067	-0.209848	0.350806	0.29697	0.276596	0.57874	0.349398
NEDD4	0.023486	-0.010771	0.21474	0.173154	0.030801	0.888889	0.921212	0.244306	0.505906	0.876494
RNASET2	0.125645	0.211385	0.214661	0.27299	0.165837	0.597222	0.245545	0.244306	0.255906	0.517928
CDC123	0.32476	0.26556	0.21466	-0.235511	0.264947	0.150794	0.122772	0.244306	0.321138	0.290837
RNGTT	0.086064	0.031988	0.214533	-0.256034	0.220045	0.684524	0.817822	0.244306	0.272358	0.378486
AVPR1B	0.053033	0.025138	0.214426	0.163673	0.010454	0.77381	0.845545	0.244306	0.525591	0.956175
ESRRA	0.29212	0.217278	0.214415	-0.185531	0.2781	0.206349	0.227723	0.244306	0.434959	0.270916
ACD	-0.042871	-0.144316	-0.214329	0.174499	-0.040848	0.8125	0.438384	0.276596	0.501969	0.853414
PAK4	-0.133332	0.015688	0.21432	0.052522	0.001302	0.550403	0.906931	0.244306	0.765748	0.992032
SGK3	0.023946	0.001546	0.214269	0.031224	0.008659	0.888889	0.994059	0.244306	0.848425	0.960159
PRKAR2A	-0.31703	-0.25523	-0.21417	0.137581	-0.257787	0.167339	0.121212	0.276596	0.576772	0.24498
B3GAT3	0.320184	0.135632	0.214005	-0.03579	0.282711	0.156746	0.489109	0.246377	0.819106	0.266932
IL18RAP	0.209012	0.200482	0.213845	-0.214676	0.200417	0.363095	0.289109	0.246377	0.353659	0.424303
IRF1	-0.32379	-0.247389	-0.213777	0.29623	-0.30446	0.15121	0.127273	0.276596	0.222441	0.148594
CDKN2B	-0.089193	-0.20638	-0.213631	0.203415	-0.3148	0.643145	0.264646	0.276596	0.427165	0.144578
RIOK3	0.260672	0.247888	0.213567	-0.348	0.32569	0.251984	0.148515	0.246377	0.121951	0.183267
SLC30A2	0.38349	0.26799	0.213561	-0.38368	0.36556	0.0615079	0.118812	0.246377	0.0711382	0.10757
MAP4K4	0.37479	0.24343	0.21354	-0.125367	0.249583	0.0714286	0.160396	0.246377	0.589431	0.328685
PHF19	-0.34878	-0.17958	-0.213506	0.29694	-0.33861	0.110887	0.331313	0.276596	0.220472	0.11245
ACO2	0.37154	0.24708	0.213467	-0.40945	0.40982	0.0753968	0.152475	0.246377	0.050813	0.061753
CA1	-0.244575	-0.168296	-0.213349	0.125058	-0.269404	0.296371	0.355556	0.276596	0.598425	0.218876
KARS	0.40642	0.31367	0.213336	-0.40082	0.4435	0.0456349	0.0613861	0.248447	0.0569106	0.0318725
EIF2AK2	0.32888	0.30052	0.213226	-0.24657	0.3527	0.146825	0.0732673	0.248447	0.296748	0.131474
GPR179	-0.32058	-0.25054	-0.212939	0.3869	-0.42836	0.155242	0.125253	0.276596	0.0610236	0.0200803
FGF2	0.3868	0.31335	0.212902	-0.3955	0.36352	0.0575397	0.0613861	0.250518	0.0609756	0.10757
PDK1	0.099417	0.099542	0.212892	-0.0678	0.135578	0.654762	0.574257	0.250518	0.723577	0.593625
EPHA4	-0.30946	-0.26749	-0.212828	0.27282	-0.315611	0.179435	0.0868687	0.276596	0.255906	0.14257
EPHB4	-0.30946	-0.26749	-0.212828	0.27282	-0.315611	0.179435	0.0868687	0.276596	0.255906	0.14257
EPHB6	-0.30946	-0.26749	-0.212828	0.27282	-0.315611	0.179435	0.0868687	0.276596	0.255906	0.14257
PRSS1	-0.3202	-0.044899	-0.21279	0.275121	-0.260737	0.157258	0.737374	0.276596	0.253937	0.238956
ELL3	0.177969	0.173395	0.212583	0.037457	0.182743	0.460317	0.382178	0.250518	0.820866	0.466135
ADK	0.38011	0.26032	0.212552	-0.270431	0.37747	0.0694444	0.126733	0.250518	0.237805	0.0796813
ATP6AP1	0.33219	0.196985	0.212498	-0.35801	0.34149	0.136905	0.30495	0.250518	0.103659	0.149402
ATP5C1	0.041733	0.013042	0.212451	-0.05202	0.043351	0.813492	0.924752	0.250518	0.78252	0.832669
PANX1	-0.224293	-0.229892	-0.212258	0.215469	-0.276153	0.350806	0.19596	0.276596	0.395669	0.202811
MET	-0.282014	-0.181777	-0.212128	0.35175	-0.257163	0.229839	0.329293	0.276596	0.110236	0.24498
ISL1	0.304011	0.073046	0.212055	-0.37645	0.362662	0.18254	0.651485	0.252588	0.0792683	0.10757
ATG3	0.300929	0.291267	0.211776	-0.28271	0.318077	0.18254	0.0831683	0.254658	0.213415	0.199203
GBA	-0.149783	-0.21961	-0.21168	0.010549	-0.074046	0.524194	0.236364	0.276596	0.950787	0.75502
S1PR2	-0.24865	-0.32614	-0.211566	0.25546	-0.29189	0.28629	0.020202	0.276596	0.295276	0.170683
POLD4	-0.35152	-0.292363	-0.211548	0.257647	-0.308519	0.106855	0.0383838	0.276596	0.291339	0.146586
GIT1	0.33296	0.234318	0.211449	-0.36536	0.36392	0.134921	0.192079	0.254658	0.0955285	0.10757
CYP3A7	0.136302	0.233246	0.211429	-0.234183	0.299245	0.549603	0.194059	0.254658	0.325203	0.237052
LACC1	0.011877	0.066374	-0.211375	-0.25434	0.034088	0.944444	0.661386	0.276596	0.272358	0.864542
EGLN1	-0.17833	-1.3e-05	-0.211339	-0.034105	-0.136918	0.469758	1	0.276596	0.827236	0.582329
ALDH1A3	-0.29828	-0.25059	-0.211192	0.30327	-0.33504	0.207661	0.125253	0.276596	0.200787	0.118474
PRKAG1	-0.056096	-0.030719	-0.211138	0.048221	-0.101974	0.737903	0.79596	0.276596	0.785433	0.684739
MYC	-0.178788	-0.046871	-0.211115	0.004047	-0.037448	0.467742	0.721212	0.276596	0.988189	0.86747
CA6	0.116847	0.26515	0.210992	-0.127385	0.294564	0.630952	0.122772	0.256729	0.589431	0.24502
GPR146	-0.200576	0.004387	-0.210971	0.15731	-0.173756	0.403226	0.976238	0.276596	0.537402	0.467871
GCH1	0.337148	0.100866	0.210893	-0.3453	0.3633	0.132937	0.570297	0.258799	0.123984	0.10757
STUB1	-0.203235	-0.059934	0.210868	0.29558	-0.102076	0.397177	0.670707	0.258799	0.222441	0.684739
GABRG2	-0.32973	-0.266703	-0.210824	0.3023	-0.33426	0.141129	0.0868687	0.276596	0.206693	0.118474
GPR172A	0.34656	0.104989	0.210476	-0.36627	0.39121	0.119048	0.562376	0.258799	0.0934959	0.0697211
HIPK1	0.269808	0.30274	0.210445	-0.255694	0.234684	0.236111	0.0732673	0.258799	0.272358	0.350598
ACE	-0.30358	-0.231103	-0.210366	0.283824	-0.31049	0.201613	0.187879	0.276596	0.238189	0.146586
EPHB2	-0.30104	-0.26455	-0.210285	0.26695	-0.295033	0.201613	0.0929293	0.276596	0.271654	0.164659
CHRNA4	-0.212258	-0.041273	-0.21012	0.117353	-0.189397	0.379032	0.755556	0.276596	0.616142	0.431727
CD58	-0.174015	-0.212787	-0.210104	-0.222055	-0.009561	0.475806	0.248485	0.276596	0.345528	0.971888
CTCFL	-0.32372	-0.045532	-0.210047	0.39106	-0.32036	0.15121	0.733333	0.276596	0.0590551	0.138554
GABARAPL1	-0.304618	-0.121772	-0.209917	0.28151	-0.304387	0.195565	0.50303	0.276596	0.246063	0.148594
DHRS3	-0.26767	-0.23021	-0.209595	0.227548	-0.281669	0.252016	0.189899	0.276596	0.350394	0.192771
KLF7	-0.30735	-0.110642	-0.20934	0.353237	-0.312369	0.189516	0.525253	0.282398	0.108268	0.144578
ERG	0.247277	0.214563	0.209196	-0.111879	0.200788	0.287698	0.233663	0.26087	0.619919	0.424303
SUB1	0.205989	0.064934	0.209132	-0.122761	0.181626	0.369048	0.661386	0.26294	0.595528	0.468127
APOA1	-0.276291	-0.236015	-0.209114	0.285849	-0.295627	0.235887	0.169697	0.282398	0.232283	0.160643
SLC25A28	0.330698	0.29629	0.209067	-0.3192	0.35426	0.142857	0.0752475	0.26294	0.162602	0.12749
ETFB	0.270909	0.091395	0.208812	-0.054574	0.154278	0.232143	0.59604	0.26294	0.762195	0.545817
PLEKHJ1	0.008727	-0.054097	-0.208563	-0.2313	-0.030038	0.958333	0.69697	0.286267	0.333333	0.893574
FGFR3	-0.31277	-0.197413	-0.208541	0.088433	-0.27457	0.175403	0.284848	0.286267	0.673228	0.208835
PDIA5	0.09524	0.086617	-0.208394	-0.094594	0.04449	0.662698	0.611881	0.286267	0.644309	0.830677
LPAR6	-0.39538	-0.29647	-0.208361	0.32177	-0.38424	0.046371	0.030303	0.286267	0.169291	0.0502008
NRBF2	-0.246014	-0.227039	-0.208357	0.236764	-0.158697	0.292339	0.210101	0.286267	0.334646	0.52008
FSD1	0.257379	0.027009	0.208328	-0.29056	0.254523	0.267857	0.841584	0.267081	0.205285	0.312749
GPR84	0.10814	0.02229	0.208325	-0.318073	0.147449	0.638889	0.877228	0.267081	0.162602	0.565737
P4HB	0.2475	0.10895	0.208286	-0.230194	0.234527	0.287698	0.554455	0.267081	0.333333	0.35259
SOX10	0.35613	0.109907	0.208274	-0.36429	0.37487	0.10119	0.546535	0.267081	0.097561	0.0896414
C1QTNF6	0.054555	0.226236	0.208056	-0.128925	0.196337	0.767857	0.205941	0.267081	0.589431	0.430279
GUSB	-0.28496	-0.20461	-0.20775	0.24644	-0.26982	0.229839	0.266667	0.288201	0.307087	0.218876
RAB23	0.193574	0.094681	-0.207637	-0.214307	0.085283	0.410714	0.582178	0.290135	0.353659	0.711155
DECR1	0.276321	0.151707	0.207604	-0.11419	0.0937	0.22619	0.451485	0.269151	0.619919	0.695219
CYCS	0.37917	0.294746	0.207565	-0.297714	0.36874	0.0694444	0.0752475	0.269151	0.191057	0.101594
GNB5	0.05277	0.091093	-0.207503	0.031397	0.042033	0.775794	0.59604	0.290135	0.848425	0.842629
PTAFR	-0.27055	0.18386	-0.20742	0.056964	-0.212794	0.25	0.344554	0.290135	0.753937	0.345382
DLGAP5	0.39025	0.149871	0.207413	-0.347576	0.42067	0.0496032	0.461386	0.269151	0.123984	0.0418327
GDI1	0.4253	0.2654	0.207361	-0.45668	0.50069	0.031746	0.122772	0.269151	0.0121951	0.0119522
PRKCI	0.39714	0.21385	0.207199	-0.3357	0.30025	0.0456349	0.233663	0.269151	0.138211	0.233068
IGFBP3	-0.36395	-0.058435	-0.207026	0.47799	-0.35201	0.0947581	0.678788	0.290135	0.00787402	0.0883534
CDK5	0.33996	0.195641	0.206777	-0.249816	0.25505	0.128968	0.306931	0.269151	0.284553	0.312749
SIRT3	0.254956	0.243059	0.20661	-0.214981	0.316848	0.271825	0.162376	0.269151	0.353659	0.199203
KIF5C	0.00593	0.011794	-0.206593	0.174846	0.016864	0.974206	0.928713	0.29207	0.5	0.924303
GLRX	-0.044954	-0.045447	-0.206486	-0.019484	-0.041337	0.802419	0.733333	0.29207	0.894309	0.851406
HOXB2	-0.1922	-0.27588	-0.206439	0.23996	-0.28233	0.425403	0.0707071	0.29207	0.324803	0.190763
NFKB1	0.242383	0.2271	0.206412	-0.221382	0.229255	0.299603	0.205941	0.269151	0.345528	0.36255
PRKX	-0.06373	-0.01947	-0.206409	0.032762	-0.075943	0.721774	0.864646	0.29207	0.836614	0.751004
QDPR	-0.115502	-0.129457	-0.206176	0.04487	-0.176464	0.586694	0.490909	0.29207	0.793307	0.463855
GUCY1A2	0.21668	0.040276	0.206175	-0.198616	0.23644	0.353175	0.774257	0.271222	0.392276	0.350598
ABCC8	0.113666	0.204774	0.206074	-0.045617	0.09807	0.632937	0.273267	0.271222	0.79065	0.681275
ABHD4	-0.258363	-0.113115	-0.206046	0.30446	-0.3375	0.268145	0.515152	0.294004	0.192913	0.11245
BACH1	-0.32035	0.168696	-0.20594	0.32498	-0.318283	0.155242	0.39604	0.295938	0.169291	0.138554
ST13	0.34272	0.37549	0.205689	-0.27815	0.39052	0.125	0.00594059	0.271222	0.219512	0.0697211
ORM1	-0.36216	-0.25832	-0.205656	0.38166	-0.42087	0.0947581	0.111111	0.297872	0.0649606	0.0240964
GAA	0.2965	0.244677	0.205595	-0.36314	0.315204	0.186508	0.158416	0.271222	0.0995935	0.201195
KDELR2	0.39747	0.26124	0.205492	-0.43798	0.43201	0.0456349	0.122772	0.271222	0.0284553	0.0398406
G6PC	0.44316	0.250249	0.205046	-0.31758	0.292759	0.0198413	0.146535	0.273292	0.164634	0.25498
FGFR2	-0.2949	-0.218072	-0.205011	0.283058	-0.32814	0.209677	0.238384	0.299807	0.240157	0.126506
PPM1L	-0.24632	-0.22758	-0.204846	0.088536	-0.23697	0.292339	0.208081	0.299807	0.673228	0.285141
FLT3	-0.323974	-0.06278	-0.204569	0.37638	-0.302777	0.15121	0.658586	0.299807	0.0669291	0.150602
PLD1	0.186021	0.178348	-0.204406	-0.35536	0.252688	0.446429	0.362376	0.299807	0.105691	0.314741
ALAS1	-0.254036	-0.066031	-0.204399	0.050208	-0.118282	0.274194	0.642424	0.299807	0.771654	0.646586
GPR35	0.32434	-0.015482	0.204259	-0.109915	0.258087	0.150794	0.882828	0.277433	0.619919	0.304781
RTCD1	0.251229	0.210364	0.204141	-0.063243	0.196561	0.279762	0.247525	0.277433	0.739837	0.430279
FASLG	-0.114838	0.017288	-0.204141	0.130582	-0.042702	0.586694	0.89703	0.299807	0.588583	0.841365
MAPK13	-0.33461	-0.207759	-0.204105	0.30449	-0.30403	0.129032	0.262626	0.299807	0.192913	0.148594
PHF16	-0.32254	-0.247263	-0.20404	0.317106	-0.32175	0.153226	0.129293	0.299807	0.177165	0.134538
ITPR2	0.295716	0.213215	0.203902	-0.087027	0.245495	0.188492	0.237624	0.277433	0.664634	0.334661
IKBKAP	0.29085	0.233181	0.203786	-0.03468	0.182902	0.208333	0.194059	0.277433	0.827236	0.464143
HIF1A	0.364196	0.170676	0.203745	-0.324851	0.29212	0.0892857	0.388119	0.277433	0.158537	0.25498
EPCAM	0.292996	-0.204722	-0.203704	-0.317217	0.263231	0.200397	0.264646	0.301741	0.164634	0.296813
RAD50	-0.3509	-0.2038	-0.203614	0.32898	-0.289465	0.108871	0.272727	0.301741	0.161417	0.176707
SCN9A	0.03445	0.071043	0.203217	-0.186319	0.108621	0.853175	0.657426	0.279503	0.432927	0.657371
FAS	0.40956	0.290473	0.203175	-0.388016	0.444594	0.0416667	0.0851485	0.279503	0.0691057	0.0318725
AOX1	0.096207	0.153993	0.20306	-0.106758	0.177647	0.662698	0.437624	0.279503	0.621951	0.482072
GMPS	0.330442	0.28457	0.203006	-0.36173	0.36861	0.142857	0.0970297	0.279503	0.101626	0.101594
GUCY1A3	-0.35344	-0.198696	-0.202983	0.27886	-0.37239	0.100806	0.282828	0.303675	0.251969	0.0662651
F2	0.205731	-0.003391	0.202963	-0.199671	0.180846	0.369048	0.973737	0.279503	0.390244	0.468127
DNMT3B	0.253282	0.204933	0.202897	-0.218551	0.226531	0.271825	0.269307	0.279503	0.347561	0.366534
LHX9	-0.287067	-0.179375	-0.202882	0.297616	-0.34519	0.225806	0.331313	0.303675	0.218504	0.0963855
EDNRB	0.151996	0.081273	0.202855	-0.243101	0.274779	0.509921	0.631683	0.279503	0.308943	0.2749
CDA	0.27228	0.27318	0.202764	-0.28157	0.33792	0.228175	0.110891	0.279503	0.219512	0.155378
DLX2	0.06456	0.134886	0.202564	-0.07329	0.079186	0.746032	0.491089	0.279503	0.707317	0.729084
ATG4A	-0.294285	-0.228946	-0.20248	0.231196	-0.32468	0.211694	0.20404	0.303675	0.34252	0.13253
GLRA2	0.364372	0.377097	0.202408	-0.29447	0.385268	0.0892857	0.00594059	0.279503	0.197154	0.0717131
ARPC2	0.27213	0.186432	0.202401	-0.26907	0.271545	0.228175	0.336634	0.279503	0.245935	0.276892
PRPF4	-0.273591	-0.201861	-0.20229	0.278079	-0.127117	0.239919	0.274747	0.303675	0.251969	0.61245
LRP4	-0.262774	-0.078003	-0.201957	0.08637	-0.104864	0.258065	0.59798	0.303675	0.673228	0.676707
KCNJ5	-0.053477	0.058252	-0.201913	0.138935	-0.018578	0.754032	0.687129	0.303675	0.572835	0.925703
CHRM1	0.267603	0.215128	0.201912	-0.157581	0.261748	0.238095	0.231683	0.281573	0.50813	0.298805
IMPDH1	0.230102	-0.223277	0.201621	-0.434799	0.370929	0.321429	0.230303	0.281573	0.0304878	0.0996016
EDEM1	0.209192	0.22551	0.201597	-0.174326	0.191335	0.363095	0.207921	0.281573	0.46748	0.442231
PHF11	0.314507	0.240842	0.201556	-0.097638	0.30334	0.166667	0.168317	0.281573	0.636179	0.229084
BARX1	0.099426	0.067206	0.201401	-0.042504	0.084392	0.654762	0.659406	0.281573	0.794715	0.715139
PARP2	0.09804	0.28271	0.201342	-0.02767	0.182677	0.654762	0.10297	0.281573	0.857724	0.466135
CYP2J2	-0.232008	-0.204074	-0.201151	-0.185688	-0.210612	0.326613	0.270707	0.305609	0.432927	0.349398
CDX2	0.011579	-0.035737	0.201039	0.021714	-0.00734	0.944444	0.775758	0.281573	0.897638	0.981928
PROKR1	-0.33552	-0.190549	-0.200905	0.38355	-0.37487	0.127016	0.30303	0.305609	0.0629921	0.060241
PRNP	-0.30326	-0.161851	-0.200895	0.230905	-0.25619	0.201613	0.377778	0.305609	0.34252	0.24498
SMOC2	0.05848	0.000869	0.200696	-0.01034	0.039432	0.759921	0.99604	0.281573	0.943089	0.846614
PDE3A	-0.003049	0.046531	-0.200644	0.196887	-0.038079	0.981855	0.736634	0.305609	0.450787	0.865462
MAPK12	0.36116	0.25127	0.200583	-0.27659	0.33552	0.0992063	0.146535	0.281573	0.221545	0.163347
HTATSF1	-0.42375	-0.347628	-0.200026	0.358726	-0.402546	0.0302419	0.00808081	0.307544	0.0984252	0.0341365
KLF4	-0.34245	-0.296602	-0.199851	0.29501	-0.34328	0.116935	0.030303	0.309478	0.222441	0.100402
BLM	0.37625	0.37677	0.199657	-0.44305	0.48206	0.0714286	0.00594059	0.285714	0.0284553	0.0179283
ABCA5	-0.38642	-0.161347	-0.19965	0.42844	-0.32513	0.0544355	0.379798	0.309478	0.0255906	0.130522
FBXL19	-0.25696	-0.20286	0.199568	-0.212763	0.03164	0.268145	0.272727	0.285714	0.355691	0.874502
LRRC41	0.3924	0.350738	0.199544	-0.308714	0.41648	0.0496032	0.0158416	0.285714	0.178862	0.0517928
MTF2	-0.27121	-0.24026	-0.199502	0.25414	-0.27409	0.245968	0.151515	0.311412	0.297244	0.208835
NDUFS8	-0.072822	-0.00476	-0.199408	0.133977	-0.005965	0.693548	0.965657	0.311412	0.57874	0.981928
GABRG1	-0.112915	-0.141955	-0.198947	0.06215	-0.253941	0.596774	0.442424	0.313346	0.742126	0.248996
P4HTM	0.44366	0.32862	0.198928	-0.361074	0.46099	0.0198413	0.0435644	0.289855	0.101626	0.0278884
FNTB	-0.30319	-0.25923	-0.198918	-0.008088	-0.31733	0.201613	0.107071	0.313346	0.957317	0.140562
EGR1	-0.29326	-0.208402	-0.1985	0.05919	-0.31108	0.211694	0.262626	0.313346	0.746063	0.144578
FOXA3	0.28224	0.27711	0.198409	-0.229695	0.32878	0.218254	0.108911	0.289855	0.333333	0.175299
MIXL1	-0.40303	-0.34294	-0.198339	0.33749	-0.44142	0.0383065	0.00808081	0.313346	0.135827	0.0180723
ORC1	0.33305	0.198628	0.198335	-0.11766	0.300987	0.134921	0.29901	0.289855	0.615854	0.231076
P4HA2	0.311275	0.213714	0.198292	-0.304043	0.284464	0.170635	0.233663	0.289855	0.186992	0.260956
SLC25A4	0.314832	0.30553	0.198198	-0.093266	0.32315	0.166667	0.0712871	0.289855	0.648374	0.191235
MXD4	-0.367353	-0.292362	-0.19811	0.40073	-0.42476	0.0866935	0.0383838	0.313346	0.0472441	0.0200803
AIFM1	-0.30836	-0.217314	-0.198109	0.238298	-0.37384	0.185484	0.242424	0.313346	0.330709	0.062249
KCNA1	0.188458	0.039857	0.197852	-0.26682	0.227553	0.430556	0.774257	0.289855	0.254065	0.364542
INS	-0.237459	-0.28412	-0.197807	0.102885	-0.249057	0.316532	0.0606061	0.313346	0.639764	0.25502
NNMT	0.40414	0.32676	0.19773	-0.33974	0.41869	0.0456349	0.0455446	0.289855	0.128049	0.0478088
SORD	-0.225042	-0.143575	-0.197607	0.241402	-0.078449	0.34879	0.440404	0.313346	0.320866	0.74498
MAPK9	0.23631	0.185374	-0.197264	0.187141	0.173619	0.313492	0.340594	0.313346	0.466535	0.49004
CNNM2	-0.255411	-0.157887	-0.197193	0.116414	-0.155081	0.272177	0.381818	0.313346	0.61811	0.526104
CLK2	0.24353	0.018493	0.197147	-0.28305	0.26684	0.299603	0.891089	0.289855	0.213415	0.280876
PSMG1	-0.009567	-0.125937	0.197127	-0.169691	-0.01333	0.949597	0.494949	0.289855	0.479675	0.955823
SLC1A2	0.00158	0.067355	-0.197085	0.000615	-0.057375	0.992063	0.659406	0.313346	1	0.803213
ECD	-0.37546	-0.288587	-0.197072	0.33879	-0.39321	0.0685484	0.0505051	0.31528	0.133858	0.0401606
AARS	-0.01289	0.004313	0.196672	0.236178	-0.014025	0.925403	0.976238	0.291925	0.334646	0.951807
PDE4B	-0.103355	0.041673	-0.196562	0.052897	-0.050223	0.620968	0.764356	0.31528	0.765748	0.813253
ARGLU1	0.081874	0.056424	-0.196556	-0.101425	0.212664	0.698413	0.693069	0.31528	0.632114	0.390438
RXFP4	-0.17512	-0.21982	0.19654	0.026464	-0.185726	0.471774	0.236364	0.293996	0.875984	0.445783
CACNG1	-0.225632	-0.172815	-0.196442	0.200546	-0.215228	0.34879	0.347475	0.317215	0.438976	0.343373
GALNS	0.18829	0.197156	0.196435	-0.168804	0.212899	0.43254	0.30495	0.293996	0.48374	0.390438
ARHGEF5	0.36114	0.150384	0.196299	-0.130499	0.150652	0.0992063	0.457426	0.293996	0.587398	0.557769
CERS4	-0.268033	-0.179117	-0.196264	0.322631	-0.28095	0.252016	0.333333	0.317215	0.169291	0.192771
CKB	0.30827	0.3609	0.196102	-0.282283	0.32277	0.176587	0.00792079	0.296066	0.213415	0.193227
SETD1B	-0.277935	-0.113206	-0.196038	0.257593	-0.305542	0.235887	0.515152	0.317215	0.291339	0.148594
MMP8	0.173641	0.02727	0.196015	-0.295138	0.293121	0.46627	0.841584	0.296066	0.197154	0.25498
ARHGDIB	-0.260007	-0.246477	-0.195959	0.1045	-0.16104	0.258065	0.129293	0.317215	0.639764	0.512048
KCNJ1	-0.01164	0.197003	0.195936	0.03629	0.03962	0.943548	0.30495	0.296066	0.824803	0.846614
ACSL4	-0.272773	-0.034813	-0.195911	0.275738	-0.247191	0.243952	0.777778	0.317215	0.253937	0.261044
RBMX	0.33914	0.307373	0.195894	-0.29413	0.344593	0.128968	0.0712871	0.296066	0.197154	0.143426
CTTN	-0.33829	-0.175447	-0.19567	0.35808	-0.37792	0.122984	0.345455	0.317215	0.0984252	0.0562249
RXRB	-0.31405	-0.196357	-0.195597	0.27314	-0.2574	0.171371	0.292929	0.317215	0.255906	0.24498
PLA2G2A	-0.22489	-0.214899	-0.195493	0.2603	-0.25488	0.34879	0.246465	0.317215	0.287402	0.246988
DCUN1D4	-0.178652	-0.167502	-0.195462	0.173149	-0.206398	0.469758	0.363636	0.317215	0.505906	0.361446
SLC12A1	-0.163964	-0.022891	0.195386	0.218483	0.001499	0.487903	0.844444	0.296066	0.383858	0.992032
C2CD2	0.40009	0.198604	0.195191	-0.177329	0.255767	0.0456349	0.29901	0.296066	0.45935	0.312749
SNRPA	0.31197	0.200085	0.195136	-0.3914	0.38907	0.168651	0.289109	0.296066	0.0650407	0.0697211
RGS2	0.319257	0.24108	0.195079	-0.347975	0.320915	0.160714	0.166337	0.296066	0.121951	0.195219
BNIP2	-0.051077	-0.181547	-0.194801	-0.00127	-0.185433	0.770161	0.329293	0.319149	0.995935	0.445783
FOS	0.182759	0.28642	0.194771	-0.024221	0.233554	0.452381	0.0930693	0.296066	0.873984	0.354582
ADCY2	0.020399	0.223031	-0.194654	-0.01564	0.027488	0.90873	0.215842	0.319149	0.918699	0.888446
ETV4	0.296533	0.250603	0.194626	-0.31685	0.37593	0.186508	0.146535	0.296066	0.166667	0.0856574
ETV5	-0.102406	-0.044572	0.194577	0.226237	-0.042078	0.622984	0.739394	0.296066	0.350394	0.851406
POU5F1	-0.279356	-0.168866	-0.194551	0.285953	-0.287	0.235887	0.355556	0.319149	0.232283	0.182731
GABRA4	-0.258336	-0.190233	-0.193735	0.0449	-0.177605	0.268145	0.305051	0.323017	0.793307	0.461847
FOXD4L3	0.005046	0.175981	0.193485	-0.001741	0.012458	0.974206	0.380198	0.296066	0.99187	0.950199
MARK4	-0.260895	-0.172847	-0.193364	0.13368	-0.240958	0.258065	0.347475	0.324952	0.580709	0.281124
SOX4	-0.334607	-0.11009	-0.193249	0.42881	-0.35477	0.129032	0.529293	0.324952	0.0255906	0.0863454
PAFAH1B2	-0.35414	-0.098811	-0.193227	0.37118	-0.28818	0.100806	0.553535	0.324952	0.0748031	0.180723
SLC2A6	0.38875	0.195629	0.193123	-0.26636	0.3347	0.0535714	0.306931	0.296066	0.256098	0.165339
SKP2	0.218634	0.07198	0.19309	-0.200791	0.109365	0.347222	0.655446	0.296066	0.388211	0.657371
NMT1	0.11518	0.252973	0.192812	-0.029349	0.176158	0.630952	0.140594	0.296066	0.855691	0.486056
GH1	-0.28384	-0.082104	-0.192511	0.01527	-0.116874	0.229839	0.587879	0.330754	0.935039	0.646586
MSH5	0.268454	0.218	0.192417	-0.260766	0.29496	0.236111	0.227723	0.296066	0.264228	0.243028
RYR2	0.002665	-0.15337	-0.192395	-0.038044	-0.164865	0.978175	0.4	0.330754	0.815041	0.5
CCNA1	0.37211	0.304044	0.192365	-0.39857	0.38194	0.0753968	0.0732673	0.296066	0.0589431	0.0756972
LPHN2	0.313384	0.229571	0.19222	-0.166891	0.187771	0.166667	0.20198	0.296066	0.487805	0.452191
LHX8	0.23147	0.021825	-0.191944	-0.38393	0.29841	0.321429	0.877228	0.330754	0.0711382	0.239044
CGRRF1	-0.032953	-0.179195	-0.191834	0.245782	-0.260199	0.854839	0.331313	0.330754	0.311024	0.240964
KRT12	-0.113649	-0.137897	-0.191767	-0.03662	-0.088372	0.592742	0.452525	0.330754	0.817073	0.714859
ARX	-0.21126	-0.19199	0.191528	0.217408	-0.053474	0.381048	0.30303	0.298137	0.389764	0.811245
HNMT	0.056148	-0.133437	0.191261	-0.172433	0.154721	0.763889	0.472727	0.298137	0.473577	0.545817
NOLC1	0.203533	0.317631	0.190753	-0.372049	0.393821	0.376984	0.0574257	0.300207	0.0833333	0.0677291
CDKN2A	-0.32903	-0.216689	-0.190752	0.31396	-0.28431	0.143145	0.244444	0.332689	0.183071	0.188755
ERAP2	0.21061	-0.167755	0.190703	-0.146387	0.114336	0.361111	0.359596	0.300207	0.538618	0.651394
NDUFC2	0.336816	0.109063	0.190696	-0.42072	0.341208	0.132937	0.554455	0.300207	0.0426829	0.149402
ADSS	-0.217413	-0.23428	-0.190382	0.195018	-0.215364	0.356855	0.171717	0.334623	0.46063	0.343373
MAP3K5	-0.260211	-0.178804	-0.190312	0.259169	-0.26364	0.258065	0.335354	0.334623	0.28937	0.228916
ESR2	0.34515	0.215805	0.190189	-0.30308	0.289343	0.121032	0.231683	0.302277	0.189024	0.256972
LIN28A	-0.02487	0.066858	-0.190157	-0.217891	-0.00047	0.881048	0.659406	0.334623	0.347561	0.997992
CA12	-0.223008	-0.193839	-0.189883	0.065243	-0.077737	0.350806	0.30101	0.336557	0.732283	0.746988
JMJD6	0.295451	0.29431	0.189827	-0.279607	0.38384	0.190476	0.0752475	0.302277	0.219512	0.0717131
MB	0.21776	0.024993	0.189784	0.2429	0.070818	0.35119	0.851485	0.302277	0.316929	0.758964
BNIPL	-0.11812	-0.131902	-0.189522	0.27581	-0.157419	0.584677	0.480808	0.338491	0.253937	0.522088
MT-ND1	0.27061	0.067981	-0.189521	-0.30287	0.212421	0.234127	0.659406	0.338491	0.189024	0.394422
ARHGEF12	0.29163	0.32931	0.18913	-0.37139	0.38864	0.208333	0.0415842	0.302277	0.0853659	0.0697211
ACTA1	0.39572	0.34521	0.18904	-0.5025	0.45256	0.0456349	0.0178218	0.302277	0.00609756	0.0278884
SPIRE2	0.39572	0.34521	0.18904	-0.5025	0.45256	0.0456349	0.0178218	0.302277	0.00609756	0.0278884
ALG5	0.270559	0.176061	0.188908	-0.135808	0.2677	0.234127	0.378218	0.302277	0.571138	0.280876
HTR1F	0.123809	0.076177	0.188905	-0.24845	0.264815	0.605159	0.639604	0.302277	0.292683	0.290837
PKIA	0.296626	0.186175	0.188886	-0.268184	0.29025	0.186508	0.336634	0.302277	0.25	0.25498
SKP1	0.102057	0.167823	0.188813	-0.204556	0.096369	0.650794	0.39802	0.302277	0.376016	0.687251
ALG9	-0.192001	-0.065298	-0.188766	0.058092	-0.091944	0.427419	0.646465	0.34236	0.753937	0.708835
DHCR24	-0.03545	-0.011982	0.188494	-0.00481	0.057171	0.842742	0.917172	0.302277	0.973577	0.808765
PYCRL	0.15131	0.049376	0.188425	-0.08163	0.136804	0.509921	0.722772	0.302277	0.682927	0.589641
PDE1C	0.004593	0.170538	0.188355	-0.175036	0.15019	0.97619	0.388119	0.302277	0.465447	0.559761
COG2	-0.030791	0.134708	0.188313	0.23852	0.011572	0.858871	0.491089	0.302277	0.330709	0.952191
SLC25A6	0.40629	0.32064	0.188274	-0.37607	0.40482	0.0456349	0.0534653	0.302277	0.0833333	0.061753
NDFIP1	-0.259272	-0.20067	-0.187963	0.196018	-0.183548	0.262097	0.276768	0.348162	0.458661	0.447791
CASP8	-0.017652	0.179542	-0.187799	0.055398	-0.036943	0.909274	0.362376	0.348162	0.755906	0.86747
ATP6V1A	0.4107	-0.162074	0.187372	-0.44345	0.360674	0.0416667	0.373737	0.304348	0.0284553	0.113546
NGFR	-0.172721	0.008492	0.18731	0.210679	-0.044064	0.475806	0.944554	0.304348	0.415354	0.837349
BCL3	0.355046	0.14404	0.187058	-0.230833	0.41899	0.103175	0.471287	0.304348	0.333333	0.0478088
PDE7B	-0.178891	-0.053349	-0.186568	0.005594	-0.205553	0.467742	0.69899	0.353965	0.978346	0.363454
HRH3	-0.28836	-0.24233	-0.18648	0.224192	-0.27428	0.22379	0.143434	0.353965	0.354331	0.208835
NFIC	-0.211364	-0.066041	0.186029	0.229866	-0.13632	0.381048	0.642424	0.308489	0.346457	0.582329
MAPK11	0.33955	0.232334	0.185916	-0.28634	0.30604	0.128968	0.194059	0.308489	0.211382	0.221116
EPC1	0.310036	0.2881	0.185814	-0.258408	0.34723	0.172619	0.0871287	0.310559	0.26626	0.139442
SIK3	-0.111303	-0.091784	-0.18579	0.05507	-0.094721	0.602823	0.567677	0.353965	0.755906	0.700803
HLA-DMB	0.218727	0.145846	0.185625	-0.224076	0.268315	0.347222	0.469307	0.312629	0.339431	0.278884
IL1B	0.02819	0.23199	-0.185224	-0.02771	0.03731	0.876984	0.194059	0.355899	0.857724	0.856574
KCNA10	0.000216	0.069421	-0.185206	0.024197	0.017988	0.996032	0.657426	0.355899	0.88189	0.922311
GALE	-0.267803	-0.157551	-0.185159	-0.03889	-0.267704	0.252016	0.387879	0.355899	0.810976	0.220884
EPRS	0.043525	-0.082131	0.185153	-0.209494	0.134797	0.811508	0.587879	0.318841	0.359756	0.593625
NRP1	0.003388	0.004238	0.184947	0.038645	0.016344	0.97619	0.978218	0.318841	0.814961	0.928287
PRPF6	0.28716	0.25588	0.184937	-0.28106	0.39363	0.210317	0.132673	0.318841	0.219512	0.0677291
DUSP1	-0.366428	-0.303787	-0.184742	0.328559	-0.370415	0.0866935	0.0242424	0.355899	0.161417	0.0702811
DCTN6	0.34105	0.172352	0.184491	-0.3374	0.34173	0.128968	0.384158	0.318841	0.130081	0.149402
CDK10	-0.021474	0.076971	0.184485	0.178673	0.033831	0.897177	0.637624	0.318841	0.494094	0.866534
HADH	0.257614	0.289918	0.184424	-0.076924	0.258848	0.265873	0.0851485	0.318841	0.699187	0.302789
GRIN2A	-0.098659	-0.087295	-0.184389	0.228041	-0.120168	0.633065	0.577778	0.357834	0.348425	0.64257
HPSE	0.204948	0.202496	0.184354	-0.197912	0.23831	0.375	0.283168	0.318841	0.394309	0.344622
PHF23	0.415655	0.32063	0.184337	-0.41513	0.48445	0.0376984	0.0534653	0.318841	0.050813	0.0179283
SCMH1	0.099086	-0.168164	0.184305	-0.297682	0.117806	0.654762	0.357576	0.318841	0.191057	0.63745
SOX11	-0.228424	-0.057522	0.184275	0.28771	-0.115922	0.33871	0.680808	0.318841	0.232283	0.646586
CACNA1C	-0.25158	-0.21416	-0.184228	0.23536	-0.26622	0.282258	0.246465	0.357834	0.334646	0.222892
APOA2	0.182559	-0.022938	0.184169	-0.20607	0.184142	0.452381	0.844444	0.318841	0.367886	0.458167
OSGEP	-0.251173	-0.150143	-0.184056	0.26937	-0.248045	0.282258	0.410101	0.359768	0.267717	0.257028
GRM4	-0.195121	-0.143091	0.183998	0.138014	-0.156488	0.417339	0.440404	0.320911	0.576772	0.526104
FOXN3	-0.376441	-0.352665	-0.183804	0.339779	-0.388261	0.0685484	0.0040404	0.361702	0.13189	0.0461847
ATF1	-0.28424	-0.184367	-0.183775	0.36436	-0.33527	0.229839	0.325253	0.361702	0.0905512	0.118474
RAP1GDS1	0.243445	0.185044	0.183723	-0.205678	0.262908	0.299603	0.340594	0.322981	0.369919	0.296813
BCL2L2	-0.2892	-0.036384	-0.183615	0.339104	-0.30077	0.22379	0.773737	0.361702	0.13189	0.15261
SLC25A32	0.28455	0.192474	0.183355	-0.30395	0.31026	0.21627	0.316832	0.322981	0.186992	0.213147
PRDM4	0.306191	0.248568	0.183018	-0.29247	0.3434	0.178571	0.146535	0.322981	0.20122	0.145418
CREB3L1	-0.03637	0.010358	-0.182995	0.109476	-0.123411	0.834677	0.936634	0.365571	0.629921	0.62249
AP2A1	-0.123342	-0.044217	-0.18278	0.189684	-0.251742	0.574597	0.739394	0.365571	0.464567	0.253012
MTX2	0.121473	0.068568	0.182633	-0.163012	0.12099	0.615079	0.659406	0.322981	0.493902	0.62749
DLD	-0.088617	-0.059215	0.18253	0.060563	-0.006405	0.647177	0.672727	0.322981	0.742126	0.981928
GPSM1	0.175552	0.228008	0.182528	-0.236062	0.241135	0.464286	0.20396	0.322981	0.321138	0.344622
NMUR2	-0.156899	-0.155137	-0.182255	0.168569	-0.129033	0.502016	0.39596	0.365571	0.519685	0.606426
PRKAG3	-0.23094	-0.176344	0.18219	0.30079	-0.27211	0.328629	0.345455	0.327122	0.21063	0.218876
FANCL	0.21856	0.095648	-0.182054	-0.31188	0.22989	0.347222	0.582178	0.365571	0.168699	0.358566
NOX1	0.25793	0.069173	0.182007	-0.45329	0.283058	0.263889	0.657426	0.327122	0.0142276	0.26494
CSNK1A1L	-0.2379	0.003819	-0.181959	-0.009359	-0.23852	0.314516	0.980198	0.365571	0.95122	0.285141
RAB1B	0.398209	0.277003	0.181931	-0.208691	0.311822	0.0456349	0.108911	0.327122	0.361789	0.207171
EBP	0.3283	0.18509	0.181771	-0.304406	0.27728	0.14881	0.340594	0.329193	0.186992	0.272908
SUCLG2	0.325359	0.286562	0.181757	-0.273724	0.358197	0.150794	0.0930693	0.331263	0.229675	0.119522
ADRA1B	0.116974	0.079007	0.181735	-0.279627	0.128752	0.630952	0.635644	0.331263	0.219512	0.60757
ELTD1	0.169209	0.175245	-0.181721	0.019054	0.044669	0.47619	0.380198	0.365571	0.915354	0.830677
CYP2E1	-0.111387	-0.159998	-0.181687	0.053331	-0.064368	0.602823	0.381818	0.365571	0.765748	0.791165
CDO1	0.021916	0.025881	-0.181616	-0.224452	0.027667	0.900794	0.845545	0.365571	0.339431	0.888446
MAST2	-0.40088	-0.30835	-0.181367	0.4053	-0.40878	0.0403226	0.0242424	0.365571	0.0472441	0.0281125
RAB5B	0.005559	0.207564	0.181351	0.006722	0.052276	0.974206	0.257426	0.333333	0.970472	0.814741
JUNB	-0.33567	-0.193784	-0.181347	0.248481	-0.282261	0.127016	0.30101	0.365571	0.305118	0.190763
PUS7L	0.230031	0.011083	0.181296	-0.111506	0.202548	0.321429	0.932673	0.333333	0.619919	0.420319
CABIN1	-0.220021	-0.016618	-0.181221	0.180162	-0.177634	0.356855	0.878788	0.365571	0.492126	0.461847
CHUK	0.26816	-0.026611	0.181198	0.201957	0.206753	0.236111	0.824242	0.333333	0.429134	0.408367
NUCB2	0.307109	0.286961	0.181006	-0.287	0.37953	0.178571	0.0930693	0.335404	0.211382	0.0776892
CDKL4	-0.261262	-0.044254	-0.180989	0.34806	-0.28986	0.258065	0.739394	0.365571	0.112205	0.176707
ACADS	0.417819	0.127621	0.180893	-0.46084	0.395854	0.0337302	0.50495	0.335404	0.0121951	0.0657371
NAB2	0.34121	0.28764	0.180837	-0.35603	0.36336	0.128968	0.0930693	0.335404	0.103659	0.10757
HTR1E	0.053663	0.02549	0.180787	-0.27258	0.096678	0.769841	0.845545	0.335404	0.235772	0.687251
FTL	0.165661	0.069645	0.180766	-0.05838	0.106591	0.490079	0.657426	0.335404	0.752033	0.663347
PRKACA	0.36293	0.206512	0.180693	-0.35338	0.30428	0.0912698	0.259406	0.335404	0.109756	0.2251
PDE8A	0.02638	0.183598	0.180681	-0.134838	0.179178	0.878968	0.344554	0.335404	0.577236	0.476096
PDE8B	0.02638	0.183598	0.180681	-0.134838	0.179178	0.878968	0.344554	0.335404	0.577236	0.476096
PIN1	-0.25796	-0.20874	-0.180581	0.217347	-0.23773	0.268145	0.262626	0.365571	0.389764	0.285141
DVL1	-0.26064	-0.193267	0.180546	0.31554	-0.21444	0.258065	0.30303	0.335404	0.183071	0.343373
CISD1	-0.33033	-0.248484	-0.180522	0.30905	-0.30961	0.139113	0.127273	0.365571	0.190945	0.146586
PTGIS	-0.1734	-0.013773	-0.180479	0.30916	-0.204045	0.475806	0.90101	0.365571	0.190945	0.373494
SLC18A3	-0.03727	-0.03286	-0.180473	-0.009098	-0.027253	0.826613	0.785859	0.365571	0.95122	0.89759
PBX4	-0.43234	-0.367903	-0.179945	0.326254	-0.44962	0.0221774	0	0.365571	0.165354	0.0160643
GBP2	0.38319	0.250539	0.179691	-0.38031	0.38108	0.0615079	0.146535	0.337474	0.0772358	0.0756972
ENOPH1	-0.231784	-0.18535	0.17968	0.173715	-0.167888	0.326613	0.321212	0.337474	0.505906	0.487952
GABRA6	-0.246971	-0.18651	-0.179496	0.07318	-0.198739	0.288306	0.319192	0.365571	0.704724	0.393574
PTGER4	-0.202794	-0.068946	-0.179422	-0.2441	-0.031835	0.397177	0.634343	0.365571	0.304878	0.883534
GIPC1	-0.31177	-0.085271	-0.179329	-0.02598	-0.221238	0.175403	0.581818	0.365571	0.869919	0.319277
PTPN11	0.194619	0.176773	0.179176	-0.235393	0.206454	0.40873	0.370297	0.339545	0.321138	0.410359
FASN	-0.19505	-0.042501	-0.179152	0.254353	-0.149306	0.417339	0.749495	0.367505	0.297244	0.538153
REN	0.240412	0.269719	0.179149	-0.082109	0.268137	0.303571	0.116832	0.339545	0.682927	0.278884
CRELD2	-0.251271	-0.071866	-0.179134	0.363226	-0.30784	0.282258	0.626263	0.367505	0.0905512	0.146586
FRAT2	-0.263552	-0.147044	-0.179076	0.35834	-0.288143	0.258065	0.428283	0.367505	0.0984252	0.180723
DUSP14	-0.057397	0.194086	-0.178711	0.086868	-0.056589	0.737903	0.310891	0.367505	0.673228	0.805221
F2RL1	-0.26652	-0.27039	-0.178468	0.04448	-0.248841	0.252016	0.0828283	0.367505	0.795276	0.25502
MAMLD1	-0.276087	-0.0277	-0.17843	-0.02162	-0.1739	0.235887	0.818182	0.367505	0.876016	0.467871
BLVRA	0.345007	0.235716	0.178384	-0.371368	0.361355	0.121032	0.188119	0.341615	0.0853659	0.113546
HLA-DMA	0.34265	0.231312	0.178361	-0.18705	0.256407	0.126984	0.19604	0.341615	0.426829	0.308765
PDE1A	-0.230521	-0.166745	-0.177968	0.194118	-0.177659	0.332661	0.363636	0.369439	0.46063	0.461847
HPGD	0.22213	0.25952	0.177883	-0.186201	0.29568	0.343254	0.128713	0.343685	0.432927	0.243028
ACTN1	0.29877	0.225461	-0.177704	-0.40066	0.30294	0.18254	0.207921	0.371373	0.0569106	0.229084
HSPA2	-0.121093	0.019521	0.177596	0.352537	-0.113387	0.580645	0.885149	0.343685	0.108268	0.650602
FOXA1	-0.269155	-0.242416	-0.177559	0.32665	-0.330746	0.252016	0.143434	0.371373	0.163386	0.124498
MASTL	0.2604	0.053207	0.177491	-0.28995	0.22116	0.251984	0.70495	0.343685	0.207317	0.374502
P2RY12	0.014021	0.017474	-0.177407	-0.047759	-0.004093	0.936508	0.89703	0.371373	0.788618	0.987952
GPR128	0.299983	0.02899	0.177308	-0.233326	0.29956	0.18254	0.829703	0.345756	0.325203	0.23506
GRB2	0.309926	0.243131	0.176956	-0.219227	0.329051	0.172619	0.160396	0.347826	0.347561	0.175299
SLC3A1	-0.063388	-0.205245	-0.176816	-0.02146	-0.101328	0.721774	0.264646	0.373308	0.878049	0.686747
CASP7	0.325507	0.199824	0.176772	-0.3779	0.38069	0.150794	0.291089	0.349896	0.0792683	0.0756972
CALML6	-0.22674	-0.160506	-0.176568	0.26808	-0.2401	0.346774	0.381818	0.373308	0.269685	0.281124
JOSD1	0.3907	0.272074	0.17645	-0.220454	0.315498	0.0496032	0.114851	0.351967	0.347561	0.199203
MAT2A	0.259182	0.047366	0.176241	-0.106881	0.201496	0.257937	0.730693	0.354037	0.621951	0.422311
FDXR	0.38027	0.161932	0.176206	-0.38203	0.34766	0.0694444	0.409901	0.354037	0.0711382	0.139442
HLA-DRB1	-0.059049	-0.042221	-0.176177	0.1693	-0.042727	0.735887	0.751515	0.373308	0.517717	0.841365
IDH2	-0.177794	-0.149481	-0.176111	0.136476	-0.193752	0.469758	0.410101	0.373308	0.57874	0.415663
CACNB2	-0.25746	-0.198293	-0.176	0.164079	-0.216303	0.268145	0.282828	0.373308	0.525591	0.339357
FASTKD5	0.179157	0.163556	0.175496	-0.199177	0.262553	0.458333	0.407921	0.358178	0.392276	0.296813
CCNC	0.349105	0.261506	0.175175	-0.40041	0.39233	0.115079	0.122772	0.358178	0.0569106	0.0677291
ARNT	0.44789	0.302937	0.17502	-0.5163	0.46524	0.0178571	0.0732673	0.358178	0.00609756	0.0278884
DNMT3A	0.011686	-0.003941	0.174745	-0.177143	0.122799	0.944444	0.971717	0.358178	0.45935	0.621514
GRB10	-0.239584	-0.060773	-0.174583	0.263312	-0.255279	0.308468	0.666667	0.37911	0.281496	0.24498
CYP1B1	0.011009	0.002012	-0.174464	-0.1364	0.032983	0.944444	0.992079	0.37911	0.571138	0.868526
KCTD5	-0.35725	-0.31515	-0.174331	0.076081	-0.260453	0.0987903	0.0242424	0.37911	0.700787	0.240964
GLOD4	-0.094142	-0.021616	0.174298	0.27602	-0.174105	0.639113	0.854545	0.358178	0.253937	0.467871
GRIN2B	0.07061	0.23179	0.173936	-0.020451	0.073292	0.724206	0.194059	0.358178	0.890244	0.749004
LRRK2	0.256171	0.147299	0.173895	-0.23359	0.202307	0.269841	0.465347	0.358178	0.325203	0.420319
GLI1	0.36341	0.26716	0.17363	-0.236333	0.27353	0.0892857	0.118812	0.358178	0.319106	0.276892
CDK16	0.089094	0.208563	0.173358	-0.180373	0.194838	0.68254	0.255446	0.358178	0.45122	0.432271
RHEB	-0.26934	-0.171079	-0.173332	0.05054	-0.188643	0.252016	0.349495	0.37911	0.767717	0.433735
GRIN3B	0.1417	0.07437	0.173327	-0.40337	0.24947	0.531746	0.649505	0.358178	0.0569106	0.328685
PEBP1	-0.233595	-0.067424	0.173188	0.263503	-0.208319	0.326613	0.640404	0.358178	0.279528	0.359438
CEP57	-0.321634	-0.259824	-0.172871	0.295877	-0.33481	0.153226	0.107071	0.37911	0.222441	0.118474
CHRM3	0.105671	0.223494	0.172799	-0.227189	0.13388	0.642857	0.213861	0.360248	0.335366	0.595618
PDHA1	0.258742	0.196045	0.172207	-0.34623	0.30648	0.259921	0.30495	0.360248	0.123984	0.221116
CTCF	0.288056	0.232933	0.172204	-0.286187	0.316319	0.210317	0.194059	0.360248	0.211382	0.199203
CCNE2	0.289246	0.058449	0.172171	-0.255949	0.135236	0.208333	0.685149	0.360248	0.272358	0.593625
SMAD6	-0.204795	-0.218528	-0.171828	0.192019	-0.212488	0.395161	0.236364	0.381044	0.46063	0.345382
IL11	-0.02454	0.055797	0.171748	0.22886	-0.021512	0.881048	0.69703	0.360248	0.346457	0.917671
SAT1	0.39284	0.30635	0.171551	-0.37669	0.38294	0.0496032	0.0712871	0.360248	0.0792683	0.0756972
PKM2	0.009168	0.048648	0.171522	-0.055575	0.154031	0.956349	0.724752	0.360248	0.75813	0.545817
KIAA0494	-0.25507	-0.295891	-0.171432	0.33966	-0.34398	0.272177	0.0323232	0.381044	0.13189	0.100402
RPS6KB1	0.31751	0.220849	0.17143	-0.25855	0.24723	0.166667	0.215842	0.362319	0.26626	0.330677
CTNNBIP1	0.110192	0.0554	0.17141	-0.237859	0.12484	0.636905	0.69901	0.362319	0.315041	0.613546
SI	0.062549	0.139521	0.171373	0.005842	0.185282	0.751984	0.477228	0.362319	0.976378	0.458167
GPX1	-0.33144	-0.254428	-0.171268	0.38113	-0.34036	0.135081	0.121212	0.381044	0.0649606	0.106426
CRY1	-0.392446	-0.314644	-0.17125	0.42267	-0.399739	0.0483871	0.0242424	0.381044	0.0295276	0.0361446
PARP3	0.28707	0.29729	0.171199	-0.238913	0.31059	0.210317	0.0732673	0.362319	0.315041	0.209163
PKD2L1	-0.188581	0.044896	-0.171161	0.157241	-0.169551	0.435484	0.746535	0.381044	0.537402	0.481928
CHEK1	0.29533	0.184456	0.171101	-0.219998	0.22014	0.190476	0.342574	0.362319	0.347561	0.378486
SPTLC2	0.39527	0.35165	0.171083	-0.311308	0.41493	0.0456349	0.0158416	0.362319	0.168699	0.0537849
IMPA2	0.4273	0.224321	0.170962	-0.457083	0.447123	0.0277778	0.211881	0.362319	0.0121951	0.0298805
ABCA1	-0.247874	-0.04616	-0.170781	0.00309	-0.169798	0.288306	0.725253	0.381044	0.992126	0.481928
SHH	0.150847	0.165342	0.170677	-0.230204	0.214803	0.509921	0.405941	0.364389	0.333333	0.388446
IL6	-0.149507	0.199151	-0.170652	-0.180879	-0.032147	0.524194	0.29901	0.381044	0.45122	0.881526
SLC12A5	0.140061	0.06209	0.170591	-0.168331	0.151282	0.53373	0.671287	0.364389	0.485772	0.555777
RARA	-0.258604	-0.158174	-0.170503	0.31461	-0.214933	0.268145	0.381818	0.382979	0.183071	0.343373
SCNN1A	-0.19128	-0.043108	-0.169889	-0.033762	-0.159123	0.433468	0.739394	0.382979	0.831301	0.52008
PLSCR1	0.02503	-0.045913	-0.169759	-0.237832	-0.029019	0.882937	0.731313	0.382979	0.315041	0.895582
MESP1	0.237418	0.190112	0.169664	-0.171735	0.261104	0.311508	0.322772	0.36646	0.47561	0.298805
LRPAP1	-0.27863	-0.241638	-0.169663	0.269429	-0.281823	0.235887	0.147475	0.382979	0.267717	0.192771
ALMS1	0.372554	0.37298	0.169446	-0.31484	0.358654	0.0753968	0.00594059	0.36646	0.168699	0.115538
[truncated: 1,276 more rows]
