# Supplementary material for: Integrating Network Pharmacology, Transcriptome and Artificial Intelligence for Investigating Into the Effect and Mechanism of Ning Fei Ping Xue Decoction Against the Acute Respiratory Distress Syndrome
Source: Front Pharmacol. 2021 Nov 3;12:731377. doi: 10.3389/fphar.2021.731377 (PMC8595141; doi:10.3389/fphar.2021.731377)
Supplement: Supplementary file 8 [file Table8.XLSX]

## Sheet: Sheet2
No.	Chinese Name	English Name	comid	SMILE（pubchem）	AKT2	AMPK	HARS	HIF1A	P35	RAC1	SMAD4	SOD1	mean
126	黄芪甲苷	Astragaloside IV	com94	C[C@]12CC[C@@]34C[C@@]35CC[C@@H](C([C@@H]5[C@H](C[C@H]4[C@@]1(C[C@@H]([C@@H]2[C@]6(CC[C@H](O6)C(C)(C)O)C)O)C)O[C@H]7[C@@H]([C@H]([C@@H]([C@H](O7)CO)O)O)O)(C)C)O[C@H]8[C@@H]([C@H]([C@@H](CO8)O)O)O	9.7484	5.5691	8.9437	10.592	10.8543	9.1495	11.5577	5.0489	8.93295
23	新绿原酸	Neochlorogenic acid	com20	C1[C@H]([C@@H]([C@@H](C[C@]1(C(=O)O)O)OC(=O)/C=C/C2=CC(=C(C=C2)O)O)O)O	7.3246	4.5656	8.3753	9.9267	10.8242	9.6438	8.8681	7.7126	8.40511
142	12,13-二羟基-9Z,15Z-十八碳二烯酸	12,13-dihydroxy-9Z,15Z-octadecadienoic acid	com108	CC/C=C\CC(C(C/C=C\CCCCCCCC(=O)O)O)O	10.0604	4.8958	10.8457	8.7596	9.3165	11.7641	7.3548	4.116	8.38911
147	23-乙酰泽泻醇 C	23-Acetyl alisol C	com113	C[C@H](C[C@@H]([C@@H]1C(O1)(C)C)OC(=O)C)C2=C3C[C@@H]([C@H]4[C@]5(CCC(=O)C([C@@H]5CC[C@@]4([C@]3(CC2=O)C)C)(C)C)C)O	8.4488	4.0259	12.3536	6.9583	9.397	12.274	7.3671	5.3995	8.27802
134	汉黄芩素	Wogonin	com100	COC1=C(C=C(C2=C1OC(=CC2=O)C3=CC=CC=C3)O)O	11.5227	4.0541	7.7334	8.4248	7.3524	7.7944	10.4147	6.0818	7.92229
2	梓醇	Catalpol	com2	C1=CO[C@H]([C@H]2[C@@H]1[C@@H]([C@H]3[C@@]2(O3)CO)O)O[C@H]4[C@@H]([C@H]([C@@H]([C@H](O4)CO)O)O)O	8.4837	3.6183	8.5525	6.1118	7.3402	10.8178	8.8538	4.7768	7.31936
25	藤泊它碱	Tembetarine	com22	C[N+]1(CCC2=CC(=C(C=C2[C@@H]1CC3=CC(=C(C=C3)OC)O)O)OC)C	8.4409	4.1419	9.2804	7.442	8.4994	6.9797	7.7469	4.2568	7.0985
3	鸟苷	Guanosine	com3	C1=NC2=C(N1[C@H]3[C@@H]([C@@H]([C@H](O3)CO)O)O)N=C(NC2=O)N	7.0065	4.4048	10.9439	6.4841	7.7586	6.0739	8.3978	4.0291	6.88734
26	木兰花碱	Magnoflorine	com23	C[N+]1(CCC2=CC(=C(C3=C2[C@@H]1CC4=C3C(=C(C=C4)OC)O)O)OC)C	6.914	3.2593	9.9415	6.717	8.5086	7.5021	6.7226	5.2643	6.85367
20	/	L-Phenylalaninosecologanin B	com17	COC(=O)C1=CO[C@H]([C@@H]([C@@H]1CCN[C@@H](CC2=CC=CC=C2)C(=O)O)C=C)O[C@H]3[C@@H]([C@H]([C@@H]([C@H](O3)CO)O)O)O	6.3671	4.6033	8.4979	7.7024	7.4685	5.7431	8.9773	5.4564	6.852
48	8-氧化表小檗碱	8-Oxoepiberberine	com41	COC1=C(C=C2C(=C1)CCN3C2=CC4=C(C3=O)C5=C(C=C4)OCO5)OC	4.7249	1.6031	9.593	10.2735	7.4267	5.9816	10.8034	3.7352	6.76767
70	白杨素6-C-葡萄糖苷-8-C阿拉伯糖苷	Chrysin-6-C-glucoside-8-C-arabinoside	com60	C1[C@@H]([C@@H]([C@H]([C@@H](O1)C2=C3C(=C(C(=C2O)[C@H]4[C@@H]([C@H]([C@@H]([C@H](O4)CO)O)O)O)O)C(=O)C=C(O3)C5=CC=CC=C5)O)O)O	8.601	3.8204	9.0592	6.7696	7.2704	5.6375	9.396	3.5532	6.76341
128	西红花苷 Ⅲ	Crocin Ⅲ	com96	C/C(=C\C=C\C=C(/C)\C=C\C=C(/C)\C(=O)O[C@H]1[C@@H]([C@H]([C@@H]([C@H](O1)CO[C@H]2[C@@H]([C@H]([C@@H]([C@H](O2)CO)O)O)O)O)O)O)/C=C/C=C(\C)/C(=O)O	6.6471	3.4427	10.4404	7.3501	8.2434	5.863	6.4606	4.9506	6.67474
52	3-O-阿魏酰奎宁酸	3-O-Feruloylquinic acid	com45	COC1=C(C=CC(=C1)/C=C/C(=O)O[C@@H]2C[C@@](C[C@H]([C@H]2O)O)(C(=O)O)O)O	5.6788	2.7457	9.4285	7.2799	7.3617	6.8345	8.0792	4.8879	6.53702
74	没食子酰芍药苷	Galloylpaeoniflorin	com62	C[C@]12C[C@@]3([C@H]4C[C@@]1([C@@]4([C@H](O2)O3)COC(=O)C5=CC=CC=C5)O[C@H]6[C@@H]([C@H]([C@@H]([C@H](O6)COC(=O)C7=CC(=C(C(=C7)O)O)O)O)O)O)O	5.8286	4.3248	10.443	6.8712	8.1919	3.198	9.6511	3.0566	6.44565
64	阿魏酸	Ferulic Acid	com55	COC1=C(C=CC(=C1)/C=C/C(=O)O)O	5.2133	3.8619	9.3928	6.2311	6.8252	7.0414	7.4468	5.5225	6.44188
5	地黄苷 D	Rhmannioside D	com5	C1=CO[C@H]([C@H]2[C@@]1([C@@H](C=C2CO)O)O[C@H]3[C@@H]([C@H]([C@@H]([C@H](O3)CO)O)O)O[C@H]4[C@@H]([C@H]([C@@H]([C@H](O4)CO)O)O)O)O[C@H]5[C@@H]([C@H]([C@@H]([C@H](O5)CO)O)O)O	8.0079	3.0458	7.6756	7.693	6.2538	7.7858	7.2142	3.8216	6.43721
76	芦丁	Rutin	com64	C[C@H]1[C@@H]([C@H]([C@H]([C@@H](O1)OC[C@@H]2[C@H]([C@@H]([C@H]([C@@H](O2)OC3=C(OC4=CC(=CC(=C4C3=O)O)O)C5=CC(=C(C=C5)O)O)O)O)O)O)O)O	5.7575	3.6469	8.1318	6.6435	8.028	6.8415	8.5602	3.8613	6.43384
66	毛蕊异黄酮苷	Calycosin-7-glucoside	com57	COC1=C(C=C(C=C1)C2=COC3=C(C2=O)C=CC(=C3)OC4[C@@H]([C@H]([C@@H]([C@H](O4)CO)O)O)O)O	4.7394	2.3217	9.7732	5.4722	7.0444	8.3359	7.539	6.0583	6.41051
59	洋地黄叶苷 C	Purpureaside C	com51	C[C@H]1[C@@H]([C@H]([C@H]([C@@H](O1)O[C@@H]2[C@H]([C@@H](O[C@@H]([C@H]2OC(=O)/C=C/C3=CC(=C(C=C3)O)O)CO[C@H]4[C@@H]([C@H]([C@H]([C@H](O4)CO)O)O)O)OCCC5=CC(=C(C=C5)O)O)O)O)O)O	9.0829	3.2083	7.6059	5.4548	6.0158	7.5141	6.7223	4.7995	6.30045
13	羟异栀子苷	Gardenoside	com12	COC(=O)C1=CO[C@@H]([C@@H]2[C@H]1C=C[C@]2(CO)O)O[C@H]3[C@@H]([C@H]([C@@H]([C@H](O3)CO)O)O)O	6.8446	4.0924	7.8222	5.7359	6.1304	8.5193	5.805	5.4311	6.29761
30	L-苦杏仁苷	L-Amygdalin	com25	C1=CC=C(C=C1)C(C#N)O[C@H]2C(C([C@@H](C(O2)CO[C@H]3C(C([C@@H](C(O3)CO)O)O)O)O)O)O	5.8677	3.8789	8.9392	6.9186	8.7923	4.253	7.2757	4.2724	6.27472
27	8-O-乙酰基玉叶金花苷	8-O-Acetylmussaenoside	com24	CC(=O)O[C@]1(CC[C@H]2[C@@H]1[C@@H](OC=C2C(=O)OC)O[C@H]3[C@@H]([C@H]([C@@H]([C@H](O3)CO)O)O)O)C	6.5325	3.7277	8.5798	6.5217	6.3792	7.8236	6.5941	3.9834	6.26775
81	黄柏苷	Amurensin	com67	CC(C)(CCC1=C(C=C(C2=C1OC(=C(C2=O)O)C3=CC=C(C=C3)O)O)O[C@H]4[C@@H]([C@H]([C@@H]([C@H](O4)CO)O)O)O)O	5.4762	3.1376	10.1081	6.2076	7.0352	6.6403	8.0651	3.4145	6.26058
116	千层纸素A 7-O-葡萄糖醛酸	Oroxylin A 7-O-glucuronide	com86	COC1=C(C=C2C(=C1O)C(=O)C=C(O2)C3=CC=CC=C3)O[C@H]4[C@@H]([C@H]([C@@H]([C@H](O4)C(=O)O)O)O)O	7.8092	3.4879	8.6728	6.3245	5.761	6.3673	7.838	3.6781	6.24235
143	异黄芪皂苷I	Isoastragaloside I	com109	CC(=O)O[C@@H]1CO[C@H]([C@@H]([C@H]1O)OC(=O)C)O[C@H]2CC[C@]34C[C@]35CC[C@@]6([C@H]([C@H](C[C@]6([C@@H]5C[C@@H]([C@H]4C2(C)C)O[C@H]7[C@@H]([C@H]([C@@H]([C@H](O7)CO)O)O)O)C)O)[C@]8(CC[C@H](O8)C(C)(C)O)C)C	4.174	3.0605	4.6377	8.6178	8.0638	5.9899	11.1176	3.9871	6.20605
108	柚皮素-7-O-葡萄糖醛酸苷	Naringenin-7-O-glucuronide	com84	C1C(OC2=CC(=CC(=C2C1=O)O)OC3[C@@H]([C@H]([C@@H]([C@H](O3)C(=O)O)O)O)O)C4=CC=C(C=C4)O	5.884	3.2834	8.143	6.2052	6.7596	5.0269	7.8961	5.0383	6.02956
53	/	Platydesmine	com46	CC(C)([C@H]1CC2=C(C3=CC=CC=C3N=C2O1)OC)O	7.6338	3.6308	8.2225	5.7008	7.5457	4.6677	5.5256	5.1906	6.01469
14	/	Succinyladenosine	com13	C1=NC(=C2C(=N1)N(C=N2)[C@H]3[C@@H]([C@@H]([C@H](O3)CO)O)O)N[C@@H](CC(=O)O)C(=O)O	6.6851	3.9107	7.5672	7.1432	6.1525	5.6849	7.1671	3.7309	6.0052
10	鸡矢藤次苷甲酯	Feretoside	com10	COC(=O)C1=CO[C@H]([C@H]2[C@@H]1[C@@H](C=C2CO)O)O[C@H]3[C@@H]([C@H]([C@@H]([C@H](O3)CO)O)O)O	5.6058	3.2433	9.4359	7.0125	6.3532	5.323	6.8652	4.0436	5.98531
86	泽兰苷	Eupatolin	com71	C[C@H]1[C@@H]([C@H]([C@H]([C@@H](O1)OC2=C(OC3=CC(=C(C(=C3C2=O)O)OC)OC)C4=CC(=C(C=C4)O)O)O)O)O	3.1284	4.7179	7.2248	6.78	6.7078	4.5496	8.9413	5.7692	5.97737
75	白杨素6-C-阿拉伯糖苷-8-C葡萄糖苷	Chrysin-6-C-arabinoside-8-C-glucoside	com63	C1[C@@H]([C@@H]([C@H]([C@@H](O1)C2=C(C(=C3C(=C2O)C(=O)C=C(O3)C4=CC=CC=C4)[C@H]5[C@@H]([C@H]([C@@H]([C@H](O5)CO)O)O)O)O)O)O)O	7.3902	2.3752	9.6343	5.5283	6.1681	4.8272	8.7571	2.9781	5.95731
9	山栀子苷	Shanzhiside	com9	C[C@@]1(C[C@H]([C@H]2[C@@H]1[C@@H](OC=C2C(=O)O)O[C@H]3[C@@H]([C@H]([C@@H]([C@H](O3)CO)O)O)O)O)O	6.3759	2.6484	8.3583	6.5325	5.9265	6.1165	7.59	4.0256	5.94671
78	小檗碱	Berberine	com65	COC1=C(C2=C[N+]3=C(C=C2C=C1)C4=CC5=C(C=C4CC3)OCO5)OC	5.4989	2.9054	9.285	6.5432	7.1232	4.502	6.7853	4.9141	5.94464
47	四氢巴马汀	Tetrahydropalmatine	com40	COC1=C(C2=C(CC3C4=CC(=C(C=C4CCN3C2)OC)OC)C=C1)OC	4.9373	3.7003	8.6001	6.2076	5.6627	5.717	8.258	4.1148	5.89973
139	白术内酯 III	Atractylenolide III	com105	CC1=C2C[C@H]3C(=C)CCC[C@@]3(C[C@@]2(OC1=O)O)C	4.9459	3.0224	8.2279	6.2533	5.9028	8.1124	6.4798	4.0159	5.87005
119	黄芪皂苷VI	Astragaloside VI	com88	C[C@]12CC[C@@]34C[C@@]35CC[C@@H](C([C@@H]5[C@H](C[C@H]4[C@@]1(C[C@@H]([C@@H]2[C@]6(CC[C@H](O6)C(C)(C)O)C)O)C)O[C@H]7[C@@H]([C@H]([C@@H]([C@H](O7)CO)O)O)O)(C)C)O[C@H]8[C@@H]([C@H]([C@@H](CO8)O)O)O[C@H]9[C@@H]([C@H]([C@@H]([C@H](O9)CO)O)O)O	5.683	2.8565	8.4435	5.4825	5.2746	6.6643	7.0761	5.0591	5.81745
123	黄芩素	Baicalein	com92	C1=CC=C(C=C1)C2=CC(=O)C3=C(O2)C=C(C(=C3O)O)O	5.4732	2.8565	8.4435	5.4825	5.2746	6.6643	7.0761	5.0591	5.79123
104	黄芩苷	Baicalin	com81	C1=CC=C(C=C1)C2=CC(=O)C3=C(C(=C(C=C3O2)O[C@H]4[C@@H]([C@H]([C@@H]([C@H](O4)C(=O)O)O)O)O)O)O	6.446	3.55	7.4536	5.5165	6.5154	4.9833	6.7923	4.9111	5.77102
138	千层纸素A	Oroxylin A	com104	COC1=C(C2=C(C=C1O)OC(=CC2=O)C3=CC=CC=C3)O	4.3609	3.8142	7.9785	5.6565	6.2025	6.7585	6.9601	4.4044	5.76695
105	二氢黄芩苷	Dihydrobaicalin	com82	C1[C@H](OC2=CC(=C(C(=C2C1=O)O)O)O[C@H]3[C@@H]([C@H]([C@@H]([C@H](O3)C(=O)O)O)O)O)C4=CC=CC=C4	5.8262	3.707	8.6007	6.0742	5.9185	4.9636	7.105	3.641	5.72952
12	木兰箭毒碱	Magnocurarine	com11	C[N+]1(CCC2=CC(=C(C=C2[C@H]1CC3=CC=C(C=C3)O)O)OC)C	5.9824	2.7201	8.3562	6.0893	6.2009	4.073	6.5847	5.5222	5.6911
82	/	Isomucronulatol-7,2'-di-O-glucoside	com68	COC1=C(C(=C(C=C1)[C@H]2CC3=C(C=C(C=C3)O[C@H]4[C@@H]([C@H]([C@@H]([C@H](O4)CO)O)O)O)OC2)O[C@H]5[C@@H]([C@H]([C@@H]([C@H](O5)CO)O)O)O)OC	5.1973	2.9834	7.3364	5.6363	5.9759	5.5591	8.3837	4.392	5.68301
33	京尼平1-龙胆双糖苷	Genipin 1-gentiobioside	com28	COC(=O)C1=CO[C@H]([C@H]2[C@@H]1CC=C2CO)O[C@H]3[C@@H]([C@H]([C@@H]([C@H](O3)CO[C@H]4[C@@H]([C@H]([C@@H]([C@H](O4)CO)O)O)O)O)O)O	5.1154	3.3668	8.7229	6.1732	6.4599	6.4972	5.8194	3.2069	5.67021
51	羟基红花黄色素A	Hydroxysafflor Yellow A	com44	C1=CC(=CC=C1/C=C/C(=C\2/C(=C(C(=O)C(C2=O)([C@H]3[C@@H]([C@H]([C@@H]([C@H](O3)CO)O)O)O)O)[C@H]4[C@@H]([C@H]([C@@H]([C@H](O4)CO)O)O)O)O)/O)O	6.5832	3.7266	7.4941	6.3842	5.5009	4.0791	8.579	2.9556	5.66284
121	正丁基苯酞	3-N-butylphthalide	com90	CCCCC1C2=CC=CC=C2C(=O)O1	3.3924	3.0152	8.1154	6.1748	5.8886	6.9987	7.6575	3.9306	5.64665
62	表小檗碱	Epiberberine	com54	COC1=C(C=C2C(=C1)CC[N+]3=C2C=C4C=CC5=C(C4=C3)OCO5)OC	4.5649	3.934	8.2036	5.7502	5.7921	2.6861	8.24	5.3447	5.56445
95	西红花苷Ⅰ	Crocin I	com78	C/C(=C\C=C\C=C(\C=C\C=C(\C(=O)O[C@@H]1O[C@@H]([C@H]([C@@H]([C@H]1O)O)O)CO[C@@H]2O[C@@H]([C@H]([C@@H]([C@H]2O)O)O)CO)/C)/C)/C=C/C=C(/C(=O)O[C@@H]3O[C@@H]([C@H]([C@@H]([C@H]3O)O)O)CO[C@@H]4O[C@@H]([C@H]([C@@H]([C@H]4O)O)O)CO)\C	6.1302	3.4245	7.6962	5.4692	4.7091	7.7255	6.2909	3.0243	5.55874
140	泽泻醇C	Alisol C	com106	CC(C[C@@H]([C@@H]1C(O1)(C)C)O)C2=C3C[C@@H]([C@H]4[C@]5(CCC(=O)C([C@@H]5CC[C@@]4([C@]3(CC2=O)C)C)(C)C)C)O	5.4604	2.9445	7.0613	6.9407	6.0867	5.6188	6.8163	3.4413	5.54625
111	毛蕊异黄酮	Calycosin	com85	COC1=C(C=C(C=C1)C2=COC3=C(C2=O)C=CC(=C3)O)O	5.846	4.2092	6.0426	6.1359	6.032	5.5969	6.7038	3.7283	5.53684
32	D-苦杏仁苷	D-Amygdalin	com27	C1=CC=C(C=C1)C(C#N)OC2C(C(C(C(O2)COC3C(C(C(C(O3)CO)O)O)O)O)O)O	5.6953	2.9161	6.6411	4.9475	7.4375	7.5741	4.9324	4.0261	5.52126
145	新黄芪皂苷 I	Neoastragaloside I	com111	CC(=O)O[C@@H]1CO[C@H]([C@@H]([C@H]1OC(=O)C)O)O[C@H]2CC[C@]34C[C@]35CC[C@@]6([C@H]([C@H](C[C@]6([C@@H]5C[C@@H]([C@H]4C2(C)C)O[C@H]7[C@@H]([C@H]([C@@H]([C@H](O7)CO)O)O)O)C)O)[C@]8(CC[C@H](O8)C(C)(C)O)C)C	5.3706	2.7642	5.8227	6.885	5.648	5.6775	7.6625	4.3293	5.51998
87	洋川芎内酯F	Senkyunolide F	com72	CCC(/C=C\1/C2=C(C=CCC2)C(=O)O1)O	0.3214	4.2985	7.7509	6.5785	7.8093	5.7496	7.4735	4.026	5.50096
137	洋川芎内酯A	Senkyunolide A	com103	CCCC[C@H]1C2=C(C=CCC2)C(=O)O1	2.5192	3.1848	5.9347	12.3011	5.5469	4.7793	10.269	-0.5736	5.49517
8	L-色氨酸	L-Tryptophan	com8	C1=CC=C2C(=C1)C(=CN2)C[C@@H](C(=O)O)N	5.6831	2.6288	6.8741	5.7032	6.1544	6.1748	6.174	4.2924	5.4606
57	N-甲基氢化小檗碱	N-Methylcanadine	com50	C[N+]12CCC3=CC4=C(C=C3[C@@H]1CC5=C(C2)C(=C(C=C5)OC)OC)OCO4	6.4552	3.1272	7.1443	6.9947	5.4396	3.9935	7.1531	3.2003	5.43849
4	果糖苯丙氨酸	Fructose-phenylalanine	com4	C1=CC=C(C=C1)C[C@@H](C(=O)O)NCC(=O)[C@H]([C@@H]([C@@H](CO)O)O)O	5.1991	3.3118	7.1609	6.5011	5.5399	4.1301	6.9989	3.7395	5.32266
31	/	Oblongine	com26	C[N+]1(CCC2=C(C1CC3=CC=C(C=C3)O)C(=C(C=C2)OC)O)C	4.5576	2.6618	7.7284	5.3704	6.1632	5.8992	6.2964	3.9033	5.32254
100	粘毛黄芩素III	Viscidulin III	com79	COC1=C(C=CC(=C1C2=CC(=O)C3=C(O2)C(=C(C=C3O)O)OC)O)O	4.2695	2.9129	6.9336	5.4465	5.1552	5.9655	7.5411	3.8787	5.26288
50	去亚甲基小檗碱	Demethyleneberberine	com43	COC1=C(C2=C[N+]3=C(C=C2C=C1)C4=CC(=C(C=C4CC3)O)O)OC	5.494	2.9338	6.9994	4.1543	6.0061	6.6467	5.9212	3.7589	5.2393
80	巴马丁	Palmatine	com66	COC1=C(C2=C[N+]3=C(C=C2C=C1)C4=CC(=C(C=C4CC3)OC)OC)OC	6.3479	2.6104	8.3182	6.1271	6.5189	0.7964	7.3372	3.774	5.22876
46	芍药苷	Paeoniflorin	com39	C[C@]12C[C@@]3([C@@H]4C[C@]1([C@@]4([C@H](O2)O3)COC(=O)C5=CC=CC=C5)O[C@H]6[C@@H]([C@H]([C@@H]([C@H](O6)CO)O)O)O)O	1.655	3.659	5.6498	7.408	7.4921	5.3564	6.1395	4.4069	5.22084
91	芍药新苷	Lactiflorin	com76	C[C@@]12[C@]3(C[C@@H]4[C@]3([C@H](O1)CC4=O)COC(=O)C5=CC=CC=C5)O[C@H]6[C@H](O2)[C@H]([C@@H]([C@H](O6)CO)O)O	3.0454	4.3912	6.1866	7.4244	6.3347	4.0554	6.2178	4.1032	5.21984
67	焦地黄苯乙醇苷A1	Jionoside A1	com58	C[C@H]1[C@@H]([C@H]([C@H]([C@@H](O1)O[C@@H]2[C@H]([C@@H](O[C@@H]([C@H]2OC(=O)/C=C/C3=CC(=C(C=C3)O)OC)CO[C@H]4[C@@H]([C@H]([C@@H]([C@H](O4)CO)O)O)O)OCCC5=CC(=C(C=C5)O)O)O)O)O)O	5.9494	1.9326	7.3966	4.6924	5.5573	5.7935	6.3632	3.8441	5.19114
136	黄芩黄酮II	Skullcapflavone II	com102	COC1=CC=CC(=C1C2=CC(=O)C3=C(C(=C(C(=C3O2)OC)OC)OC)O)O	5.8109	2.103	6.6543	5.7054	5.6226	6.1143	4.8677	4.588	5.18328
120	香叶木素	3',5,7-Trihydroxy-4'-methoxyflavone	com89	COC1=C(C=C(C=C1)C2=CC(=O)C3=C(C=C(C=C3O2)O)O)O	3.0842	3.5887	7.9671	5.4104	5.1371	5.3239	6.0276	4.4381	5.12214
130	黄芪皂苷Ⅱ	Astragaloside Ⅱ	com98	CC(=O)O[C@@H]1[C@H]([C@@H](CO[C@H]1O[C@H]2CC[C@]34C[C@@]35CC[C@@]6([C@H]([C@H](C[C@]6([C@@H]5C[C@@H](C4C2)O[C@H]7[C@@H]([C@H]([C@@H]([C@H](O7)CO)O)O)O)C)O)[C@]8(CC[C@H](O8)C(C)(C)O)C)C)O)O	4.2894	1.8007	9.0493	5.6443	4.5743	4.6369	6.1043	4.8157	5.11436
69	药根碱	Jateorhizine	com59	COC1=C(C2=C[N+]3=C(C=C2C=C1)C4=CC(=C(C=C4CC3)O)OC)OC	4.9754	2.3451	5.9047	5.7995	4.4738	7.1297	5.9484	4.281	5.1072
60	黄连碱	Coptisine	com52	C1C[N+]2=C(C=C3C=CC4=C(C3=C2)OCO4)C5=CC6=C(C=C51)OCO6	4.7834	2.3325	7.9143	5.3652	4.5279	4.4413	6.9616	4.3348	5.08263
107	黄芪异黄烷苷	Isomucronulatol-7-O-glucoside	com83	COC1=C(C(=C(C=C1)C2CC3=C(C=C(C=C3)O[C@H]4[C@@H]([C@H]([C@@H]([C@H](O4)CO)O)O)O)OC2)O)OC	3.6914	2.7637	7.4704	5.8322	6.5867	3.9662	6.3444	3.9182	5.07165
129	柠檬苦素	Limonin	com97	C[C@@]12CC[C@H]3[C@]([C@@]14[C@H](O4)C(=O)O[C@H]2C5=COC=C5)(C(=O)C[C@@H]6[C@@]37COC(=O)C[C@@H]7OC6(C)C)C	6.526	2.9155	9.2312	5.2243	5.2352	3.4002	5.8042	2.1789	5.06444
34	/	Lycoranine B	com29	CC1=CC2=CC(=CC3=C2N1C(=O)C4=CC5=C(C=C43)OCO5)OC	6.145	3.6344	6.1201	5.1454	4.2975	5.8442	5.8057	3.5079	5.06252
7	/	O-β-D-Gentiobiosyl-D-(-)-mandelamide	com7	C1=CC=C(C=C1)[C@H](C(=O)N)O[C@H]2[C@@H]([C@H]([C@@H]([C@H](O2)CO[C@H]3[C@@H]([C@H]([C@@H]([C@H](O3)CO)O)O)O)O)O)O	4.6999	2.4782	7.657	5.5999	5.6972	4.2406	6.7188	3.3862	5.05973
17	/	Jasminoside B	com15	CC1(CC(=O)C=C([C@H]1CO)CO[C@H]2[C@@H]([C@H]([C@@H]([C@H](O2)CO)O)O)O)C	5.8913	1.7492	6.4071	5.0529	5.1402	5.9486	6.0965	4.1569	5.05534
49	格兰地新	Groenlandicine	com42	COC1=C(C=C2CC[N+]3=C(C2=C1)C=C4C=CC5=C(C4=C3)OCO5)O	5.8356	3.1814	5.377	5.0169	5.6441	6.4525	5.0152	3.8242	5.04336
94	芒柄花苷	Ononin	com77	COC1=CC=C(C=C1)C2=COC3=C(C2=O)C=CC(=C3)O[C@H]4[C@@H]([C@H]([C@@H]([C@H](O4)CO)O)O)O	-0.2434	3.7862	5.7621	8.4315	6.5672	4.9077	7.5875	3.4201	5.02736
36	绿原酸	Chlorogenic acid	com31	C1[C@H]([C@H]([C@@H](C[C@@]1(C(=O)O)O)OC(=O)/C=C/C2=CC(=C(C=C2)O)O)O)O	1.9797	1.1735	6.6781	9.9949	6.0007	5.8326	9.2092	-0.7024	5.02079
24	N-甲基乌药碱 7-吡喃葡萄糖苷	N-Methylhigenamine 7-glucopyranoside	com21	CN1CCC2=CC(=C(C=C2[C@@H]1CC3=CC=C(C=C3)O)O[C@H]4[C@@H]([C@H]([C@@H]([C@H](O4)CO)O)O)O)O	5.9527	1.7607	5.6481	5.6354	4.3675	6.6959	5.6478	3.9112	4.95241
6	灯盏花苷C	Erigeside C	com6	COC1=CC(=CC(=C1O)OC)C(=O)O[C@H]2[C@@H]([C@H]([C@@H]([C@H](O2)CO)O)O)O	6.2576	2.0936	5.9384	5.0977	5.4565	5.3795	5.3286	4.03	4.94774
83	异毛蕊花糖苷	Isoacteoside	com69	C[C@H]1[C@@H]([C@H]([C@H]([C@@H](O1)O[C@H]2[C@@H]([C@H](O[C@H]([C@@H]2O)OCCC3=CC(=C(C=C3)O)O)COC(=O)/C=C/C4=CC(=C(C=C4)O)O)O)O)O)O	5.1377	2.8149	5.9269	4.3031	5.1783	6.5194	4.8095	4.5322	4.90275
42	芍药内酯苷	Albiflorin	com36	C[C@]12C[C@H]([C@@H]3C[C@]1([C@@]3(C(=O)O2)COC(=O)C4=CC=CC=C4)O[C@H]5[C@@H]([C@H]([C@@H]([C@H](O5)CO)O)O)O)O	0.461	3.2958	6.2905	5.8546	6.1681	5.6962	7.0091	4.1047	4.86
1	腺苷	Adenosine	com1	C1=NC(=C2C(=N1)N(C=N2)[C@H]3[C@@H]([C@@H]([C@H](O3)CO)O)O)N	4.7635	3.8291	5.4719	5.5867	4.2437	5.6556	4.6844	4.3723	4.8259
144	泽泻醇P	Alisol P	com110	C[C@H](C[C@@H]([C@H](C(C)(C)O)O)O)[C@H]1CCC2=C1C[C@H]3[C@H]4[C@H]2CC[C@H]([C@@]4(CC(=O)O3)C)C(C)(C)C(=O)O	0.8955	3.3602	6.4178	6.598	5.4704	3.9261	8.1208	3.7357	4.81556
84	野黄芩苷	Scutellarin	com70	C1=CC(=CC=C1C2=CC(=O)C3=C(C(=C(C=C3O2)O[C@H]4[C@@H]([C@H]([C@@H]([C@H](O4)C(=O)O)O)O)O)O)O)O	4.4384	3.8054	5.6558	3.8869	4.9613	6.8441	5.0132	3.8475	4.80658
90	花椒宁碱	Fagaronine	com75	C[N+]1=CC2=CC(=C(C=C2C3=C1C4=CC(=C(C=C4C=C3)O)OC)OC)OC	-0.6775	2.9195	10.4835	6.9829	5.1185	3.3164	6.6296	3.5739	4.79335
88	红车轴草素-7-O-D-葡萄糖苷	Pratensein-7-O-glucoside	com73	COC1=C(C=C(C=C1)C2=COC3=CC(=CC(=C3C2=O)O)O[C@H]4C([C@H]([C@@H](C(O4)CO)O)O)O)O	1.8633	2.5692	6.0795	6.7375	6.012	1.8014	6.1442	6.9648	4.77149
16	去乙酰车叶草苷酸甲酯	Deacetyl asperulosidic acid methyl ester	com14	COC(=O)C1=CO[C@H]([C@H]2[C@@H]1[C@H](C=C2CO)O)O[C@H]3[C@@H]([C@H]([C@@H]([C@H](O3)CO)O)O)O	4.8131	1.7267	5.8614	4.7585	4.5383	6.1444	5.959	4.2759	4.75966
133	异黄芪皂苷Ⅱ	Isoastragaloside Ⅱ	com99	CC(=O)O[C@H]1[C@@H](CO[C@H]([C@@H]1O)O[C@H]2CC[C@]34C[C@]35CC[C@@]6([C@H]([C@H](C[C@]6([C@@H]5C[C@@H]([C@H]4C2(C)C)O[C@H]7[C@@H]([C@H]([C@@H]([C@H](O7)CO)O)O)O)C)O)[C@]8(CC[C@H](O8)C(C)(C)O)C)C)O	6.5209	1.5078	5.3569	4.8072	4.4139	6.1903	5.7572	3.5185	4.75909
55	N-甲基紫堇定	N-Methylcorydine	com48	C[N+]1(CCC2=CC(=C(C3=C2[C@@H]1CC4=C3C(=C(C=C4)OC)OC)O)OC)C	6.3215	3.2132	6.6139	3.9172	3.9987	4.0669	5.6849	4.2256	4.75524
72	氧化小檗碱	Oxoberberine	com61	COC1=C(C2=C(C=C1)C=C3C4=CC(=C(C=C4C=CN3C2)OC)OC)OC	4.8477	2.0758	6.2814	5.3959	4.1051	5.8703	5.8316	3.5941	4.75024
40	隐绿原酸	Cryptochlorogenic acid	com34	C1[C@H](C([C@@H](CC1(C(=O)O)O)O)OC(=O)/C=C/C2=CC(=C(C=C2)O)O)O	4.6044	2.2203	6.0966	5.2217	4.6964	7.2058	4.3964	3.4386	4.73503
148	白术内酯 II	Atractylenolide II	com114	CC1=C2C[C@H]3C(=C)CCC[C@@]3(C[C@@H]2OC1=O)C	-1.5204	1.6163	5.5948	7.1282	7.4094	5.4977	7.5244	4.0673	4.66471
122	西红花苷Ⅰ 异构体	Crocin I	com91	C/C(=C\C=C\C=C(\C=C\C=C(\C(=O)O[C@@H]1O[C@@H]([C@H]([C@@H]([C@H]1O)O)O)CO[C@@H]2O[C@@H]([C@H]([C@@H]([C@H]2O)O)O)CO)/C)/C)/C=C/C=C(/C(=O)O[C@@H]3O[C@@H]([C@H]([C@@H]([C@H]3O)O)O)CO[C@@H]4O[C@@H]([C@H]([C@@H]([C@H]4O)O)O)CO)\C	5.2807	1.9587	5.1262	4.1409	4.4062	7.6935	4.3094	4.2597	4.64691
89	山奈酚-3-O-芸香糖苷	Kaempferol-3-O-rutinoside	com74	C[C@H]1[C@@H]([C@H]([C@H]([C@@H](O1)OC[C@@H]2[C@H]([C@@H]([C@H]([C@@H](O2)OC3=C(OC4=CC(=CC(=C4C3=O)O)O)C5=CC=C(C=C5)O)O)O)O)O)O)O	4.3261	3.3157	6.3703	4.3338	4.2842	6.0512	4.2171	4.2596	4.64475
22	/	Jasminoside D	com19	CC1=C(C(C[C@@H]([C@@H]1O[C@H]2[C@@H]([C@H]([C@@H]([C@H](O2)CO)O)O)O)O)(C)C)C=O	4.7299	1.9093	5.8854	4.7175	4.6554	6.8308	5.0343	3.2848	4.63092
103	美迪紫檀苷	Methylnissolin 3-O-glucoside	com80	COC1=C(C2=C(C=C1)C3COC4=C(C3O2)C=CC(=C4)O[C@H]5C([C@H]([C@@H](C(O5)CO)O)O)O)OC	3.305	2.4165	7.3243	5.3351	4.4052	5.5135	6.5858	1.9921	4.60969
44	/	Epijasminoside A	com37	CC1=CC(=O)CC(C1COC2C(C(C(C(O2)CO)O)O)O)(C)C	1.0407	1.7825	4.0541	6.2723	8.3238	2.7483	9.1363	3.3651	4.59039
65	非洲防己碱	Columbamine	com56	COC1=C(C2=C[N+]3=C(C=C2C=C1)C4=CC(=C(C=C4CC3)OC)O)OC	5.4579	2.2643	6.2411	4.8007	4.3858	4.1543	5.2418	3.4698	4.50196
135	/	Cyclosiversioside D	com101	CC(=O)O[C@@H]1[C@H]([C@@H](CO[C@H]1O[C@H]2CC[C@]34C[C@@]35CC[C@@]6([C@H]([C@H](C[C@]6([C@@H]5C[C@@H](C4C2)O[C@H]7[C@@H]([C@H]([C@@H]([C@H](O7)CO)O)O)O)C)O)[C@]8(CC[C@H](O8)C(C)(C)O)C)C)O)O	4.4216	2.6725	5.1356	4.018	4.7301	6.4563	4.6318	3.7816	4.48094
37	京尼平苷	Geniposide	com32	COC(=O)C1=CO[C@H]([C@H]2[C@@H]1CC=C2CO)O[C@H]3[C@@H]([C@H]([C@@H]([C@H](O3)CO)O)O)O	1.4887	4.2203	8.1012	4.3861	6.3086	1.2389	6.0608	3.6893	4.43674
125	/	Pinellic acid	com93	CCCCC[C@@H]([C@H](/C=C/[C@H](CCCCCCCC(=O)O)O)O)O	4.0569	1.9182	6.3064	4.5559	5.4987	3.9994	5.8515	3.2508	4.42972
127	16-氧泽泻醇A	16-oxoalisol A	com95	C[C@H](C[C@@H]([C@H](C(C)(C)O)O)O)C1=C2C[C@@H]([C@H]3[C@]4(CCC(=O)C([C@@H]4CC[C@@]3([C@]2(CC1=O)C)C)(C)C)C)O	5.1385	1.2371	4.4953	4.7454	4.4792	5.2808	5.4926	4.3026	4.39644
118	汉黄芩苷	Wogonoside	com87	COC1=C(C=C(C2=C1OC(=CC2=O)C3=CC=CC=C3)O)O[C@H]4[C@@H]([C@H]([C@@H]([C@H](O4)C(=O)O)O)O)O	3.8924	1.9943	5.2378	5.5574	4.2997	4.9905	5.3666	3.7853	4.3905
61	4-O-阿魏酰奎宁酸	4-O-Feruloylquinic acid	com53	COC1=C(C=CC(=C1)C=CC(=O)OC2C(CC(CC2O)(C(=O)O)O)O)O	4.9066	1.2475	3.9757	4.5565	4.5005	5.2912	5.033	4.413	4.2405
18	黄柏碱	Phellodendrine	com16	C[N@@+]12CCC3=CC(=C(C=C3[C@@H]1CC4=CC(=C(C=C4C2)OC)O)O)OC	4.7893	1.6832	4.6548	4.9286	3.8083	4.8133	5.3142	3.4425	4.17928
54	/	Hyemaloside B	com47	C1=CC(=CC=C1C(=O)OC[C@@H]2[C@H]([C@@H]([C@H]([C@@H](O2)OC3=CC=C(C=C3)O)OC(=O)C4=CC(=C(C(=C4)O)O)O)O)O)O	3.8266	2.8524	5.5209	3.9704	4.5576	4.1562	4.9859	3.4451	4.16439
21	苍术苷A	Atractyloside A	com18	C[C@@]1([C@@H]2C[C@@H](CC[C@@]([C@H]2CC1=O)(CO)O)C(C)(C)O[C@H]3[C@@H]([C@H]([C@@H]([C@H](O3)CO)O)O)O)O	5.2481	1.4031	4.2867	3.7487	3.6407	5.9847	5.3573	3.4438	4.13914
56	槲皮素3-O-葡萄糖基-芸香糖苷	Quercetin 3-O-glucosyl-rutinoside	com49	C[C@H]1[C@@H]([C@H]([C@H]([C@@H](O1)OC[C@@H]2[C@H]([C@@H]([C@H]([C@@H](O2)OC3=C(OC4=CC(=CC(=C4C3=O)O)O)C5=CC(=C(C=C5)O)O)O)O)O)O)O)O[C@H]6[C@@H]([C@H]([C@@H]([C@H](O6)CO)O)O)O	4.0947	2.1864	4.476	4.8182	3.6486	5.5751	4.3023	3.7155	4.1021
41	维生素B2	Vitamin B2	com35	CC1=CC2=C(C=C1C)N(C3=NC(=O)NC(=O)C3=N2)C[C@@H]([C@@H]([C@@H](CO)O)O)O	4.3205	1.6625	5.3194	4.2688	3.9202	5.4728	4.6407	3.1778	4.09784
141	黄芪皂苷I	Astragaloside I	com107	CC(=O)O[C@H]1[C@@H](CO[C@H]([C@@H]1OC(=O)C)O[C@H]2CC[C@]34C[C@]35CC[C@@]6([C@H]([C@H](C[C@]6([C@@H]5C[C@@H]([C@H]4C2(C)C)O[C@H]7[C@@H]([C@H]([C@@H]([C@H](O7)CO)O)O)O)C)O)[C@]8(CC[C@H](O8)C(C)(C)O)C)C)O	3.8484	1.39	5.2944	4.562	3.7661	6.0994	4.005	3.0784	4.00546
45	苦番红花素	Picrocrocin	com38	CC1=C(C(C[C@@H](C1)O[C@H]2[C@@H]([C@H]([C@@H]([C@H](O2)CO)O)O)O)(C)C)C=O	4.5833	2.6438	4.8308	3.968	3.329	4.7516	4.2554	3.1786	3.94256
146	藁本内酯	Ligustilide	com112	CCC/C=C\1/C2=C(C=CCC2)C(=O)O1	3.6012	2.354	4.2004	3.7128	3.8599	3.0685	4.6357	2.2714	3.46299
149	泽泻醇A	Alisol A	com115	C[C@H](C[C@@H]([C@H](C(C)(C)O)O)O)C1=C2C[C@@H]([C@H]3[C@]4(CCC(=O)C([C@@H]4CC[C@@]3([C@]2(CC1)C)C)(C)C)C)O	3.7942	2.4773	4.4178	3.7103	3.5051	3.0078	4.0301	2.2641	3.40084
35	蝙蝠葛任碱	Menisperine	com30	C[N+]1(CCC2=CC(=C(C3=C2[C@@H]1CC4=C3C(=C(C=C4)OC)O)OC)OC)C	-2.307	0.9823	5.3293	2.7372	6.147	6.3196	6.1959	1.2393	3.33045
39	5-O-阿魏酰奎宁酸	5-O-Feruloylquinic acid	com33	COC1=C(C=CC(=C1)/C=C/C(=O)O[C@@H]2C[C@@](C[C@H]([C@H]2O)O)(C(=O)O)O)O	-1.0307	2.0606	5.3239	4.0249	5.0368	3.5743	4.4827	3.0007	3.30915
